# Supplementary material for: Identification of phosphatases that dephosphorylate the co-chaperone BAG3
Source: Life Sci Alliance. 2024 Nov 19;8(2):e202402734. doi: 10.26508/lsa.202402734 (PMC11576475; doi:10.26508/lsa.202402734)
Supplement: Supplementary file 1 [file LSA-2024-02734_TableS1.xlsx]

## Sheet: BAG3_coIPdata
Index	Gene.names	Protein.names	log2FoldChange	pvalue	significant	Kinase (related)	Phosphatase (related)
1	EPPK1	Epiplakin	379393645484693	57105833286616	+
2	CLTC	Clathrin heavy chain;Clathrin heavy chain 1	294361447255017	29905436086554	+
3	RNASEH2B	Ribonuclease H2 subunit B	370180841039507	162670210068971	+
4	HYOU1	Hypoxia up-regulated protein 1	310245091689293	489527675652556	+
5	MLST8	Target of rapamycin complex subunit LST8	291338690039403	43154020789219	+
6	EXOC7	Exocyst complex component 7	41778515718572	14335200000125	+
7	EXOC5	Exocyst complex component 5	386350504420573	50614171061674	+
8	CUL2	Cullin-2	4333302560302	71351233384801	+
9	HSPA1B;HSPA1A	Heat shock 70 kDa protein 1B;Heat shock 70 kDa protein 1A	292458268115627	304644022665545	+
10	SCRIB	Protein scribble homolog	279650099167367	425655647040102	+
11	KIAA1279	KIF1-binding protein	398771201367573	7947715127548	+
12	MED17	Mediator of RNA polymerase II transcription subunit 17	313187853216893	285380252617436	+
13	VPS33A	Vacuolar protein sorting-associated protein 33A	46966388003782	7061680093763	+
14	CTPS1	CTP synthase 1;CTP synthase	33849567880524	167655933756092	+
15	PGM3	Phosphoacetylglucosamine mutase	34341517071482	110816924603276	+
16	PREP	Prolyl endopeptidase	418416142000667	17332850294332	+
17	DNAJC7	DnaJ homolog subfamily C member 7	364992446497097	5991383194648	+
18	AARS	Alanine--tRNA ligase, cytoplasmic	322871460109457	175323920463503	+
19	NT5C2	Cytosolic purine 5-nucleotidase	413356771696967	50049704674657	+
20	ACO2	Aconitate hydratase, mitochondrial	367345113842133	123705791033983	+
21	NUDT5	ADP-sugar pyrophosphatase	357345387515283	93212546699439	+
22	POLA1	DNA polymerase alpha catalytic subunit;DNA polymerase	37780694675113	37963332055244	+
23	CPNE1	Copine-1	34479743408516	329671246461797	+
24	PRPS1	Ribose-phosphate pyrophosphokinase 1	370885557326493	162670210068971	+	+
25	NAA50	N-alpha-acetyltransferase 50	32897146522821	316031435130233	+
26	APEH	Acylamino-acid-releasing enzyme	457780876433154	79095049586655	+
27	FAM3C	Protein FAM3C	305864774284553	377241028288318	+
28	SEPT11	Septin-11	38120925121051	456847766728759	+
29	COPS6	COP9 signalosome complex subunit 6	366981525028867	173385465288066	+
30	EIF2B4	Translation initiation factor eIF-2B subunit delta	305056867603893	29353349405355	+
31	EIF4G1	Eukaryotic translation initiation factor 4 gamma 1	565714578019067	1176164742	+
32	EIF4B	Eukaryotic translation initiation factor 4B	166544400682336	40593945922886	+
33	PPP2R5D	Serine/threonine-protein phosphatase 2A 56 kDa regulatory subunit delta isoform	481963665372857	9325542819867	+		+
34	PFDN4	Prefoldin subunit 4	370136686261677	160826356876538	+
35	FAU	40S ribosomal protein S30	345998723624033	146574561234662	+
36	SEC23A	Protein transport protein Sec23A	39144604857298	43344195031975	+
37	NAP1L1	Nucleosome assembly protein 1-like 1	4454060901809	11598364829039	+
38	TAB3	TGF-beta-activated kinase 1 and MAP3K7-binding protein 3	317837598418917	190667555514846	+	+
39	DPP3	Dipeptidyl peptidase 3	300992692509323	2835891670977	+
40	PSMA6	Proteasome subunit alpha type;Proteasome subunit alpha type-6	304876543218377	237222599435496	+
41	DNPH1	2-deoxynucleoside 5-phosphate N-hydrolase 1	318661696534563	183222217739666	+
42	HAGH	Hydroxyacylglutathione hydrolase, mitochondrial	35706609853881	634689752566	+
43	HN1L	Hematological and neurological expressed 1-like protein	33234709888468	171461351276282	+
44	CIAPIN1	Anamorsin	40508437894021	30960742209901	+
45	PDIA3	Protein disulfide-isomerase A3	302430496752253	44347153541463	+
46	WBP2	WW domain-binding protein 2	461697754976263	18178213772222	+
47	COPE	Coatomer subunit epsilon	318971518978583	214950208260754	+
48	RPS5	40S ribosomal protein S5;40S ribosomal protein S5, N-terminally processed	592932649684483	1087222706481	+
49	NAPA	Alpha-soluble NSF attachment protein	333113682917627	43154020789219	+
50	PSMD12	26S proteasome non-ATPase regulatory subunit 12	396551241595733	436286714974385	+
51	DFFA	DNA fragmentation factor subunit alpha	300809770017607	489527675652556	+
52	DNM1L	Dynamin-1-like protein	491657389613207	22159495925231	+
53	PDXK	Pyridoxal kinase	399670854693263	48381516932215	+	+
54	PDCD5	Programmed cell death protein 5	275333521298753	476780201420586	+
55	PRMT5	Protein arginine N-methyltransferase 5;Protein arginine N-methyltransferase 5, N-terminally processed	35409581868226	180563651559648	+
56	GIPC1	PDZ domain-containing protein GIPC1	325914055918453	45195300845894	+
57	PPP1R12A	Protein phosphatase 1 regulatory subunit 12A	33935253571208	198311906517309	+		+
58	PFDN6	Prefoldin subunit 6	39289434908587	30352358967359	+
59	IPO8	Importin-8	401350151668813	40594345925392	+
60	MAP3K7;DKFZp586F0420	Mitogen-activated protein kinase kinase kinase 7	46672317776542	5514327304471	+	+
61	TPD52L2	Tumor protein D54	2708461164027	49728413700586	+
62	DENR	Density-regulated protein	409104689793443	52333002517344	+
63	XPOT	Exportin-T	30535824563927	45195300845894	+
64	PRPSAP2	Phosphoribosyl pyrophosphate synthase-associated protein 2	386325273019993	155378501417785	+
65	ACSL4	Long-chain-fatty-acid--CoA ligase 4	28670728958188	324755749512528	+
66	PRMT3	Protein arginine N-methyltransferase 3	405606115501897	22986262432102	+
67	SNX2	Sorting nexin-2	309641234975563	209791621487991	+
68	USO1	General vesicular transport factor p115	338971788332186	114682294182739	+
69	DNAJA2	DnaJ homolog subfamily A member 2	299428570414297	321830037745233	+
70	FLNB	Filamin-B	493278756384797	6469408967151	+
71	SNRNP200	U5 small nuclear ribonucleoprotein 200 kDa helicase	42820039309197	36123008934723	+
72	TIPRL	TIP41-like protein	31071960895355	23563936021125	+
73	PPM1B	Protein phosphatase 1B	275782539830603	43154020789219	+		+
74	CBR3	Carbonyl reductase [NADPH] 3	282193555768347	420986702934591	+
75	FBXO21	F-box only protein 21	395340890761317	37035550272713	+
76	AHSA1	Activator of 90 kDa heat shock protein ATPase homolog 1	346863890153033	11370766104915	+
77	PSMG1	Proteasome assembly chaperone 1	278793614399587	44830497298277	+
78	SNAP29	Synaptosomal-associated protein 29;Synaptosomal-associated protein	45659944935606	4320236108122	+
79	OXSR1	Serine/threonine-protein kinase OSR1	41609806486557	21352795609251	+	+
80	BAG3	BAG family molecular chaperone regulator 3	127792611032576	1972	+
81	TXNDC12	Thioredoxin domain-containing protein 12	289285494858	475517764876666	+
82	PNP	Purine nucleoside phosphorylase	305478662328803	269529509917364	+
83	CA2	Carbonic anhydrase 2	341775006221553	246057320267998	+
84	CSTB	Cystatin-B	293734916346397	304644022665545	+
85	HSPB1	Heat shock protein beta-1	279893144354107	432723590546374	+
86	UROD	Uroporphyrinogen decarboxylase	301009469886343	294448879170141	+
87	GPI	Glucose-6-phosphate isomerase	303700938613383	288080996254418	+
88	CAPN1	Calpain-1 catalytic subunit	468616288744603	26498920636535	+
89	APRT	Adenine phosphoribosyltransferase	339357394880913	154184816475521	+
90	ANXA6	Annexin A6;Annexin	40101596769705	52043869906751	+
91	ASNS	Asparagine synthetase [glutamine-hydrolyzing]	397682993695277	76828130094372	+
92	GSTP1	Glutathione S-transferase P	370755684312497	48933393386785	+
93	ANXA4	Annexin;Annexin A4	40511100342253	39865121813378	+
94	TXN	Thioredoxin	341791988536657	286278616476673	+
95	HSPA8	Heat shock cognate 71 kDa protein	3745601948929	40839382218704	+
96	PRPS2	Ribose-phosphate pyrophosphokinase 2	42612424846255	15851856940648	+	+
97	ANXA3	Annexin A3;Annexin	348345528912747	415198696451647	+
98	UNG;DKFZp781L1143	Uracil-DNA glycosylase	2818456161065	492104133148765	+
99	MIF	Macrophage migration inhibitory factor	442055623789717	379407001528694	+
100	AKR1A1	Alcohol dehydrogenase [NADP(+)]	411302640889977	329671246461797	+
101	AKR1B1	Aldose reductase	358430702457197	181225865440673	+
102	GSPT1;GSPT2	Eukaryotic peptide chain release factor GTP-binding subunit ERF3A;Eukaryotic peptide chain release factor GTP-binding subunit ERF3B	33978875149867	354993941221225	+
103	CBR1	Carbonyl reductase [NADPH] 1	365811003080943	76082229843766	+
104	GOT1	Aspartate aminotransferase, cytoplasmic	321963039125553	25761522337335	+
105	PFKL	ATP-dependent 6-phosphofructokinase, liver type	382398813262843	35448528546833	+	+
106	TRIM21	E3 ubiquitin-protein ligase TRIM21	46240324753073	41829387928017	+
107	FLNA	Filamin-A	333793564100246	119137095054427	+
108	RRM1	Ribonucleoside-diphosphate reductase large subunit	32803086049994	39480139664759	+
109	EEF1B2	Elongation factor 1-beta	327948504170617	223989018524506	+
110	TARS	Threonine--tRNA ligase, cytoplasmic	30170305547721	31315843778874	+
111	CALR	Calreticulin	483709972082373	1822574155605	+
112	PSMA5	Proteasome subunit alpha type-5	47867758793583	2590165613445	+
113	PRDX6	Peroxiredoxin-6	558847964354833	3696912181	+
114	PEBP1	Phosphatidylethanolamine-binding protein 1;Hippocampal cholinergic neurostimulating peptide	529385297995697	1044025670089	+
115	PDIA3	Protein disulfide-isomerase A3	316048154586227	241211689160961	+
116	LRPAP1	Alpha-2-macroglobulin receptor-associated protein	340329776775887	103805334060613	+
117	PRDX2	Peroxiredoxin-2	43131522489543	18465991545159	+
118	SHMT2	Serine hydroxymethyltransferase, mitochondrial;Serine hydroxymethyltransferase	41078828773537	24351441817601	+
119	SERPINB6	Serpin B6	327533330523507	237222599435496	+
120	MYH9	Myosin-9	694810869577023	39915450	+
121	PPM1A	Protein phosphatase 1A	372062221145407	98855926727817	+		+
122	PGM1	Phosphoglucomutase-1	31569192932421	483125909962808	+
123	TAGLN2	Transgelin-2	465159645903713	11179185552505	+
124	CCT6A	T-complex protein 1 subunit zeta	32809360468354	240410321422884	+
125	NAA10	N-alpha-acetyltransferase 10	327942655279583	245245249904077	+
126	GARS	Glycine--tRNA ligase	364489292381437	65466110482157	+
127	USP5	Ubiquitin carboxyl-terminal hydrolase 5	353889936094967	244434968241398	+
128	RPS9	40S ribosomal protein S9	30480243498496	25344677049687	+
129	IQGAP1	Ras GTPase-activating-like protein IQGAP1	49293522650187	1321154064077	+
130	QARS	Glutamine--tRNA ligase	342450024558	49728413700586	+
131	PITPNB	Phosphatidylinositol transfer protein beta isoform	366702625310717	282696441492985	+
132	FASN	Fatty acid synthase;[Acyl-carrier-protein] S-acetyltransferase;[Acyl-carrier-protein] S-malonyltransferase;3-oxoacyl-[acyl-carrier-protein] synthase;3-oxoacyl-[acyl-carrier-protein] reductase;3-hydroxyacyl-[acyl-carrier-protein] dehydratase;Enoyl-[acyl-carrier-protein] reductase;Oleoyl-[acyl-carrier-protein] hydrolase	3066271782278	23563936021125	+
133	CCT3	T-complex protein 1 subunit gamma	319796735039823	306522604665997	+
134	SARS	Serine--tRNA ligase, cytoplasmic	37512011982851	100189798911311	+
135	EIF2B2	Translation initiation factor eIF-2B subunit beta	466328913099413	121153480018489	+
136	HINT1	Histidine triad nucleotide-binding protein 1	371655314134433	177930927872547	+
137	GMPS	GMP synthase [glutamine-hydrolyzing]	296868971147173	419824826109565	+
138	VASP	Vasodilator-stimulated phosphoprotein	303795852209173	330660260201182	+
139	CCT8	T-complex protein 1 subunit theta	308374331380787	213467796961983	+
140	CCT4	T-complex protein 1 subunit delta	29557784658219	324755749512528	+
141	RAB5C	Ras-related protein Rab-5C	389967052037623	3634972237992	+
142	DUSP3	Dual specificity protein phosphatase 3	361721167509	60869887830123	+
143	BCAP31	B-cell receptor-associated protein 31	323629782731293	135362165396691	+
144	RAP1GDS1	Rap1 GTPase-GDP dissociation stimulator 1	366081770248093	152405776586641	+
145	THOP1	Thimet oligopeptidase	359812613969703	131577289345231	+
146	BLVRA	Biliverdin reductase A	314579749674633	285380252617436	+
147	PPP5C	Serine/threonine-protein phosphatase 5;Serine/threonine-protein phosphatase	46867166226512	3131678644612	+		+
148	CLNS1A	Methylosome subunit pICln	33465636121711	461777738944971	+
149	DRG2	Developmentally-regulated GTP-binding protein 2	38138308069235	67504707289758	+
150	MTPN	Myotrophin	406834492491947	27387201111592	+
151	TPI1	Triosephosphate isomerase	373875114183437	40594345925392	+
152	ABCE1	ATP-binding cassette sub-family E member 1	30719793869378	302773131883223	+
153	RPS7	40S ribosomal protein S7	444821685386353	229376846983913	+
154	RPS8	40S ribosomal protein S8	511535822474823	9791739104465	+
155	RAB1A	Ras-related protein Rab-1A	290620035560093	492104133148765	+
156	PPP2R2A	Serine/threonine-protein phosphatase 2A 55 kDa regulatory subunit B alpha isoform	36732332824794	47290243517518	+		+
157	RPL38	60S ribosomal protein L38	41808410845069	167655933756092	+
158	CCT2	T-complex protein 1 subunit beta	44235279664655	7769976204033	+
159	PRKDC	DNA-dependent protein kinase catalytic subunit	306103295089997	25761522337335	+	+
160	SORD	Sorbitol dehydrogenase	336689794069177	244434968241398	+
161	FKBP4	Peptidyl-prolyl cis-trans isomerase FKBP4;Peptidyl-prolyl cis-trans isomerase FKBP4, N-terminally processed	489047441974367	3694151231237	+
162	PPAT	Amidophosphoribosyltransferase	376149713434627	61512875637929	+
163	PSME1	Proteasome activator complex subunit 1	288018808139677	429179918983911	+
164	PRDX1	Peroxiredoxin-1	41097639754545	23154045369563	+
165	CRYZ	Quinone oxidoreductase	322260779105417	366534734324398	+
166	AHNAK	Neuroblast differentiation-associated protein AHNAK	407525637487087	23322642787302	+
167	MTAP	S-methyl-5-thioadenosine phosphorylase;Purine nucleoside phosphorylase	378426746954143	43089229178845	+
168	PRDX4	Peroxiredoxin-4	466417522557547	3312311832672	+
169	NAE1	NEDD8-activating enzyme E1 regulatory subunit	37248902754988	472999581176492	+
170	BLMH	Bleomycin hydrolase	303149490977617	278260906136659	+
171	CKAP5	Cytoskeleton-associated protein 5	524844566517263	1449755175432	+
172	TTLL12	Tubulin--tyrosine ligase-like protein 12	310927748696137	430358984695405	+
173	RCN2	Reticulocalbin-2	316160664316727	211992217042597	+
174	FLNC	Filamin-C	539203931476867	7220771955	+
175	PRPSAP1	Phosphoribosyl pyrophosphate synthase-associated protein 1	549499276603923	31992686751205	+
176	CLINT1	Clathrin interactor 1	35232029038788	89848810199083	+
177	KARS	Lysine--tRNA ligase	294156207100647	495985745003234	+
178	ACAP2	Arf-GAP with coiled-coil, ANK repeat and PH domain-containing protein 2	447769691625	22819292002813	+
179	EBP	3-beta-hydroxysteroid-Delta(8),Delta(7)-isomerase	44411830110332	61836060623768	+
180	PPP2R4	Serine/threonine-protein phosphatase 2A activator	374829532922067	180563651559648	+		+
181	PPP1R7	Protein phosphatase 1 regulatory subunit 7	36359115558903	167655933756092	+
182	TAB1	TGF-beta-activated kinase 1 and MAP3K7-binding protein 1	411153650829497	35003571856918	+	+
183	ZYX	Zyxin	423196770924653	32834559599327	+
184	CCDC6	Coiled-coil domain-containing protein 6	33490263000582	15005508395206	+
185	FSCN1	Fascin	393837326760983	3220178927899	+
186	HADH	Hydroxyacyl-coenzyme A dehydrogenase, mitochondrial	306390005931903	23327773421428	+
187	FKBP15	FK506-binding protein 15	515771787296763	3499760623259	+
188	DDI2	Protein DDI1 homolog 2	299768952891823	416352026164013	+
189	ECM29;KIAA0368	Proteasome-associated protein ECM29 homolog	592863300382313	674855088	+
190	TWF2	Twinfilin-2	374898680895	66480199564754	+
191	PRPF8	Pre-mRNA-processing-splicing factor 8	456254756982043	26498920636535	+
192	CCDC50	Coiled-coil domain-containing protein 50	309373796925067	38815380187743	+
193	KCTD17	BTB/POZ domain-containing protein KCTD17	32124858154264	49728413700586	+
194	PNPT1	Polyribonucleotide nucleotidyltransferase 1, mitochondrial	368419560556867	91100557921909	+
195	NUP210	Nuclear pore membrane glycoprotein 210	372760408646383	74238634997378	+
196	UBLCP1	Ubiquitin-like domain-containing CTD phosphatase 1	432276838454887	10273219219963	+		+
197	COPS5	COP9 signalosome complex subunit 5	324007960153443	282696441492985	+
198	CMBL	Carboxymethylenebutenolidase homolog	510062400520027	1177158683819	+
199	PGM2	Phosphoglucomutase-2	290862720958047	44830497298277	+
200	PDLIM5	PDZ and LIM domain protein 5	326719085581463	133731311615897	+
201	THOC3	THO complex subunit 3	36280460796163	167027224004507	+
202	BTF3L4	Transcription factor BTF3 homolog 4;Transcription factor BTF3	318454378713253	400398690502509	+
203	VPS35	Vacuolar protein sorting-associated protein 35	359024045090837	98413947919794	+
204	TBCB	Tubulin-folding cofactor B	295654765027087	363362814832106	+
205	NAP1L4	Nucleosome assembly protein 1-like 4	531631513955627	7732316845	+
206	CCT7	T-complex protein 1 subunit eta	295637322365257	475517764876666	+
207	ELAC2	Zinc phosphodiesterase ELAC protein 2	418201708910957	407184969768204	+
208	WDR77	Methylosome protein 50	38246198493159	187937271683922	+
209	CPPED1	Serine/threonine-protein phosphatase CPPED1	343838554408987	143715577687023	+		+
210	WIBG	Partner of Y14 and mago	291534704313017	315071825509393	+
211	MCMBP	Mini-chromosome maintenance complex-binding protein	487819120258023	20565914970761	+
212	ACAT2	Acetyl-CoA acetyltransferase, cytosolic	313181733481007	226287635696023	+
213	CHMP4A	Charged multivesicular body protein 4a	280650582456247	398153468133782	+
214	C20orf27	UPF0687 protein C20orf27	281536407521173	438672964702015	+
215	KLC2	Kinesin light chain 2	295192380373743	39480139664759	+
216	RAB1B	Ras-related protein Rab-1B	623762108646693	1916829047739	+
217	EHD4	EH domain-containing protein 4	469337540675487	4833595336716	+
218	PDCL3	Phosducin-like protein 3	299301346778823	308408893661437	+
219	BOLA2;BOLA2B	BolA-like protein 2	517205150947387	284483770148481	+
220	CHMP4B	Charged multivesicular body protein 4b	322331456916603	270394310483943	+
221	RNPEP	Aminopeptidase B	419594051392803	14704859664543	+
222	ARMT1	Protein-glutamate O-methyltransferase	2923415089716	493395745046794	+
223	COPS7B	COP9 signalosome complex subunit 7b	37554617724713	78714174548517	+
224	FN3KRP	Ketosamine-3-kinase	407641574668763	26315325343441	+	+
225	C12orf10	UPF0160 protein MYG1, mitochondrial	38440851794036	7571109701526	+
226	TIGAR	Fructose-2,6-bisphosphatase TIGAR	387357041564307	28189852691463	+
227	COPRS	Coordinator of PRMT5 and differentiation stimulator	40237373693567	403782325564644	+
228	DIABLO	Diablo homolog, mitochondrial	429673943735627	57105833286616	+
229	SAR1A	GTP-binding protein SAR1a	6175099007724	272969220	+
230	NANS	Sialic acid synthase	36250134439153	105645270648121	+
231	AASDHPPT	L-aminoadipate-semialdehyde dehydrogenase-phosphopantetheinyl transferase	300092381913893	306522604665997	+
232	IARS2	Isoleucine--tRNA ligase, mitochondrial	295698293948877	280029509634169	+
233	FAM49B	Protein FAM49B	314713848941327	239610730553407	+
234	BABAM1	BRISC and BRCA1-A complex member 1	35390901791852	85759212029512	+
235	ADPRHL2	Poly(ADP-ribose) glycohydrolase ARH3	344056817348693	310302905428723	+
236	TRMT1	tRNA (guanine(26)-N(2))-dimethyltransferase	314218428995557	199016806658959	+
237	KCTD5	BTB/POZ domain-containing protein KCTD5	29726709206858	432723590546374	+
238	TAB2	TGF-beta-activated kinase 1 and MAP3K7-binding protein 2	431400564502123	13614570331345	+	+
239	HSPBP1	Hsp70-binding protein 1	368625473473723	8415876814194	+
240	COMMD9	COMM domain-containing protein 9	341399276466097	193424155144419	+
241	RNF181	E3 ubiquitin-protein ligase RNF181	316031224859383	182555146558575	+
242	RCC2	Protein RCC2	368825898045073	95356927337941	+
243	BCCIP	BRCA2 and CDKN1A-interacting protein	33174293293144	275621988060803	+
244	ANKFY1	Rabankyrin-5	396131359573953	117639577414405	+
245	ATXN10	Ataxin-10	305155606683953	282696441492985	+
246	HDAC6	Histone deacetylase 6	376119389579573	37497528219982	+
247	CHORDC1	Cysteine and histidine-rich domain-containing protein 1	343363850072767	144284372849373	+
248	CDV3	Protein CDV3 homolog	2696363432467	495985745003234	+
249	STUB1	E3 ubiquitin-protein ligase CHIP	434628160091083	10470145957816	+
250	MAGED2	Melanoma-associated antigen D2	385377760299003	35448528546833	+
251	FAF1	FAS-associated factor 1	332741025764077	214950208260754	+
252	RUVBL2	RuvB-like 2	33213889340177	432723590546374	+
253	PLAA	Phospholipase A-2-activating protein	378823987051683	41085402593515	+
254	STK38L	Serine/threonine-protein kinase 38-like	4997733247376	6761221671447	+	+
255	AP3M1	AP-3 complex subunit mu-1	378537341216177	103348712356534	+
256	YARS2	Tyrosine--tRNA ligase, mitochondrial;Tyrosine--tRNA ligase	292357990400473	364418079541202	+
257	CAB39	Calcium-binding protein 39	320782462589544	38815380187743	+
258	DHRS7	Dehydrogenase/reductase SDR family member 7	310654018639333	376161139848561	+
259	RTCB	tRNA-splicing ligase RtcB homolog	31538570962638	227057321531724	+
260	TLN1	Talin-1	4661103389258	4716183961688	+
261	SNX5	Sorting nexin-5	31704534286722	179903052834429	+
262	COPG1	Coatomer subunit gamma-1	454475057788777	189299132012981	+
263	IVNS1ABP	Influenza virus NS1A-binding protein	471745057498193	13379840270328	+
