# Supplementary material for: Identification of phosphatases that dephosphorylate the co-chaperone BAG3
Source: Life Sci Alliance. 2024 Nov 19;8(2):e202402734. doi: 10.26508/lsa.202402734 (PMC11576475; doi:10.26508/lsa.202402734)
Supplement: Supplementary file 3 [file LSA-2024-02734_SdataF2.2.xlsx]

## Sheet: Overview
	pS134/pS136 + PP1c
	Replicate	1st		2nd		3rd
		A	B	A	B	A	B
	10µM	0.00589226	0.00625301	0.00669084	0.00490515	0.00898693	0.00779727
	50µM	0.0573192	0.0617284	0.0254879	0.0242072	0.02035	0.0233347
	100µM	0.0920511	0.0650954	0.03622	0.0431271	0.0274972	0.0246914
	250µM	0.0836139	0.0662177	0.0649773	0.0601995	0.0371727	0.0617284
	500µM	0.0771373	0.0976431	0.0736409	0.116449	0.0563017	0.0535884
	750µM	0.0915504	0.080975	0.0617284	0.0964466	0.0685117	0.0575227
	pS134 + PP1c
	Replicate	1st		2nd		3rd
		A	B	A	B	A	B
	10µM	0.0207549	0.0195583	0.0167539	0.012868	0.0154162	0.0338901
	50µM	0.0660403	0.0726629	0.0617284	0.0623017	0.0612825	0.064595
	100µM	0.117267	0.12684	0.112627	0.113901	0.106448	0.111863
	250µM	0.215389	0.237361	0.196206	0.197862	0.174738	0.187861
	500µM	0.223986	0.236766	0.24462	0.2515	0.231497	0.221751
	750µM	0.22779	0.242467	0.275644	0.270739	0.267107	0.248634
	pS136 + PP1c
	Replicate	1st		2nd		3rd
		A	B	A	B	A	B
	10µM	0.00505051	0.00785634	0.00654501	-0.0186039	0.0123457	0.00617284
	50µM	0.0530457	0.0617284	0.0176367	0.0617284	0.0440917	0.037037
	100µM	0.0649659	0.135802	0.0246914	0.0617284	0.0729517	0.0925926
	250µM	0.0693728	0.0617284	0.0617284	0.0617284	0.0701459	0.135802
	500µM	0.114104	0.123457	0.17284	0.0617284	0.0925926	0.123457
	750µM	0.0925926	0.0925926	0.12963	0.17284	0.12963	0.0925926
	pT285/pS289 + PP1c
	Replicate	1st		2nd		3rd
		A	B	A	B	A	B
	10µM	0.00752706	0.00750471	0.00661376	0.00514403	0.0078103	0.00728976
	50µM	0.018415	0.0190545	0.0185185	0.0185185	0.0185185	0.0185185
	100µM	0.0263822	0.0241328	0.0246914	0.0246914	0.0308642	0.0185185
	250µM	0.0307217	0.0331562	0.0308642	0.0308642	0.0299824	0.0308642
	500µM	0.0318349	0.0205761	0.0365617	0.037037	0.0308642	0.0246914
	750µM	0.0381594	0.0564374	0.0564374	0.037037	0.0176367	0.0393619
	pS289 + PP1c
	Replicate	1st		2nd		3rd
		A	B	A	B	A	B
	10µM
	50µM
	100µM
	250µM
	500µM
	750µM

## Sheet: pS136_1
	Extracted															Absolute																same Level																Slopes
Seconds	Ctrl	Ctrl	10µM	10µM	50µM	50µM	100µM	100µM	250µM	250µM	500µM	500µM	750µM	750µM		Ctrl	Ctrl	10µM	10µM	50µM	50µM	100µM	100µM	250µM	250µM	500µM	500µM	750µM	750µM		Seconds	Ctrl	Ctrl	10µM	10µM	50µM	50µM	100µM	100µM	250µM	250µM	500µM	500µM	750µM	750µM			10µM	10µM
9	0.162	0.149	0.148	0.15	0.15	0.151	0.145	0.149	0.146	0.159	0.159	0.173	0.183	0.185		88.1111	80.8889	80.3333	81.4444	81.4444	82	78.6667	80.8889	79.2222	86.4444	86.4444	94.2222	99.7778	100.889		9	0	0	0	0	0	0	0	0	0	0	0	0	0	0			0.00505051	0.00785634
18	0.163	0.15	0.146	0.15	0.147	0.151	0.144	0.148	0.146	0.159	0.157	0.175	0.184	0.187		88.6667	81.4444	79.2222	81.4444	79.7778	82	78.1111	80.3333	79.2222	86.4444	85.3333	95.3333	100.333	102		18	0.555556	0.555556	-1.11111	0	-1.66667	0	-0.555556	-0.555556	0	0	-1.11111	1.11111	0.555556	1.11111
27	0.163	0.15	0.145	0.15	0.146	0.151	0.143	0.149	0.146	0.158	0.159	0.177	0.185	0.188		88.6667	81.4444	78.6667	81.4444	79.2222	82	77.5556	80.8889	79.2222	85.8889	86.4444	96.4444	100.889	102.556		27	0.555556	0.555556	-1.66667	0	-2.22222	0	-1.11111	0	0	-0.555556	0	2.22222	1.11111	1.66667
36	0.164	0.15	0.144	0.151	0.145	0.152	0.143	0.15	0.147	0.159	0.162	0.178	0.186	0.189		89.2222	81.4444	78.1111	82	78.6667	82.5556	77.5556	81.4444	79.7778	86.4444	88.1111	97	101.444	103.111		36	1.11111	0.555556	-2.22222	0.555556	-2.77778	0.555556	-1.11111	0.555556	0.555556	0	1.66667	2.77778	1.66667	2.22222
45	0.164	0.15	0.144	0.152	0.145	0.153	0.144	0.151	0.147	0.16	0.165	0.179	0.187	0.189		89.2222	81.4444	78.1111	82.5556	78.6667	83.1111	78.1111	82	79.7778	87	89.7778	97.5556	102	103.111		45	1.11111	0.555556	-2.22222	1.11111	-2.77778	1.11111	-0.555556	1.11111	0.555556	0.555556	3.33333	3.33333	2.22222	2.22222
54	0.164	0.15	0.144	0.153	0.146	0.153	0.144	0.154	0.148	0.161	0.168	0.18	0.188	0.189		89.2222	81.4444	78.1111	83.1111	79.2222	83.1111	78.1111	83.6667	80.3333	87.5556	91.4444	98.1111	102.556	103.111		54	1.11111	0.555556	-2.22222	1.66667	-2.22222	1.11111	-0.555556	2.77778	1.11111	1.11111	5	3.88889	2.77778	2.22222
63	0.164	0.151	0.144	0.153	0.146	0.153	0.145	0.158	0.149	0.161	0.17	0.181	0.189	0.189		89.2222	82	78.1111	83.1111	79.2222	83.1111	78.6667	85.8889	80.8889	87.5556	92.5556	98.6667	103.111	103.111		63	1.11111	1.11111	-2.22222	1.66667	-2.22222	1.11111	0	5	1.66667	1.11111	6.11111	4.44444	3.33333	2.22222
72	0.164	0.151	0.145	0.153	0.147	0.153	0.146	0.153	0.15	0.162	0.171	0.181	0.191	0.19		89.2222	82	78.6667	83.1111	79.7778	83.1111	79.2222	83.1111	81.4444	88.1111	93.1111	98.6667	104.222	103.667		72	1.11111	1.11111	-1.66667	1.66667	-1.66667	1.11111	0.555556	2.22222	2.22222	1.66667	6.66667	4.44444	4.44444	2.77778
81	0.164	0.151	0.146	0.153	0.147	0.153	0.146	0.154	0.152	0.162	0.172	0.181	0.192	0.19		89.2222	82	79.2222	83.1111	79.7778	83.1111	79.2222	83.6667	82.5556	88.1111	93.6667	98.6667	104.778	103.667		81	1.11111	1.11111	-1.11111	1.66667	-1.66667	1.11111	0.555556	2.77778	3.33333	1.66667	7.22222	4.44444	5	2.77778				10µM
90	0.164	0.151	0.147	0.153	0.148	0.153	0.147	0.155	0.153	0.163	0.172	0.182	0.192	0.191		89.2222	82	79.7778	83.1111	80.3333	83.1111	79.7778	84.2222	83.1111	88.6667	93.6667	99.2222	104.778	104.222		90	1.11111	1.11111	-0.555556	1.66667	-1.11111	1.11111	1.11111	3.33333	3.88889	2.22222	7.22222	5	5	3.33333				50µM
99	0.164	0.151	0.148	0.153	0.149	0.153	0.148	0.155	0.155	0.163	0.173	0.182	0.193	0.191		89.2222	82	80.3333	83.1111	80.8889	83.1111	80.3333	84.2222	84.2222	88.6667	94.2222	99.2222	105.333	104.222		99	1.11111	1.11111	0	1.66667	-0.555556	1.11111	1.66667	3.33333	5	2.22222	7.77778	5	5.55556	3.33333				100µM
108	0.164	0.151	0.149	0.153	0.15	0.153	0.15	0.155	0.156	0.164	0.173	0.182	0.195	0.192		89.2222	82	80.8889	83.1111	81.4444	83.1111	81.4444	84.2222	84.7778	89.2222	94.2222	99.2222	106.444	104.778		108	1.11111	1.11111	0.555556	1.66667	0	1.11111	2.77778	3.33333	5.55556	2.77778	7.77778	5	6.66667	3.88889				250µM
117	0.164	0.151	0.15	0.153	0.151	0.153	0.151	0.156	0.157	0.164	0.173	0.182	0.196	0.192		89.2222	82	81.4444	83.1111	82	83.1111	82	84.7778	85.3333	89.2222	94.2222	99.2222	107	104.778		117	1.11111	1.11111	1.11111	1.66667	0.555556	1.11111	3.33333	3.88889	6.11111	2.77778	7.77778	5	7.22222	3.88889				500µM
126	0.164	0.151	0.15	0.153	0.152	0.153	0.152	0.156	0.159	0.164	0.174	0.182	0.196	0.192		89.2222	82	81.4444	83.1111	82.5556	83.1111	82.5556	84.7778	86.4444	89.2222	94.7778	99.2222	107	104.778		126	1.11111	1.11111	1.11111	1.66667	1.11111	1.11111	3.88889	3.88889	7.22222	2.77778	8.33333	5	7.22222	3.88889				750µM
135	0.164	0.151	0.151	0.153	0.153	0.153	0.153	0.156	0.16	0.164	0.174	0.181	0.195	0.193		89.2222	82	82	83.1111	83.1111	83.1111	83.1111	84.7778	87	89.2222	94.7778	98.6667	106.444	105.333		135	1.11111	1.11111	1.66667	1.66667	1.66667	1.11111	4.44444	3.88889	7.77778	2.77778	8.33333	4.44444	6.66667	4.44444
144	0.164	0.151	0.152	0.154	0.154	0.154	0.154	0.156	0.161	0.164	0.174	0.181	0.195	0.193		89.2222	82	82.5556	83.6667	83.6667	83.6667	83.6667	84.7778	87.5556	89.2222	94.7778	98.6667	106.444	105.333		144	1.11111	1.11111	2.22222	2.22222	2.22222	1.66667	5	3.88889	8.33333	2.77778	8.33333	4.44444	6.66667	4.44444
153	0.165	0.152	0.152	0.153	0.155	0.154	0.155	0.156	0.162	0.164	0.175	0.181	0.195	0.194		89.7778	82.5556	82.5556	83.1111	84.2222	83.6667	84.2222	84.7778	88.1111	89.2222	95.3333	98.6667	106.444	105.889		153	1.66667	1.66667	2.22222	1.66667	2.77778	1.66667	5.55556	3.88889	8.88889	2.77778	8.88889	4.44444	6.66667	5
162	0.165	0.152	0.152	0.154	0.156	0.154	0.156	0.157	0.163	0.165	0.175	0.181	0.196	0.194		89.7778	82.5556	82.5556	83.6667	84.7778	83.6667	84.7778	85.3333	88.6667	89.7778	95.3333	98.6667	107	105.889		162	1.66667	1.66667	2.22222	2.22222	3.33333	1.66667	6.11111	4.44444	9.44444	3.33333	8.88889	4.44444	7.22222	5
171	0.165	0.152	0.152	0.154	0.156	0.154	0.156	0.157	0.164	0.167	0.175	0.181	0.197	0.195		89.7778	82.5556	82.5556	83.6667	84.7778	83.6667	84.7778	85.3333	89.2222	90.8889	95.3333	98.6667	107.556	106.444		171	1.66667	1.66667	2.22222	2.22222	3.33333	1.66667	6.11111	4.44444	10	4.44444	8.88889	4.44444	7.77778	5.55556
180	0.165	0.152	0.153	0.154	0.157	0.154	0.157	0.157	0.164	0.166	0.176	0.181	0.197	0.196		89.7778	82.5556	83.1111	83.6667	85.3333	83.6667	85.3333	85.3333	89.2222	90.3333	95.8889	98.6667	107.556	107		180	1.66667	1.66667	2.77778	2.22222	3.88889	1.66667	6.66667	4.44444	10	3.88889	9.44444	4.44444	7.77778	6.11111
189	0.165	0.152	0.153	0.154	0.157	0.154	0.157	0.157	0.165	0.166	0.176	0.181	0.197	0.196		89.7778	82.5556	83.1111	83.6667	85.3333	83.6667	85.3333	85.3333	89.7778	90.3333	95.8889	98.6667	107.556	107		189	1.66667	1.66667	2.77778	2.22222	3.88889	1.66667	6.66667	4.44444	10.5556	3.88889	9.44444	4.44444	7.77778	6.11111
198	0.165	0.152	0.153	0.155	0.158	0.154	0.157	0.157	0.165	0.167	0.176	0.182	0.197	0.197		89.7778	82.5556	83.1111	84.2222	85.8889	83.6667	85.3333	85.3333	89.7778	90.8889	95.8889	99.2222	107.556	107.556		198	1.66667	1.66667	2.77778	2.77778	4.44444	1.66667	6.66667	4.44444	10.5556	4.44444	9.44444	5	7.77778	6.66667
207	0.165	0.152	0.153	0.154	0.158	0.155	0.157	0.157	0.165	0.167	0.177	0.182	0.196	0.198		89.7778	82.5556	83.1111	83.6667	85.8889	84.2222	85.3333	85.3333	89.7778	90.8889	96.4444	99.2222	107	108.111		207	1.66667	1.66667	2.77778	2.22222	4.44444	2.22222	6.66667	4.44444	10.5556	4.44444	10	5	7.22222	7.22222
216	0.166	0.152	0.153	0.155	0.158	0.155	0.157	0.157	0.165	0.168	0.177	0.182	0.196	0.199		90.3333	82.5556	83.1111	84.2222	85.8889	84.2222	85.3333	85.3333	89.7778	91.4444	96.4444	99.2222	107	108.667		216	2.22222	1.66667	2.77778	2.77778	4.44444	2.22222	6.66667	4.44444	10.5556	5	10	5	7.22222	7.77778
225	0.166	0.153	0.153	0.155	0.158	0.155	0.157	0.157	0.166	0.168	0.178	0.182	0.196	0.2		90.3333	83.1111	83.1111	84.2222	85.8889	84.2222	85.3333	85.3333	90.3333	91.4444	97	99.2222	107	109.222		225	2.22222	2.22222	2.77778	2.77778	4.44444	2.22222	6.66667	4.44444	11.1111	5	10.5556	5	7.22222	8.33333
234	0.166	0.153	0.153	0.155	0.158	0.155	0.157	0.158	0.166	0.169	0.178	0.182	0.196	0.201		90.3333	83.1111	83.1111	84.2222	85.8889	84.2222	85.3333	85.8889	90.3333	92	97	99.2222	107	109.778		234	2.22222	2.22222	2.77778	2.77778	4.44444	2.22222	6.66667	5	11.1111	5.55556	10.5556	5	7.22222	8.88889
243	0.166	0.153	0.153	0.155	0.158	0.155	0.157	0.158	0.166	0.17	0.178	0.182	0.196	0.201		90.3333	83.1111	83.1111	84.2222	85.8889	84.2222	85.3333	85.8889	90.3333	92.5556	97	99.2222	107	109.778		243	2.22222	2.22222	2.77778	2.77778	4.44444	2.22222	6.66667	5	11.1111	6.11111	10.5556	5	7.22222	8.88889
252	0.166	0.153	0.154	0.155	0.158	0.155	0.157	0.158	0.166	0.171	0.178	0.183	0.197	0.201		90.3333	83.1111	83.6667	84.2222	85.8889	84.2222	85.3333	85.8889	90.3333	93.1111	97	99.7778	107.556	109.778		252	2.22222	2.22222	3.33333	2.77778	4.44444	2.22222	6.66667	5	11.1111	6.66667	10.5556	5.55556	7.77778	8.88889
261	0.166	0.154	0.154	0.155	0.159	0.155	0.158	0.158	0.167	0.172	0.178	0.183	0.198	0.201		90.3333	83.6667	83.6667	84.2222	86.4444	84.2222	85.8889	85.8889	90.8889	93.6667	97	99.7778	108.111	109.778		261	2.22222	2.77778	3.33333	2.77778	5	2.22222	7.22222	5	11.6667	7.22222	10.5556	5.55556	8.33333	8.88889
270	0.166	0.154	0.154	0.155	0.159	0.155	0.158	0.158	0.167	0.171	0.179	0.183	0.199	0.201		90.3333	83.6667	83.6667	84.2222	86.4444	84.2222	85.8889	85.8889	90.8889	93.1111	97.5556	99.7778	108.667	109.778		270	2.22222	2.77778	3.33333	2.77778	5	2.22222	7.22222	5	11.6667	6.66667	11.1111	5.55556	8.88889	8.88889
279	0.167	0.154	0.154	0.156	0.159	0.155	0.158	0.158	0.167	0.17	0.18	0.183	0.2	0.201		90.8889	83.6667	83.6667	84.7778	86.4444	84.2222	85.8889	85.8889	90.8889	92.5556	98.1111	99.7778	109.222	109.778		279	2.77778	2.77778	3.33333	3.33333	5	2.22222	7.22222	5	11.6667	6.11111	11.6667	5.55556	9.44444	8.88889
288	0.167	0.154	0.154	0.156	0.159	0.156	0.158	0.159	0.167	0.17	0.18	0.184	0.199	0.201		90.8889	83.6667	83.6667	84.7778	86.4444	84.7778	85.8889	86.4444	90.8889	92.5556	98.1111	100.333	108.667	109.778		288	2.77778	2.77778	3.33333	3.33333	5	2.77778	7.22222	5.55556	11.6667	6.11111	11.6667	6.11111	8.88889	8.88889
297	0.167	0.154	0.154	0.156	0.159	0.156	0.158	0.159	0.168	0.17	0.18	0.184	0.2	0.201		90.8889	83.6667	83.6667	84.7778	86.4444	84.7778	85.8889	86.4444	91.4444	92.5556	98.1111	100.333	109.222	109.778		297	2.77778	2.77778	3.33333	3.33333	5	2.77778	7.22222	5.55556	12.2222	6.11111	11.6667	6.11111	9.44444	8.88889
306	0.167	0.154	0.154	0.156	0.159	0.156	0.158	0.159	0.168	0.171	0.18	0.184	0.2	0.201		90.8889	83.6667	83.6667	84.7778	86.4444	84.7778	85.8889	86.4444	91.4444	93.1111	98.1111	100.333	109.222	109.778		306	2.77778	2.77778	3.33333	3.33333	5	2.77778	7.22222	5.55556	12.2222	6.66667	11.6667	6.11111	9.44444	8.88889
315	0.167	0.154	0.154	0.156	0.159	0.156	0.158	0.159	0.168	0.171	0.181	0.185	0.2	0.2		90.8889	83.6667	83.6667	84.7778	86.4444	84.7778	85.8889	86.4444	91.4444	93.1111	98.6667	100.889	109.222	109.222		315	2.77778	2.77778	3.33333	3.33333	5	2.77778	7.22222	5.55556	12.2222	6.66667	12.2222	6.66667	9.44444	8.33333
324	0.167	0.154	0.154	0.156	0.16	0.156	0.159	0.159	0.168	0.172	0.181	0.185	0.201	0.201		90.8889	83.6667	83.6667	84.7778	87	84.7778	86.4444	86.4444	91.4444	93.6667	98.6667	100.889	109.778	109.778		324	2.77778	2.77778	3.33333	3.33333	5.55556	2.77778	7.77778	5.55556	12.2222	7.22222	12.2222	6.66667	10	8.88889
333	0.167	0.155	0.155	0.156	0.16	0.156	0.159	0.159	0.169	0.171	0.181	0.185	0.201	0.201		90.8889	84.2222	84.2222	84.7778	87	84.7778	86.4444	86.4444	92	93.1111	98.6667	100.889	109.778	109.778		333	2.77778	3.33333	3.88889	3.33333	5.55556	2.77778	7.77778	5.55556	12.7778	6.66667	12.2222	6.66667	10	8.88889
342	0.167	0.154	0.155	0.156	0.16	0.156	0.159	0.16	0.169	0.171	0.181	0.186	0.201	0.201		90.8889	83.6667	84.2222	84.7778	87	84.7778	86.4444	87	92	93.1111	98.6667	101.444	109.778	109.778		342	2.77778	2.77778	3.88889	3.33333	5.55556	2.77778	7.77778	6.11111	12.7778	6.66667	12.2222	7.22222	10	8.88889
351	0.168	0.155	0.155	0.156	0.16	0.156	0.159	0.16	0.169	0.172	0.181	0.186	0.202	0.202		91.4444	84.2222	84.2222	84.7778	87	84.7778	86.4444	87	92	93.6667	98.6667	101.444	110.333	110.333		351	3.33333	3.33333	3.88889	3.33333	5.55556	2.77778	7.77778	6.11111	12.7778	7.22222	12.2222	7.22222	10.5556	9.44444
360	0.168	0.155	0.155	0.156	0.16	0.156	0.159	0.16	0.169	0.173	0.183	0.186	0.202	0.202		91.4444	84.2222	84.2222	84.7778	87	84.7778	86.4444	87	92	94.2222	99.7778	101.444	110.333	110.333		360	3.33333	3.33333	3.88889	3.33333	5.55556	2.77778	7.77778	6.11111	12.7778	7.77778	13.3333	7.22222	10.5556	9.44444
369	0.168	0.155	0.155	0.157	0.16	0.157	0.159	0.16	0.169	0.173	0.183	0.187	0.203	0.202		91.4444	84.2222	84.2222	85.3333	87	85.3333	86.4444	87	92	94.2222	99.7778	102	110.889	110.333		369	3.33333	3.33333	3.88889	3.88889	5.55556	3.33333	7.77778	6.11111	12.7778	7.77778	13.3333	7.77778	11.1111	9.44444
378	0.168	0.155	0.155	0.157	0.16	0.157	0.159	0.16	0.169	0.173	0.183	0.187	0.203	0.202		91.4444	84.2222	84.2222	85.3333	87	85.3333	86.4444	87	92	94.2222	99.7778	102	110.889	110.333		378	3.33333	3.33333	3.88889	3.88889	5.55556	3.33333	7.77778	6.11111	12.7778	7.77778	13.3333	7.77778	11.1111	9.44444
387	0.168	0.155	0.155	0.157	0.16	0.157	0.159	0.16	0.17	0.174	0.183	0.187	0.203	0.202		91.4444	84.2222	84.2222	85.3333	87	85.3333	86.4444	87	92.5556	94.7778	99.7778	102	110.889	110.333		387	3.33333	3.33333	3.88889	3.88889	5.55556	3.33333	7.77778	6.11111	13.3333	8.33333	13.3333	7.77778	11.1111	9.44444
396	0.168	0.155	0.155	0.157	0.161	0.157	0.159	0.16	0.17	0.174	0.183	0.187	0.204	0.203		91.4444	84.2222	84.2222	85.3333	87.5556	85.3333	86.4444	87	92.5556	94.7778	99.7778	102	111.444	110.889		396	3.33333	3.33333	3.88889	3.88889	6.11111	3.33333	7.77778	6.11111	13.3333	8.33333	13.3333	7.77778	11.6667	10
405	0.168	0.155	0.155	0.157	0.161	0.157	0.16	0.161	0.17	0.175	0.183	0.188	0.204	0.203		91.4444	84.2222	84.2222	85.3333	87.5556	85.3333	87	87.5556	92.5556	95.3333	99.7778	102.556	111.444	110.889		405	3.33333	3.33333	3.88889	3.88889	6.11111	3.33333	8.33333	6.66667	13.3333	8.88889	13.3333	8.33333	11.6667	10
414	0.168	0.155	0.155	0.157	0.161	0.157	0.16	0.161	0.17	0.176	0.183	0.188	0.204	0.203		91.4444	84.2222	84.2222	85.3333	87.5556	85.3333	87	87.5556	92.5556	95.8889	99.7778	102.556	111.444	110.889		414	3.33333	3.33333	3.88889	3.88889	6.11111	3.33333	8.33333	6.66667	13.3333	9.44444	13.3333	8.33333	11.6667	10
423	0.168	0.155	0.155	0.157	0.161	0.157	0.16	0.161	0.17	0.176	0.183	0.188	0.204	0.204		91.4444	84.2222	84.2222	85.3333	87.5556	85.3333	87	87.5556	92.5556	95.8889	99.7778	102.556	111.444	111.444		423	3.33333	3.33333	3.88889	3.88889	6.11111	3.33333	8.33333	6.66667	13.3333	9.44444	13.3333	8.33333	11.6667	10.5556
432	0.169	0.155	0.155	0.158	0.161	0.157	0.16	0.161	0.17	0.175	0.183	0.188	0.205	0.204		92	84.2222	84.2222	85.8889	87.5556	85.3333	87	87.5556	92.5556	95.3333	99.7778	102.556	112	111.444		432	3.88889	3.33333	3.88889	4.44444	6.11111	3.33333	8.33333	6.66667	13.3333	8.88889	13.3333	8.33333	12.2222	10.5556
441	0.169	0.155	0.155	0.158	0.161	0.157	0.16	0.161	0.171	0.175	0.184	0.189	0.205	0.204		92	84.2222	84.2222	85.8889	87.5556	85.3333	87	87.5556	93.1111	95.3333	100.333	103.111	112	111.444		441	3.88889	3.33333	3.88889	4.44444	6.11111	3.33333	8.33333	6.66667	13.8889	8.88889	13.8889	8.88889	12.2222	10.5556
450	0.169	0.155	0.155	0.158	0.161	0.157	0.16	0.161	0.171	0.175	0.183	0.189	0.205	0.204		92	84.2222	84.2222	85.8889	87.5556	85.3333	87	87.5556	93.1111	95.3333	99.7778	103.111	112	111.444		450	3.88889	3.33333	3.88889	4.44444	6.11111	3.33333	8.33333	6.66667	13.8889	8.88889	13.3333	8.88889	12.2222	10.5556
459	0.169	0.155	0.155	0.158	0.161	0.157	0.16	0.161	0.171	0.175	0.184	0.189	0.206	0.204		92	84.2222	84.2222	85.8889	87.5556	85.3333	87	87.5556	93.1111	95.3333	100.333	103.111	112.556	111.444		459	3.88889	3.33333	3.88889	4.44444	6.11111	3.33333	8.33333	6.66667	13.8889	8.88889	13.8889	8.88889	12.7778	10.5556
468	0.169	0.155	0.156	0.158	0.161	0.158	0.16	0.161	0.171	0.175	0.185	0.189	0.206	0.205		92	84.2222	84.7778	85.8889	87.5556	85.8889	87	87.5556	93.1111	95.3333	100.889	103.111	112.556	112		468	3.88889	3.33333	4.44444	4.44444	6.11111	3.88889	8.33333	6.66667	13.8889	8.88889	14.4444	8.88889	12.7778	11.1111
477	0.169	0.155	0.156	0.158	0.161	0.158	0.161	0.162	0.171	0.175	0.185	0.189	0.206	0.205		92	84.2222	84.7778	85.8889	87.5556	85.8889	87.5556	88.1111	93.1111	95.3333	100.889	103.111	112.556	112		477	3.88889	3.33333	4.44444	4.44444	6.11111	3.88889	8.88889	7.22222	13.8889	8.88889	14.4444	8.88889	12.7778	11.1111
486	0.169	0.155	0.156	0.158	0.161	0.158	0.161	0.162	0.171	0.175	0.185	0.189	0.205	0.205		92	84.2222	84.7778	85.8889	87.5556	85.8889	87.5556	88.1111	93.1111	95.3333	100.889	103.111	112	112		486	3.88889	3.33333	4.44444	4.44444	6.11111	3.88889	8.88889	7.22222	13.8889	8.88889	14.4444	8.88889	12.2222	11.1111
495	0.169	0.155	0.156	0.158	0.161	0.158	0.161	0.162	0.171	0.174	0.185	0.189	0.205	0.206		92	84.2222	84.7778	85.8889	87.5556	85.8889	87.5556	88.1111	93.1111	94.7778	100.889	103.111	112	112.556		495	3.88889	3.33333	4.44444	4.44444	6.11111	3.88889	8.88889	7.22222	13.8889	8.33333	14.4444	8.88889	12.2222	11.6667
504	0.169	0.156	0.156	0.159	0.162	0.158	0.161	0.162	0.172	0.174	0.184	0.19	0.205	0.206		92	84.7778	84.7778	86.4444	88.1111	85.8889	87.5556	88.1111	93.6667	94.7778	100.333	103.667	112	112.556		504	3.88889	3.88889	4.44444	5	6.66667	3.88889	8.88889	7.22222	14.4444	8.33333	13.8889	9.44444	12.2222	11.6667
513	0.169	0.156	0.156	0.159	0.162	0.158	0.161	0.162	0.172	0.174	0.184	0.19	0.205	0.206		92	84.7778	84.7778	86.4444	88.1111	85.8889	87.5556	88.1111	93.6667	94.7778	100.333	103.667	112	112.556		513	3.88889	3.88889	4.44444	5	6.66667	3.88889	8.88889	7.22222	14.4444	8.33333	13.8889	9.44444	12.2222	11.6667
522	0.169	0.156	0.156	0.159	0.162	0.158	0.161	0.162	0.172	0.174	0.184	0.19	0.206	0.206		92	84.7778	84.7778	86.4444	88.1111	85.8889	87.5556	88.1111	93.6667	94.7778	100.333	103.667	112.556	112.556		522	3.88889	3.88889	4.44444	5	6.66667	3.88889	8.88889	7.22222	14.4444	8.33333	13.8889	9.44444	12.7778	11.6667
531	0.169	0.156	0.156	0.159	0.161	0.158	0.161	0.162	0.172	0.174	0.184	0.19	0.206	0.206		92	84.7778	84.7778	86.4444	87.5556	85.8889	87.5556	88.1111	93.6667	94.7778	100.333	103.667	112.556	112.556		531	3.88889	3.88889	4.44444	5	6.11111	3.88889	8.88889	7.22222	14.4444	8.33333	13.8889	9.44444	12.7778	11.6667
540	0.17	0.156	0.156	0.16	0.162	0.158	0.161	0.162	0.172	0.174	0.185	0.191	0.206	0.206		92.5556	84.7778	84.7778	87	88.1111	85.8889	87.5556	88.1111	93.6667	94.7778	100.889	104.222	112.556	112.556		540	4.44444	3.88889	4.44444	5.55556	6.66667	3.88889	8.88889	7.22222	14.4444	8.33333	14.4444	10	12.7778	11.6667
549	0.17	0.156	0.156	0.16	0.162	0.158	0.161	0.162	0.172	0.174	0.185	0.191	0.206	0.207		92.5556	84.7778	84.7778	87	88.1111	85.8889	87.5556	88.1111	93.6667	94.7778	100.889	104.222	112.556	113.111		549	4.44444	3.88889	4.44444	5.55556	6.66667	3.88889	8.88889	7.22222	14.4444	8.33333	14.4444	10	12.7778	12.2222
558	0.17	0.156	0.156	0.16	0.162	0.158	0.161	0.162	0.172	0.175	0.185	0.191	0.206	0.207		92.5556	84.7778	84.7778	87	88.1111	85.8889	87.5556	88.1111	93.6667	95.3333	100.889	104.222	112.556	113.111		558	4.44444	3.88889	4.44444	5.55556	6.66667	3.88889	8.88889	7.22222	14.4444	8.88889	14.4444	10	12.7778	12.2222
567	0.17	0.156	0.156	0.16	0.162	0.158	0.162	0.162	0.172	0.175	0.186	0.191	0.206	0.207		92.5556	84.7778	84.7778	87	88.1111	85.8889	88.1111	88.1111	93.6667	95.3333	101.444	104.222	112.556	113.111		567	4.44444	3.88889	4.44444	5.55556	6.66667	3.88889	9.44444	7.22222	14.4444	8.88889	15	10	12.7778	12.2222
576	0.17	0.156	0.156	0.16	0.162	0.158	0.161	0.162	0.172	0.176	0.186	0.191	0.206	0.207		92.5556	84.7778	84.7778	87	88.1111	85.8889	87.5556	88.1111	93.6667	95.8889	101.444	104.222	112.556	113.111		576	4.44444	3.88889	4.44444	5.55556	6.66667	3.88889	8.88889	7.22222	14.4444	9.44444	15	10	12.7778	12.2222
585	0.17	0.156	0.156	0.16	0.162	0.158	0.162	0.163	0.173	0.176	0.187	0.191	0.206	0.208		92.5556	84.7778	84.7778	87	88.1111	85.8889	88.1111	88.6667	94.2222	95.8889	102	104.222	112.556	113.667		585	4.44444	3.88889	4.44444	5.55556	6.66667	3.88889	9.44444	7.77778	15	9.44444	15.5556	10	12.7778	12.7778
594	0.17	0.157	0.156	0.16	0.162	0.158	0.162	0.163	0.173	0.177	0.188	0.191	0.206	0.208		92.5556	85.3333	84.7778	87	88.1111	85.8889	88.1111	88.6667	94.2222	96.4444	102.556	104.222	112.556	113.667		594	4.44444	4.44444	4.44444	5.55556	6.66667	3.88889	9.44444	7.77778	15	10	16.1111	10	12.7778	12.7778
603	0.17	0.157	0.156	0.16	0.162	0.158	0.162	0.163	0.173	0.177	0.188	0.192	0.206	0.209		92.5556	85.3333	84.7778	87	88.1111	85.8889	88.1111	88.6667	94.2222	96.4444	102.556	104.778	112.556	114.222		603	4.44444	4.44444	4.44444	5.55556	6.66667	3.88889	9.44444	7.77778	15	10	16.1111	10.5556	12.7778	13.3333
612	0.17	0.156	0.156	0.16	0.162	0.158	0.162	0.163	0.173	0.177	0.188	0.192	0.206	0.209		92.5556	84.7778	84.7778	87	88.1111	85.8889	88.1111	88.6667	94.2222	96.4444	102.556	104.778	112.556	114.222		612	4.44444	3.88889	4.44444	5.55556	6.66667	3.88889	9.44444	7.77778	15	10	16.1111	10.5556	12.7778	13.3333
621	0.17	0.157	0.157	0.16	0.162	0.158	0.162	0.163	0.173	0.177	0.187	0.192	0.206	0.21		92.5556	85.3333	85.3333	87	88.1111	85.8889	88.1111	88.6667	94.2222	96.4444	102	104.778	112.556	114.778		621	4.44444	4.44444	5	5.55556	6.66667	3.88889	9.44444	7.77778	15	10	15.5556	10.5556	12.7778	13.8889
630	0.17	0.157	0.157	0.16	0.162	0.158	0.162	0.163	0.173	0.176	0.187	0.192	0.206	0.21		92.5556	85.3333	85.3333	87	88.1111	85.8889	88.1111	88.6667	94.2222	95.8889	102	104.778	112.556	114.778		630	4.44444	4.44444	5	5.55556	6.66667	3.88889	9.44444	7.77778	15	9.44444	15.5556	10.5556	12.7778	13.8889
639	0.171	0.157	0.157	0.16	0.162	0.158	0.162	0.163	0.173	0.176	0.186	0.192	0.206	0.21		93.1111	85.3333	85.3333	87	88.1111	85.8889	88.1111	88.6667	94.2222	95.8889	101.444	104.778	112.556	114.778		639	5	4.44444	5	5.55556	6.66667	3.88889	9.44444	7.77778	15	9.44444	15	10.5556	12.7778	13.8889
648	0.171	0.157	0.157	0.16	0.162	0.159	0.162	0.163	0.173	0.176	0.186	0.192	0.206	0.211		93.1111	85.3333	85.3333	87	88.1111	86.4444	88.1111	88.6667	94.2222	95.8889	101.444	104.778	112.556	115.333		648	5	4.44444	5	5.55556	6.66667	4.44444	9.44444	7.77778	15	9.44444	15	10.5556	12.7778	14.4444
657	0.171	0.157	0.157	0.16	0.162	0.158	0.162	0.163	0.173	0.175	0.185	0.192	0.207	0.21		93.1111	85.3333	85.3333	87	88.1111	85.8889	88.1111	88.6667	94.2222	95.3333	100.889	104.778	113.111	114.778		657	5	4.44444	5	5.55556	6.66667	3.88889	9.44444	7.77778	15	8.88889	14.4444	10.5556	13.3333	13.8889
666	0.171	0.157	0.158	0.16	0.162	0.159	0.162	0.163	0.174	0.176	0.185	0.192	0.207	0.21		93.1111	85.3333	85.8889	87	88.1111	86.4444	88.1111	88.6667	94.7778	95.8889	100.889	104.778	113.111	114.778		666	5	4.44444	5.55556	5.55556	6.66667	4.44444	9.44444	7.77778	15.5556	9.44444	14.4444	10.5556	13.3333	13.8889
675	0.171	0.157	0.158	0.16	0.162	0.159	0.162	0.163	0.173	0.176	0.185	0.193	0.207	0.21		93.1111	85.3333	85.8889	87	88.1111	86.4444	88.1111	88.6667	94.2222	95.8889	100.889	105.333	113.111	114.778		675	5	4.44444	5.55556	5.55556	6.66667	4.44444	9.44444	7.77778	15	9.44444	14.4444	11.1111	13.3333	13.8889
684	0.171	0.157	0.158	0.16	0.162	0.159	0.162	0.163	0.174	0.177	0.185	0.193	0.207	0.21		93.1111	85.3333	85.8889	87	88.1111	86.4444	88.1111	88.6667	94.7778	96.4444	100.889	105.333	113.111	114.778		684	5	4.44444	5.55556	5.55556	6.66667	4.44444	9.44444	7.77778	15.5556	10	14.4444	11.1111	13.3333	13.8889
693	0.171	0.157	0.158	0.16	0.162	0.159	0.162	0.163	0.174	0.176	0.185	0.193	0.207	0.21		93.1111	85.3333	85.8889	87	88.1111	86.4444	88.1111	88.6667	94.7778	95.8889	100.889	105.333	113.111	114.778		693	5	4.44444	5.55556	5.55556	6.66667	4.44444	9.44444	7.77778	15.5556	9.44444	14.4444	11.1111	13.3333	13.8889
702	0.171	0.157	0.158	0.16	0.162	0.159	0.162	0.163	0.174	0.176	0.185	0.193	0.207	0.21		93.1111	85.3333	85.8889	87	88.1111	86.4444	88.1111	88.6667	94.7778	95.8889	100.889	105.333	113.111	114.778		702	5	4.44444	5.55556	5.55556	6.66667	4.44444	9.44444	7.77778	15.5556	9.44444	14.4444	11.1111	13.3333	13.8889
711	0.171	0.157	0.158	0.161	0.162	0.159	0.162	0.163	0.174	0.177	0.185	0.193	0.207	0.21		93.1111	85.3333	85.8889	87.5556	88.1111	86.4444	88.1111	88.6667	94.7778	96.4444	100.889	105.333	113.111	114.778		711	5	4.44444	5.55556	6.11111	6.66667	4.44444	9.44444	7.77778	15.5556	10	14.4444	11.1111	13.3333	13.8889
720	0.171	0.157	0.158	0.161	0.162	0.159	0.162	0.164	0.174	0.177	0.186	0.194	0.207	0.21		93.1111	85.3333	85.8889	87.5556	88.1111	86.4444	88.1111	89.2222	94.7778	96.4444	101.444	105.889	113.111	114.778		720	5	4.44444	5.55556	6.11111	6.66667	4.44444	9.44444	8.33333	15.5556	10	15	11.6667	13.3333	13.8889
729	0.172	0.157	0.158	0.161	0.162	0.159	0.162	0.164	0.174	0.178	0.186	0.194	0.207	0.21		93.6667	85.3333	85.8889	87.5556	88.1111	86.4444	88.1111	89.2222	94.7778	97	101.444	105.889	113.111	114.778		729	5.55556	4.44444	5.55556	6.11111	6.66667	4.44444	9.44444	8.33333	15.5556	10.5556	15	11.6667	13.3333	13.8889
738	0.172	0.157	0.158	0.161	0.162	0.159	0.163	0.164	0.174	0.178	0.187	0.196	0.207	0.21		93.6667	85.3333	85.8889	87.5556	88.1111	86.4444	88.6667	89.2222	94.7778	97	102	107	113.111	114.778		738	5.55556	4.44444	5.55556	6.11111	6.66667	4.44444	10	8.33333	15.5556	10.5556	15.5556	12.7778	13.3333	13.8889
747	0.171	0.157	0.158	0.161	0.162	0.159	0.162	0.164	0.174	0.179	0.188	0.197	0.207	0.21		93.1111	85.3333	85.8889	87.5556	88.1111	86.4444	88.1111	89.2222	94.7778	97.5556	102.556	107.556	113.111	114.778		747	5	4.44444	5.55556	6.11111	6.66667	4.44444	9.44444	8.33333	15.5556	11.1111	16.1111	13.3333	13.3333	13.8889
756	0.171	0.157	0.158	0.161	0.162	0.159	0.162	0.164	0.174	0.179	0.189	0.198	0.208	0.21		93.1111	85.3333	85.8889	87.5556	88.1111	86.4444	88.1111	89.2222	94.7778	97.5556	103.111	108.111	113.667	114.778		756	5	4.44444	5.55556	6.11111	6.66667	4.44444	9.44444	8.33333	15.5556	11.1111	16.6667	13.8889	13.8889	13.8889
765	0.171	0.157	0.158	0.161	0.162	0.159	0.163	0.164	0.174	0.18	0.189	0.199	0.208	0.211		93.1111	85.3333	85.8889	87.5556	88.1111	86.4444	88.6667	89.2222	94.7778	98.1111	103.111	108.667	113.667	115.333		765	5	4.44444	5.55556	6.11111	6.66667	4.44444	10	8.33333	15.5556	11.6667	16.6667	14.4444	13.8889	14.4444
774	0.172	0.157	0.158	0.161	0.163	0.159	0.163	0.164	0.174	0.18	0.188	0.199	0.208	0.211		93.6667	85.3333	85.8889	87.5556	88.6667	86.4444	88.6667	89.2222	94.7778	98.1111	102.556	108.667	113.667	115.333		774	5.55556	4.44444	5.55556	6.11111	7.22222	4.44444	10	8.33333	15.5556	11.6667	16.1111	14.4444	13.8889	14.4444
783	0.171	0.157	0.158	0.162	0.163	0.159	0.163	0.164	0.175	0.18	0.187	0.2	0.208	0.211		93.1111	85.3333	85.8889	88.1111	88.6667	86.4444	88.6667	89.2222	95.3333	98.1111	102	109.222	113.667	115.333		783	5	4.44444	5.55556	6.66667	7.22222	4.44444	10	8.33333	16.1111	11.6667	15.5556	15	13.8889	14.4444
792	0.171	0.157	0.158	0.162	0.163	0.159	0.163	0.164	0.175	0.18	0.187	0.201	0.208	0.211		93.1111	85.3333	85.8889	88.1111	88.6667	86.4444	88.6667	89.2222	95.3333	98.1111	102	109.778	113.667	115.333		792	5	4.44444	5.55556	6.66667	7.22222	4.44444	10	8.33333	16.1111	11.6667	15.5556	15.5556	13.8889	14.4444
801	0.171	0.157	0.158	0.162	0.163	0.159	0.163	0.164	0.175	0.18	0.187	0.201	0.208	0.211		93.1111	85.3333	85.8889	88.1111	88.6667	86.4444	88.6667	89.2222	95.3333	98.1111	102	109.778	113.667	115.333		801	5	4.44444	5.55556	6.66667	7.22222	4.44444	10	8.33333	16.1111	11.6667	15.5556	15.5556	13.8889	14.4444
810	0.171	0.157	0.158	0.162	0.163	0.159	0.163	0.164	0.175	0.18	0.187	0.201	0.208	0.211		93.1111	85.3333	85.8889	88.1111	88.6667	86.4444	88.6667	89.2222	95.3333	98.1111	102	109.778	113.667	115.333		810	5	4.44444	5.55556	6.66667	7.22222	4.44444	10	8.33333	16.1111	11.6667	15.5556	15.5556	13.8889	14.4444
819	0.171	0.157	0.158	0.162	0.163	0.16	0.163	0.164	0.175	0.18	0.187	0.201	0.208	0.211		93.1111	85.3333	85.8889	88.1111	88.6667	87	88.6667	89.2222	95.3333	98.1111	102	109.778	113.667	115.333		819	5	4.44444	5.55556	6.66667	7.22222	5	10	8.33333	16.1111	11.6667	15.5556	15.5556	13.8889	14.4444
828	0.171	0.157	0.158	0.162	0.163	0.16	0.163	0.164	0.175	0.18	0.187	0.201	0.208	0.211		93.1111	85.3333	85.8889	88.1111	88.6667	87	88.6667	89.2222	95.3333	98.1111	102	109.778	113.667	115.333		828	5	4.44444	5.55556	6.66667	7.22222	5	10	8.33333	16.1111	11.6667	15.5556	15.5556	13.8889	14.4444
837	0.171	0.157	0.158	0.162	0.163	0.16	0.163	0.164	0.175	0.181	0.187	0.201	0.208	0.211		93.1111	85.3333	85.8889	88.1111	88.6667	87	88.6667	89.2222	95.3333	98.6667	102	109.778	113.667	115.333		837	5	4.44444	5.55556	6.66667	7.22222	5	10	8.33333	16.1111	12.2222	15.5556	15.5556	13.8889	14.4444
846	0.171	0.157	0.158	0.162	0.163	0.16	0.163	0.164	0.175	0.181	0.187	0.201	0.208	0.211		93.1111	85.3333	85.8889	88.1111	88.6667	87	88.6667	89.2222	95.3333	98.6667	102	109.778	113.667	115.333		846	5	4.44444	5.55556	6.66667	7.22222	5	10	8.33333	16.1111	12.2222	15.5556	15.5556	13.8889	14.4444
855	0.171	0.157	0.158	0.162	0.163	0.16	0.163	0.164	0.175	0.181	0.187	0.202	0.208	0.211		93.1111	85.3333	85.8889	88.1111	88.6667	87	88.6667	89.2222	95.3333	98.6667	102	110.333	113.667	115.333		855	5	4.44444	5.55556	6.66667	7.22222	5	10	8.33333	16.1111	12.2222	15.5556	16.1111	13.8889	14.4444
864	0.171	0.157	0.158	0.162	0.163	0.16	0.163	0.164	0.175	0.181	0.187	0.202	0.208	0.211		93.1111	85.3333	85.8889	88.1111	88.6667	87	88.6667	89.2222	95.3333	98.6667	102	110.333	113.667	115.333		864	5	4.44444	5.55556	6.66667	7.22222	5	10	8.33333	16.1111	12.2222	15.5556	16.1111	13.8889	14.4444
873	0.171	0.157	0.158	0.162	0.163	0.16	0.163	0.164	0.175	0.18	0.187	0.202	0.208	0.211		93.1111	85.3333	85.8889	88.1111	88.6667	87	88.6667	89.2222	95.3333	98.1111	102	110.333	113.667	115.333		873	5	4.44444	5.55556	6.66667	7.22222	5	10	8.33333	16.1111	11.6667	15.5556	16.1111	13.8889	14.4444
882	0.171	0.157	0.158	0.162	0.163	0.16	0.163	0.165	0.175	0.18	0.188	0.202	0.208	0.211		93.1111	85.3333	85.8889	88.1111	88.6667	87	88.6667	89.7778	95.3333	98.1111	102.556	110.333	113.667	115.333		882	5	4.44444	5.55556	6.66667	7.22222	5	10	8.88889	16.1111	11.6667	16.1111	16.1111	13.8889	14.4444
891	0.171	0.157	0.158	0.162	0.163	0.16	0.163	0.164	0.175	0.179	0.189	0.202	0.208	0.211		93.1111	85.3333	85.8889	88.1111	88.6667	87	88.6667	89.2222	95.3333	97.5556	103.111	110.333	113.667	115.333		891	5	4.44444	5.55556	6.66667	7.22222	5	10	8.33333	16.1111	11.1111	16.6667	16.1111	13.8889	14.4444
900	0.172	0.157	0.158	0.162	0.163	0.16	0.163	0.164	0.175	0.179	0.19	0.201	0.208	0.211		93.6667	85.3333	85.8889	88.1111	88.6667	87	88.6667	89.2222	95.3333	97.5556	103.667	109.778	113.667	115.333		900	5.55556	4.44444	5.55556	6.66667	7.22222	5	10	8.33333	16.1111	11.1111	17.2222	15.5556	13.8889	14.4444
909	0.172	0.157	0.158	0.162	0.163	0.16	0.163	0.165	0.175	0.179	0.19	0.201	0.208	0.211		93.6667	85.3333	85.8889	88.1111	88.6667	87	88.6667	89.7778	95.3333	97.5556	103.667	109.778	113.667	115.333		909	5.55556	4.44444	5.55556	6.66667	7.22222	5	10	8.88889	16.1111	11.1111	17.2222	15.5556	13.8889	14.4444
918	0.172	0.157	0.158	0.162	0.163	0.16	0.163	0.165	0.175	0.18	0.19	0.2	0.208	0.211		93.6667	85.3333	85.8889	88.1111	88.6667	87	88.6667	89.7778	95.3333	98.1111	103.667	109.222	113.667	115.333		918	5.55556	4.44444	5.55556	6.66667	7.22222	5	10	8.88889	16.1111	11.6667	17.2222	15	13.8889	14.4444
927	0.172	0.157	0.158	0.162	0.163	0.16	0.163	0.165	0.176	0.179	0.19	0.2	0.208	0.212		93.6667	85.3333	85.8889	88.1111	88.6667	87	88.6667	89.7778	95.8889	97.5556	103.667	109.222	113.667	115.889		927	5.55556	4.44444	5.55556	6.66667	7.22222	5	10	8.88889	16.6667	11.1111	17.2222	15	13.8889	15
936	0.172	0.157	0.158	0.162	0.163	0.16	0.163	0.165	0.176	0.179	0.189	0.2	0.208	0.212		93.6667	85.3333	85.8889	88.1111	88.6667	87	88.6667	89.7778	95.8889	97.5556	103.111	109.222	113.667	115.889		936	5.55556	4.44444	5.55556	6.66667	7.22222	5	10	8.88889	16.6667	11.1111	16.6667	15	13.8889	15
945	0.172	0.157	0.158	0.162	0.163	0.16	0.163	0.165	0.176	0.178	0.188	0.199	0.208	0.213		93.6667	85.3333	85.8889	88.1111	88.6667	87	88.6667	89.7778	95.8889	97	102.556	108.667	113.667	116.444		945	5.55556	4.44444	5.55556	6.66667	7.22222	5	10	8.88889	16.6667	10.5556	16.1111	14.4444	13.8889	15.5556
954	0.172	0.157	0.158	0.162	0.163	0.16	0.163	0.165	0.176	0.178	0.188	0.199	0.209	0.213		93.6667	85.3333	85.8889	88.1111	88.6667	87	88.6667	89.7778	95.8889	97	102.556	108.667	114.222	116.444		954	5.55556	4.44444	5.55556	6.66667	7.22222	5	10	8.88889	16.6667	10.5556	16.1111	14.4444	14.4444	15.5556
963	0.172	0.157	0.158	0.162	0.163	0.16	0.163	0.165	0.176	0.179	0.188	0.198	0.208	0.214		93.6667	85.3333	85.8889	88.1111	88.6667	87	88.6667	89.7778	95.8889	97.5556	102.556	108.111	113.667	117		963	5.55556	4.44444	5.55556	6.66667	7.22222	5	10	8.88889	16.6667	11.1111	16.1111	13.8889	13.8889	16.1111
972	0.172	0.157	0.158	0.162	0.163	0.16	0.163	0.165	0.176	0.179	0.189	0.197	0.209	0.214		93.6667	85.3333	85.8889	88.1111	88.6667	87	88.6667	89.7778	95.8889	97.5556	103.111	107.556	114.222	117		972	5.55556	4.44444	5.55556	6.66667	7.22222	5	10	8.88889	16.6667	11.1111	16.6667	13.3333	14.4444	16.1111
981	0.172	0.157	0.158	0.162	0.163	0.16	0.163	0.165	0.176	0.18	0.189	0.197	0.209	0.214		93.6667	85.3333	85.8889	88.1111	88.6667	87	88.6667	89.7778	95.8889	98.1111	103.111	107.556	114.222	117		981	5.55556	4.44444	5.55556	6.66667	7.22222	5	10	8.88889	16.6667	11.6667	16.6667	13.3333	14.4444	16.1111
990	0.172	0.157	0.158	0.162	0.163	0.16	0.163	0.165	0.176	0.18	0.188	0.197	0.209	0.214		93.6667	85.3333	85.8889	88.1111	88.6667	87	88.6667	89.7778	95.8889	98.1111	102.556	107.556	114.222	117		990	5.55556	4.44444	5.55556	6.66667	7.22222	5	10	8.88889	16.6667	11.6667	16.1111	13.3333	14.4444	16.1111
999	0.172	0.157	0.158	0.163	0.163	0.16	0.163	0.165	0.176	0.181	0.188	0.197	0.209	0.214		93.6667	85.3333	85.8889	88.6667	88.6667	87	88.6667	89.7778	95.8889	98.6667	102.556	107.556	114.222	117		999	5.55556	4.44444	5.55556	7.22222	7.22222	5	10	8.88889	16.6667	12.2222	16.1111	13.3333	14.4444	16.1111
1008	0.172	0.157	0.158	0.163	0.163	0.16	0.163	0.165	0.176	0.182	0.188	0.196	0.209	0.213		93.6667	85.3333	85.8889	88.6667	88.6667	87	88.6667	89.7778	95.8889	99.2222	102.556	107	114.222	116.444		1008	5.55556	4.44444	5.55556	7.22222	7.22222	5	10	8.88889	16.6667	12.7778	16.1111	12.7778	14.4444	15.5556
1017	0.172	0.157	0.158	0.163	0.163	0.16	0.163	0.165	0.176	0.183	0.188	0.196	0.209	0.213		93.6667	85.3333	85.8889	88.6667	88.6667	87	88.6667	89.7778	95.8889	99.7778	102.556	107	114.222	116.444		1017	5.55556	4.44444	5.55556	7.22222	7.22222	5	10	8.88889	16.6667	13.3333	16.1111	12.7778	14.4444	15.5556
1026	0.172	0.157	0.158	0.163	0.163	0.16	0.163	0.165	0.176	0.182	0.188	0.197	0.209	0.213		93.6667	85.3333	85.8889	88.6667	88.6667	87	88.6667	89.7778	95.8889	99.2222	102.556	107.556	114.222	116.444		1026	5.55556	4.44444	5.55556	7.22222	7.22222	5	10	8.88889	16.6667	12.7778	16.1111	13.3333	14.4444	15.5556
1035	0.172	0.157	0.158	0.162	0.163	0.16	0.163	0.165	0.176	0.181	0.188	0.197	0.209	0.212		93.6667	85.3333	85.8889	88.1111	88.6667	87	88.6667	89.7778	95.8889	98.6667	102.556	107.556	114.222	115.889		1035	5.55556	4.44444	5.55556	6.66667	7.22222	5	10	8.88889	16.6667	12.2222	16.1111	13.3333	14.4444	15
1044	0.172	0.157	0.158	0.162	0.163	0.16	0.163	0.165	0.176	0.18	0.188	0.197	0.209	0.212		93.6667	85.3333	85.8889	88.1111	88.6667	87	88.6667	89.7778	95.8889	98.1111	102.556	107.556	114.222	115.889		1044	5.55556	4.44444	5.55556	6.66667	7.22222	5	10	8.88889	16.6667	11.6667	16.1111	13.3333	14.4444	15
1053	0.172	0.157	0.158	0.162	0.163	0.16	0.163	0.165	0.176	0.18	0.189	0.197	0.209	0.212		93.6667	85.3333	85.8889	88.1111	88.6667	87	88.6667	89.7778	95.8889	98.1111	103.111	107.556	114.222	115.889		1053	5.55556	4.44444	5.55556	6.66667	7.22222	5	10	8.88889	16.6667	11.6667	16.6667	13.3333	14.4444	15
1062	0.172	0.157	0.158	0.162	0.163	0.16	0.163	0.165	0.176	0.179	0.19	0.197	0.209	0.212		93.6667	85.3333	85.8889	88.1111	88.6667	87	88.6667	89.7778	95.8889	97.5556	103.667	107.556	114.222	115.889		1062	5.55556	4.44444	5.55556	6.66667	7.22222	5	10	8.88889	16.6667	11.1111	17.2222	13.3333	14.4444	15
1071	0.172	0.157	0.158	0.162	0.163	0.16	0.164	0.165	0.176	0.179	0.192	0.196	0.209	0.212		93.6667	85.3333	85.8889	88.1111	88.6667	87	89.2222	89.7778	95.8889	97.5556	104.778	107	114.222	115.889		1071	5.55556	4.44444	5.55556	6.66667	7.22222	5	10.5556	8.88889	16.6667	11.1111	18.3333	12.7778	14.4444	15
1080	0.172	0.157	0.158	0.162	0.163	0.16	0.163	0.165	0.177	0.18	0.192	0.196	0.209	0.212		93.6667	85.3333	85.8889	88.1111	88.6667	87	88.6667	89.7778	96.4444	98.1111	104.778	107	114.222	115.889		1080	5.55556	4.44444	5.55556	6.66667	7.22222	5	10	8.88889	17.2222	11.6667	18.3333	12.7778	14.4444	15
1089	0.172	0.157	0.158	0.162	0.163	0.16	0.163	0.165	0.176	0.181	0.192	0.196	0.209	0.212		93.6667	85.3333	85.8889	88.1111	88.6667	87	88.6667	89.7778	95.8889	98.6667	104.778	107	114.222	115.889		1089	5.55556	4.44444	5.55556	6.66667	7.22222	5	10	8.88889	16.6667	12.2222	18.3333	12.7778	14.4444	15
1098	0.172	0.157	0.158	0.162	0.164	0.16	0.164	0.165	0.177	0.183	0.191	0.196	0.209	0.212		93.6667	85.3333	85.8889	88.1111	89.2222	87	89.2222	89.7778	96.4444	99.7778	104.222	107	114.222	115.889		1098	5.55556	4.44444	5.55556	6.66667	7.77778	5	10.5556	8.88889	17.2222	13.3333	17.7778	12.7778	14.4444	15
1107	0.172	0.157	0.158	0.162	0.163	0.16	0.164	0.165	0.177	0.183	0.19	0.196	0.209	0.212		93.6667	85.3333	85.8889	88.1111	88.6667	87	89.2222	89.7778	96.4444	99.7778	103.667	107	114.222	115.889		1107	5.55556	4.44444	5.55556	6.66667	7.22222	5	10.5556	8.88889	17.2222	13.3333	17.2222	12.7778	14.4444	15
1116	0.172	0.157	0.158	0.162	0.163	0.16	0.164	0.165	0.177	0.184	0.189	0.197	0.209	0.212		93.6667	85.3333	85.8889	88.1111	88.6667	87	89.2222	89.7778	96.4444	100.333	103.111	107.556	114.222	115.889		1116	5.55556	4.44444	5.55556	6.66667	7.22222	5	10.5556	8.88889	17.2222	13.8889	16.6667	13.3333	14.4444	15
1125	0.172	0.157	0.158	0.162	0.164	0.16	0.164	0.165	0.177	0.184	0.189	0.197	0.209	0.213		93.6667	85.3333	85.8889	88.1111	89.2222	87	89.2222	89.7778	96.4444	100.333	103.111	107.556	114.222	116.444		1125	5.55556	4.44444	5.55556	6.66667	7.77778	5	10.5556	8.88889	17.2222	13.8889	16.6667	13.3333	14.4444	15.5556
1134	0.172	0.157	0.158	0.162	0.164	0.16	0.164	0.166	0.177	0.184	0.189	0.197	0.209	0.212		93.6667	85.3333	85.8889	88.1111	89.2222	87	89.2222	90.3333	96.4444	100.333	103.111	107.556	114.222	115.889		1134	5.55556	4.44444	5.55556	6.66667	7.77778	5	10.5556	9.44444	17.2222	13.8889	16.6667	13.3333	14.4444	15
1143	0.172	0.157	0.158	0.162	0.163	0.16	0.164	0.165	0.177	0.184	0.189	0.197	0.209	0.212		93.6667	85.3333	85.8889	88.1111	88.6667	87	89.2222	89.7778	96.4444	100.333	103.111	107.556	114.222	115.889		1143	5.55556	4.44444	5.55556	6.66667	7.22222	5	10.5556	8.88889	17.2222	13.8889	16.6667	13.3333	14.4444	15
1152	0.172	0.157	0.158	0.162	0.164	0.16	0.164	0.165	0.177	0.184	0.19	0.197	0.21	0.212		93.6667	85.3333	85.8889	88.1111	89.2222	87	89.2222	89.7778	96.4444	100.333	103.667	107.556	114.778	115.889		1152	5.55556	4.44444	5.55556	6.66667	7.77778	5	10.5556	8.88889	17.2222	13.8889	17.2222	13.3333	15	15
1161	0.172	0.157	0.158	0.162	0.163	0.16	0.164	0.166	0.177	0.184	0.19	0.197	0.21	0.212		93.6667	85.3333	85.8889	88.1111	88.6667	87	89.2222	90.3333	96.4444	100.333	103.667	107.556	114.778	115.889		1161	5.55556	4.44444	5.55556	6.66667	7.22222	5	10.5556	9.44444	17.2222	13.8889	17.2222	13.3333	15	15
1170	0.172	0.157	0.158	0.162	0.163	0.16	0.164	0.165	0.177	0.183	0.191	0.197	0.21	0.212		93.6667	85.3333	85.8889	88.1111	88.6667	87	89.2222	89.7778	96.4444	99.7778	104.222	107.556	114.778	115.889		1170	5.55556	4.44444	5.55556	6.66667	7.22222	5	10.5556	8.88889	17.2222	13.3333	17.7778	13.3333	15	15
1179	0.172	0.157	0.158	0.162	0.163	0.16	0.164	0.166	0.177	0.183	0.192	0.197	0.21	0.212		93.6667	85.3333	85.8889	88.1111	88.6667	87	89.2222	90.3333	96.4444	99.7778	104.778	107.556	114.778	115.889		1179	5.55556	4.44444	5.55556	6.66667	7.22222	5	10.5556	9.44444	17.2222	13.3333	18.3333	13.3333	15	15
1188	0.172	0.157	0.158	0.162	0.163	0.16	0.164	0.166	0.177	0.182	0.192	0.197	0.21	0.212		93.6667	85.3333	85.8889	88.1111	88.6667	87	89.2222	90.3333	96.4444	99.2222	104.778	107.556	114.778	115.889		1188	5.55556	4.44444	5.55556	6.66667	7.22222	5	10.5556	9.44444	17.2222	12.7778	18.3333	13.3333	15	15
1197	0.172	0.157	0.158	0.162	0.163	0.161	0.164	0.166	0.177	0.181	0.193	0.197	0.21	0.212		93.6667	85.3333	85.8889	88.1111	88.6667	87.5556	89.2222	90.3333	96.4444	98.6667	105.333	107.556	114.778	115.889		1197	5.55556	4.44444	5.55556	6.66667	7.22222	5.55556	10.5556	9.44444	17.2222	12.2222	18.8889	13.3333	15	15
1206	0.172	0.157	0.158	0.162	0.163	0.161	0.164	0.166	0.177	0.181	0.193	0.198	0.21	0.212		93.6667	85.3333	85.8889	88.1111	88.6667	87.5556	89.2222	90.3333	96.4444	98.6667	105.333	108.111	114.778	115.889		1206	5.55556	4.44444	5.55556	6.66667	7.22222	5.55556	10.5556	9.44444	17.2222	12.2222	18.8889	13.8889	15	15
1215	0.172	0.157	0.158	0.162	0.163	0.16	0.164	0.166	0.177	0.18	0.194	0.198	0.21	0.212		93.6667	85.3333	85.8889	88.1111	88.6667	87	89.2222	90.3333	96.4444	98.1111	105.889	108.111	114.778	115.889		1215	5.55556	4.44444	5.55556	6.66667	7.22222	5	10.5556	9.44444	17.2222	11.6667	19.4444	13.8889	15	15
1224	0.172	0.157	0.158	0.162	0.163	0.16	0.164	0.166	0.177	0.18	0.193	0.199	0.21	0.212		93.6667	85.3333	85.8889	88.1111	88.6667	87	89.2222	90.3333	96.4444	98.1111	105.333	108.667	114.778	115.889		1224	5.55556	4.44444	5.55556	6.66667	7.22222	5	10.5556	9.44444	17.2222	11.6667	18.8889	14.4444	15	15
1233	0.172	0.157	0.158	0.162	0.163	0.16	0.164	0.166	0.177	0.18	0.192	0.199	0.21	0.212		93.6667	85.3333	85.8889	88.1111	88.6667	87	89.2222	90.3333	96.4444	98.1111	104.778	108.667	114.778	115.889		1233	5.55556	4.44444	5.55556	6.66667	7.22222	5	10.5556	9.44444	17.2222	11.6667	18.3333	14.4444	15	15
1242	0.172	0.157	0.158	0.162	0.163	0.161	0.164	0.166	0.177	0.18	0.191	0.2	0.21	0.212		93.6667	85.3333	85.8889	88.1111	88.6667	87.5556	89.2222	90.3333	96.4444	98.1111	104.222	109.222	114.778	115.889		1242	5.55556	4.44444	5.55556	6.66667	7.22222	5.55556	10.5556	9.44444	17.2222	11.6667	17.7778	15	15	15
1251	0.172	0.157	0.158	0.162	0.163	0.16	0.164	0.166	0.177	0.18	0.191	0.201	0.21	0.212		93.6667	85.3333	85.8889	88.1111	88.6667	87	89.2222	90.3333	96.4444	98.1111	104.222	109.778	114.778	115.889		1251	5.55556	4.44444	5.55556	6.66667	7.22222	5	10.5556	9.44444	17.2222	11.6667	17.7778	15.5556	15	15
1260	0.172	0.157	0.157	0.162	0.163	0.161	0.164	0.166	0.177	0.181	0.192	0.202	0.211	0.212		93.6667	85.3333	85.3333	88.1111	88.6667	87.5556	89.2222	90.3333	96.4444	98.6667	104.778	110.333	115.333	115.889		1260	5.55556	4.44444	5	6.66667	7.22222	5.55556	10.5556	9.44444	17.2222	12.2222	18.3333	16.1111	15.5556	15
1269	0.172	0.157	0.157	0.162	0.163	0.16	0.164	0.166	0.177	0.181	0.193	0.202	0.211	0.212		93.6667	85.3333	85.3333	88.1111	88.6667	87	89.2222	90.3333	96.4444	98.6667	105.333	110.333	115.333	115.889		1269	5.55556	4.44444	5	6.66667	7.22222	5	10.5556	9.44444	17.2222	12.2222	18.8889	16.1111	15.5556	15
1278	0.172	0.157	0.157	0.162	0.163	0.16	0.164	0.166	0.177	0.181	0.193	0.203	0.211	0.212		93.6667	85.3333	85.3333	88.1111	88.6667	87	89.2222	90.3333	96.4444	98.6667	105.333	110.889	115.333	115.889		1278	5.55556	4.44444	5	6.66667	7.22222	5	10.5556	9.44444	17.2222	12.2222	18.8889	16.6667	15.5556	15
1287	0.172	0.157	0.157	0.162	0.163	0.161	0.164	0.166	0.177	0.182	0.191	0.203	0.211	0.212		93.6667	85.3333	85.3333	88.1111	88.6667	87.5556	89.2222	90.3333	96.4444	99.2222	104.222	110.889	115.333	115.889		1287	5.55556	4.44444	5	6.66667	7.22222	5.55556	10.5556	9.44444	17.2222	12.7778	17.7778	16.6667	15.5556	15
1296	0.172	0.157	0.157	0.162	0.163	0.16	0.164	0.166	0.177	0.182	0.191	0.204	0.211	0.212		93.6667	85.3333	85.3333	88.1111	88.6667	87	89.2222	90.3333	96.4444	99.2222	104.222	111.444	115.333	115.889		1296	5.55556	4.44444	5	6.66667	7.22222	5	10.5556	9.44444	17.2222	12.7778	17.7778	17.2222	15.5556	15
1305	0.172	0.157	0.157	0.162	0.163	0.16	0.164	0.166	0.177	0.182	0.191	0.204	0.211	0.212		93.6667	85.3333	85.3333	88.1111	88.6667	87	89.2222	90.3333	96.4444	99.2222	104.222	111.444	115.333	115.889		1305	5.55556	4.44444	5	6.66667	7.22222	5	10.5556	9.44444	17.2222	12.7778	17.7778	17.2222	15.5556	15
1314	0.172	0.157	0.157	0.162	0.163	0.16	0.164	0.166	0.178	0.183	0.191	0.204	0.211	0.212		93.6667	85.3333	85.3333	88.1111	88.6667	87	89.2222	90.3333	97	99.7778	104.222	111.444	115.333	115.889		1314	5.55556	4.44444	5	6.66667	7.22222	5	10.5556	9.44444	17.7778	13.3333	17.7778	17.2222	15.5556	15
1323	0.172	0.157	0.157	0.162	0.163	0.16	0.164	0.166	0.178	0.182	0.193	0.204	0.211	0.213		93.6667	85.3333	85.3333	88.1111	88.6667	87	89.2222	90.3333	97	99.2222	105.333	111.444	115.333	116.444		1323	5.55556	4.44444	5	6.66667	7.22222	5	10.5556	9.44444	17.7778	12.7778	18.8889	17.2222	15.5556	15.5556
1332	0.172	0.157	0.157	0.162	0.163	0.16	0.164	0.166	0.178	0.181	0.193	0.204	0.211	0.213		93.6667	85.3333	85.3333	88.1111	88.6667	87	89.2222	90.3333	97	98.6667	105.333	111.444	115.333	116.444		1332	5.55556	4.44444	5	6.66667	7.22222	5	10.5556	9.44444	17.7778	12.2222	18.8889	17.2222	15.5556	15.5556
1341	0.172	0.157	0.157	0.162	0.163	0.16	0.164	0.166	0.178	0.18	0.193	0.204	0.211	0.213		93.6667	85.3333	85.3333	88.1111	88.6667	87	89.2222	90.3333	97	98.1111	105.333	111.444	115.333	116.444		1341	5.55556	4.44444	5	6.66667	7.22222	5	10.5556	9.44444	17.7778	11.6667	18.8889	17.2222	15.5556	15.5556
1350	0.172	0.157	0.157	0.162	0.163	0.161	0.164	0.166	0.178	0.18	0.193	0.204	0.211	0.213		93.6667	85.3333	85.3333	88.1111	88.6667	87.5556	89.2222	90.3333	97	98.1111	105.333	111.444	115.333	116.444		1350	5.55556	4.44444	5	6.66667	7.22222	5.55556	10.5556	9.44444	17.7778	11.6667	18.8889	17.2222	15.5556	15.5556
1359	0.172	0.157	0.157	0.162	0.164	0.16	0.164	0.166	0.178	0.18	0.192	0.203	0.211	0.214		93.6667	85.3333	85.3333	88.1111	89.2222	87	89.2222	90.3333	97	98.1111	104.778	110.889	115.333	117		1359	5.55556	4.44444	5	6.66667	7.77778	5	10.5556	9.44444	17.7778	11.6667	18.3333	16.6667	15.5556	16.1111
1368	0.172	0.157	0.157	0.162	0.163	0.16	0.164	0.166	0.178	0.18	0.192	0.203	0.211	0.214		93.6667	85.3333	85.3333	88.1111	88.6667	87	89.2222	90.3333	97	98.1111	104.778	110.889	115.333	117		1368	5.55556	4.44444	5	6.66667	7.22222	5	10.5556	9.44444	17.7778	11.6667	18.3333	16.6667	15.5556	16.1111
1377	0.172	0.157	0.157	0.162	0.163	0.16	0.164	0.166	0.178	0.18	0.192	0.203	0.211	0.215		93.6667	85.3333	85.3333	88.1111	88.6667	87	89.2222	90.3333	97	98.1111	104.778	110.889	115.333	117.556		1377	5.55556	4.44444	5	6.66667	7.22222	5	10.5556	9.44444	17.7778	11.6667	18.3333	16.6667	15.5556	16.6667
1386	0.172	0.157	0.157	0.162	0.163	0.161	0.164	0.166	0.178	0.179	0.192	0.203	0.211	0.215		93.6667	85.3333	85.3333	88.1111	88.6667	87.5556	89.2222	90.3333	97	97.5556	104.778	110.889	115.333	117.556		1386	5.55556	4.44444	5	6.66667	7.22222	5.55556	10.5556	9.44444	17.7778	11.1111	18.3333	16.6667	15.5556	16.6667
1395	0.172	0.157	0.157	0.161	0.163	0.16	0.164	0.166	0.178	0.179	0.192	0.203	0.211	0.215		93.6667	85.3333	85.3333	87.5556	88.6667	87	89.2222	90.3333	97	97.5556	104.778	110.889	115.333	117.556		1395	5.55556	4.44444	5	6.11111	7.22222	5	10.5556	9.44444	17.7778	11.1111	18.3333	16.6667	15.5556	16.6667
1404	0.172	0.157	0.157	0.161	0.163	0.16	0.164	0.166	0.178	0.179	0.192	0.203	0.211	0.215		93.6667	85.3333	85.3333	87.5556	88.6667	87	89.2222	90.3333	97	97.5556	104.778	110.889	115.333	117.556		1404	5.55556	4.44444	5	6.11111	7.22222	5	10.5556	9.44444	17.7778	11.1111	18.3333	16.6667	15.5556	16.6667
1413	0.172	0.157	0.157	0.162	0.163	0.16	0.164	0.166	0.178	0.179	0.192	0.203	0.211	0.215		93.6667	85.3333	85.3333	88.1111	88.6667	87	89.2222	90.3333	97	97.5556	104.778	110.889	115.333	117.556		1413	5.55556	4.44444	5	6.66667	7.22222	5	10.5556	9.44444	17.7778	11.1111	18.3333	16.6667	15.5556	16.6667
1422	0.172	0.157	0.157	0.162	0.163	0.16	0.164	0.166	0.178	0.179	0.192	0.203	0.211	0.214		93.6667	85.3333	85.3333	88.1111	88.6667	87	89.2222	90.3333	97	97.5556	104.778	110.889	115.333	117		1422	5.55556	4.44444	5	6.66667	7.22222	5	10.5556	9.44444	17.7778	11.1111	18.3333	16.6667	15.5556	16.1111
1431	0.172	0.157	0.157	0.161	0.163	0.16	0.164	0.166	0.178	0.179	0.193	0.203	0.211	0.214		93.6667	85.3333	85.3333	87.5556	88.6667	87	89.2222	90.3333	97	97.5556	105.333	110.889	115.333	117		1431	5.55556	4.44444	5	6.11111	7.22222	5	10.5556	9.44444	17.7778	11.1111	18.8889	16.6667	15.5556	16.1111
1440	0.172	0.157	0.157	0.161	0.164	0.16	0.164	0.166	0.178	0.18	0.193	0.204	0.211	0.214		93.6667	85.3333	85.3333	87.5556	89.2222	87	89.2222	90.3333	97	98.1111	105.333	111.444	115.333	117		1440	5.55556	4.44444	5	6.11111	7.77778	5	10.5556	9.44444	17.7778	11.6667	18.8889	17.2222	15.5556	16.1111
1449	0.172	0.157	0.157	0.162	0.163	0.16	0.164	0.166	0.178	0.179	0.193	0.205	0.211	0.214		93.6667	85.3333	85.3333	88.1111	88.6667	87	89.2222	90.3333	97	97.5556	105.333	112	115.333	117		1449	5.55556	4.44444	5	6.66667	7.22222	5	10.5556	9.44444	17.7778	11.1111	18.8889	17.7778	15.5556	16.1111
1458	0.172	0.157	0.157	0.161	0.163	0.16	0.164	0.166	0.178	0.179	0.194	0.205	0.211	0.213		93.6667	85.3333	85.3333	87.5556	88.6667	87	89.2222	90.3333	97	97.5556	105.889	112	115.333	116.444		1458	5.55556	4.44444	5	6.11111	7.22222	5	10.5556	9.44444	17.7778	11.1111	19.4444	17.7778	15.5556	15.5556
1467	0.172	0.157	0.157	0.161	0.163	0.16	0.164	0.166	0.178	0.18	0.194	0.205	0.212	0.213		93.6667	85.3333	85.3333	87.5556	88.6667	87	89.2222	90.3333	97	98.1111	105.889	112	115.889	116.444		1467	5.55556	4.44444	5	6.11111	7.22222	5	10.5556	9.44444	17.7778	11.6667	19.4444	17.7778	16.1111	15.5556
1476	0.172	0.157	0.157	0.162	0.164	0.161	0.164	0.166	0.178	0.18	0.194	0.205	0.211	0.213		93.6667	85.3333	85.3333	88.1111	89.2222	87.5556	89.2222	90.3333	97	98.1111	105.889	112	115.333	116.444		1476	5.55556	4.44444	5	6.66667	7.77778	5.55556	10.5556	9.44444	17.7778	11.6667	19.4444	17.7778	15.5556	15.5556
1485	0.172	0.157	0.157	0.161	0.163	0.16	0.164	0.166	0.178	0.18	0.194	0.205	0.211	0.213		93.6667	85.3333	85.3333	87.5556	88.6667	87	89.2222	90.3333	97	98.1111	105.889	112	115.333	116.444		1485	5.55556	4.44444	5	6.11111	7.22222	5	10.5556	9.44444	17.7778	11.6667	19.4444	17.7778	15.5556	15.5556
1494	0.171	0.157	0.157	0.161	0.163	0.16	0.164	0.166	0.178	0.18	0.193	0.205	0.211	0.213		93.1111	85.3333	85.3333	87.5556	88.6667	87	89.2222	90.3333	97	98.1111	105.333	112	115.333	116.444		1494	5	4.44444	5	6.11111	7.22222	5	10.5556	9.44444	17.7778	11.6667	18.8889	17.7778	15.5556	15.5556
1503	0.171	0.157	0.157	0.162	0.163	0.16	0.164	0.166	0.178	0.181	0.193	0.205	0.211	0.213		93.1111	85.3333	85.3333	88.1111	88.6667	87	89.2222	90.3333	97	98.6667	105.333	112	115.333	116.444		1503	5	4.44444	5	6.66667	7.22222	5	10.5556	9.44444	17.7778	12.2222	18.8889	17.7778	15.5556	15.5556
1512	0.171	0.157	0.157	0.162	0.163	0.16	0.164	0.166	0.178	0.181	0.195	0.205	0.211	0.213		93.1111	85.3333	85.3333	88.1111	88.6667	87	89.2222	90.3333	97	98.6667	106.444	112	115.333	116.444		1512	5	4.44444	5	6.66667	7.22222	5	10.5556	9.44444	17.7778	12.2222	20	17.7778	15.5556	15.5556
1521	0.171	0.157	0.158	0.162	0.163	0.16	0.164	0.166	0.178	0.182	0.195	0.204	0.211	0.213		93.1111	85.3333	85.8889	88.1111	88.6667	87	89.2222	90.3333	97	99.2222	106.444	111.444	115.333	116.444		1521	5	4.44444	5.55556	6.66667	7.22222	5	10.5556	9.44444	17.7778	12.7778	20	17.2222	15.5556	15.5556
1530	0.172	0.157	0.158	0.162	0.163	0.16	0.164	0.166	0.178	0.182	0.195	0.204	0.211	0.213		93.6667	85.3333	85.8889	88.1111	88.6667	87	89.2222	90.3333	97	99.2222	106.444	111.444	115.333	116.444		1530	5.55556	4.44444	5.55556	6.66667	7.22222	5	10.5556	9.44444	17.7778	12.7778	20	17.2222	15.5556	15.5556
1539	0.172	0.157	0.158	0.162	0.163	0.16	0.164	0.166	0.178	0.182	0.194	0.203	0.211	0.213		93.6667	85.3333	85.8889	88.1111	88.6667	87	89.2222	90.3333	97	99.2222	105.889	110.889	115.333	116.444		1539	5.55556	4.44444	5.55556	6.66667	7.22222	5	10.5556	9.44444	17.7778	12.7778	19.4444	16.6667	15.5556	15.5556
1548	0.171	0.157	0.158	0.162	0.163	0.16	0.164	0.166	0.179	0.181	0.192	0.203	0.211	0.213		93.1111	85.3333	85.8889	88.1111	88.6667	87	89.2222	90.3333	97.5556	98.6667	104.778	110.889	115.333	116.444		1548	5	4.44444	5.55556	6.66667	7.22222	5	10.5556	9.44444	18.3333	12.2222	18.3333	16.6667	15.5556	15.5556
1557	0.171	0.157	0.158	0.162	0.163	0.16	0.164	0.166	0.178	0.181	0.192	0.202	0.211	0.213		93.1111	85.3333	85.8889	88.1111	88.6667	87	89.2222	90.3333	97	98.6667	104.778	110.333	115.333	116.444		1557	5	4.44444	5.55556	6.66667	7.22222	5	10.5556	9.44444	17.7778	12.2222	18.3333	16.1111	15.5556	15.5556
1566	0.171	0.157	0.158	0.162	0.163	0.16	0.164	0.166	0.179	0.18	0.192	0.202	0.211	0.213		93.1111	85.3333	85.8889	88.1111	88.6667	87	89.2222	90.3333	97.5556	98.1111	104.778	110.333	115.333	116.444		1566	5	4.44444	5.55556	6.66667	7.22222	5	10.5556	9.44444	18.3333	11.6667	18.3333	16.1111	15.5556	15.5556
1575	0.171	0.157	0.158	0.162	0.163	0.16	0.164	0.166	0.179	0.18	0.193	0.202	0.211	0.213		93.1111	85.3333	85.8889	88.1111	88.6667	87	89.2222	90.3333	97.5556	98.1111	105.333	110.333	115.333	116.444		1575	5	4.44444	5.55556	6.66667	7.22222	5	10.5556	9.44444	18.3333	11.6667	18.8889	16.1111	15.5556	15.5556
1584	0.171	0.157	0.157	0.162	0.163	0.16	0.164	0.166	0.178	0.179	0.193	0.202	0.211	0.213		93.1111	85.3333	85.3333	88.1111	88.6667	87	89.2222	90.3333	97	97.5556	105.333	110.333	115.333	116.444		1584	5	4.44444	5	6.66667	7.22222	5	10.5556	9.44444	17.7778	11.1111	18.8889	16.1111	15.5556	15.5556
1593	0.171	0.157	0.157	0.162	0.163	0.16	0.164	0.166	0.179	0.179	0.195	0.202	0.211	0.212		93.1111	85.3333	85.3333	88.1111	88.6667	87	89.2222	90.3333	97.5556	97.5556	106.444	110.333	115.333	115.889		1593	5	4.44444	5	6.66667	7.22222	5	10.5556	9.44444	18.3333	11.1111	20	16.1111	15.5556	15
1602	0.171	0.157	0.157	0.162	0.163	0.16	0.164	0.166	0.178	0.179	0.197	0.201	0.211	0.212		93.1111	85.3333	85.3333	88.1111	88.6667	87	89.2222	90.3333	97	97.5556	107.556	109.778	115.333	115.889		1602	5	4.44444	5	6.66667	7.22222	5	10.5556	9.44444	17.7778	11.1111	21.1111	15.5556	15.5556	15
1611	0.171	0.157	0.157	0.162	0.163	0.16	0.164	0.166	0.179	0.18	0.197	0.201	0.211	0.213		93.1111	85.3333	85.3333	88.1111	88.6667	87	89.2222	90.3333	97.5556	98.1111	107.556	109.778	115.333	116.444		1611	5	4.44444	5	6.66667	7.22222	5	10.5556	9.44444	18.3333	11.6667	21.1111	15.5556	15.5556	15.5556
1620	0.171	0.157	0.157	0.162	0.163	0.16	0.164	0.166	0.179	0.18	0.196	0.201	0.211	0.213		93.1111	85.3333	85.3333	88.1111	88.6667	87	89.2222	90.3333	97.5556	98.1111	107	109.778	115.333	116.444		1620	5	4.44444	5	6.66667	7.22222	5	10.5556	9.44444	18.3333	11.6667	20.5556	15.5556	15.5556	15.5556
1629	0.171	0.157	0.157	0.162	0.163	0.16	0.164	0.166	0.179	0.181	0.194	0.201	0.21	0.213		93.1111	85.3333	85.3333	88.1111	88.6667	87	89.2222	90.3333	97.5556	98.6667	105.889	109.778	114.778	116.444		1629	5	4.44444	5	6.66667	7.22222	5	10.5556	9.44444	18.3333	12.2222	19.4444	15.5556	15	15.5556
1638	0.171	0.157	0.157	0.162	0.163	0.16	0.164	0.166	0.178	0.182	0.193	0.201	0.211	0.213		93.1111	85.3333	85.3333	88.1111	88.6667	87	89.2222	90.3333	97	99.2222	105.333	109.778	115.333	116.444		1638	5	4.44444	5	6.66667	7.22222	5	10.5556	9.44444	17.7778	12.7778	18.8889	15.5556	15.5556	15.5556
1647	0.171	0.157	0.157	0.162	0.163	0.16	0.164	0.166	0.179	0.183	0.192	0.201	0.211	0.214		93.1111	85.3333	85.3333	88.1111	88.6667	87	89.2222	90.3333	97.5556	99.7778	104.778	109.778	115.333	117		1647	5	4.44444	5	6.66667	7.22222	5	10.5556	9.44444	18.3333	13.3333	18.3333	15.5556	15.5556	16.1111
1656	0.171	0.157	0.157	0.162	0.163	0.16	0.164	0.166	0.179	0.183	0.193	0.201	0.211	0.215		93.1111	85.3333	85.3333	88.1111	88.6667	87	89.2222	90.3333	97.5556	99.7778	105.333	109.778	115.333	117.556		1656	5	4.44444	5	6.66667	7.22222	5	10.5556	9.44444	18.3333	13.3333	18.8889	15.5556	15.5556	16.6667
1665	0.171	0.157	0.157	0.162	0.163	0.16	0.164	0.166	0.179	0.183	0.194	0.201	0.211	0.216		93.1111	85.3333	85.3333	88.1111	88.6667	87	89.2222	90.3333	97.5556	99.7778	105.889	109.778	115.333	118.111		1665	5	4.44444	5	6.66667	7.22222	5	10.5556	9.44444	18.3333	13.3333	19.4444	15.5556	15.5556	17.2222
1674	0.171	0.157	0.157	0.162	0.163	0.16	0.164	0.166	0.179	0.181	0.195	0.201	0.211	0.216		93.1111	85.3333	85.3333	88.1111	88.6667	87	89.2222	90.3333	97.5556	98.6667	106.444	109.778	115.333	118.111		1674	5	4.44444	5	6.66667	7.22222	5	10.5556	9.44444	18.3333	12.2222	20	15.5556	15.5556	17.2222
1683	0.171	0.157	0.157	0.162	0.163	0.16	0.164	0.166	0.179	0.181	0.196	0.201	0.212	0.216		93.1111	85.3333	85.3333	88.1111	88.6667	87	89.2222	90.3333	97.5556	98.6667	107	109.778	115.889	118.111		1683	5	4.44444	5	6.66667	7.22222	5	10.5556	9.44444	18.3333	12.2222	20.5556	15.5556	16.1111	17.2222
1692	0.171	0.157	0.157	0.162	0.163	0.16	0.164	0.166	0.179	0.18	0.195	0.201	0.211	0.216		93.1111	85.3333	85.3333	88.1111	88.6667	87	89.2222	90.3333	97.5556	98.1111	106.444	109.778	115.333	118.111		1692	5	4.44444	5	6.66667	7.22222	5	10.5556	9.44444	18.3333	11.6667	20	15.5556	15.5556	17.2222
1701	0.171	0.157	0.157	0.162	0.163	0.16	0.164	0.166	0.179	0.18	0.194	0.201	0.212	0.215		93.1111	85.3333	85.3333	88.1111	88.6667	87	89.2222	90.3333	97.5556	98.1111	105.889	109.778	115.889	117.556		1701	5	4.44444	5	6.66667	7.22222	5	10.5556	9.44444	18.3333	11.6667	19.4444	15.5556	16.1111	16.6667
1710	0.171	0.157	0.157	0.162	0.163	0.16	0.164	0.166	0.179	0.18	0.194	0.2	0.211	0.215		93.1111	85.3333	85.3333	88.1111	88.6667	87	89.2222	90.3333	97.5556	98.1111	105.889	109.222	115.333	117.556		1710	5	4.44444	5	6.66667	7.22222	5	10.5556	9.44444	18.3333	11.6667	19.4444	15	15.5556	16.6667
1719	0.171	0.157	0.157	0.162	0.163	0.16	0.164	0.166	0.179	0.18	0.194	0.2	0.211	0.214		93.1111	85.3333	85.3333	88.1111	88.6667	87	89.2222	90.3333	97.5556	98.1111	105.889	109.222	115.333	117		1719	5	4.44444	5	6.66667	7.22222	5	10.5556	9.44444	18.3333	11.6667	19.4444	15	15.5556	16.1111
1728	0.171	0.157	0.157	0.162	0.163	0.16	0.164	0.166	0.179	0.18	0.193	0.2	0.211	0.214		93.1111	85.3333	85.3333	88.1111	88.6667	87	89.2222	90.3333	97.5556	98.1111	105.333	109.222	115.333	117		1728	5	4.44444	5	6.66667	7.22222	5	10.5556	9.44444	18.3333	11.6667	18.8889	15	15.5556	16.1111
1737	0.171	0.157	0.157	0.162	0.163	0.16	0.164	0.166	0.179	0.18	0.194	0.199	0.212	0.213		93.1111	85.3333	85.3333	88.1111	88.6667	87	89.2222	90.3333	97.5556	98.1111	105.889	108.667	115.889	116.444		1737	5	4.44444	5	6.66667	7.22222	5	10.5556	9.44444	18.3333	11.6667	19.4444	14.4444	16.1111	15.5556
1746	0.171	0.157	0.157	0.162	0.163	0.16	0.164	0.166	0.179	0.18	0.196	0.199	0.212	0.213		93.1111	85.3333	85.3333	88.1111	88.6667	87	89.2222	90.3333	97.5556	98.1111	107	108.667	115.889	116.444		1746	5	4.44444	5	6.66667	7.22222	5	10.5556	9.44444	18.3333	11.6667	20.5556	14.4444	16.1111	15.5556
1755	0.171	0.157	0.157	0.162	0.163	0.16	0.164	0.166	0.179	0.181	0.196	0.199	0.211	0.213		93.1111	85.3333	85.3333	88.1111	88.6667	87	89.2222	90.3333	97.5556	98.6667	107	108.667	115.333	116.444		1755	5	4.44444	5	6.66667	7.22222	5	10.5556	9.44444	18.3333	12.2222	20.5556	14.4444	15.5556	15.5556
1764	0.171	0.157	0.158	0.162	0.163	0.16	0.165	0.166	0.179	0.181	0.195	0.199	0.212	0.213		93.1111	85.3333	85.8889	88.1111	88.6667	87	89.7778	90.3333	97.5556	98.6667	106.444	108.667	115.889	116.444		1764	5	4.44444	5.55556	6.66667	7.22222	5	11.1111	9.44444	18.3333	12.2222	20	14.4444	16.1111	15.5556
1773	0.171	0.157	0.158	0.162	0.163	0.16	0.164	0.166	0.179	0.181	0.195	0.199	0.212	0.213		93.1111	85.3333	85.8889	88.1111	88.6667	87	89.2222	90.3333	97.5556	98.6667	106.444	108.667	115.889	116.444		1773	5	4.44444	5.55556	6.66667	7.22222	5	10.5556	9.44444	18.3333	12.2222	20	14.4444	16.1111	15.5556
1782	0.171	0.157	0.158	0.162	0.163	0.16	0.164	0.166	0.179	0.18	0.194	0.199	0.212	0.213		93.1111	85.3333	85.8889	88.1111	88.6667	87	89.2222	90.3333	97.5556	98.1111	105.889	108.667	115.889	116.444		1782	5	4.44444	5.55556	6.66667	7.22222	5	10.5556	9.44444	18.3333	11.6667	19.4444	14.4444	16.1111	15.5556
1791	0.171	0.157	0.158	0.162	0.163	0.16	0.164	0.166	0.179	0.18	0.192	0.198	0.212	0.213		93.1111	85.3333	85.8889	88.1111	88.6667	87	89.2222	90.3333	97.5556	98.1111	104.778	108.111	115.889	116.444		1791	5	4.44444	5.55556	6.66667	7.22222	5	10.5556	9.44444	18.3333	11.6667	18.3333	13.8889	16.1111	15.5556
1800	0.171	0.157	0.158	0.162	0.163	0.16	0.164	0.166	0.179	0.18	0.192	0.198	0.212	0.213		93.1111	85.3333	85.8889	88.1111	88.6667	87	89.2222	90.3333	97.5556	98.1111	104.778	108.111	115.889	116.444		1800	5	4.44444	5.55556	6.66667	7.22222	5	10.5556	9.44444	18.3333	11.6667	18.3333	13.8889	16.1111	15.5556
1809	0.171	0.157	0.157	0.162	0.163	0.16	0.164	0.166	0.179	0.179	0.192	0.198	0.211	0.213		93.1111	85.3333	85.3333	88.1111	88.6667	87	89.2222	90.3333	97.5556	97.5556	104.778	108.111	115.333	116.444		1809	5	4.44444	5	6.66667	7.22222	5	10.5556	9.44444	18.3333	11.1111	18.3333	13.8889	15.5556	15.5556
1818	0.171	0.157	0.157	0.162	0.163	0.16	0.164	0.166	0.179	0.179	0.192	0.198	0.211	0.213		93.1111	85.3333	85.3333	88.1111	88.6667	87	89.2222	90.3333	97.5556	97.5556	104.778	108.111	115.333	116.444		1818	5	4.44444	5	6.66667	7.22222	5	10.5556	9.44444	18.3333	11.1111	18.3333	13.8889	15.5556	15.5556
1827	0.171	0.157	0.157	0.162	0.163	0.16	0.164	0.166	0.179	0.179	0.193	0.198	0.212	0.213		93.1111	85.3333	85.3333	88.1111	88.6667	87	89.2222	90.3333	97.5556	97.5556	105.333	108.111	115.889	116.444		1827	5	4.44444	5	6.66667	7.22222	5	10.5556	9.44444	18.3333	11.1111	18.8889	13.8889	16.1111	15.5556
1836	0.171	0.157	0.157	0.162	0.163	0.16	0.164	0.166	0.179	0.179	0.194	0.198	0.211	0.213		93.1111	85.3333	85.3333	88.1111	88.6667	87	89.2222	90.3333	97.5556	97.5556	105.889	108.111	115.333	116.444		1836	5	4.44444	5	6.66667	7.22222	5	10.5556	9.44444	18.3333	11.1111	19.4444	13.8889	15.5556	15.5556
1845	0.171	0.157	0.157	0.161	0.163	0.16	0.164	0.166	0.179	0.179	0.194	0.198	0.211	0.213		93.1111	85.3333	85.3333	87.5556	88.6667	87	89.2222	90.3333	97.5556	97.5556	105.889	108.111	115.333	116.444		1845	5	4.44444	5	6.11111	7.22222	5	10.5556	9.44444	18.3333	11.1111	19.4444	13.8889	15.5556	15.5556
1854	0.171	0.157	0.157	0.161	0.163	0.16	0.164	0.166	0.179	0.179	0.193	0.198	0.211	0.213		93.1111	85.3333	85.3333	87.5556	88.6667	87	89.2222	90.3333	97.5556	97.5556	105.333	108.111	115.333	116.444		1854	5	4.44444	5	6.11111	7.22222	5	10.5556	9.44444	18.3333	11.1111	18.8889	13.8889	15.5556	15.5556
1863	0.171	0.157	0.157	0.161	0.163	0.16	0.164	0.166	0.179	0.179	0.193	0.198	0.211	0.212		93.1111	85.3333	85.3333	87.5556	88.6667	87	89.2222	90.3333	97.5556	97.5556	105.333	108.111	115.333	115.889		1863	5	4.44444	5	6.11111	7.22222	5	10.5556	9.44444	18.3333	11.1111	18.8889	13.8889	15.5556	15
1872	0.171	0.157	0.157	0.161	0.163	0.16	0.164	0.166	0.179	0.181	0.194	0.198	0.211	0.213		93.1111	85.3333	85.3333	87.5556	88.6667	87	89.2222	90.3333	97.5556	98.6667	105.889	108.111	115.333	116.444		1872	5	4.44444	5	6.11111	7.22222	5	10.5556	9.44444	18.3333	12.2222	19.4444	13.8889	15.5556	15.5556
1881	0.171	0.157	0.157	0.161	0.163	0.16	0.164	0.166	0.178	0.181	0.194	0.198	0.211	0.213		93.1111	85.3333	85.3333	87.5556	88.6667	87	89.2222	90.3333	97	98.6667	105.889	108.111	115.333	116.444		1881	5	4.44444	5	6.11111	7.22222	5	10.5556	9.44444	17.7778	12.2222	19.4444	13.8889	15.5556	15.5556
1890	0.171	0.157	0.157	0.161	0.163	0.16	0.164	0.166	0.179	0.182	0.194	0.198	0.211	0.213		93.1111	85.3333	85.3333	87.5556	88.6667	87	89.2222	90.3333	97.5556	99.2222	105.889	108.111	115.333	116.444		1890	5	4.44444	5	6.11111	7.22222	5	10.5556	9.44444	18.3333	12.7778	19.4444	13.8889	15.5556	15.5556
1899	0.171	0.157	0.157	0.161	0.163	0.16	0.164	0.166	0.179	0.182	0.195	0.198	0.211	0.213		93.1111	85.3333	85.3333	87.5556	88.6667	87	89.2222	90.3333	97.5556	99.2222	106.444	108.111	115.333	116.444		1899	5	4.44444	5	6.11111	7.22222	5	10.5556	9.44444	18.3333	12.7778	20	13.8889	15.5556	15.5556
1908	0.171	0.157	0.156	0.161	0.163	0.16	0.164	0.166	0.178	0.181	0.195	0.198	0.211	0.213		93.1111	85.3333	84.7778	87.5556	88.6667	87	89.2222	90.3333	97	98.6667	106.444	108.111	115.333	116.444		1908	5	4.44444	4.44444	6.11111	7.22222	5	10.5556	9.44444	17.7778	12.2222	20	13.8889	15.5556	15.5556
1917	0.171	0.157	0.157	0.161	0.163	0.16	0.164	0.166	0.178	0.181	0.195	0.198	0.211	0.213		93.1111	85.3333	85.3333	87.5556	88.6667	87	89.2222	90.3333	97	98.6667	106.444	108.111	115.333	116.444		1917	5	4.44444	5	6.11111	7.22222	5	10.5556	9.44444	17.7778	12.2222	20	13.8889	15.5556	15.5556
1926	0.171	0.157	0.156	0.161	0.163	0.16	0.164	0.166	0.179	0.18	0.196	0.198	0.211	0.214		93.1111	85.3333	84.7778	87.5556	88.6667	87	89.2222	90.3333	97.5556	98.1111	107	108.111	115.333	117		1926	5	4.44444	4.44444	6.11111	7.22222	5	10.5556	9.44444	18.3333	11.6667	20.5556	13.8889	15.5556	16.1111
1935	0.171	0.157	0.156	0.161	0.163	0.16	0.164	0.166	0.179	0.18	0.195	0.198	0.211	0.214		93.1111	85.3333	84.7778	87.5556	88.6667	87	89.2222	90.3333	97.5556	98.1111	106.444	108.111	115.333	117		1935	5	4.44444	4.44444	6.11111	7.22222	5	10.5556	9.44444	18.3333	11.6667	20	13.8889	15.5556	16.1111
1944	0.171	0.157	0.156	0.161	0.163	0.16	0.164	0.166	0.179	0.18	0.195	0.198	0.211	0.214		93.1111	85.3333	84.7778	87.5556	88.6667	87	89.2222	90.3333	97.5556	98.1111	106.444	108.111	115.333	117		1944	5	4.44444	4.44444	6.11111	7.22222	5	10.5556	9.44444	18.3333	11.6667	20	13.8889	15.5556	16.1111
1953	0.17	0.157	0.156	0.161	0.163	0.16	0.164	0.166	0.179	0.18	0.196	0.198	0.211	0.215		92.5556	85.3333	84.7778	87.5556	88.6667	87	89.2222	90.3333	97.5556	98.1111	107	108.111	115.333	117.556		1953	4.44444	4.44444	4.44444	6.11111	7.22222	5	10.5556	9.44444	18.3333	11.6667	20.5556	13.8889	15.5556	16.6667
1962	0.17	0.157	0.156	0.161	0.163	0.16	0.164	0.166	0.179	0.18	0.196	0.198	0.211	0.215		92.5556	85.3333	84.7778	87.5556	88.6667	87	89.2222	90.3333	97.5556	98.1111	107	108.111	115.333	117.556		1962	4.44444	4.44444	4.44444	6.11111	7.22222	5	10.5556	9.44444	18.3333	11.6667	20.5556	13.8889	15.5556	16.6667
1971	0.17	0.157	0.156	0.161	0.163	0.16	0.164	0.166	0.179	0.18	0.196	0.199	0.211	0.215		92.5556	85.3333	84.7778	87.5556	88.6667	87	89.2222	90.3333	97.5556	98.1111	107	108.667	115.333	117.556		1971	4.44444	4.44444	4.44444	6.11111	7.22222	5	10.5556	9.44444	18.3333	11.6667	20.5556	14.4444	15.5556	16.6667
1980	0.17	0.157	0.156	0.161	0.163	0.16	0.164	0.166	0.179	0.181	0.195	0.199	0.211	0.215		92.5556	85.3333	84.7778	87.5556	88.6667	87	89.2222	90.3333	97.5556	98.6667	106.444	108.667	115.333	117.556		1980	4.44444	4.44444	4.44444	6.11111	7.22222	5	10.5556	9.44444	18.3333	12.2222	20	14.4444	15.5556	16.6667
1989	0.17	0.157	0.157	0.161	0.163	0.16	0.164	0.166	0.179	0.181	0.194	0.199	0.211	0.215		92.5556	85.3333	85.3333	87.5556	88.6667	87	89.2222	90.3333	97.5556	98.6667	105.889	108.667	115.333	117.556		1989	4.44444	4.44444	5	6.11111	7.22222	5	10.5556	9.44444	18.3333	12.2222	19.4444	14.4444	15.5556	16.6667
1998	0.17	0.157	0.157	0.161	0.163	0.16	0.164	0.166	0.178	0.18	0.193	0.199	0.211	0.214		92.5556	85.3333	85.3333	87.5556	88.6667	87	89.2222	90.3333	97	98.1111	105.333	108.667	115.333	117		1998	4.44444	4.44444	5	6.11111	7.22222	5	10.5556	9.44444	17.7778	11.6667	18.8889	14.4444	15.5556	16.1111
2007	0.17	0.157	0.157	0.161	0.163	0.16	0.164	0.166	0.179	0.18	0.193	0.199	0.211	0.214		92.5556	85.3333	85.3333	87.5556	88.6667	87	89.2222	90.3333	97.5556	98.1111	105.333	108.667	115.333	117		2007	4.44444	4.44444	5	6.11111	7.22222	5	10.5556	9.44444	18.3333	11.6667	18.8889	14.4444	15.5556	16.1111
2016	0.17	0.157	0.157	0.161	0.163	0.16	0.164	0.166	0.178	0.18	0.191	0.199	0.211	0.214		92.5556	85.3333	85.3333	87.5556	88.6667	87	89.2222	90.3333	97	98.1111	104.222	108.667	115.333	117		2016	4.44444	4.44444	5	6.11111	7.22222	5	10.5556	9.44444	17.7778	11.6667	17.7778	14.4444	15.5556	16.1111
2025	0.171	0.157	0.157	0.161	0.163	0.16	0.164	0.166	0.179	0.18	0.191	0.2	0.211	0.213		93.1111	85.3333	85.3333	87.5556	88.6667	87	89.2222	90.3333	97.5556	98.1111	104.222	109.222	115.333	116.444		2025	5	4.44444	5	6.11111	7.22222	5	10.5556	9.44444	18.3333	11.6667	17.7778	15	15.5556	15.5556
2034	0.171	0.157	0.157	0.161	0.163	0.16	0.164	0.166	0.179	0.179	0.192	0.201	0.211	0.213		93.1111	85.3333	85.3333	87.5556	88.6667	87	89.2222	90.3333	97.5556	97.5556	104.778	109.778	115.333	116.444		2034	5	4.44444	5	6.11111	7.22222	5	10.5556	9.44444	18.3333	11.1111	18.3333	15.5556	15.5556	15.5556
2043	0.171	0.157	0.157	0.161	0.163	0.16	0.164	0.166	0.179	0.179	0.193	0.201	0.211	0.213		93.1111	85.3333	85.3333	87.5556	88.6667	87	89.2222	90.3333	97.5556	97.5556	105.333	109.778	115.333	116.444		2043	5	4.44444	5	6.11111	7.22222	5	10.5556	9.44444	18.3333	11.1111	18.8889	15.5556	15.5556	15.5556
2052	0.171	0.156	0.157	0.161	0.163	0.16	0.164	0.166	0.179	0.18	0.192	0.202	0.211	0.213		93.1111	84.7778	85.3333	87.5556	88.6667	87	89.2222	90.3333	97.5556	98.1111	104.778	110.333	115.333	116.444		2052	5	3.88889	5	6.11111	7.22222	5	10.5556	9.44444	18.3333	11.6667	18.3333	16.1111	15.5556	15.5556
2061	0.171	0.157	0.157	0.161	0.163	0.16	0.164	0.166	0.179	0.179	0.191	0.202	0.211	0.213		93.1111	85.3333	85.3333	87.5556	88.6667	87	89.2222	90.3333	97.5556	97.5556	104.222	110.333	115.333	116.444		2061	5	4.44444	5	6.11111	7.22222	5	10.5556	9.44444	18.3333	11.1111	17.7778	16.1111	15.5556	15.5556
2070	0.17	0.157	0.156	0.161	0.163	0.16	0.164	0.166	0.179	0.18	0.192	0.203	0.211	0.213		92.5556	85.3333	84.7778	87.5556	88.6667	87	89.2222	90.3333	97.5556	98.1111	104.778	110.889	115.333	116.444		2070	4.44444	4.44444	4.44444	6.11111	7.22222	5	10.5556	9.44444	18.3333	11.6667	18.3333	16.6667	15.5556	15.5556
2079	0.17	0.156	0.156	0.161	0.163	0.16	0.164	0.166	0.179	0.18	0.193	0.204	0.211	0.213		92.5556	84.7778	84.7778	87.5556	88.6667	87	89.2222	90.3333	97.5556	98.1111	105.333	111.444	115.333	116.444		2079	4.44444	3.88889	4.44444	6.11111	7.22222	5	10.5556	9.44444	18.3333	11.6667	18.8889	17.2222	15.5556	15.5556
2088	0.17	0.156	0.156	0.161	0.162	0.159	0.164	0.166	0.179	0.18	0.192	0.204	0.21	0.213		92.5556	84.7778	84.7778	87.5556	88.1111	86.4444	89.2222	90.3333	97.5556	98.1111	104.778	111.444	114.778	116.444		2088	4.44444	3.88889	4.44444	6.11111	6.66667	4.44444	10.5556	9.44444	18.3333	11.6667	18.3333	17.2222	15	15.5556
2097	0.17	0.157	0.156	0.161	0.163	0.159	0.164	0.166	0.179	0.181	0.192	0.205	0.21	0.213		92.5556	85.3333	84.7778	87.5556	88.6667	86.4444	89.2222	90.3333	97.5556	98.6667	104.778	112	114.778	116.444		2097	4.44444	4.44444	4.44444	6.11111	7.22222	4.44444	10.5556	9.44444	18.3333	12.2222	18.3333	17.7778	15	15.5556
2106	0.17	0.156	0.156	0.161	0.162	0.159	0.164	0.166	0.179	0.183	0.192	0.206	0.211	0.213		92.5556	84.7778	84.7778	87.5556	88.1111	86.4444	89.2222	90.3333	97.5556	99.7778	104.778	112.556	115.333	116.444		2106	4.44444	3.88889	4.44444	6.11111	6.66667	4.44444	10.5556	9.44444	18.3333	13.3333	18.3333	18.3333	15.5556	15.5556
2115	0.171	0.157	0.156	0.161	0.163	0.16	0.164	0.166	0.179	0.183	0.193	0.206	0.211	0.213		93.1111	85.3333	84.7778	87.5556	88.6667	87	89.2222	90.3333	97.5556	99.7778	105.333	112.556	115.333	116.444		2115	5	4.44444	4.44444	6.11111	7.22222	5	10.5556	9.44444	18.3333	13.3333	18.8889	18.3333	15.5556	15.5556
2124	0.171	0.156	0.156	0.161	0.162	0.159	0.164	0.166	0.179	0.184	0.193	0.206	0.211	0.213		93.1111	84.7778	84.7778	87.5556	88.1111	86.4444	89.2222	90.3333	97.5556	100.333	105.333	112.556	115.333	116.444		2124	5	3.88889	4.44444	6.11111	6.66667	4.44444	10.5556	9.44444	18.3333	13.8889	18.8889	18.3333	15.5556	15.5556
2133	0.171	0.156	0.156	0.161	0.162	0.16	0.164	0.166	0.179	0.183	0.193	0.206	0.211	0.213		93.1111	84.7778	84.7778	87.5556	88.1111	87	89.2222	90.3333	97.5556	99.7778	105.333	112.556	115.333	116.444		2133	5	3.88889	4.44444	6.11111	6.66667	5	10.5556	9.44444	18.3333	13.3333	18.8889	18.3333	15.5556	15.5556
2142	0.171	0.156	0.156	0.161	0.162	0.16	0.164	0.166	0.179	0.181	0.192	0.206	0.211	0.213		93.1111	84.7778	84.7778	87.5556	88.1111	87	89.2222	90.3333	97.5556	98.6667	104.778	112.556	115.333	116.444		2142	5	3.88889	4.44444	6.11111	6.66667	5	10.5556	9.44444	18.3333	12.2222	18.3333	18.3333	15.5556	15.5556
2151	0.171	0.156	0.156	0.161	0.162	0.159	0.164	0.166	0.179	0.181	0.193	0.206	0.211	0.213		93.1111	84.7778	84.7778	87.5556	88.1111	86.4444	89.2222	90.3333	97.5556	98.6667	105.333	112.556	115.333	116.444		2151	5	3.88889	4.44444	6.11111	6.66667	4.44444	10.5556	9.44444	18.3333	12.2222	18.8889	18.3333	15.5556	15.5556
2160	0.171	0.156	0.156	0.161	0.162	0.159	0.164	0.166	0.179	0.181	0.194	0.206	0.211	0.213		93.1111	84.7778	84.7778	87.5556	88.1111	86.4444	89.2222	90.3333	97.5556	98.6667	105.889	112.556	115.333	116.444		2160	5	3.88889	4.44444	6.11111	6.66667	4.44444	10.5556	9.44444	18.3333	12.2222	19.4444	18.3333	15.5556	15.5556
2169	0.171	0.156	0.156	0.161	0.162	0.159	0.164	0.166	0.179	0.18	0.194	0.206	0.211	0.212		93.1111	84.7778	84.7778	87.5556	88.1111	86.4444	89.2222	90.3333	97.5556	98.1111	105.889	112.556	115.333	115.889		2169	5	3.88889	4.44444	6.11111	6.66667	4.44444	10.5556	9.44444	18.3333	11.6667	19.4444	18.3333	15.5556	15
2178	0.171	0.156	0.156	0.161	0.162	0.159	0.164	0.166	0.179	0.18	0.192	0.206	0.211	0.212		93.1111	84.7778	84.7778	87.5556	88.1111	86.4444	89.2222	90.3333	97.5556	98.1111	104.778	112.556	115.333	115.889		2178	5	3.88889	4.44444	6.11111	6.66667	4.44444	10.5556	9.44444	18.3333	11.6667	18.3333	18.3333	15.5556	15
2187	0.171	0.156	0.156	0.161	0.162	0.159	0.164	0.166	0.179	0.18	0.192	0.206	0.211	0.212		93.1111	84.7778	84.7778	87.5556	88.1111	86.4444	89.2222	90.3333	97.5556	98.1111	104.778	112.556	115.333	115.889		2187	5	3.88889	4.44444	6.11111	6.66667	4.44444	10.5556	9.44444	18.3333	11.6667	18.3333	18.3333	15.5556	15
2196	0.171	0.156	0.156	0.161	0.162	0.159	0.164	0.166	0.179	0.18	0.193	0.206	0.211	0.212		93.1111	84.7778	84.7778	87.5556	88.1111	86.4444	89.2222	90.3333	97.5556	98.1111	105.333	112.556	115.333	115.889		2196	5	3.88889	4.44444	6.11111	6.66667	4.44444	10.5556	9.44444	18.3333	11.6667	18.8889	18.3333	15.5556	15
2205	0.171	0.156	0.156	0.161	0.162	0.159	0.164	0.166	0.179	0.179	0.194	0.206	0.211	0.213		93.1111	84.7778	84.7778	87.5556	88.1111	86.4444	89.2222	90.3333	97.5556	97.5556	105.889	112.556	115.333	116.444		2205	5	3.88889	4.44444	6.11111	6.66667	4.44444	10.5556	9.44444	18.3333	11.1111	19.4444	18.3333	15.5556	15.5556
2214	0.171	0.156	0.157	0.161	0.162	0.159	0.164	0.166	0.178	0.179	0.193	0.205	0.211	0.213		93.1111	84.7778	85.3333	87.5556	88.1111	86.4444	89.2222	90.3333	97	97.5556	105.333	112	115.333	116.444		2214	5	3.88889	5	6.11111	6.66667	4.44444	10.5556	9.44444	17.7778	11.1111	18.8889	17.7778	15.5556	15.5556
2223	0.171	0.156	0.156	0.161	0.162	0.159	0.164	0.166	0.178	0.18	0.192	0.205	0.211	0.213		93.1111	84.7778	84.7778	87.5556	88.1111	86.4444	89.2222	90.3333	97	98.1111	104.778	112	115.333	116.444		2223	5	3.88889	4.44444	6.11111	6.66667	4.44444	10.5556	9.44444	17.7778	11.6667	18.3333	17.7778	15.5556	15.5556
2232	0.17	0.156	0.156	0.161	0.162	0.159	0.164	0.166	0.178	0.18	0.193	0.205	0.211	0.213		92.5556	84.7778	84.7778	87.5556	88.1111	86.4444	89.2222	90.3333	97	98.1111	105.333	112	115.333	116.444		2232	4.44444	3.88889	4.44444	6.11111	6.66667	4.44444	10.5556	9.44444	17.7778	11.6667	18.8889	17.7778	15.5556	15.5556
2241	0.171	0.156	0.156	0.161	0.162	0.159	0.164	0.166	0.178	0.181	0.194	0.206	0.211	0.214		93.1111	84.7778	84.7778	87.5556	88.1111	86.4444	89.2222	90.3333	97	98.6667	105.889	112.556	115.333	117		2241	5	3.88889	4.44444	6.11111	6.66667	4.44444	10.5556	9.44444	17.7778	12.2222	19.4444	18.3333	15.5556	16.1111
2250	0.171	0.156	0.156	0.161	0.162	0.159	0.164	0.166	0.178	0.181	0.193	0.206	0.211	0.214		93.1111	84.7778	84.7778	87.5556	88.1111	86.4444	89.2222	90.3333	97	98.6667	105.333	112.556	115.333	117		2250	5	3.88889	4.44444	6.11111	6.66667	4.44444	10.5556	9.44444	17.7778	12.2222	18.8889	18.3333	15.5556	16.1111
2259	0.171	0.156	0.156	0.161	0.162	0.159	0.164	0.166	0.178	0.181	0.192	0.206	0.211	0.215		93.1111	84.7778	84.7778	87.5556	88.1111	86.4444	89.2222	90.3333	97	98.6667	104.778	112.556	115.333	117.556		2259	5	3.88889	4.44444	6.11111	6.66667	4.44444	10.5556	9.44444	17.7778	12.2222	18.3333	18.3333	15.5556	16.6667
2268	0.17	0.156	0.156	0.161	0.162	0.159	0.164	0.166	0.178	0.18	0.193	0.206	0.211	0.215		92.5556	84.7778	84.7778	87.5556	88.1111	86.4444	89.2222	90.3333	97	98.1111	105.333	112.556	115.333	117.556		2268	4.44444	3.88889	4.44444	6.11111	6.66667	4.44444	10.5556	9.44444	17.7778	11.6667	18.8889	18.3333	15.5556	16.6667
2277	0.171	0.156	0.156	0.161	0.162	0.159	0.164	0.166	0.178	0.18	0.194	0.206	0.212	0.214		93.1111	84.7778	84.7778	87.5556	88.1111	86.4444	89.2222	90.3333	97	98.1111	105.889	112.556	115.889	117		2277	5	3.88889	4.44444	6.11111	6.66667	4.44444	10.5556	9.44444	17.7778	11.6667	19.4444	18.3333	16.1111	16.1111
2286	0.17	0.156	0.156	0.161	0.162	0.159	0.164	0.166	0.178	0.179	0.193	0.205	0.211	0.214		92.5556	84.7778	84.7778	87.5556	88.1111	86.4444	89.2222	90.3333	97	97.5556	105.333	112	115.333	117		2286	4.44444	3.88889	4.44444	6.11111	6.66667	4.44444	10.5556	9.44444	17.7778	11.1111	18.8889	17.7778	15.5556	16.1111
2295	0.171	0.156	0.156	0.161	0.162	0.159	0.164	0.166	0.178	0.18	0.192	0.205	0.211	0.214		93.1111	84.7778	84.7778	87.5556	88.1111	86.4444	89.2222	90.3333	97	98.1111	104.778	112	115.333	117		2295	5	3.88889	4.44444	6.11111	6.66667	4.44444	10.5556	9.44444	17.7778	11.6667	18.3333	17.7778	15.5556	16.1111
2304	0.17	0.156	0.156	0.161	0.162	0.159	0.164	0.166	0.178	0.179	0.192	0.205	0.211	0.213		92.5556	84.7778	84.7778	87.5556	88.1111	86.4444	89.2222	90.3333	97	97.5556	104.778	112	115.333	116.444		2304	4.44444	3.88889	4.44444	6.11111	6.66667	4.44444	10.5556	9.44444	17.7778	11.1111	18.3333	17.7778	15.5556	15.5556
2313	0.17	0.156	0.156	0.161	0.162	0.159	0.164	0.166	0.178	0.18	0.192	0.205	0.212	0.213		92.5556	84.7778	84.7778	87.5556	88.1111	86.4444	89.2222	90.3333	97	98.1111	104.778	112	115.889	116.444		2313	4.44444	3.88889	4.44444	6.11111	6.66667	4.44444	10.5556	9.44444	17.7778	11.6667	18.3333	17.7778	16.1111	15.5556
2322	0.17	0.156	0.156	0.161	0.162	0.159	0.164	0.166	0.178	0.18	0.193	0.205	0.212	0.212		92.5556	84.7778	84.7778	87.5556	88.1111	86.4444	89.2222	90.3333	97	98.1111	105.333	112	115.889	115.889		2322	4.44444	3.88889	4.44444	6.11111	6.66667	4.44444	10.5556	9.44444	17.7778	11.6667	18.8889	17.7778	16.1111	15
2331	0.17	0.156	0.156	0.161	0.162	0.159	0.164	0.166	0.178	0.18	0.193	0.204	0.211	0.212		92.5556	84.7778	84.7778	87.5556	88.1111	86.4444	89.2222	90.3333	97	98.1111	105.333	111.444	115.333	115.889		2331	4.44444	3.88889	4.44444	6.11111	6.66667	4.44444	10.5556	9.44444	17.7778	11.6667	18.8889	17.2222	15.5556	15
2340	0.17	0.156	0.156	0.161	0.162	0.159	0.164	0.166	0.178	0.181	0.193	0.204	0.211	0.212		92.5556	84.7778	84.7778	87.5556	88.1111	86.4444	89.2222	90.3333	97	98.6667	105.333	111.444	115.333	115.889		2340	4.44444	3.88889	4.44444	6.11111	6.66667	4.44444	10.5556	9.44444	17.7778	12.2222	18.8889	17.2222
	0.17	0.156	0.156	0.161	0.162	0.159	0.164	0.166	0.178	0.182	0.193	0.203	0.211	0.212
	0.17	0.156	0.156	0.161	0.162	0.159	0.164	0.166	0.178	0.182	0.194	0.202	0.211	0.212
	0.17	0.156	0.156	0.161	0.162	0.159	0.164	0.166	0.178	0.183	0.193	0.201	0.211	0.212
	0.17	0.156	0.156	0.161	0.162	0.159	0.164	0.166	0.178	0.182	0.191	0.201	0.211	0.212
	0.169	0.156	0.156	0.161	0.162	0.159	0.164	0.166	0.178	0.181	0.191	0.201	0.211	0.212
	0.169	0.156	0.156	0.16	0.162	0.159	0.164	0.166	0.178	0.18	0.192	0.201	0.211	0.212
	0.169	0.156	0.156	0.16	0.162	0.159	0.164	0.165	0.178	0.18	0.194	0.2	0.211	0.212
	0.169	0.156	0.156	0.16	0.162	0.159	0.164	0.166	0.178	0.18	0.193	0.199	0.211	0.212
	0.169	0.156	0.156	0.16	0.162	0.159	0.164	0.166	0.178	0.18	0.192	0.199	0.211	0.212
	0.169	0.156	0.156	0.16	0.162	0.159	0.164	0.166	0.178	0.179	0.192	0.198	0.211	0.212
	0.169	0.156	0.156	0.16	0.162	0.159	0.164	0.165	0.178	0.18	0.192	0.198	0.211	0.212
	0.169	0.156	0.156	0.161	0.162	0.159	0.164	0.166	0.178	0.18	0.192	0.199	0.211	0.212
	0.169	0.156	0.156	0.16	0.162	0.159	0.164	0.166	0.178	0.18	0.191	0.199	0.211	0.212
	0.169	0.156	0.156	0.16	0.162	0.159	0.164	0.166	0.178	0.181	0.192	0.199	0.211	0.212
	0.169	0.156	0.155	0.16	0.162	0.159	0.164	0.166	0.178	0.18	0.193	0.199	0.211	0.212
	0.169	0.156	0.155	0.16	0.162	0.159	0.164	0.166	0.178	0.18	0.196	0.199	0.211	0.212
	0.169	0.156	0.155	0.16	0.162	0.159	0.164	0.166	0.178	0.179	0.195	0.199	0.211	0.212
	0.169	0.156	0.155	0.16	0.162	0.159	0.164	0.166	0.178	0.179	0.194	0.198	0.211	0.211
	0.169	0.156	0.155	0.16	0.162	0.159	0.164	0.165	0.178	0.179	0.196	0.198	0.21	0.212
	0.169	0.156	0.155	0.16	0.162	0.159	0.164	0.165	0.178	0.18	0.196	0.198	0.211	0.212
	0.169	0.156	0.155	0.16	0.162	0.159	0.164	0.166	0.178	0.18	0.195	0.199	0.211	0.212
	0.169	0.156	0.155	0.16	0.162	0.159	0.164	0.165	0.178	0.18	0.193	0.199	0.211	0.212
	0.169	0.156	0.155	0.16	0.162	0.159	0.164	0.165	0.178	0.181	0.193	0.199	0.211	0.213
	0.169	0.156	0.155	0.16	0.162	0.159	0.164	0.165	0.178	0.182	0.194	0.198	0.21	0.213
	0.169	0.156	0.155	0.16	0.162	0.159	0.164	0.165	0.178	0.182	0.197	0.198	0.21	0.214
	0.169	0.156	0.155	0.16	0.162	0.159	0.164	0.165	0.178	0.181	0.195	0.198	0.21	0.214
	0.169	0.156	0.155	0.16	0.162	0.159	0.164	0.165	0.178	0.181	0.194	0.197	0.21	0.214
	0.169	0.156	0.155	0.16	0.162	0.159	0.164	0.165	0.178	0.18	0.194	0.197	0.209	0.214
	0.169	0.156	0.155	0.16	0.162	0.159	0.164	0.165	0.178	0.18	0.196	0.197	0.209	0.213
	0.169	0.156	0.155	0.16	0.162	0.159	0.164	0.165	0.178	0.18	0.195	0.198	0.208	0.213
	0.169	0.156	0.155	0.16	0.162	0.159	0.164	0.165	0.178	0.18	0.193	0.198	0.208	0.212
	0.169	0.156	0.155	0.16	0.162	0.159	0.164	0.165	0.178	0.18	0.193	0.198	0.207	0.212
	0.169	0.156	0.155	0.16	0.162	0.159	0.164	0.165	0.178	0.18	0.192	0.198	0.207	0.212
	0.169	0.156	0.155	0.16	0.162	0.159	0.164	0.165	0.178	0.18	0.192	0.198	0.207	0.211
	0.169	0.156	0.156	0.16	0.162	0.159	0.164	0.165	0.178	0.18	0.193	0.198	0.207	0.211
	0.169	0.156	0.156	0.16	0.162	0.159	0.164	0.165	0.178	0.18	0.193	0.197	0.208	0.211
	0.169	0.156	0.156	0.16	0.161	0.158	0.163	0.165	0.178	0.18	0.194	0.197	0.209	0.211
	0.169	0.155	0.156	0.16	0.162	0.158	0.164	0.165	0.178	0.179	0.193	0.197	0.209	0.211
	0.169	0.155	0.156	0.16	0.162	0.159	0.164	0.165	0.178	0.179	0.192	0.197	0.209	0.211
	0.169	0.155	0.155	0.16	0.162	0.159	0.164	0.165	0.178	0.179	0.191	0.198	0.209	0.211
	0.164	0.158	0.168	0.164	0.22	0.219	0.286	0.285	0.412	0.41	0.429	0.43	0.437	0.451
	0.164	0.158	0.168	0.164	0.22	0.219	0.286	0.285	0.412	0.41	0.429	0.43	0.437	0.451
	0.164	0.158	0.168	0.164	0.22	0.219	0.286	0.285	0.412	0.41	0.429	0.43	0.437	0.451
	0.164	0.158	0.168	0.164	0.22	0.219	0.286	0.285	0.413	0.41	0.429	0.43	0.437	0.451
	0.164	0.158	0.168	0.164	0.22	0.219	0.286	0.285	0.413	0.41	0.429	0.43	0.437	0.451
	0.164	0.158	0.168	0.164	0.22	0.219	0.285	0.285	0.412	0.41	0.429	0.43	0.437	0.451
	0.164	0.158	0.168	0.164	0.22	0.219	0.286	0.285	0.412	0.41	0.429	0.43	0.437	0.451
	0.164	0.158	0.168	0.164	0.22	0.219	0.285	0.285	0.412	0.41	0.429	0.43	0.437	0.451
	0.164	0.158	0.168	0.165	0.22	0.219	0.286	0.285	0.412	0.41	0.429	0.43	0.437	0.451
	0.164	0.158	0.168	0.164	0.22	0.219	0.286	0.285	0.412	0.41	0.429	0.43	0.437	0.451
	0.164	0.158	0.168	0.164	0.22	0.219	0.285	0.285	0.412	0.41	0.429	0.43	0.437	0.451
	0.164	0.158	0.168	0.164	0.22	0.219	0.285	0.285	0.412	0.41	0.429	0.43	0.437	0.451
	0.164	0.158	0.168	0.164	0.22	0.219	0.285	0.285	0.412	0.41	0.429	0.43	0.437	0.451
	0.164	0.158	0.168	0.164	0.22	0.219	0.286	0.285	0.412	0.41	0.429	0.43	0.437	0.451
	0.164	0.158	0.168	0.164	0.22	0.219	0.286	0.285	0.412	0.41	0.429	0.43	0.437	0.451
	0.163	0.158	0.168	0.164	0.22	0.219	0.286	0.285	0.412	0.41	0.429	0.43	0.437	0.451
	0.163	0.158	0.168	0.164	0.22	0.218	0.285	0.285	0.412	0.41	0.429	0.43	0.437	0.451
	0.164	0.158	0.168	0.164	0.22	0.219	0.285	0.285	0.412	0.41	0.429	0.43	0.437	0.451
	0.163	0.158	0.168	0.164	0.22	0.219	0.286	0.285	0.412	0.41	0.429	0.43	0.437	0.451
	0.163	0.158	0.168	0.164	0.22	0.219	0.286	0.285	0.412	0.41	0.429	0.43	0.437	0.451
	0.163	0.158	0.168	0.164	0.22	0.218	0.286	0.285	0.413	0.41	0.429	0.43	0.437	0.451
	0.163	0.158	0.168	0.164	0.22	0.218	0.285	0.285	0.413	0.41	0.429	0.43	0.437	0.451
	0.163	0.158	0.168	0.164	0.22	0.218	0.285	0.284	0.413	0.41	0.429	0.43	0.437	0.451
	0.163	0.158	0.168	0.164	0.22	0.218	0.286	0.285	0.414	0.41	0.429	0.43	0.436	0.45
	0.163	0.158	0.168	0.164	0.22	0.218	0.286	0.285	0.414	0.41	0.429	0.43	0.437	0.45
	0.163	0.158	0.168	0.164	0.22	0.218	0.285	0.284	0.414	0.41	0.429	0.43	0.436	0.45
	0.163	0.158	0.168	0.164	0.22	0.218	0.285	0.284	0.415	0.409	0.429	0.43	0.436	0.45
	0.163	0.158	0.168	0.164	0.22	0.218	0.285	0.284	0.416	0.41	0.429	0.429	0.437	0.45
	0.163	0.158	0.168	0.164	0.22	0.218	0.285	0.284	0.416	0.409	0.429	0.429	0.436	0.45
	0.163	0.158	0.168	0.164	0.22	0.218	0.286	0.284	0.417	0.41	0.429	0.43	0.437	0.451
	0.163	0.158	0.168	0.164	0.22	0.218	0.286	0.284	0.417	0.409	0.429	0.43	0.437	0.45
	0.163	0.158	0.168	0.164	0.22	0.218	0.285	0.284	0.417	0.409	0.429	0.429	0.436	0.45
	0.163	0.158	0.168	0.164	0.22	0.218	0.285	0.284	0.417	0.409	0.43	0.429	0.436	0.45
	0.163	0.158	0.168	0.164	0.22	0.218	0.285	0.284	0.417	0.409	0.43	0.429	0.436	0.45
	0.163	0.158	0.168	0.163	0.22	0.218	0.286	0.284	0.416	0.41	0.43	0.429	0.437	0.45
	0.163	0.158	0.168	0.163	0.22	0.218	0.286	0.284	0.415	0.409	0.431	0.429	0.436	0.45
	0.163	0.158	0.168	0.164	0.22	0.218	0.286	0.284	0.414	0.409	0.431	0.429	0.436	0.45
	0.163	0.158	0.168	0.163	0.22	0.218	0.285	0.284	0.413	0.409	0.431	0.429	0.436	0.45
	0.163	0.158	0.168	0.163	0.219	0.218	0.285	0.284	0.412	0.409	0.431	0.429	0.436	0.45
	0.163	0.158	0.168	0.163	0.219	0.218	0.285	0.284	0.412	0.409	0.43	0.429	0.436	0.45
	0.163	0.158	0.168	0.163	0.219	0.218	0.286	0.284	0.412	0.409	0.43	0.429	0.436	0.45
	0.163	0.158	0.168	0.163	0.219	0.218	0.286	0.284	0.411	0.409	0.43	0.429	0.436	0.45
	0.163	0.158	0.168	0.163	0.219	0.218	0.285	0.284	0.411	0.409	0.43	0.429	0.436	0.45
	0.163	0.158	0.168	0.163	0.219	0.218	0.285	0.284	0.411	0.409	0.429	0.429	0.436	0.45
	0.163	0.158	0.167	0.163	0.219	0.218	0.285	0.284	0.411	0.409	0.429	0.429	0.436	0.45
	0.163	0.158	0.167	0.164	0.219	0.218	0.285	0.284	0.411	0.409	0.429	0.429	0.436	0.45
	0.163	0.158	0.168	0.164	0.219	0.218	0.286	0.284	0.411	0.409	0.429	0.429	0.436	0.45
	0.163	0.157	0.167	0.163	0.219	0.218	0.285	0.284	0.411	0.409	0.429	0.429	0.436	0.45
	0.163	0.158	0.167	0.163	0.219	0.218	0.284	0.284	0.411	0.409	0.429	0.429	0.436	0.45
	0.163	0.157	0.168	0.163	0.219	0.218	0.284	0.284	0.411	0.409	0.428	0.429	0.436	0.45
	0.163	0.158	0.168	0.163	0.219	0.218	0.284	0.284	0.411	0.409	0.428	0.429	0.436	0.45
	0.163	0.157	0.167	0.163	0.219	0.218	0.285	0.284	0.411	0.409	0.428	0.429	0.436	0.45
	0.163	0.157	0.167	0.163	0.219	0.218	0.285	0.284	0.412	0.409	0.428	0.429	0.436	0.45
	0.163	0.157	0.167	0.163	0.219	0.218	0.284	0.284	0.412	0.409	0.428	0.429	0.436	0.45
	0.163	0.157	0.167	0.163	0.219	0.218	0.284	0.284	0.412	0.409	0.428	0.429	0.436	0.45
	0.163	0.158	0.167	0.163	0.219	0.218	0.284	0.284	0.413	0.409	0.428	0.429	0.436	0.45
	0.163	0.157	0.167	0.163	0.219	0.218	0.284	0.284	0.412	0.409	0.429	0.428	0.435	0.449
	0.163	0.157	0.167	0.163	0.219	0.218	0.285	0.284	0.411	0.409	0.429	0.429	0.436	0.449
	0.163	0.157	0.167	0.163	0.219	0.218	0.284	0.284	0.411	0.409	0.43	0.429	0.436	0.45
	0.163	0.157	0.167	0.163	0.219	0.218	0.284	0.284	0.411	0.409	0.429	0.428	0.436	0.449
	0.163	0.157	0.167	0.163	0.219	0.218	0.284	0.284	0.411	0.409	0.429	0.429	0.436	0.449
	0.163	0.157	0.167	0.163	0.219	0.218	0.284	0.284	0.411	0.409	0.43	0.429	0.436	0.449
	0.163	0.157	0.167	0.163	0.219	0.218	0.284	0.284	0.411	0.409	0.429	0.429	0.436	0.449
	0.163	0.157	0.167	0.163	0.219	0.218	0.284	0.283	0.411	0.409	0.429	0.429	0.435	0.449
	0.163	0.157	0.167	0.163	0.219	0.218	0.284	0.284	0.411	0.409	0.429	0.428	0.435	0.449
	0.163	0.157	0.167	0.164	0.219	0.218	0.284	0.284	0.411	0.409	0.428	0.428	0.435	0.449
	0.163	0.157	0.167	0.163	0.219	0.217	0.284	0.283	0.411	0.409	0.428	0.428	0.435	0.449
	0.163	0.157	0.167	0.163	0.219	0.217	0.284	0.284	0.411	0.409	0.428	0.428	0.435	0.449
	0.163	0.157	0.167	0.163	0.219	0.217	0.284	0.283	0.411	0.409	0.428	0.428	0.435	0.449
	0.163	0.157	0.167	0.163	0.219	0.217	0.284	0.283	0.411	0.409	0.428	0.428	0.435	0.449
	0.163	0.157	0.167	0.163	0.219	0.217	0.284	0.283	0.411	0.409	0.428	0.428	0.435	0.449
	0.162	0.157	0.167	0.163	0.219	0.217	0.284	0.283	0.411	0.409	0.428	0.428	0.435	0.449
	0.162	0.157	0.167	0.163	0.219	0.217	0.284	0.283	0.411	0.409	0.428	0.428	0.435	0.449
	0.162	0.157	0.167	0.163	0.219	0.217	0.284	0.283	0.411	0.408	0.428	0.428	0.435	0.449
	0.163	0.157	0.167	0.163	0.219	0.217	0.284	0.283	0.411	0.408	0.429	0.428	0.435	0.449
	0.163	0.157	0.167	0.163	0.219	0.217	0.284	0.283	0.411	0.408	0.429	0.428	0.435	0.449
	0.162	0.157	0.167	0.163	0.219	0.217	0.284	0.283	0.41	0.408	0.43	0.428	0.435	0.449
	0.162	0.157	0.167	0.163	0.219	0.217	0.284	0.283	0.41	0.408	0.429	0.428	0.435	0.449
	0.162	0.157	0.167	0.163	0.218	0.217	0.284	0.283	0.41	0.408	0.429	0.428	0.435	0.449
	0.162	0.157	0.167	0.163	0.219	0.217	0.284	0.283	0.41	0.409	0.429	0.428	0.435	0.449
	0.162	0.157	0.167	0.163	0.218	0.217	0.284	0.283	0.41	0.408	0.428	0.428	0.435	0.449
	0.162	0.157	0.167	0.162	0.218	0.217	0.284	0.283	0.41	0.408	0.428	0.428	0.435	0.449
	0.162	0.157	0.167	0.163	0.218	0.217	0.284	0.283	0.41	0.408	0.428	0.428	0.435	0.449
	0.162	0.157	0.167	0.163	0.218	0.217	0.284	0.283	0.41	0.408	0.427	0.428	0.435	0.449
	0.162	0.157	0.167	0.163	0.218	0.217	0.284	0.283	0.411	0.408	0.427	0.428	0.435	0.449
	0.162	0.157	0.167	0.162	0.218	0.217	0.283	0.283	0.41	0.408	0.427	0.428	0.435	0.449
	0.162	0.157	0.167	0.163	0.218	0.217	0.284	0.283	0.41	0.408	0.427	0.428	0.435	0.449
	0.162	0.157	0.167	0.162	0.218	0.217	0.284	0.283	0.41	0.408	0.427	0.428	0.435	0.448
	0.162	0.157	0.167	0.163	0.218	0.217	0.284	0.283	0.41	0.408	0.427	0.428	0.435	0.449
	0.162	0.157	0.167	0.162	0.218	0.217	0.284	0.283	0.41	0.408	0.427	0.428	0.434	0.448
	0.162	0.157	0.167	0.162	0.218	0.217	0.284	0.283	0.41	0.408	0.428	0.428	0.434	0.448
	0.162	0.157	0.167	0.162	0.218	0.217	0.283	0.283	0.41	0.408	0.428	0.428	0.434	0.448
	0.162	0.157	0.167	0.162	0.218	0.217	0.283	0.283	0.41	0.408	0.428	0.428	0.434	0.448
	0.162	0.157	0.167	0.162	0.218	0.217	0.283	0.283	0.41	0.408	0.429	0.428	0.435	0.448
	0.162	0.157	0.167	0.162	0.218	0.217	0.284	0.283	0.41	0.408	0.429	0.428	0.434	0.448
	0.162	0.157	0.166	0.162	0.218	0.217	0.284	0.283	0.41	0.408	0.429	0.428	0.435	0.448
	0.162	0.157	0.167	0.162	0.218	0.217	0.283	0.283	0.41	0.408	0.429	0.427	0.434	0.448
	0.162	0.156	0.166	0.162	0.218	0.217	0.283	0.283	0.41	0.408	0.428	0.427	0.434	0.448
	0.162	0.157	0.167	0.162	0.218	0.217	0.283	0.283	0.411	0.408	0.428	0.427	0.434	0.448
	0.162	0.157	0.166	0.162	0.218	0.217	0.283	0.283	0.41	0.408	0.428	0.427	0.434	0.448
	0.162	0.157	0.167	0.162	0.218	0.217	0.283	0.283	0.41	0.408	0.428	0.427	0.434	0.448
[truncated: 10 more columns]

## Sheet: pS136_2
	Extracted															Absolute																same Level																Slopes
Seconds	Ctrl	Ctrl	10µM	10µM	50µM	50µM	100µM	100µM	250µM	250µM	500µM	500µM	750µM	750µM		Ctrl	Ctrl	10µM	10µM	50µM	50µM	100µM	100µM	250µM	250µM	500µM	500µM	750µM	750µM		Seconds	Ctrl	Ctrl	10µM	10µM	50µM	50µM	100µM	100µM	250µM	250µM	500µM	500µM	750µM	750µM			10µM	10µM
9	0.144	0.145	0.138	0.163	0.141	0.143	0.143	0.14	0.146	0.145	0.156	0.153	0.166	0.174		78.1111	78.6667	74.7778	88.6667	76.4444	77.5556	77.5556	75.8889	79.2222	78.6667	84.7778	83.1111	90.3333	94.7778		9	0	0	0	0	0	0	0	0	0	0	0	0	0	0			0.00654501	-0.0186039
18	0.145	0.145	0.138	0.158	0.141	0.143	0.143	0.14	0.147	0.145	0.156	0.153	0.167	0.175		78.6667	78.6667	74.7778	85.8889	76.4444	77.5556	77.5556	75.8889	79.7778	78.6667	84.7778	83.1111	90.8889	95.3333		18	0.555556	0	0	-2.77778	0	0	0	0	0.555556	0	0	0	0.555556	0.555556
27	0.145	0.146	0.139	0.151	0.142	0.144	0.143	0.141	0.147	0.146	0.157	0.154	0.17	0.176		78.6667	79.2222	75.3333	82	77	78.1111	77.5556	76.4444	79.7778	79.2222	85.3333	83.6667	92.5556	95.8889		27	0.555556	0.555556	0.555556	-6.66667	0.555556	0.555556	0	0.555556	0.555556	0.555556	0.555556	0.555556	2.22222	1.11111
36	0.145	0.146	0.139	0.146	0.142	0.144	0.144	0.141	0.148	0.146	0.158	0.155	0.172	0.177		78.6667	79.2222	75.3333	79.2222	77	78.1111	78.1111	76.4444	80.3333	79.2222	85.8889	84.2222	93.6667	96.4444		36	0.555556	0.555556	0.555556	-9.44444	0.555556	0.555556	0.555556	0.555556	1.11111	0.555556	1.11111	1.11111	3.33333	1.66667
45	0.145	0.146	0.139	0.141	0.143	0.144	0.144	0.141	0.148	0.146	0.158	0.155	0.172	0.177		78.6667	79.2222	75.3333	76.4444	77.5556	78.1111	78.1111	76.4444	80.3333	79.2222	85.8889	84.2222	93.6667	96.4444		45	0.555556	0.555556	0.555556	-12.2222	1.11111	0.555556	0.555556	0.555556	1.11111	0.555556	1.11111	1.11111	3.33333	1.66667
54	0.146	0.146	0.139	0.141	0.143	0.144	0.144	0.141	0.148	0.146	0.159	0.155	0.169	0.177		79.2222	79.2222	75.3333	76.4444	77.5556	78.1111	78.1111	76.4444	80.3333	79.2222	86.4444	84.2222	92	96.4444		54	1.11111	0.555556	0.555556	-12.2222	1.11111	0.555556	0.555556	0.555556	1.11111	0.555556	1.66667	1.11111	1.66667	1.66667
63	0.146	0.146	0.139	0.141	0.143	0.145	0.144	0.141	0.148	0.147	0.159	0.156	0.17	0.178		79.2222	79.2222	75.3333	76.4444	77.5556	78.6667	78.1111	76.4444	80.3333	79.7778	86.4444	84.7778	92.5556	97		63	1.11111	0.555556	0.555556	-12.2222	1.11111	1.11111	0.555556	0.555556	1.11111	1.11111	1.66667	1.66667	2.22222	2.22222
72	0.146	0.147	0.139	0.142	0.143	0.145	0.145	0.141	0.149	0.147	0.159	0.156	0.17	0.178		79.2222	79.7778	75.3333	77	77.5556	78.6667	78.6667	76.4444	80.8889	79.7778	86.4444	84.7778	92.5556	97		72	1.11111	1.11111	0.555556	-11.6667	1.11111	1.11111	1.11111	0.555556	1.66667	1.11111	1.66667	1.66667	2.22222	2.22222
81	0.146	0.147	0.14	0.143	0.143	0.145	0.145	0.142	0.149	0.147	0.16	0.157	0.17	0.182		79.2222	79.7778	75.8889	77.5556	77.5556	78.6667	78.6667	77	80.8889	79.7778	87	85.3333	92.5556	99.2222		81	1.11111	1.11111	1.11111	-11.1111	1.11111	1.11111	1.11111	1.11111	1.66667	1.11111	2.22222	2.22222	2.22222	4.44444				10µM
90	0.146	0.147	0.14	0.143	0.143	0.145	0.145	0.142	0.149	0.147	0.16	0.157	0.171	0.186		79.2222	79.7778	75.8889	77.5556	77.5556	78.6667	78.6667	77	80.8889	79.7778	87	85.3333	93.1111	101.444		90	1.11111	1.11111	1.11111	-11.1111	1.11111	1.11111	1.11111	1.11111	1.66667	1.11111	2.22222	2.22222	2.77778	6.66667				50µM
99	0.146	0.147	0.14	0.143	0.144	0.145	0.146	0.142	0.15	0.148	0.16	0.157	0.171	0.181		79.2222	79.7778	75.8889	77.5556	78.1111	78.6667	79.2222	77	81.4444	80.3333	87	85.3333	93.1111	98.6667		99	1.11111	1.11111	1.11111	-11.1111	1.66667	1.11111	1.66667	1.11111	2.22222	1.66667	2.22222	2.22222	2.77778	3.88889				100µM
108	0.146	0.147	0.14	0.143	0.144	0.145	0.146	0.142	0.15	0.148	0.16	0.158	0.172	0.18		79.2222	79.7778	75.8889	77.5556	78.1111	78.6667	79.2222	77	81.4444	80.3333	87	85.8889	93.6667	98.1111		108	1.11111	1.11111	1.11111	-11.1111	1.66667	1.11111	1.66667	1.11111	2.22222	1.66667	2.22222	2.77778	3.33333	3.33333				250µM
117	0.146	0.147	0.14	0.142	0.144	0.146	0.146	0.142	0.15	0.148	0.161	0.158	0.172	0.182		79.2222	79.7778	75.8889	77	78.1111	79.2222	79.2222	77	81.4444	80.3333	87.5556	85.8889	93.6667	99.2222		117	1.11111	1.11111	1.11111	-11.6667	1.66667	1.66667	1.66667	1.11111	2.22222	1.66667	2.77778	2.77778	3.33333	4.44444				500µM
126	0.147	0.147	0.14	0.142	0.144	0.146	0.146	0.143	0.15	0.148	0.161	0.158	0.172	0.187		79.7778	79.7778	75.8889	77	78.1111	79.2222	79.2222	77.5556	81.4444	80.3333	87.5556	85.8889	93.6667	102		126	1.66667	1.11111	1.11111	-11.6667	1.66667	1.66667	1.66667	1.66667	2.22222	1.66667	2.77778	2.77778	3.33333	7.22222				750µM
135	0.147	0.148	0.14	0.142	0.145	0.146	0.146	0.143	0.15	0.148	0.161	0.158	0.173	0.192		79.7778	80.3333	75.8889	77	78.6667	79.2222	79.2222	77.5556	81.4444	80.3333	87.5556	85.8889	94.2222	104.778		135	1.66667	1.66667	1.11111	-11.6667	2.22222	1.66667	1.66667	1.66667	2.22222	1.66667	2.77778	2.77778	3.88889	10
144	0.147	0.148	0.141	0.142	0.145	0.146	0.146	0.143	0.15	0.149	0.162	0.159	0.173	0.195		79.7778	80.3333	76.4444	77	78.6667	79.2222	79.2222	77.5556	81.4444	80.8889	88.1111	86.4444	94.2222	106.444		144	1.66667	1.66667	1.66667	-11.6667	2.22222	1.66667	1.66667	1.66667	2.22222	2.22222	3.33333	3.33333	3.88889	11.6667
153	0.147	0.148	0.141	0.142	0.145	0.146	0.146	0.143	0.151	0.149	0.162	0.159	0.174	0.196		79.7778	80.3333	76.4444	77	78.6667	79.2222	79.2222	77.5556	82	80.8889	88.1111	86.4444	94.7778	107		153	1.66667	1.66667	1.66667	-11.6667	2.22222	1.66667	1.66667	1.66667	2.77778	2.22222	3.33333	3.33333	4.44444	12.2222
162	0.147	0.148	0.141	0.142	0.145	0.146	0.147	0.143	0.151	0.149	0.164	0.159	0.175	0.195		79.7778	80.3333	76.4444	77	78.6667	79.2222	79.7778	77.5556	82	80.8889	89.2222	86.4444	95.3333	106.444		162	1.66667	1.66667	1.66667	-11.6667	2.22222	1.66667	2.22222	1.66667	2.77778	2.22222	4.44444	3.33333	5	11.6667
171	0.147	0.148	0.141	0.143	0.145	0.146	0.147	0.143	0.151	0.149	0.168	0.159	0.175	0.189		79.7778	80.3333	76.4444	77.5556	78.6667	79.2222	79.7778	77.5556	82	80.8889	91.4444	86.4444	95.3333	103.111		171	1.66667	1.66667	1.66667	-11.1111	2.22222	1.66667	2.22222	1.66667	2.77778	2.22222	6.66667	3.33333	5	8.33333
180	0.147	0.148	0.141	0.143	0.145	0.147	0.147	0.143	0.151	0.149	0.17	0.16	0.176	0.186		79.7778	80.3333	76.4444	77.5556	78.6667	79.7778	79.7778	77.5556	82	80.8889	92.5556	87	95.8889	101.444		180	1.66667	1.66667	1.66667	-11.1111	2.22222	2.22222	2.22222	1.66667	2.77778	2.22222	7.77778	3.88889	5.55556	6.66667
189	0.147	0.148	0.141	0.143	0.145	0.147	0.147	0.143	0.151	0.15	0.17	0.16	0.176	0.184		79.7778	80.3333	76.4444	77.5556	78.6667	79.7778	79.7778	77.5556	82	81.4444	92.5556	87	95.8889	100.333		189	1.66667	1.66667	1.66667	-11.1111	2.22222	2.22222	2.22222	1.66667	2.77778	2.77778	7.77778	3.88889	5.55556	5.55556
198	0.148	0.148	0.141	0.143	0.145	0.147	0.147	0.144	0.152	0.15	0.169	0.16	0.177	0.184		80.3333	80.3333	76.4444	77.5556	78.6667	79.7778	79.7778	78.1111	82.5556	81.4444	92	87	96.4444	100.333		198	2.22222	1.66667	1.66667	-11.1111	2.22222	2.22222	2.22222	2.22222	3.33333	2.77778	7.22222	3.88889	6.11111	5.55556
207	0.148	0.148	0.141	0.143	0.145	0.147	0.147	0.144	0.152	0.15	0.168	0.16	0.177	0.184		80.3333	80.3333	76.4444	77.5556	78.6667	79.7778	79.7778	78.1111	82.5556	81.4444	91.4444	87	96.4444	100.333		207	2.22222	1.66667	1.66667	-11.1111	2.22222	2.22222	2.22222	2.22222	3.33333	2.77778	6.66667	3.88889	6.11111	5.55556
216	0.148	0.149	0.141	0.144	0.146	0.147	0.147	0.144	0.152	0.15	0.168	0.161	0.178	0.188		80.3333	80.8889	76.4444	78.1111	79.2222	79.7778	79.7778	78.1111	82.5556	81.4444	91.4444	87.5556	97	102.556		216	2.22222	2.22222	1.66667	-10.5556	2.77778	2.22222	2.22222	2.22222	3.33333	2.77778	6.66667	4.44444	6.66667	7.77778
225	0.148	0.149	0.141	0.145	0.146	0.147	0.148	0.144	0.152	0.15	0.168	0.161	0.178	0.195		80.3333	80.8889	76.4444	78.6667	79.2222	79.7778	80.3333	78.1111	82.5556	81.4444	91.4444	87.5556	97	106.444		225	2.22222	2.22222	1.66667	-10	2.77778	2.22222	2.77778	2.22222	3.33333	2.77778	6.66667	4.44444	6.66667	11.6667
234	0.148	0.149	0.141	0.145	0.146	0.147	0.148	0.144	0.152	0.151	0.168	0.161	0.179	0.192		80.3333	80.8889	76.4444	78.6667	79.2222	79.7778	80.3333	78.1111	82.5556	82	91.4444	87.5556	97.5556	104.778		234	2.22222	2.22222	1.66667	-10	2.77778	2.22222	2.77778	2.22222	3.33333	3.33333	6.66667	4.44444	7.22222	10
243	0.148	0.149	0.142	0.146	0.147	0.147	0.148	0.144	0.152	0.151	0.168	0.161	0.179	0.19		80.3333	80.8889	77	79.2222	79.7778	79.7778	80.3333	78.1111	82.5556	82	91.4444	87.5556	97.5556	103.667		243	2.22222	2.22222	2.22222	-9.44444	3.33333	2.22222	2.77778	2.22222	3.33333	3.33333	6.66667	4.44444	7.22222	8.88889
252	0.148	0.149	0.142	0.147	0.147	0.147	0.148	0.144	0.153	0.151	0.168	0.162	0.179	0.19		80.3333	80.8889	77	79.7778	79.7778	79.7778	80.3333	78.1111	83.1111	82	91.4444	88.1111	97.5556	103.667		252	2.22222	2.22222	2.22222	-8.88889	3.33333	2.22222	2.77778	2.22222	3.88889	3.33333	6.66667	5	7.22222	8.88889
261	0.148	0.149	0.142	0.148	0.148	0.148	0.148	0.145	0.153	0.151	0.168	0.162	0.18	0.192		80.3333	80.8889	77	80.3333	80.3333	80.3333	80.3333	78.6667	83.1111	82	91.4444	88.1111	98.1111	104.778		261	2.22222	2.22222	2.22222	-8.33333	3.88889	2.77778	2.77778	2.77778	3.88889	3.33333	6.66667	5	7.77778	10
270	0.148	0.149	0.142	0.149	0.147	0.148	0.148	0.145	0.153	0.151	0.168	0.162	0.18	0.195		80.3333	80.8889	77	80.8889	79.7778	80.3333	80.3333	78.6667	83.1111	82	91.4444	88.1111	98.1111	106.444		270	2.22222	2.22222	2.22222	-7.77778	3.33333	2.77778	2.77778	2.77778	3.88889	3.33333	6.66667	5	7.77778	11.6667
279	0.148	0.149	0.142	0.15	0.147	0.148	0.148	0.145	0.153	0.151	0.168	0.162	0.181	0.2		80.3333	80.8889	77	81.4444	79.7778	80.3333	80.3333	78.6667	83.1111	82	91.4444	88.1111	98.6667	109.222		279	2.22222	2.22222	2.22222	-7.22222	3.33333	2.77778	2.77778	2.77778	3.88889	3.33333	6.66667	5	8.33333	14.4444
288	0.148	0.149	0.142	0.15	0.147	0.148	0.149	0.145	0.153	0.152	0.168	0.163	0.181	0.201		80.3333	80.8889	77	81.4444	79.7778	80.3333	80.8889	78.6667	83.1111	82.5556	91.4444	88.6667	98.6667	109.778		288	2.22222	2.22222	2.22222	-7.22222	3.33333	2.77778	3.33333	2.77778	3.88889	3.88889	6.66667	5.55556	8.33333	15
297	0.149	0.149	0.142	0.15	0.147	0.148	0.149	0.145	0.153	0.152	0.168	0.163	0.182	0.2		80.8889	80.8889	77	81.4444	79.7778	80.3333	80.8889	78.6667	83.1111	82.5556	91.4444	88.6667	99.2222	109.222		297	2.77778	2.22222	2.22222	-7.22222	3.33333	2.77778	3.33333	2.77778	3.88889	3.88889	6.66667	5.55556	8.88889	14.4444
306	0.149	0.149	0.142	0.15	0.147	0.148	0.149	0.145	0.154	0.152	0.168	0.163	0.182	0.196		80.8889	80.8889	77	81.4444	79.7778	80.3333	80.8889	78.6667	83.6667	82.5556	91.4444	88.6667	99.2222	107		306	2.77778	2.22222	2.22222	-7.22222	3.33333	2.77778	3.33333	2.77778	4.44444	3.88889	6.66667	5.55556	8.88889	12.2222
315	0.149	0.15	0.142	0.151	0.147	0.148	0.149	0.145	0.154	0.153	0.169	0.163	0.182	0.191		80.8889	81.4444	77	82	79.7778	80.3333	80.8889	78.6667	83.6667	83.1111	92	88.6667	99.2222	104.222		315	2.77778	2.77778	2.22222	-6.66667	3.33333	2.77778	3.33333	2.77778	4.44444	4.44444	7.22222	5.55556	8.88889	9.44444
324	0.149	0.15	0.142	0.152	0.147	0.149	0.149	0.145	0.154	0.153	0.17	0.164	0.183	0.189		80.8889	81.4444	77	82.5556	79.7778	80.8889	80.8889	78.6667	83.6667	83.1111	92.5556	89.2222	99.7778	103.111		324	2.77778	2.77778	2.22222	-6.11111	3.33333	3.33333	3.33333	2.77778	4.44444	4.44444	7.77778	6.11111	9.44444	8.33333
333	0.149	0.15	0.142	0.151	0.148	0.149	0.149	0.145	0.154	0.154	0.171	0.164	0.183	0.188		80.8889	81.4444	77	82	80.3333	80.8889	80.8889	78.6667	83.6667	83.6667	93.1111	89.2222	99.7778	102.556		333	2.77778	2.77778	2.22222	-6.66667	3.88889	3.33333	3.33333	2.77778	4.44444	5	8.33333	6.11111	9.44444	7.77778
342	0.149	0.15	0.142	0.152	0.149	0.149	0.149	0.146	0.154	0.155	0.173	0.164	0.183	0.192		80.8889	81.4444	77	82.5556	80.8889	80.8889	80.8889	79.2222	83.6667	84.2222	94.2222	89.2222	99.7778	104.778		342	2.77778	2.77778	2.22222	-6.11111	4.44444	3.33333	3.33333	3.33333	4.44444	5.55556	9.44444	6.11111	9.44444	10
351	0.149	0.15	0.143	0.153	0.15	0.149	0.149	0.146	0.154	0.156	0.174	0.164	0.183	0.2		80.8889	81.4444	77.5556	83.1111	81.4444	80.8889	80.8889	79.2222	83.6667	84.7778	94.7778	89.2222	99.7778	109.222		351	2.77778	2.77778	2.77778	-5.55556	5	3.33333	3.33333	3.33333	4.44444	6.11111	10	6.11111	9.44444	14.4444
360	0.149	0.15	0.142	0.153	0.151	0.149	0.149	0.146	0.154	0.156	0.174	0.164	0.183	0.198		80.8889	81.4444	77	83.1111	82	80.8889	80.8889	79.2222	83.6667	84.7778	94.7778	89.2222	99.7778	108.111		360	2.77778	2.77778	2.22222	-5.55556	5.55556	3.33333	3.33333	3.33333	4.44444	6.11111	10	6.11111	9.44444	13.3333
369	0.149	0.15	0.143	0.156	0.15	0.149	0.15	0.146	0.155	0.156	0.175	0.165	0.184	0.194		80.8889	81.4444	77.5556	84.7778	81.4444	80.8889	81.4444	79.2222	84.2222	84.7778	95.3333	89.7778	100.333	105.889		369	2.77778	2.77778	2.77778	-3.88889	5	3.33333	3.88889	3.33333	5	6.11111	10.5556	6.66667	10	11.1111
378	0.149	0.15	0.143	0.158	0.149	0.149	0.15	0.146	0.155	0.156	0.174	0.165	0.184	0.193		80.8889	81.4444	77.5556	85.8889	80.8889	80.8889	81.4444	79.2222	84.2222	84.7778	94.7778	89.7778	100.333	105.333		378	2.77778	2.77778	2.77778	-2.77778	4.44444	3.33333	3.88889	3.33333	5	6.11111	10	6.66667	10	10.5556
387	0.149	0.15	0.143	0.161	0.148	0.149	0.15	0.146	0.155	0.156	0.174	0.165	0.184	0.195		80.8889	81.4444	77.5556	87.5556	80.3333	80.8889	81.4444	79.2222	84.2222	84.7778	94.7778	89.7778	100.333	106.444		387	2.77778	2.77778	2.77778	-1.11111	3.88889	3.33333	3.88889	3.33333	5	6.11111	10	6.66667	10	11.6667
396	0.149	0.15	0.143	0.164	0.148	0.149	0.15	0.146	0.155	0.155	0.173	0.165	0.184	0.201		80.8889	81.4444	77.5556	89.2222	80.3333	80.8889	81.4444	79.2222	84.2222	84.2222	94.2222	89.7778	100.333	109.778		396	2.77778	2.77778	2.77778	0.555556	3.88889	3.33333	3.88889	3.33333	5	5.55556	9.44444	6.66667	10	15
405	0.149	0.15	0.143	0.164	0.148	0.149	0.15	0.146	0.155	0.155	0.173	0.165	0.184	0.205		80.8889	81.4444	77.5556	89.2222	80.3333	80.8889	81.4444	79.2222	84.2222	84.2222	94.2222	89.7778	100.333	112		405	2.77778	2.77778	2.77778	0.555556	3.88889	3.33333	3.88889	3.33333	5	5.55556	9.44444	6.66667	10	17.2222
414	0.15	0.15	0.143	0.16	0.148	0.149	0.15	0.146	0.155	0.155	0.173	0.166	0.184	0.209		81.4444	81.4444	77.5556	87	80.3333	80.8889	81.4444	79.2222	84.2222	84.2222	94.2222	90.3333	100.333	114.222		414	3.33333	2.77778	2.77778	-1.66667	3.88889	3.33333	3.88889	3.33333	5	5.55556	9.44444	7.22222	10	19.4444
423	0.15	0.15	0.143	0.155	0.148	0.15	0.15	0.146	0.155	0.155	0.173	0.166	0.184	0.209		81.4444	81.4444	77.5556	84.2222	80.3333	81.4444	81.4444	79.2222	84.2222	84.2222	94.2222	90.3333	100.333	114.222		423	3.33333	2.77778	2.77778	-4.44444	3.88889	3.88889	3.88889	3.33333	5	5.55556	9.44444	7.22222	10	19.4444
432	0.15	0.15	0.143	0.151	0.148	0.149	0.15	0.146	0.156	0.155	0.173	0.166	0.184	0.211		81.4444	81.4444	77.5556	82	80.3333	80.8889	81.4444	79.2222	84.7778	84.2222	94.2222	90.3333	100.333	115.333		432	3.33333	2.77778	2.77778	-6.66667	3.88889	3.33333	3.88889	3.33333	5.55556	5.55556	9.44444	7.22222	10	20.5556
441	0.15	0.15	0.143	0.149	0.149	0.149	0.15	0.147	0.156	0.155	0.174	0.166	0.185	0.206		81.4444	81.4444	77.5556	80.8889	80.8889	80.8889	81.4444	79.7778	84.7778	84.2222	94.7778	90.3333	100.889	112.556		441	3.33333	2.77778	2.77778	-7.77778	4.44444	3.33333	3.88889	3.88889	5.55556	5.55556	10	7.22222	10.5556	17.7778
450	0.15	0.151	0.143	0.147	0.149	0.149	0.15	0.147	0.157	0.156	0.174	0.166	0.185	0.2		81.4444	82	77.5556	79.7778	80.8889	80.8889	81.4444	79.7778	85.3333	84.7778	94.7778	90.3333	100.889	109.222		450	3.33333	3.33333	2.77778	-8.88889	4.44444	3.33333	3.88889	3.88889	6.11111	6.11111	10	7.22222	10.5556	14.4444
459	0.15	0.151	0.143	0.146	0.15	0.149	0.15	0.147	0.158	0.156	0.174	0.166	0.185	0.198		81.4444	82	77.5556	79.2222	81.4444	80.8889	81.4444	79.7778	85.8889	84.7778	94.7778	90.3333	100.889	108.111		459	3.33333	3.33333	2.77778	-9.44444	5	3.33333	3.88889	3.88889	6.66667	6.11111	10	7.22222	10.5556	13.3333
468	0.15	0.151	0.143	0.147	0.149	0.15	0.15	0.147	0.158	0.157	0.173	0.166	0.185	0.197		81.4444	82	77.5556	79.7778	80.8889	81.4444	81.4444	79.7778	85.8889	85.3333	94.2222	90.3333	100.889	107.556		468	3.33333	3.33333	2.77778	-8.88889	4.44444	3.88889	3.88889	3.88889	6.66667	6.66667	9.44444	7.22222	10.5556	12.7778
477	0.15	0.151	0.143	0.147	0.149	0.15	0.151	0.147	0.158	0.157	0.173	0.166	0.185	0.201		81.4444	82	77.5556	79.7778	80.8889	81.4444	82	79.7778	85.8889	85.3333	94.2222	90.3333	100.889	109.778		477	3.33333	3.33333	2.77778	-8.88889	4.44444	3.88889	4.44444	3.88889	6.66667	6.66667	9.44444	7.22222	10.5556	15
486	0.15	0.151	0.143	0.147	0.149	0.15	0.151	0.147	0.158	0.157	0.174	0.167	0.186	0.205		81.4444	82	77.5556	79.7778	80.8889	81.4444	82	79.7778	85.8889	85.3333	94.7778	90.8889	101.444	112		486	3.33333	3.33333	2.77778	-8.88889	4.44444	3.88889	4.44444	3.88889	6.66667	6.66667	10	7.77778	11.1111	17.2222
495	0.15	0.151	0.143	0.149	0.149	0.15	0.151	0.147	0.158	0.157	0.175	0.167	0.186	0.199		81.4444	82	77.5556	80.8889	80.8889	81.4444	82	79.7778	85.8889	85.3333	95.3333	90.8889	101.444	108.667		495	3.33333	3.33333	2.77778	-7.77778	4.44444	3.88889	4.44444	3.88889	6.66667	6.66667	10.5556	7.77778	11.1111	13.8889
504	0.15	0.151	0.143	0.15	0.15	0.15	0.151	0.147	0.158	0.158	0.176	0.167	0.186	0.199		81.4444	82	77.5556	81.4444	81.4444	81.4444	82	79.7778	85.8889	85.8889	95.8889	90.8889	101.444	108.667		504	3.33333	3.33333	2.77778	-7.22222	5	3.88889	4.44444	3.88889	6.66667	7.22222	11.1111	7.77778	11.1111	13.8889
513	0.15	0.151	0.143	0.151	0.15	0.15	0.151	0.147	0.158	0.158	0.177	0.167	0.186	0.201		81.4444	82	77.5556	82	81.4444	81.4444	82	79.7778	85.8889	85.8889	96.4444	90.8889	101.444	109.778		513	3.33333	3.33333	2.77778	-6.66667	5	3.88889	4.44444	3.88889	6.66667	7.22222	11.6667	7.77778	11.1111	15
522	0.15	0.151	0.143	0.151	0.15	0.15	0.151	0.147	0.158	0.157	0.177	0.167	0.187	0.202		81.4444	82	77.5556	82	81.4444	81.4444	82	79.7778	85.8889	85.3333	96.4444	90.8889	102	110.333		522	3.33333	3.33333	2.77778	-6.66667	5	3.88889	4.44444	3.88889	6.66667	6.66667	11.6667	7.77778	11.6667	15.5556
531	0.15	0.151	0.144	0.15	0.15	0.15	0.151	0.147	0.157	0.156	0.177	0.167	0.187	0.204		81.4444	82	78.1111	81.4444	81.4444	81.4444	82	79.7778	85.3333	84.7778	96.4444	90.8889	102	111.444		531	3.33333	3.33333	3.33333	-7.22222	5	3.88889	4.44444	3.88889	6.11111	6.11111	11.6667	7.77778	11.6667	16.6667
540	0.15	0.151	0.144	0.151	0.15	0.15	0.151	0.147	0.157	0.156	0.177	0.168	0.187	0.204		81.4444	82	78.1111	82	81.4444	81.4444	82	79.7778	85.3333	84.7778	96.4444	91.4444	102	111.444		540	3.33333	3.33333	3.33333	-6.66667	5	3.88889	4.44444	3.88889	6.11111	6.11111	11.6667	8.33333	11.6667	16.6667
549	0.15	0.151	0.143	0.152	0.151	0.15	0.151	0.148	0.157	0.156	0.177	0.168	0.187	0.205		81.4444	82	77.5556	82.5556	82	81.4444	82	80.3333	85.3333	84.7778	96.4444	91.4444	102	112		549	3.33333	3.33333	2.77778	-6.11111	5.55556	3.88889	4.44444	4.44444	6.11111	6.11111	11.6667	8.33333	11.6667	17.2222
558	0.15	0.151	0.144	0.154	0.15	0.15	0.151	0.148	0.157	0.157	0.177	0.168	0.187	0.205		81.4444	82	78.1111	83.6667	81.4444	81.4444	82	80.3333	85.3333	85.3333	96.4444	91.4444	102	112		558	3.33333	3.33333	3.33333	-5	5	3.88889	4.44444	4.44444	6.11111	6.66667	11.6667	8.33333	11.6667	17.2222
567	0.15	0.151	0.144	0.155	0.15	0.15	0.152	0.148	0.157	0.158	0.177	0.169	0.187	0.201		81.4444	82	78.1111	84.2222	81.4444	81.4444	82.5556	80.3333	85.3333	85.8889	96.4444	92	102	109.778		567	3.33333	3.33333	3.33333	-4.44444	5	3.88889	5	4.44444	6.11111	7.22222	11.6667	8.88889	11.6667	15
576	0.15	0.151	0.144	0.159	0.15	0.15	0.152	0.148	0.157	0.158	0.176	0.169	0.187	0.196		81.4444	82	78.1111	86.4444	81.4444	81.4444	82.5556	80.3333	85.3333	85.8889	95.8889	92	102	107		576	3.33333	3.33333	3.33333	-2.22222	5	3.88889	5	4.44444	6.11111	7.22222	11.1111	8.88889	11.6667	12.2222
585	0.15	0.151	0.144	0.163	0.15	0.15	0.152	0.148	0.157	0.158	0.176	0.168	0.187	0.193		81.4444	82	78.1111	88.6667	81.4444	81.4444	82.5556	80.3333	85.3333	85.8889	95.8889	91.4444	102	105.333		585	3.33333	3.33333	3.33333	0	5	3.88889	5	4.44444	6.11111	7.22222	11.1111	8.33333	11.6667	10.5556
594	0.15	0.151	0.144	0.161	0.15	0.15	0.152	0.148	0.157	0.158	0.175	0.168	0.187	0.192		81.4444	82	78.1111	87.5556	81.4444	81.4444	82.5556	80.3333	85.3333	85.8889	95.3333	91.4444	102	104.778		594	3.33333	3.33333	3.33333	-1.11111	5	3.88889	5	4.44444	6.11111	7.22222	10.5556	8.33333	11.6667	10
603	0.151	0.151	0.144	0.156	0.15	0.15	0.152	0.148	0.157	0.158	0.174	0.168	0.187	0.193		82	82	78.1111	84.7778	81.4444	81.4444	82.5556	80.3333	85.3333	85.8889	94.7778	91.4444	102	105.333		603	3.88889	3.33333	3.33333	-3.88889	5	3.88889	5	4.44444	6.11111	7.22222	10	8.33333	11.6667	10.5556
612	0.151	0.151	0.144	0.153	0.15	0.151	0.152	0.148	0.157	0.159	0.174	0.169	0.187	0.194		82	82	78.1111	83.1111	81.4444	82	82.5556	80.3333	85.3333	86.4444	94.7778	92	102	105.889		612	3.88889	3.33333	3.33333	-5.55556	5	4.44444	5	4.44444	6.11111	7.77778	10	8.88889	11.6667	11.1111
621	0.151	0.151	0.144	0.15	0.15	0.151	0.152	0.148	0.158	0.159	0.174	0.169	0.187	0.201		82	82	78.1111	81.4444	81.4444	82	82.5556	80.3333	85.8889	86.4444	94.7778	92	102	109.778		621	3.88889	3.33333	3.33333	-7.22222	5	4.44444	5	4.44444	6.66667	7.77778	10	8.88889	11.6667	15
630	0.15	0.151	0.144	0.148	0.15	0.151	0.152	0.148	0.158	0.158	0.174	0.169	0.187	0.2		81.4444	82	78.1111	80.3333	81.4444	82	82.5556	80.3333	85.8889	85.8889	94.7778	92	102	109.222		630	3.33333	3.33333	3.33333	-8.33333	5	4.44444	5	4.44444	6.66667	7.22222	10	8.88889	11.6667	14.4444
639	0.15	0.151	0.144	0.149	0.15	0.151	0.152	0.148	0.158	0.158	0.174	0.17	0.188	0.198		81.4444	82	78.1111	80.8889	81.4444	82	82.5556	80.3333	85.8889	85.8889	94.7778	92.5556	102.556	108.111		639	3.33333	3.33333	3.33333	-7.77778	5	4.44444	5	4.44444	6.66667	7.22222	10	9.44444	12.2222	13.3333
648	0.151	0.152	0.144	0.151	0.15	0.151	0.152	0.148	0.158	0.157	0.175	0.17	0.188	0.199		82	82.5556	78.1111	82	81.4444	82	82.5556	80.3333	85.8889	85.3333	95.3333	92.5556	102.556	108.667		648	3.88889	3.88889	3.33333	-6.66667	5	4.44444	5	4.44444	6.66667	6.66667	10.5556	9.44444	12.2222	13.8889
657	0.151	0.151	0.144	0.155	0.15	0.151	0.152	0.148	0.158	0.157	0.175	0.17	0.188	0.203		82	82	78.1111	84.2222	81.4444	82	82.5556	80.3333	85.8889	85.3333	95.3333	92.5556	102.556	110.889		657	3.88889	3.33333	3.33333	-4.44444	5	4.44444	5	4.44444	6.66667	6.66667	10.5556	9.44444	12.2222	16.1111
666	0.151	0.151	0.144	0.155	0.15	0.151	0.152	0.148	0.158	0.158	0.177	0.17	0.188	0.208		82	82	78.1111	84.2222	81.4444	82	82.5556	80.3333	85.8889	85.8889	96.4444	92.5556	102.556	113.667		666	3.88889	3.33333	3.33333	-4.44444	5	4.44444	5	4.44444	6.66667	7.22222	11.6667	9.44444	12.2222	18.8889
675	0.151	0.152	0.144	0.155	0.15	0.151	0.152	0.148	0.159	0.158	0.177	0.17	0.188	0.211		82	82.5556	78.1111	84.2222	81.4444	82	82.5556	80.3333	86.4444	85.8889	96.4444	92.5556	102.556	115.333		675	3.88889	3.88889	3.33333	-4.44444	5	4.44444	5	4.44444	7.22222	7.22222	11.6667	9.44444	12.2222	20.5556
684	0.151	0.152	0.144	0.154	0.15	0.151	0.152	0.148	0.159	0.159	0.177	0.17	0.188	0.213		82	82.5556	78.1111	83.6667	81.4444	82	82.5556	80.3333	86.4444	86.4444	96.4444	92.5556	102.556	116.444		684	3.88889	3.88889	3.33333	-5	5	4.44444	5	4.44444	7.22222	7.77778	11.6667	9.44444	12.2222	21.6667
693	0.151	0.151	0.144	0.155	0.15	0.151	0.152	0.149	0.159	0.159	0.176	0.17	0.188	0.211		82	82	78.1111	84.2222	81.4444	82	82.5556	80.8889	86.4444	86.4444	95.8889	92.5556	102.556	115.333		693	3.88889	3.33333	3.33333	-4.44444	5	4.44444	5	5	7.22222	7.77778	11.1111	9.44444	12.2222	20.5556
702	0.151	0.152	0.144	0.156	0.15	0.151	0.152	0.149	0.159	0.159	0.174	0.171	0.188	0.21		82	82.5556	78.1111	84.7778	81.4444	82	82.5556	80.8889	86.4444	86.4444	94.7778	93.1111	102.556	114.778		702	3.88889	3.88889	3.33333	-3.88889	5	4.44444	5	5	7.22222	7.77778	10	10	12.2222	20
711	0.151	0.152	0.144	0.158	0.15	0.151	0.153	0.149	0.159	0.159	0.173	0.171	0.188	0.206		82	82.5556	78.1111	85.8889	81.4444	82	83.1111	80.8889	86.4444	86.4444	94.2222	93.1111	102.556	112.556		711	3.88889	3.88889	3.33333	-2.77778	5	4.44444	5.55556	5	7.22222	7.77778	9.44444	10	12.2222	17.7778
720	0.151	0.152	0.144	0.161	0.15	0.151	0.153	0.149	0.159	0.16	0.172	0.172	0.188	0.208		82	82.5556	78.1111	87.5556	81.4444	82	83.1111	80.8889	86.4444	87	93.6667	93.6667	102.556	113.667		720	3.88889	3.88889	3.33333	-1.11111	5	4.44444	5.55556	5	7.22222	8.33333	8.88889	10.5556	12.2222	18.8889
729	0.151	0.152	0.144	0.163	0.15	0.151	0.153	0.149	0.159	0.16	0.174	0.172	0.188	0.214		82	82.5556	78.1111	88.6667	81.4444	82	83.1111	80.8889	86.4444	87	94.7778	93.6667	102.556	117		729	3.88889	3.88889	3.33333	0	5	4.44444	5.55556	5	7.22222	8.33333	10	10.5556	12.2222	22.2222
738	0.151	0.152	0.144	0.161	0.15	0.151	0.153	0.149	0.159	0.16	0.177	0.172	0.188	0.21		82	82.5556	78.1111	87.5556	81.4444	82	83.1111	80.8889	86.4444	87	96.4444	93.6667	102.556	114.778		738	3.88889	3.88889	3.33333	-1.11111	5	4.44444	5.55556	5	7.22222	8.33333	11.6667	10.5556	12.2222	20
747	0.151	0.152	0.144	0.155	0.151	0.151	0.153	0.149	0.159	0.159	0.179	0.172	0.188	0.204		82	82.5556	78.1111	84.2222	82	82	83.1111	80.8889	86.4444	86.4444	97.5556	93.6667	102.556	111.444		747	3.88889	3.88889	3.33333	-4.44444	5.55556	4.44444	5.55556	5	7.22222	7.77778	12.7778	10.5556	12.2222	16.6667
756	0.151	0.152	0.144	0.152	0.15	0.151	0.153	0.149	0.159	0.158	0.18	0.172	0.188	0.198		82	82.5556	78.1111	82.5556	81.4444	82	83.1111	80.8889	86.4444	85.8889	98.1111	93.6667	102.556	108.111		756	3.88889	3.88889	3.33333	-6.11111	5	4.44444	5.55556	5	7.22222	7.22222	13.3333	10.5556	12.2222	13.3333
765	0.151	0.152	0.144	0.149	0.151	0.151	0.153	0.149	0.159	0.158	0.18	0.172	0.188	0.196		82	82.5556	78.1111	80.8889	82	82	83.1111	80.8889	86.4444	85.8889	98.1111	93.6667	102.556	107		765	3.88889	3.88889	3.33333	-7.77778	5.55556	4.44444	5.55556	5	7.22222	7.22222	13.3333	10.5556	12.2222	12.2222
774	0.151	0.152	0.144	0.15	0.15	0.151	0.153	0.149	0.159	0.158	0.179	0.172	0.188	0.202		82	82.5556	78.1111	81.4444	81.4444	82	83.1111	80.8889	86.4444	85.8889	97.5556	93.6667	102.556	110.333		774	3.88889	3.88889	3.33333	-7.22222	5	4.44444	5.55556	5	7.22222	7.22222	12.7778	10.5556	12.2222	15.5556
783	0.151	0.152	0.144	0.155	0.151	0.151	0.153	0.149	0.159	0.159	0.178	0.173	0.188	0.206		82	82.5556	78.1111	84.2222	82	82	83.1111	80.8889	86.4444	86.4444	97	94.2222	102.556	112.556		783	3.88889	3.88889	3.33333	-4.44444	5.55556	4.44444	5.55556	5	7.22222	7.77778	12.2222	11.1111	12.2222	17.7778
792	0.151	0.152	0.144	0.158	0.15	0.151	0.153	0.149	0.159	0.159	0.177	0.173	0.188	0.205		82	82.5556	78.1111	85.8889	81.4444	82	83.1111	80.8889	86.4444	86.4444	96.4444	94.2222	102.556	112		792	3.88889	3.88889	3.33333	-2.77778	5	4.44444	5.55556	5	7.22222	7.77778	11.6667	11.1111	12.2222	17.2222
801	0.151	0.152	0.144	0.157	0.151	0.151	0.153	0.149	0.16	0.16	0.176	0.174	0.189	0.205		82	82.5556	78.1111	85.3333	82	82	83.1111	80.8889	87	87	95.8889	94.7778	103.111	112		801	3.88889	3.88889	3.33333	-3.33333	5.55556	4.44444	5.55556	5	7.77778	8.33333	11.1111	11.6667	12.7778	17.2222
810	0.151	0.152	0.144	0.155	0.151	0.151	0.153	0.149	0.16	0.16	0.175	0.173	0.189	0.207		82	82.5556	78.1111	84.2222	82	82	83.1111	80.8889	87	87	95.3333	94.2222	103.111	113.111		810	3.88889	3.88889	3.33333	-4.44444	5.55556	4.44444	5.55556	5	7.77778	8.33333	10.5556	11.1111	12.7778	18.3333
819	0.151	0.152	0.144	0.156	0.151	0.151	0.153	0.149	0.16	0.16	0.174	0.173	0.189	0.212		82	82.5556	78.1111	84.7778	82	82	83.1111	80.8889	87	87	94.7778	94.2222	103.111	115.889		819	3.88889	3.88889	3.33333	-3.88889	5.55556	4.44444	5.55556	5	7.77778	8.33333	10	11.1111	12.7778	21.1111
828	0.151	0.152	0.144	0.159	0.151	0.151	0.153	0.149	0.16	0.16	0.174	0.173	0.189	0.213		82	82.5556	78.1111	86.4444	82	82	83.1111	80.8889	87	87	94.7778	94.2222	103.111	116.444		828	3.88889	3.88889	3.33333	-2.22222	5.55556	4.44444	5.55556	5	7.77778	8.33333	10	11.1111	12.7778	21.6667
837	0.151	0.152	0.144	0.16	0.152	0.151	0.153	0.149	0.159	0.161	0.173	0.173	0.189	0.211		82	82.5556	78.1111	87	82.5556	82	83.1111	80.8889	86.4444	87.5556	94.2222	94.2222	103.111	115.333		837	3.88889	3.88889	3.33333	-1.66667	6.11111	4.44444	5.55556	5	7.22222	8.88889	9.44444	11.1111	12.7778	20.5556
846	0.151	0.152	0.144	0.156	0.151	0.151	0.153	0.149	0.159	0.161	0.174	0.173	0.189	0.21		82	82.5556	78.1111	84.7778	82	82	83.1111	80.8889	86.4444	87.5556	94.7778	94.2222	103.111	114.778		846	3.88889	3.88889	3.33333	-3.88889	5.55556	4.44444	5.55556	5	7.22222	8.88889	10	11.1111	12.7778	20
855	0.151	0.152	0.144	0.152	0.151	0.151	0.153	0.149	0.159	0.16	0.173	0.173	0.189	0.211		82	82.5556	78.1111	82.5556	82	82	83.1111	80.8889	86.4444	87	94.2222	94.2222	103.111	115.333		855	3.88889	3.88889	3.33333	-6.11111	5.55556	4.44444	5.55556	5	7.22222	8.33333	9.44444	11.1111	12.7778	20.5556
864	0.151	0.152	0.144	0.149	0.151	0.151	0.153	0.149	0.159	0.159	0.174	0.173	0.189	0.204		82	82.5556	78.1111	80.8889	82	82	83.1111	80.8889	86.4444	86.4444	94.7778	94.2222	103.111	111.444		864	3.88889	3.88889	3.33333	-7.77778	5.55556	4.44444	5.55556	5	7.22222	7.77778	10	11.1111	12.7778	16.6667
873	0.151	0.152	0.144	0.151	0.151	0.151	0.153	0.149	0.159	0.159	0.174	0.172	0.189	0.2		82	82.5556	78.1111	82	82	82	83.1111	80.8889	86.4444	86.4444	94.7778	93.6667	103.111	109.222		873	3.88889	3.88889	3.33333	-6.66667	5.55556	4.44444	5.55556	5	7.22222	7.77778	10	10.5556	12.7778	14.4444
882	0.151	0.152	0.144	0.156	0.151	0.151	0.153	0.149	0.159	0.159	0.175	0.172	0.189	0.196		82	82.5556	78.1111	84.7778	82	82	83.1111	80.8889	86.4444	86.4444	95.3333	93.6667	103.111	107		882	3.88889	3.88889	3.33333	-3.88889	5.55556	4.44444	5.55556	5	7.22222	7.77778	10.5556	10.5556	12.7778	12.2222
891	0.151	0.152	0.144	0.159	0.151	0.151	0.154	0.149	0.16	0.159	0.177	0.173	0.189	0.196		82	82.5556	78.1111	86.4444	82	82	83.6667	80.8889	87	86.4444	96.4444	94.2222	103.111	107		891	3.88889	3.88889	3.33333	-2.22222	5.55556	4.44444	6.11111	5	7.77778	7.77778	11.6667	11.1111	12.7778	12.2222
900	0.151	0.152	0.144	0.156	0.151	0.151	0.153	0.149	0.16	0.16	0.177	0.174	0.189	0.2		82	82.5556	78.1111	84.7778	82	82	83.1111	80.8889	87	87	96.4444	94.7778	103.111	109.222		900	3.88889	3.88889	3.33333	-3.88889	5.55556	4.44444	5.55556	5	7.77778	8.33333	11.6667	11.6667	12.7778	14.4444
909	0.151	0.152	0.144	0.156	0.151	0.151	0.154	0.149	0.16	0.16	0.178	0.173	0.189	0.205		82	82.5556	78.1111	84.7778	82	82	83.6667	80.8889	87	87	97	94.2222	103.111	112		909	3.88889	3.88889	3.33333	-3.88889	5.55556	4.44444	6.11111	5	7.77778	8.33333	12.2222	11.1111	12.7778	17.2222
918	0.151	0.152	0.145	0.16	0.151	0.151	0.154	0.15	0.161	0.161	0.177	0.173	0.189	0.202		82	82.5556	78.6667	87	82	82	83.6667	81.4444	87.5556	87.5556	96.4444	94.2222	103.111	110.333		918	3.88889	3.88889	3.88889	-1.66667	5.55556	4.44444	6.11111	5.55556	8.33333	8.88889	11.6667	11.1111	12.7778	15.5556
927	0.151	0.152	0.144	0.164	0.151	0.151	0.154	0.149	0.16	0.161	0.175	0.173	0.19	0.202		82	82.5556	78.1111	89.2222	82	82	83.6667	80.8889	87	87.5556	95.3333	94.2222	103.667	110.333		927	3.88889	3.88889	3.33333	0.555556	5.55556	4.44444	6.11111	5	7.77778	8.88889	10.5556	11.1111	13.3333	15.5556
936	0.151	0.152	0.144	0.161	0.151	0.151	0.154	0.15	0.16	0.161	0.174	0.173	0.19	0.204		82	82.5556	78.1111	87.5556	82	82	83.6667	81.4444	87	87.5556	94.7778	94.2222	103.667	111.444		936	3.88889	3.88889	3.33333	-1.11111	5.55556	4.44444	6.11111	5.55556	7.77778	8.88889	10	11.1111	13.3333	16.6667
945	0.151	0.153	0.145	0.157	0.151	0.151	0.154	0.15	0.16	0.161	0.174	0.173	0.19	0.208		82	83.1111	78.6667	85.3333	82	82	83.6667	81.4444	87	87.5556	94.7778	94.2222	103.667	113.667		945	3.88889	4.44444	3.88889	-3.33333	5.55556	4.44444	6.11111	5.55556	7.77778	8.88889	10	11.1111	13.3333	18.8889
954	0.151	0.153	0.144	0.154	0.151	0.151	0.154	0.15	0.16	0.161	0.174	0.174	0.19	0.214		82	83.1111	78.1111	83.6667	82	82	83.6667	81.4444	87	87.5556	94.7778	94.7778	103.667	117		954	3.88889	4.44444	3.33333	-5	5.55556	4.44444	6.11111	5.55556	7.77778	8.88889	10	11.6667	13.3333	22.2222
963	0.151	0.153	0.144	0.152	0.151	0.151	0.154	0.15	0.16	0.16	0.177	0.174	0.189	0.216		82	83.1111	78.1111	82.5556	82	82	83.6667	81.4444	87	87	96.4444	94.7778	103.111	118.111		963	3.88889	4.44444	3.33333	-6.11111	5.55556	4.44444	6.11111	5.55556	7.77778	8.33333	11.6667	11.6667	12.7778	23.3333
972	0.151	0.153	0.144	0.157	0.151	0.151	0.154	0.15	0.16	0.16	0.181	0.174	0.19	0.214		82	83.1111	78.1111	85.3333	82	82	83.6667	81.4444	87	87	98.6667	94.7778	103.667	117		972	3.88889	4.44444	3.33333	-3.33333	5.55556	4.44444	6.11111	5.55556	7.77778	8.33333	13.8889	11.6667	13.3333	22.2222
981	0.151	0.153	0.144	0.16	0.151	0.151	0.154	0.15	0.16	0.159	0.182	0.174	0.19	0.211		82	83.1111	78.1111	87	82	82	83.6667	81.4444	87	86.4444	99.2222	94.7778	103.667	115.333		981	3.88889	4.44444	3.33333	-1.66667	5.55556	4.44444	6.11111	5.55556	7.77778	7.77778	14.4444	11.6667	13.3333	20.5556
990	0.151	0.153	0.144	0.157	0.151	0.151	0.154	0.15	0.16	0.159	0.181	0.175	0.19	0.204		82	83.1111	78.1111	85.3333	82	82	83.6667	81.4444	87	86.4444	98.6667	95.3333	103.667	111.444		990	3.88889	4.44444	3.33333	-3.33333	5.55556	4.44444	6.11111	5.55556	7.77778	7.77778	13.8889	12.2222	13.3333	16.6667
999	0.151	0.153	0.145	0.156	0.151	0.152	0.154	0.15	0.16	0.159	0.18	0.176	0.19	0.202		82	83.1111	78.6667	84.7778	82	82.5556	83.6667	81.4444	87	86.4444	98.1111	95.8889	103.667	110.333		999	3.88889	4.44444	3.88889	-3.88889	5.55556	5	6.11111	5.55556	7.77778	7.77778	13.3333	12.7778	13.3333	15.5556
1008	0.151	0.153	0.144	0.158	0.151	0.152	0.154	0.15	0.161	0.16	0.179	0.177	0.19	0.202		82	83.1111	78.1111	85.8889	82	82.5556	83.6667	81.4444	87.5556	87	97.5556	96.4444	103.667	110.333		1008	3.88889	4.44444	3.33333	-2.77778	5.55556	5	6.11111	5.55556	8.33333	8.33333	12.7778	13.3333	13.3333	15.5556
1017	0.151	0.153	0.144	0.161	0.151	0.152	0.154	0.15	0.161	0.16	0.177	0.176	0.19	0.2		82	83.1111	78.1111	87.5556	82	82.5556	83.6667	81.4444	87.5556	87	96.4444	95.8889	103.667	109.222		1017	3.88889	4.44444	3.33333	-1.11111	5.55556	5	6.11111	5.55556	8.33333	8.33333	11.6667	12.7778	13.3333	14.4444
1026	0.151	0.153	0.145	0.157	0.151	0.152	0.154	0.15	0.161	0.161	0.176	0.175	0.19	0.2		82	83.1111	78.6667	85.3333	82	82.5556	83.6667	81.4444	87.5556	87.5556	95.8889	95.3333	103.667	109.222		1026	3.88889	4.44444	3.88889	-3.33333	5.55556	5	6.11111	5.55556	8.33333	8.88889	11.1111	12.2222	13.3333	14.4444
1035	0.151	0.153	0.144	0.154	0.151	0.152	0.154	0.15	0.161	0.161	0.176	0.175	0.19	0.204		82	83.1111	78.1111	83.6667	82	82.5556	83.6667	81.4444	87.5556	87.5556	95.8889	95.3333	103.667	111.444		1035	3.88889	4.44444	3.33333	-5	5.55556	5	6.11111	5.55556	8.33333	8.88889	11.1111	12.2222	13.3333	16.6667
1044	0.151	0.153	0.144	0.152	0.151	0.152	0.154	0.15	0.161	0.161	0.175	0.174	0.19	0.209		82	83.1111	78.1111	82.5556	82	82.5556	83.6667	81.4444	87.5556	87.5556	95.3333	94.7778	103.667	114.222		1044	3.88889	4.44444	3.33333	-6.11111	5.55556	5	6.11111	5.55556	8.33333	8.88889	10.5556	11.6667	13.3333	19.4444
1053	0.151	0.153	0.144	0.156	0.151	0.152	0.154	0.15	0.161	0.162	0.175	0.175	0.19	0.214		82	83.1111	78.1111	84.7778	82	82.5556	83.6667	81.4444	87.5556	88.1111	95.3333	95.3333	103.667	117		1053	3.88889	4.44444	3.33333	-3.88889	5.55556	5	6.11111	5.55556	8.33333	9.44444	10.5556	12.2222	13.3333	22.2222
1062	0.151	0.153	0.145	0.16	0.151	0.152	0.154	0.15	0.161	0.161	0.175	0.175	0.19	0.21		82	83.1111	78.6667	87	82	82.5556	83.6667	81.4444	87.5556	87.5556	95.3333	95.3333	103.667	114.778		1062	3.88889	4.44444	3.88889	-1.66667	5.55556	5	6.11111	5.55556	8.33333	8.88889	10.5556	12.2222	13.3333	20
1071	0.151	0.153	0.145	0.157	0.151	0.152	0.154	0.15	0.161	0.161	0.175	0.175	0.19	0.209		82	83.1111	78.6667	85.3333	82	82.5556	83.6667	81.4444	87.5556	87.5556	95.3333	95.3333	103.667	114.222		1071	3.88889	4.44444	3.88889	-3.33333	5.55556	5	6.11111	5.55556	8.33333	8.88889	10.5556	12.2222	13.3333	19.4444
1080	0.151	0.153	0.144	0.154	0.151	0.152	0.154	0.15	0.16	0.16	0.175	0.174	0.19	0.208		82	83.1111	78.1111	83.6667	82	82.5556	83.6667	81.4444	87	87	95.3333	94.7778	103.667	113.667		1080	3.88889	4.44444	3.33333	-5	5.55556	5	6.11111	5.55556	7.77778	8.33333	10.5556	11.6667	13.3333	18.8889
1089	0.151	0.153	0.145	0.154	0.151	0.152	0.154	0.15	0.161	0.159	0.175	0.174	0.19	0.21		82	83.1111	78.6667	83.6667	82	82.5556	83.6667	81.4444	87.5556	86.4444	95.3333	94.7778	103.667	114.778		1089	3.88889	4.44444	3.88889	-5	5.55556	5	6.11111	5.55556	8.33333	7.77778	10.5556	11.6667	13.3333	20
1098	0.151	0.153	0.145	0.157	0.151	0.152	0.154	0.15	0.161	0.159	0.175	0.174	0.19	0.214		82	83.1111	78.6667	85.3333	82	82.5556	83.6667	81.4444	87.5556	86.4444	95.3333	94.7778	103.667	117		1098	3.88889	4.44444	3.88889	-3.33333	5.55556	5	6.11111	5.55556	8.33333	7.77778	10.5556	11.6667	13.3333	22.2222
1107	0.151	0.153	0.145	0.157	0.151	0.152	0.154	0.15	0.161	0.16	0.175	0.174	0.19	0.218		82	83.1111	78.6667	85.3333	82	82.5556	83.6667	81.4444	87.5556	87	95.3333	94.7778	103.667	119.222		1107	3.88889	4.44444	3.88889	-3.33333	5.55556	5	6.11111	5.55556	8.33333	8.33333	10.5556	11.6667	13.3333	24.4444
1116	0.151	0.153	0.145	0.154	0.151	0.152	0.154	0.15	0.161	0.16	0.176	0.174	0.19	0.221		82	83.1111	78.6667	83.6667	82	82.5556	83.6667	81.4444	87.5556	87	95.8889	94.7778	103.667	120.889		1116	3.88889	4.44444	3.88889	-5	5.55556	5	6.11111	5.55556	8.33333	8.33333	11.1111	11.6667	13.3333	26.1111
1125	0.151	0.153	0.145	0.153	0.151	0.152	0.154	0.15	0.161	0.161	0.177	0.174	0.19	0.221		82	83.1111	78.6667	83.1111	82	82.5556	83.6667	81.4444	87.5556	87.5556	96.4444	94.7778	103.667	120.889		1125	3.88889	4.44444	3.88889	-5.55556	5.55556	5	6.11111	5.55556	8.33333	8.88889	11.6667	11.6667	13.3333	26.1111
1134	0.151	0.153	0.145	0.156	0.151	0.152	0.154	0.15	0.162	0.161	0.178	0.174	0.19	0.22		82	83.1111	78.6667	84.7778	82	82.5556	83.6667	81.4444	88.1111	87.5556	97	94.7778	103.667	120.333		1134	3.88889	4.44444	3.88889	-3.88889	5.55556	5	6.11111	5.55556	8.88889	8.88889	12.2222	11.6667	13.3333	25.5556
1143	0.151	0.153	0.145	0.163	0.151	0.152	0.154	0.15	0.162	0.162	0.178	0.175	0.19	0.211		82	83.1111	78.6667	88.6667	82	82.5556	83.6667	81.4444	88.1111	88.1111	97	95.3333	103.667	115.333		1143	3.88889	4.44444	3.88889	0	5.55556	5	6.11111	5.55556	8.88889	9.44444	12.2222	12.2222	13.3333	20.5556
1152	0.151	0.152	0.145	0.159	0.152	0.152	0.154	0.15	0.161	0.162	0.177	0.175	0.19	0.211		82	82.5556	78.6667	86.4444	82.5556	82.5556	83.6667	81.4444	87.5556	88.1111	96.4444	95.3333	103.667	115.333		1152	3.88889	3.88889	3.88889	-2.22222	6.11111	5	6.11111	5.55556	8.33333	9.44444	11.6667	12.2222	13.3333	20.5556
1161	0.151	0.152	0.144	0.155	0.151	0.152	0.154	0.15	0.161	0.162	0.176	0.175	0.19	0.209		82	82.5556	78.1111	84.2222	82	82.5556	83.6667	81.4444	87.5556	88.1111	95.8889	95.3333	103.667	114.222		1161	3.88889	3.88889	3.33333	-4.44444	5.55556	5	6.11111	5.55556	8.33333	9.44444	11.1111	12.2222	13.3333	19.4444
1170	0.151	0.152	0.145	0.158	0.151	0.152	0.154	0.15	0.161	0.162	0.175	0.176	0.19	0.209		82	82.5556	78.6667	85.8889	82	82.5556	83.6667	81.4444	87.5556	88.1111	95.3333	95.8889	103.667	114.222		1170	3.88889	3.88889	3.88889	-2.77778	5.55556	5	6.11111	5.55556	8.33333	9.44444	10.5556	12.7778	13.3333	19.4444
1179	0.151	0.152	0.145	0.161	0.151	0.152	0.154	0.15	0.161	0.162	0.175	0.176	0.19	0.206		82	82.5556	78.6667	87.5556	82	82.5556	83.6667	81.4444	87.5556	88.1111	95.3333	95.8889	103.667	112.556		1179	3.88889	3.88889	3.88889	-1.11111	5.55556	5	6.11111	5.55556	8.33333	9.44444	10.5556	12.7778	13.3333	17.7778
1188	0.151	0.152	0.145	0.159	0.152	0.152	0.154	0.15	0.161	0.161	0.177	0.177	0.19	0.205		82	82.5556	78.6667	86.4444	82.5556	82.5556	83.6667	81.4444	87.5556	87.5556	96.4444	96.4444	103.667	112		1188	3.88889	3.88889	3.88889	-2.22222	6.11111	5	6.11111	5.55556	8.33333	8.88889	11.6667	13.3333	13.3333	17.2222
1197	0.152	0.152	0.145	0.155	0.152	0.152	0.154	0.15	0.161	0.16	0.181	0.177	0.19	0.21		82.5556	82.5556	78.6667	84.2222	82.5556	82.5556	83.6667	81.4444	87.5556	87	98.6667	96.4444	103.667	114.778		1197	4.44444	3.88889	3.88889	-4.44444	6.11111	5	6.11111	5.55556	8.33333	8.33333	13.8889	13.3333	13.3333	20
1206	0.152	0.152	0.145	0.152	0.152	0.152	0.154	0.15	0.161	0.16	0.183	0.177	0.19	0.216		82.5556	82.5556	78.6667	82.5556	82.5556	82.5556	83.6667	81.4444	87.5556	87	99.7778	96.4444	103.667	118.111		1206	4.44444	3.88889	3.88889	-6.11111	6.11111	5	6.11111	5.55556	8.33333	8.33333	15	13.3333	13.3333	23.3333
1215	0.152	0.152	0.145	0.154	0.151	0.152	0.154	0.15	0.161	0.16	0.183	0.177	0.19	0.213		82.5556	82.5556	78.6667	83.6667	82	82.5556	83.6667	81.4444	87.5556	87	99.7778	96.4444	103.667	116.444		1215	4.44444	3.88889	3.88889	-5	5.55556	5	6.11111	5.55556	8.33333	8.33333	15	13.3333	13.3333	21.6667
1224	0.152	0.152	0.145	0.16	0.152	0.152	0.154	0.15	0.162	0.16	0.182	0.178	0.19	0.206		82.5556	82.5556	78.6667	87	82.5556	82.5556	83.6667	81.4444	88.1111	87	99.2222	97	103.667	112.556		1224	4.44444	3.88889	3.88889	-1.66667	6.11111	5	6.11111	5.55556	8.88889	8.33333	14.4444	13.8889	13.3333	17.7778
1233	0.152	0.152	0.145	0.157	0.152	0.152	0.154	0.15	0.162	0.161	0.181	0.178	0.19	0.209		82.5556	82.5556	78.6667	85.3333	82.5556	82.5556	83.6667	81.4444	88.1111	87.5556	98.6667	97	103.667	114.222		1233	4.44444	3.88889	3.88889	-3.33333	6.11111	5	6.11111	5.55556	8.88889	8.88889	13.8889	13.8889	13.3333	19.4444
1242	0.152	0.152	0.145	0.153	0.152	0.152	0.154	0.15	0.162	0.162	0.179	0.178	0.19	0.21		82.5556	82.5556	78.6667	83.1111	82.5556	82.5556	83.6667	81.4444	88.1111	88.1111	97.5556	97	103.667	114.778		1242	4.44444	3.88889	3.88889	-5.55556	6.11111	5	6.11111	5.55556	8.88889	9.44444	12.7778	13.8889	13.3333	20
1251	0.152	0.152	0.145	0.153	0.151	0.152	0.154	0.15	0.162	0.162	0.178	0.179	0.19	0.213		82.5556	82.5556	78.6667	83.1111	82	82.5556	83.6667	81.4444	88.1111	88.1111	97	97.5556	103.667	116.444		1251	4.44444	3.88889	3.88889	-5.55556	5.55556	5	6.11111	5.55556	8.88889	9.44444	12.2222	14.4444	13.3333	21.6667
1260	0.152	0.152	0.145	0.155	0.151	0.152	0.154	0.15	0.162	0.162	0.177	0.179	0.19	0.215		82.5556	82.5556	78.6667	84.2222	82	82.5556	83.6667	81.4444	88.1111	88.1111	96.4444	97.5556	103.667	117.556		1260	4.44444	3.88889	3.88889	-4.44444	5.55556	5	6.11111	5.55556	8.88889	9.44444	11.6667	14.4444	13.3333	22.7778
1269	0.152	0.152	0.145	0.154	0.152	0.152	0.154	0.15	0.161	0.162	0.176	0.179	0.19	0.216		82.5556	82.5556	78.6667	83.6667	82.5556	82.5556	83.6667	81.4444	87.5556	88.1111	95.8889	97.5556	103.667	118.111		1269	4.44444	3.88889	3.88889	-5	6.11111	5	6.11111	5.55556	8.33333	9.44444	11.1111	14.4444	13.3333	23.3333
1278	0.152	0.152	0.145	0.152	0.151	0.152	0.154	0.15	0.161	0.162	0.176	0.177	0.19	0.213		82.5556	82.5556	78.6667	82.5556	82	82.5556	83.6667	81.4444	87.5556	88.1111	95.8889	96.4444	103.667	116.444		1278	4.44444	3.88889	3.88889	-6.11111	5.55556	5	6.11111	5.55556	8.33333	9.44444	11.1111	13.3333	13.3333	21.6667
1287	0.151	0.152	0.145	0.153	0.152	0.152	0.154	0.15	0.161	0.162	0.175	0.176	0.19	0.212		82	82.5556	78.6667	83.1111	82.5556	82.5556	83.6667	81.4444	87.5556	88.1111	95.3333	95.8889	103.667	115.889		1287	3.88889	3.88889	3.88889	-5.55556	6.11111	5	6.11111	5.55556	8.33333	9.44444	10.5556	12.7778	13.3333	21.1111
1296	0.152	0.152	0.145	0.159	0.152	0.152	0.154	0.15	0.161	0.161	0.175	0.176	0.19	0.215		82.5556	82.5556	78.6667	86.4444	82.5556	82.5556	83.6667	81.4444	87.5556	87.5556	95.3333	95.8889	103.667	117.556		1296	4.44444	3.88889	3.88889	-2.22222	6.11111	5	6.11111	5.55556	8.33333	8.88889	10.5556	12.7778	13.3333	22.7778
1305	0.151	0.152	0.145	0.155	0.152	0.152	0.154	0.15	0.161	0.161	0.175	0.176	0.19	0.209		82	82.5556	78.6667	84.2222	82.5556	82.5556	83.6667	81.4444	87.5556	87.5556	95.3333	95.8889	103.667	114.222		1305	3.88889	3.88889	3.88889	-4.44444	6.11111	5	6.11111	5.55556	8.33333	8.88889	10.5556	12.7778	13.3333	19.4444
1314	0.151	0.152	0.145	0.152	0.152	0.152	0.154	0.15	0.161	0.16	0.175	0.176	0.19	0.204		82	82.5556	78.6667	82.5556	82.5556	82.5556	83.6667	81.4444	87.5556	87	95.3333	95.8889	103.667	111.444		1314	3.88889	3.88889	3.88889	-6.11111	6.11111	5	6.11111	5.55556	8.33333	8.33333	10.5556	12.7778	13.3333	16.6667
1323	0.151	0.152	0.145	0.154	0.151	0.152	0.155	0.15	0.162	0.16	0.176	0.176	0.19	0.202		82	82.5556	78.6667	83.6667	82	82.5556	84.2222	81.4444	88.1111	87	95.8889	95.8889	103.667	110.333		1323	3.88889	3.88889	3.88889	-5	5.55556	5	6.66667	5.55556	8.88889	8.33333	11.1111	12.7778	13.3333	15.5556
1332	0.151	0.152	0.145	0.158	0.151	0.152	0.154	0.15	0.162	0.16	0.176	0.177	0.19	0.2		82	82.5556	78.6667	85.8889	82	82.5556	83.6667	81.4444	88.1111	87	95.8889	96.4444	103.667	109.222		1332	3.88889	3.88889	3.88889	-2.77778	5.55556	5	6.11111	5.55556	8.88889	8.33333	11.1111	13.3333	13.3333	14.4444
1341	0.152	0.152	0.145	0.157	0.151	0.152	0.155	0.15	0.162	0.161	0.176	0.178	0.191	0.199		82.5556	82.5556	78.6667	85.3333	82	82.5556	84.2222	81.4444	88.1111	87.5556	95.8889	97	104.222	108.667		1341	4.44444	3.88889	3.88889	-3.33333	5.55556	5	6.66667	5.55556	8.88889	8.88889	11.1111	13.8889	13.8889	13.8889
1350	0.152	0.152	0.145	0.154	0.151	0.152	0.154	0.15	0.162	0.162	0.176	0.178	0.191	0.197		82.5556	82.5556	78.6667	83.6667	82	82.5556	83.6667	81.4444	88.1111	88.1111	95.8889	97	104.222	107.556		1350	4.44444	3.88889	3.88889	-5	5.55556	5	6.11111	5.55556	8.88889	9.44444	11.1111	13.8889	13.8889	12.7778
1359	0.151	0.152	0.145	0.158	0.152	0.152	0.154	0.15	0.162	0.162	0.176	0.178	0.191	0.199		82	82.5556	78.6667	85.8889	82.5556	82.5556	83.6667	81.4444	88.1111	88.1111	95.8889	97	104.222	108.667		1359	3.88889	3.88889	3.88889	-2.77778	6.11111	5	6.11111	5.55556	8.88889	9.44444	11.1111	13.8889	13.8889	13.8889
1368	0.152	0.152	0.145	0.161	0.151	0.152	0.155	0.15	0.162	0.162	0.177	0.178	0.191	0.203		82.5556	82.5556	78.6667	87.5556	82	82.5556	84.2222	81.4444	88.1111	88.1111	96.4444	97	104.222	110.889		1368	4.44444	3.88889	3.88889	-1.11111	5.55556	5	6.66667	5.55556	8.88889	9.44444	11.6667	13.8889	13.8889	16.1111
1377	0.152	0.152	0.145	0.154	0.151	0.152	0.155	0.15	0.162	0.163	0.177	0.178	0.19	0.21		82.5556	82.5556	78.6667	83.6667	82	82.5556	84.2222	81.4444	88.1111	88.6667	96.4444	97	103.667	114.778		1377	4.44444	3.88889	3.88889	-5	5.55556	5	6.66667	5.55556	8.88889	10	11.6667	13.8889	13.3333	20
1386	0.152	0.152	0.145	0.152	0.151	0.152	0.155	0.15	0.162	0.163	0.177	0.178	0.19	0.209		82.5556	82.5556	78.6667	82.5556	82	82.5556	84.2222	81.4444	88.1111	88.6667	96.4444	97	103.667	114.222		1386	4.44444	3.88889	3.88889	-6.11111	5.55556	5	6.66667	5.55556	8.88889	10	11.6667	13.8889	13.3333	19.4444
1395	0.152	0.152	0.145	0.153	0.151	0.152	0.155	0.15	0.161	0.163	0.176	0.179	0.19	0.21		82.5556	82.5556	78.6667	83.1111	82	82.5556	84.2222	81.4444	87.5556	88.6667	95.8889	97.5556	103.667	114.778		1395	4.44444	3.88889	3.88889	-5.55556	5.55556	5	6.66667	5.55556	8.33333	10	11.1111	14.4444	13.3333	20
1404	0.152	0.152	0.145	0.155	0.152	0.152	0.154	0.15	0.161	0.162	0.176	0.179	0.19	0.211		82.5556	82.5556	78.6667	84.2222	82.5556	82.5556	83.6667	81.4444	87.5556	88.1111	95.8889	97.5556	103.667	115.333		1404	4.44444	3.88889	3.88889	-4.44444	6.11111	5	6.11111	5.55556	8.33333	9.44444	11.1111	14.4444	13.3333	20.5556
1413	0.152	0.152	0.145	0.154	0.152	0.152	0.155	0.15	0.161	0.161	0.176	0.179	0.19	0.213		82.5556	82.5556	78.6667	83.6667	82.5556	82.5556	84.2222	81.4444	87.5556	87.5556	95.8889	97.5556	103.667	116.444		1413	4.44444	3.88889	3.88889	-5	6.11111	5	6.66667	5.55556	8.33333	8.88889	11.1111	14.4444	13.3333	21.6667
1422	0.152	0.152	0.144	0.152	0.152	0.152	0.155	0.15	0.161	0.16	0.177	0.178	0.19	0.213		82.5556	82.5556	78.1111	82.5556	82.5556	82.5556	84.2222	81.4444	87.5556	87	96.4444	97	103.667	116.444		1422	4.44444	3.88889	3.33333	-6.11111	6.11111	5	6.66667	5.55556	8.33333	8.33333	11.6667	13.8889	13.3333	21.6667
1431	0.152	0.152	0.145	0.158	0.152	0.152	0.155	0.15	0.162	0.16	0.181	0.177	0.19	0.213		82.5556	82.5556	78.6667	85.8889	82.5556	82.5556	84.2222	81.4444	88.1111	87	98.6667	96.4444	103.667	116.444		1431	4.44444	3.88889	3.88889	-2.77778	6.11111	5	6.66667	5.55556	8.88889	8.33333	13.8889	13.3333	13.3333	21.6667
1440	0.151	0.152	0.145	0.156	0.152	0.152	0.155	0.151	0.162	0.161	0.184	0.176	0.191	0.214		82	82.5556	78.6667	84.7778	82.5556	82.5556	84.2222	82	88.1111	87.5556	100.333	95.8889	104.222	117		1440	3.88889	3.88889	3.88889	-3.88889	6.11111	5	6.66667	6.11111	8.88889	8.88889	15.5556	12.7778	13.8889	22.2222
1449	0.151	0.152	0.144	0.152	0.153	0.152	0.155	0.15	0.162	0.161	0.184	0.176	0.19	0.216		82	82.5556	78.1111	82.5556	83.1111	82.5556	84.2222	81.4444	88.1111	87.5556	100.333	95.8889	103.667	118.111		1449	3.88889	3.88889	3.33333	-6.11111	6.66667	5	6.66667	5.55556	8.88889	8.88889	15.5556	12.7778	13.3333	23.3333
1458	0.151	0.152	0.144	0.152	0.153	0.152	0.155	0.15	0.162	0.162	0.182	0.176	0.191	0.211		82	82.5556	78.1111	82.5556	83.1111	82.5556	84.2222	81.4444	88.1111	88.1111	99.2222	95.8889	104.222	115.333		1458	3.88889	3.88889	3.33333	-6.11111	6.66667	5	6.66667	5.55556	8.88889	9.44444	14.4444	12.7778	13.8889	20.5556
1467	0.151	0.152	0.145	0.155	0.153	0.152	0.155	0.15	0.162	0.162	0.181	0.176	0.191	0.2		82	82.5556	78.6667	84.2222	83.1111	82.5556	84.2222	81.4444	88.1111	88.1111	98.6667	95.8889	104.222	109.222		1467	3.88889	3.88889	3.88889	-4.44444	6.66667	5	6.66667	5.55556	8.88889	9.44444	13.8889	12.7778	13.8889	14.4444
1476	0.151	0.153	0.145	0.156	0.153	0.152	0.155	0.151	0.162	0.163	0.179	0.176	0.19	0.196		82	83.1111	78.6667	84.7778	83.1111	82.5556	84.2222	82	88.1111	88.6667	97.5556	95.8889	103.667	107		1476	3.88889	4.44444	3.88889	-3.88889	6.66667	5	6.66667	6.11111	8.88889	10	12.7778	12.7778	13.3333	12.2222
1485	0.151	0.152	0.145	0.154	0.153	0.152	0.155	0.15	0.162	0.163	0.178	0.176	0.19	0.196		82	82.5556	78.6667	83.6667	83.1111	82.5556	84.2222	81.4444	88.1111	88.6667	97	95.8889	103.667	107		1485	3.88889	3.88889	3.88889	-5	6.66667	5	6.66667	5.55556	8.88889	10	12.2222	12.7778	13.3333	12.2222
1494	0.151	0.153	0.145	0.159	0.153	0.152	0.155	0.151	0.162	0.163	0.177	0.176	0.191	0.201		82	83.1111	78.6667	86.4444	83.1111	82.5556	84.2222	82	88.1111	88.6667	96.4444	95.8889	104.222	109.778		1494	3.88889	4.44444	3.88889	-2.22222	6.66667	5	6.66667	6.11111	8.88889	10	11.6667	12.7778	13.8889	15
1503	0.151	0.153	0.145	0.161	0.153	0.152	0.155	0.151	0.162	0.163	0.176	0.176	0.191	0.207		82	83.1111	78.6667	87.5556	83.1111	82.5556	84.2222	82	88.1111	88.6667	95.8889	95.8889	104.222	113.111		1503	3.88889	4.44444	3.88889	-1.11111	6.66667	5	6.66667	6.11111	8.88889	10	11.1111	12.7778	13.8889	18.3333
1512	0.151	0.153	0.144	0.154	0.153	0.152	0.155	0.15	0.162	0.162	0.176	0.176	0.19	0.205		82	83.1111	78.1111	83.6667	83.1111	82.5556	84.2222	81.4444	88.1111	88.1111	95.8889	95.8889	103.667	112		1512	3.88889	4.44444	3.33333	-5	6.66667	5	6.66667	5.55556	8.88889	9.44444	11.1111	12.7778	13.3333	17.2222
1521	0.151	0.153	0.144	0.153	0.153	0.152	0.155	0.15	0.162	0.161	0.176	0.176	0.191	0.204		82	83.1111	78.1111	83.1111	83.1111	82.5556	84.2222	81.4444	88.1111	87.5556	95.8889	95.8889	104.222	111.444		1521	3.88889	4.44444	3.33333	-5.55556	6.66667	5	6.66667	5.55556	8.88889	8.88889	11.1111	12.7778	13.8889	16.6667
1530	0.151	0.153	0.145	0.155	0.153	0.152	0.155	0.15	0.162	0.16	0.176	0.175	0.191	0.206		82	83.1111	78.6667	84.2222	83.1111	82.5556	84.2222	81.4444	88.1111	87	95.8889	95.3333	104.222	112.556		1530	3.88889	4.44444	3.88889	-4.44444	6.66667	5	6.66667	5.55556	8.88889	8.33333	11.1111	12.2222	13.8889	17.7778
1539	0.151	0.153	0.144	0.156	0.153	0.152	0.155	0.151	0.162	0.16	0.176	0.174	0.19	0.209		82	83.1111	78.1111	84.7778	83.1111	82.5556	84.2222	82	88.1111	87	95.8889	94.7778	103.667	114.222		1539	3.88889	4.44444	3.33333	-3.88889	6.66667	5	6.66667	6.11111	8.88889	8.33333	11.1111	11.6667	13.3333	19.4444
1548	0.151	0.153	0.145	0.154	0.153	0.152	0.155	0.15	0.163	0.161	0.176	0.174	0.191	0.211		82	83.1111	78.6667	83.6667	83.1111	82.5556	84.2222	81.4444	88.6667	87.5556	95.8889	94.7778	104.222	115.333		1548	3.88889	4.44444	3.88889	-5	6.66667	5	6.66667	5.55556	9.44444	8.88889	11.1111	11.6667	13.8889	20.5556
1557	0.151	0.153	0.144	0.156	0.153	0.152	0.155	0.15	0.163	0.161	0.176	0.174	0.191	0.209		82	83.1111	78.1111	84.7778	83.1111	82.5556	84.2222	81.4444	88.6667	87.5556	95.8889	94.7778	104.222	114.222		1557	3.88889	4.44444	3.33333	-3.88889	6.66667	5	6.66667	5.55556	9.44444	8.88889	11.1111	11.6667	13.8889	19.4444
1566	0.151	0.153	0.144	0.16	0.153	0.152	0.155	0.15	0.163	0.162	0.176	0.175	0.191	0.209		82	83.1111	78.1111	87	83.1111	82.5556	84.2222	81.4444	88.6667	88.1111	95.8889	95.3333	104.222	114.222		1566	3.88889	4.44444	3.33333	-1.66667	6.66667	5	6.66667	5.55556	9.44444	9.44444	11.1111	12.2222	13.8889	19.4444
1575	0.151	0.153	0.144	0.155	0.153	0.152	0.155	0.151	0.162	0.162	0.176	0.175	0.19	0.21		82	83.1111	78.1111	84.2222	83.1111	82.5556	84.2222	82	88.1111	88.1111	95.8889	95.3333	103.667	114.778		1575	3.88889	4.44444	3.33333	-4.44444	6.66667	5	6.66667	6.11111	8.88889	9.44444	11.1111	12.2222	13.3333	20
1584	0.151	0.153	0.144	0.152	0.153	0.152	0.155	0.15	0.162	0.163	0.176	0.176	0.19	0.203		82	83.1111	78.1111	82.5556	83.1111	82.5556	84.2222	81.4444	88.1111	88.6667	95.8889	95.8889	103.667	110.889		1584	3.88889	4.44444	3.33333	-6.11111	6.66667	5	6.66667	5.55556	8.88889	10	11.1111	12.7778	13.3333	16.1111
1593	0.151	0.153	0.144	0.153	0.152	0.152	0.155	0.15	0.162	0.163	0.176	0.176	0.19	0.199		82	83.1111	78.1111	83.1111	82.5556	82.5556	84.2222	81.4444	88.1111	88.6667	95.8889	95.8889	103.667	108.667		1593	3.88889	4.44444	3.33333	-5.55556	6.11111	5	6.66667	5.55556	8.88889	10	11.1111	12.7778	13.3333	13.8889
1602	0.151	0.153	0.144	0.156	0.153	0.152	0.155	0.15	0.162	0.163	0.176	0.176	0.191	0.2		82	83.1111	78.1111	84.7778	83.1111	82.5556	84.2222	81.4444	88.1111	88.6667	95.8889	95.8889	104.222	109.222		1602	3.88889	4.44444	3.33333	-3.88889	6.66667	5	6.66667	5.55556	8.88889	10	11.1111	12.7778	13.8889	14.4444
1611	0.151	0.153	0.145	0.156	0.153	0.152	0.155	0.15	0.162	0.163	0.176	0.176	0.19	0.197		82	83.1111	78.6667	84.7778	83.1111	82.5556	84.2222	81.4444	88.1111	88.6667	95.8889	95.8889	103.667	107.556		1611	3.88889	4.44444	3.88889	-3.88889	6.66667	5	6.66667	5.55556	8.88889	10	11.1111	12.7778	13.3333	12.7778
1620	0.15	0.153	0.144	0.158	0.152	0.152	0.155	0.15	0.162	0.162	0.177	0.176	0.191	0.196		81.4444	83.1111	78.1111	85.8889	82.5556	82.5556	84.2222	81.4444	88.1111	88.1111	96.4444	95.8889	104.222	107		1620	3.33333	4.44444	3.33333	-2.77778	6.11111	5	6.66667	5.55556	8.88889	9.44444	11.6667	12.7778	13.8889	12.2222
1629	0.15	0.153	0.144	0.164	0.152	0.152	0.155	0.15	0.162	0.161	0.177	0.176	0.19	0.2		81.4444	83.1111	78.1111	89.2222	82.5556	82.5556	84.2222	81.4444	88.1111	87.5556	96.4444	95.8889	103.667	109.222		1629	3.33333	4.44444	3.33333	0.555556	6.11111	5	6.66667	5.55556	8.88889	8.88889	11.6667	12.7778	13.3333	14.4444
1638	0.15	0.153	0.144	0.155	0.152	0.152	0.155	0.151	0.162	0.16	0.177	0.176	0.191	0.205		81.4444	83.1111	78.1111	84.2222	82.5556	82.5556	84.2222	82	88.1111	87	96.4444	95.8889	104.222	112		1638	3.33333	4.44444	3.33333	-4.44444	6.11111	5	6.66667	6.11111	8.88889	8.33333	11.6667	12.7778	13.8889	17.2222
1647	0.15	0.153	0.144	0.152	0.152	0.152	0.155	0.15	0.162	0.16	0.177	0.176	0.19	0.202		81.4444	83.1111	78.1111	82.5556	82.5556	82.5556	84.2222	81.4444	88.1111	87	96.4444	95.8889	103.667	110.333		1647	3.33333	4.44444	3.33333	-6.11111	6.11111	5	6.66667	5.55556	8.88889	8.33333	11.6667	12.7778	13.3333	15.5556
1656	0.15	0.153	0.144	0.154	0.151	0.152	0.155	0.15	0.163	0.161	0.177	0.176	0.191	0.204		81.4444	83.1111	78.1111	83.6667	82	82.5556	84.2222	81.4444	88.6667	87.5556	96.4444	95.8889	104.222	111.444		1656	3.33333	4.44444	3.33333	-5	5.55556	5	6.66667	5.55556	9.44444	8.88889	11.6667	12.7778	13.8889	16.6667
1665	0.15	0.153	0.144	0.157	0.151	0.152	0.155	0.15	0.163	0.161	0.177	0.176	0.191	0.207		81.4444	83.1111	78.1111	85.3333	82	82.5556	84.2222	81.4444	88.6667	87.5556	96.4444	95.8889	104.222	113.111		1665	3.33333	4.44444	3.33333	-3.33333	5.55556	5	6.66667	5.55556	9.44444	8.88889	11.6667	12.7778	13.8889	18.3333
1674	0.15	0.152	0.144	0.156	0.151	0.152	0.155	0.15	0.162	0.162	0.177	0.177	0.191	0.21		81.4444	82.5556	78.1111	84.7778	82	82.5556	84.2222	81.4444	88.1111	88.1111	96.4444	96.4444	104.222	114.778		1674	3.33333	3.88889	3.33333	-3.88889	5.55556	5	6.66667	5.55556	8.88889	9.44444	11.6667	13.3333	13.8889	20
1683	0.15	0.152	0.144	0.156	0.151	0.152	0.155	0.151	0.162	0.163	0.177	0.178	0.191	0.211		81.4444	82.5556	78.1111	84.7778	82	82.5556	84.2222	82	88.1111	88.6667	96.4444	97	104.222	115.333		1683	3.33333	3.88889	3.33333	-3.88889	5.55556	5	6.66667	6.11111	8.88889	10	11.6667	13.8889	13.8889	20.5556
1692	0.15	0.152	0.144	0.162	0.151	0.152	0.155	0.15	0.162	0.163	0.178	0.178	0.191	0.213		81.4444	82.5556	78.1111	88.1111	82	82.5556	84.2222	81.4444	88.1111	88.6667	97	97	104.222	116.444		1692	3.33333	3.88889	3.33333	-0.555556	5.55556	5	6.66667	5.55556	8.88889	10	12.2222	13.8889	13.8889	21.6667
1701	0.15	0.152	0.144	0.155	0.151	0.152	0.155	0.151	0.162	0.163	0.183	0.178	0.191	0.211		81.4444	82.5556	78.1111	84.2222	82	82.5556	84.2222	82	88.1111	88.6667	99.7778	97	104.222	115.333		1701	3.33333	3.88889	3.33333	-4.44444	5.55556	5	6.66667	6.11111	8.88889	10	15	13.8889	13.8889	20.5556
1710	0.15	0.152	0.144	0.153	0.151	0.152	0.155	0.15	0.162	0.163	0.184	0.178	0.191	0.204		81.4444	82.5556	78.1111	83.1111	82	82.5556	84.2222	81.4444	88.1111	88.6667	100.333	97	104.222	111.444		1710	3.33333	3.88889	3.33333	-5.55556	5.55556	5	6.66667	5.55556	8.88889	10	15.5556	13.8889	13.8889	16.6667
1719	0.15	0.152	0.144	0.154	0.151	0.152	0.155	0.15	0.162	0.163	0.182	0.178	0.191	0.199		81.4444	82.5556	78.1111	83.6667	82	82.5556	84.2222	81.4444	88.1111	88.6667	99.2222	97	104.222	108.667		1719	3.33333	3.88889	3.33333	-5	5.55556	5	6.66667	5.55556	8.88889	10	14.4444	13.8889	13.8889	13.8889
1728	0.15	0.152	0.144	0.157	0.151	0.152	0.155	0.15	0.162	0.162	0.18	0.179	0.191	0.197		81.4444	82.5556	78.1111	85.3333	82	82.5556	84.2222	81.4444	88.1111	88.1111	98.1111	97.5556	104.222	107.556		1728	3.33333	3.88889	3.33333	-3.33333	5.55556	5	6.66667	5.55556	8.88889	9.44444	13.3333	14.4444	13.8889	12.7778
1737	0.15	0.152	0.144	0.155	0.151	0.151	0.155	0.151	0.162	0.161	0.178	0.179	0.191	0.199		81.4444	82.5556	78.1111	84.2222	82	82	84.2222	82	88.1111	87.5556	97	97.5556	104.222	108.667		1737	3.33333	3.88889	3.33333	-4.44444	5.55556	4.44444	6.66667	6.11111	8.88889	8.88889	12.2222	14.4444	13.8889	13.8889
1746	0.15	0.152	0.144	0.157	0.151	0.152	0.155	0.15	0.163	0.16	0.177	0.179	0.191	0.209		81.4444	82.5556	78.1111	85.3333	82	82.5556	84.2222	81.4444	88.6667	87	96.4444	97.5556	104.222	114.222		1746	3.33333	3.88889	3.33333	-3.33333	5.55556	5	6.66667	5.55556	9.44444	8.33333	11.6667	14.4444	13.8889	19.4444
1755	0.15	0.152	0.144	0.161	0.151	0.152	0.155	0.15	0.163	0.161	0.177	0.179	0.191	0.209		81.4444	82.5556	78.1111	87.5556	82	82.5556	84.2222	81.4444	88.6667	87.5556	96.4444	97.5556	104.222	114.222		1755	3.33333	3.88889	3.33333	-1.11111	5.55556	5	6.66667	5.55556	9.44444	8.88889	11.6667	14.4444	13.8889	19.4444
1764	0.15	0.152	0.144	0.154	0.151	0.151	0.155	0.15	0.163	0.161	0.177	0.179	0.191	0.204		81.4444	82.5556	78.1111	83.6667	82	82	84.2222	81.4444	88.6667	87.5556	96.4444	97.5556	104.222	111.444		1764	3.33333	3.88889	3.33333	-5	5.55556	4.44444	6.66667	5.55556	9.44444	8.88889	11.6667	14.4444	13.8889	16.6667
1773	0.15	0.152	0.144	0.152	0.151	0.152	0.155	0.15	0.162	0.162	0.177	0.179	0.191	0.204		81.4444	82.5556	78.1111	82.5556	82	82.5556	84.2222	81.4444	88.1111	88.1111	96.4444	97.5556	104.222	111.444		1773	3.33333	3.88889	3.33333	-6.11111	5.55556	5	6.66667	5.55556	8.88889	9.44444	11.6667	14.4444	13.8889	16.6667
1782	0.15	0.152	0.144	0.155	0.151	0.151	0.155	0.15	0.162	0.163	0.177	0.179	0.191	0.208		81.4444	82.5556	78.1111	84.2222	82	82	84.2222	81.4444	88.1111	88.6667	96.4444	97.5556	104.222	113.667		1782	3.33333	3.88889	3.33333	-4.44444	5.55556	4.44444	6.66667	5.55556	8.88889	10	11.6667	14.4444	13.8889	18.8889
1791	0.15	0.152	0.144	0.156	0.151	0.152	0.155	0.15	0.162	0.163	0.177	0.179	0.191	0.211		81.4444	82.5556	78.1111	84.7778	82	82.5556	84.2222	81.4444	88.1111	88.6667	96.4444	97.5556	104.222	115.333		1791	3.33333	3.88889	3.33333	-3.88889	5.55556	5	6.66667	5.55556	8.88889	10	11.6667	14.4444	13.8889	20.5556
1800	0.15	0.152	0.144	0.153	0.151	0.152	0.155	0.151	0.162	0.163	0.177	0.179	0.191	0.211		81.4444	82.5556	78.1111	83.1111	82	82.5556	84.2222	82	88.1111	88.6667	96.4444	97.5556	104.222	115.333		1800	3.33333	3.88889	3.33333	-5.55556	5.55556	5	6.66667	6.11111	8.88889	10	11.6667	14.4444	13.8889	20.5556
1809	0.15	0.152	0.144	0.153	0.151	0.152	0.155	0.15	0.162	0.163	0.177	0.178	0.19	0.209		81.4444	82.5556	78.1111	83.1111	82	82.5556	84.2222	81.4444	88.1111	88.6667	96.4444	97	103.667	114.222		1809	3.33333	3.88889	3.33333	-5.55556	5.55556	5	6.66667	5.55556	8.88889	10	11.6667	13.8889	13.3333	19.4444
1818	0.15	0.152	0.144	0.16	0.151	0.151	0.155	0.151	0.162	0.163	0.177	0.178	0.191	0.211		81.4444	82.5556	78.1111	87	82	82	84.2222	82	88.1111	88.6667	96.4444	97	104.222	115.333		1818	3.33333	3.88889	3.33333	-1.66667	5.55556	4.44444	6.66667	6.11111	8.88889	10	11.6667	13.8889	13.8889	20.5556
1827	0.15	0.152	0.144	0.154	0.151	0.151	0.155	0.15	0.162	0.162	0.177	0.177	0.191	0.206		81.4444	82.5556	78.1111	83.6667	82	82	84.2222	81.4444	88.1111	88.1111	96.4444	96.4444	104.222	112.556		1827	3.33333	3.88889	3.33333	-5	5.55556	4.44444	6.66667	5.55556	8.88889	9.44444	11.6667	13.3333	13.8889	17.7778
1836	0.15	0.152	0.144	0.151	0.151	0.151	0.155	0.15	0.162	0.162	0.177	0.177	0.19	0.2		81.4444	82.5556	78.1111	82	82	82	84.2222	81.4444	88.1111	88.1111	96.4444	96.4444	103.667	109.222		1836	3.33333	3.88889	3.33333	-6.66667	5.55556	4.44444	6.66667	5.55556	8.88889	9.44444	11.6667	13.3333	13.3333	14.4444
1845	0.15	0.152	0.144	0.152	0.151	0.152	0.155	0.151	0.163	0.161	0.177	0.177	0.19	0.198		81.4444	82.5556	78.1111	82.5556	82	82.5556	84.2222	82	88.6667	87.5556	96.4444	96.4444	103.667	108.111		1845	3.33333	3.88889	3.33333	-6.11111	5.55556	5	6.66667	6.11111	9.44444	8.88889	11.6667	13.3333	13.3333	13.3333
1854	0.15	0.152	0.144	0.156	0.151	0.152	0.155	0.15	0.163	0.161	0.177	0.177	0.19	0.2		81.4444	82.5556	78.1111	84.7778	82	82.5556	84.2222	81.4444	88.6667	87.5556	96.4444	96.4444	103.667	109.222		1854	3.33333	3.88889	3.33333	-3.88889	5.55556	5	6.66667	5.55556	9.44444	8.88889	11.6667	13.3333	13.3333	14.4444
1863	0.15	0.152	0.144	0.157	0.15	0.152	0.155	0.15	0.163	0.161	0.177	0.176	0.19	0.207		81.4444	82.5556	78.1111	85.3333	81.4444	82.5556	84.2222	81.4444	88.6667	87.5556	96.4444	95.8889	103.667	113.111		1863	3.33333	3.88889	3.33333	-3.33333	5	5	6.66667	5.55556	9.44444	8.88889	11.6667	12.7778	13.3333	18.3333
1872	0.15	0.152	0.144	0.154	0.151	0.152	0.155	0.151	0.162	0.162	0.177	0.176	0.19	0.204		81.4444	82.5556	78.1111	83.6667	82	82.5556	84.2222	82	88.1111	88.1111	96.4444	95.8889	103.667	111.444		1872	3.33333	3.88889	3.33333	-5	5.55556	5	6.66667	6.11111	8.88889	9.44444	11.6667	12.7778	13.3333	16.6667
1881	0.15	0.152	0.144	0.16	0.15	0.152	0.155	0.15	0.162	0.162	0.177	0.176	0.19	0.201		81.4444	82.5556	78.1111	87	81.4444	82.5556	84.2222	81.4444	88.1111	88.1111	96.4444	95.8889	103.667	109.778		1881	3.33333	3.88889	3.33333	-1.66667	5	5	6.66667	5.55556	8.88889	9.44444	11.6667	12.7778	13.3333	15
1890	0.15	0.152	0.144	0.157	0.15	0.152	0.155	0.15	0.162	0.163	0.177	0.176	0.19	0.202		81.4444	82.5556	78.1111	85.3333	81.4444	82.5556	84.2222	81.4444	88.1111	88.6667	96.4444	95.8889	103.667	110.333		1890	3.33333	3.88889	3.33333	-3.33333	5	5	6.66667	5.55556	8.88889	10	11.6667	12.7778	13.3333	15.5556
1899	0.15	0.152	0.144	0.153	0.15	0.152	0.155	0.15	0.162	0.163	0.177	0.176	0.19	0.205		81.4444	82.5556	78.1111	83.1111	81.4444	82.5556	84.2222	81.4444	88.1111	88.6667	96.4444	95.8889	103.667	112		1899	3.33333	3.88889	3.33333	-5.55556	5	5	6.66667	5.55556	8.88889	10	11.6667	12.7778	13.3333	17.2222
1908	0.15	0.152	0.144	0.152	0.15	0.152	0.155	0.15	0.162	0.163	0.177	0.176	0.19	0.207		81.4444	82.5556	78.1111	82.5556	81.4444	82.5556	84.2222	81.4444	88.1111	88.6667	96.4444	95.8889	103.667	113.111		1908	3.33333	3.88889	3.33333	-6.11111	5	5	6.66667	5.55556	8.88889	10	11.6667	12.7778	13.3333	18.3333
1917																-1.88889	-1.88889	-1.88889	-1.88889	-1.88889	-1.88889	-1.88889	-1.88889	-1.88889	-1.88889	-1.88889	-1.88889	-1.88889	-1.88889
1926																-1.88889	-1.88889	-1.88889	-1.88889	-1.88889	-1.88889	-1.88889	-1.88889	-1.88889	-1.88889	-1.88889	-1.88889	-1.88889	-1.88889
1935																-1.88889	-1.88889	-1.88889	-1.88889	-1.88889	-1.88889	-1.88889	-1.88889	-1.88889	-1.88889	-1.88889	-1.88889	-1.88889	-1.88889
1944																-1.88889	-1.88889	-1.88889	-1.88889	-1.88889	-1.88889	-1.88889	-1.88889	-1.88889	-1.88889	-1.88889	-1.88889	-1.88889	-1.88889
1953																-1.88889	-1.88889	-1.88889	-1.88889	-1.88889	-1.88889	-1.88889	-1.88889	-1.88889	-1.88889	-1.88889	-1.88889	-1.88889	-1.88889
1962																-1.88889	-1.88889	-1.88889	-1.88889	-1.88889	-1.88889	-1.88889	-1.88889	-1.88889	-1.88889	-1.88889	-1.88889	-1.88889	-1.88889
1971																-1.88889	-1.88889	-1.88889	-1.88889	-1.88889	-1.88889	-1.88889	-1.88889	-1.88889	-1.88889	-1.88889	-1.88889	-1.88889	-1.88889
1980																-1.88889	-1.88889	-1.88889	-1.88889	-1.88889	-1.88889	-1.88889	-1.88889	-1.88889	-1.88889	-1.88889	-1.88889	-1.88889	-1.88889
1989																-1.88889	-1.88889	-1.88889	-1.88889	-1.88889	-1.88889	-1.88889	-1.88889	-1.88889	-1.88889	-1.88889	-1.88889	-1.88889	-1.88889
1998																-1.88889	-1.88889	-1.88889	-1.88889	-1.88889	-1.88889	-1.88889	-1.88889	-1.88889	-1.88889	-1.88889	-1.88889	-1.88889	-1.88889
2007																-1.88889	-1.88889	-1.88889	-1.88889	-1.88889	-1.88889	-1.88889	-1.88889	-1.88889	-1.88889	-1.88889	-1.88889	-1.88889	-1.88889
2016																-1.88889	-1.88889	-1.88889	-1.88889	-1.88889	-1.88889	-1.88889	-1.88889	-1.88889	-1.88889	-1.88889	-1.88889	-1.88889	-1.88889
2025																-1.88889	-1.88889	-1.88889	-1.88889	-1.88889	-1.88889	-1.88889	-1.88889	-1.88889	-1.88889	-1.88889	-1.88889	-1.88889	-1.88889
2034																-1.88889	-1.88889	-1.88889	-1.88889	-1.88889	-1.88889	-1.88889	-1.88889	-1.88889	-1.88889	-1.88889	-1.88889	-1.88889	-1.88889
2043																-1.88889	-1.88889	-1.88889	-1.88889	-1.88889	-1.88889	-1.88889	-1.88889	-1.88889	-1.88889	-1.88889	-1.88889	-1.88889	-1.88889
2052																-1.88889	-1.88889	-1.88889	-1.88889	-1.88889	-1.88889	-1.88889	-1.88889	-1.88889	-1.88889	-1.88889	-1.88889	-1.88889	-1.88889
2061																-1.88889	-1.88889	-1.88889	-1.88889	-1.88889	-1.88889	-1.88889	-1.88889	-1.88889	-1.88889	-1.88889	-1.88889	-1.88889	-1.88889
2070																-1.88889	-1.88889	-1.88889	-1.88889	-1.88889	-1.88889	-1.88889	-1.88889	-1.88889	-1.88889	-1.88889	-1.88889	-1.88889	-1.88889
2079																-1.88889	-1.88889	-1.88889	-1.88889	-1.88889	-1.88889	-1.88889	-1.88889	-1.88889	-1.88889	-1.88889	-1.88889	-1.88889	-1.88889
2088																-1.88889	-1.88889	-1.88889	-1.88889	-1.88889	-1.88889	-1.88889	-1.88889	-1.88889	-1.88889	-1.88889	-1.88889	-1.88889	-1.88889
2097																-1.88889	-1.88889	-1.88889	-1.88889	-1.88889	-1.88889	-1.88889	-1.88889	-1.88889	-1.88889	-1.88889	-1.88889	-1.88889	-1.88889
2106																-1.88889	-1.88889	-1.88889	-1.88889	-1.88889	-1.88889	-1.88889	-1.88889	-1.88889	-1.88889	-1.88889	-1.88889	-1.88889	-1.88889
2115																-1.88889	-1.88889	-1.88889	-1.88889	-1.88889	-1.88889	-1.88889	-1.88889	-1.88889	-1.88889	-1.88889	-1.88889	-1.88889	-1.88889
2124																-1.88889	-1.88889	-1.88889	-1.88889	-1.88889	-1.88889	-1.88889	-1.88889	-1.88889	-1.88889	-1.88889	-1.88889	-1.88889	-1.88889
2133																-1.88889	-1.88889	-1.88889	-1.88889	-1.88889	-1.88889	-1.88889	-1.88889	-1.88889	-1.88889	-1.88889	-1.88889	-1.88889	-1.88889
2142																-1.88889	-1.88889	-1.88889	-1.88889	-1.88889	-1.88889	-1.88889	-1.88889	-1.88889	-1.88889	-1.88889	-1.88889	-1.88889	-1.88889
2151																-1.88889	-1.88889	-1.88889	-1.88889	-1.88889	-1.88889	-1.88889	-1.88889	-1.88889	-1.88889	-1.88889	-1.88889	-1.88889	-1.88889
2160																-1.88889	-1.88889	-1.88889	-1.88889	-1.88889	-1.88889	-1.88889	-1.88889	-1.88889	-1.88889	-1.88889	-1.88889	-1.88889	-1.88889
2169																-1.88889	-1.88889	-1.88889	-1.88889	-1.88889	-1.88889	-1.88889	-1.88889	-1.88889	-1.88889	-1.88889	-1.88889	-1.88889	-1.88889
2178																-1.88889	-1.88889	-1.88889	-1.88889	-1.88889	-1.88889	-1.88889	-1.88889	-1.88889	-1.88889	-1.88889	-1.88889	-1.88889	-1.88889
2187																-1.88889	-1.88889	-1.88889	-1.88889	-1.88889	-1.88889	-1.88889	-1.88889	-1.88889	-1.88889	-1.88889	-1.88889	-1.88889	-1.88889
2196																-1.88889	-1.88889	-1.88889	-1.88889	-1.88889	-1.88889	-1.88889	-1.88889	-1.88889	-1.88889	-1.88889	-1.88889	-1.88889	-1.88889
2205																-1.88889	-1.88889	-1.88889	-1.88889	-1.88889	-1.88889	-1.88889	-1.88889	-1.88889	-1.88889	-1.88889	-1.88889	-1.88889	-1.88889
2214																-1.88889	-1.88889	-1.88889	-1.88889	-1.88889	-1.88889	-1.88889	-1.88889	-1.88889	-1.88889	-1.88889	-1.88889	-1.88889	-1.88889
2223																-1.88889	-1.88889	-1.88889	-1.88889	-1.88889	-1.88889	-1.88889	-1.88889	-1.88889	-1.88889	-1.88889	-1.88889	-1.88889	-1.88889
2232																-1.88889	-1.88889	-1.88889	-1.88889	-1.88889	-1.88889	-1.88889	-1.88889	-1.88889	-1.88889	-1.88889	-1.88889	-1.88889	-1.88889
2241																-1.88889	-1.88889	-1.88889	-1.88889	-1.88889	-1.88889	-1.88889	-1.88889	-1.88889	-1.88889	-1.88889	-1.88889	-1.88889	-1.88889
2250																-1.88889	-1.88889	-1.88889	-1.88889	-1.88889	-1.88889	-1.88889	-1.88889	-1.88889	-1.88889	-1.88889	-1.88889	-1.88889	-1.88889
2259																-1.88889	-1.88889	-1.88889	-1.88889	-1.88889	-1.88889	-1.88889	-1.88889	-1.88889	-1.88889	-1.88889	-1.88889	-1.88889	-1.88889
2268																-1.88889	-1.88889	-1.88889	-1.88889	-1.88889	-1.88889	-1.88889	-1.88889	-1.88889	-1.88889	-1.88889	-1.88889	-1.88889	-1.88889
2277																-1.88889	-1.88889	-1.88889	-1.88889	-1.88889	-1.88889	-1.88889	-1.88889	-1.88889	-1.88889	-1.88889	-1.88889	-1.88889	-1.88889
2286																-1.88889	-1.88889	-1.88889	-1.88889	-1.88889	-1.88889	-1.88889	-1.88889	-1.88889	-1.88889	-1.88889	-1.88889	-1.88889	-1.88889
2295																-1.88889	-1.88889	-1.88889	-1.88889	-1.88889	-1.88889	-1.88889	-1.88889	-1.88889	-1.88889	-1.88889	-1.88889	-1.88889	-1.88889
2304																-1.88889	-1.88889	-1.88889	-1.88889	-1.88889	-1.88889	-1.88889	-1.88889	-1.88889	-1.88889	-1.88889	-1.88889	-1.88889	-1.88889
2313																-1.88889	-1.88889	-1.88889	-1.88889	-1.88889	-1.88889	-1.88889	-1.88889	-1.88889	-1.88889	-1.88889	-1.88889	-1.88889	-1.88889
2322																-1.88889	-1.88889	-1.88889	-1.88889	-1.88889	-1.88889	-1.88889	-1.88889	-1.88889	-1.88889	-1.88889	-1.88889	-1.88889	-1.88889
2331																-1.88889	-1.88889	-1.88889	-1.88889	-1.88889	-1.88889	-1.88889	-1.88889	-1.88889	-1.88889	-1.88889	-1.88889	-1.88889	-1.88889
2340																-1.88889	-1.88889	-1.88889	-1.88889	-1.88889	-1.88889	-1.88889	-1.88889	-1.88889	-1.88889	-1.88889	-1.88889	-1.88889	-1.88889
	0.169	0.156	0.156	0.16	0.162	0.159	0.164	0.166	0.178	0.18	0.193	0.199	0.211	0.212
	0.169	0.156	0.156	0.16	0.162	0.159	0.164	0.166	0.178	0.18	0.192	0.199	0.211	0.212
	0.169	0.156	0.156	0.16	0.162	0.159	0.164	0.166	0.178	0.179	0.192	0.198	0.211	0.212
	0.169	0.156	0.156	0.16	0.162	0.159	0.164	0.165	0.178	0.18	0.192	0.198	0.211	0.212
	0.169	0.156	0.156	0.161	0.162	0.159	0.164	0.166	0.178	0.18	0.192	0.199	0.211	0.212
	0.169	0.156	0.156	0.16	0.162	0.159	0.164	0.166	0.178	0.18	0.191	0.199	0.211	0.212
	0.169	0.156	0.156	0.16	0.162	0.159	0.164	0.166	0.178	0.181	0.192	0.199	0.211	0.212
	0.169	0.156	0.155	0.16	0.162	0.159	0.164	0.166	0.178	0.18	0.193	0.199	0.211	0.212
	0.169	0.156	0.155	0.16	0.162	0.159	0.164	0.166	0.178	0.18	0.196	0.199	0.211	0.212
	0.169	0.156	0.155	0.16	0.162	0.159	0.164	0.166	0.178	0.179	0.195	0.199	0.211	0.212
	0.169	0.156	0.155	0.16	0.162	0.159	0.164	0.166	0.178	0.179	0.194	0.198	0.211	0.211
	0.169	0.156	0.155	0.16	0.162	0.159	0.164	0.165	0.178	0.179	0.196	0.198	0.21	0.212
	0.169	0.156	0.155	0.16	0.162	0.159	0.164	0.165	0.178	0.18	0.196	0.198	0.211	0.212
	0.169	0.156	0.155	0.16	0.162	0.159	0.164	0.166	0.178	0.18	0.195	0.199	0.211	0.212
	0.169	0.156	0.155	0.16	0.162	0.159	0.164	0.165	0.178	0.18	0.193	0.199	0.211	0.212
	0.169	0.156	0.155	0.16	0.162	0.159	0.164	0.165	0.178	0.181	0.193	0.199	0.211	0.213
	0.169	0.156	0.155	0.16	0.162	0.159	0.164	0.165	0.178	0.182	0.194	0.198	0.21	0.213
	0.169	0.156	0.155	0.16	0.162	0.159	0.164	0.165	0.178	0.182	0.197	0.198	0.21	0.214
	0.169	0.156	0.155	0.16	0.162	0.159	0.164	0.165	0.178	0.181	0.195	0.198	0.21	0.214
	0.169	0.156	0.155	0.16	0.162	0.159	0.164	0.165	0.178	0.181	0.194	0.197	0.21	0.214
	0.169	0.156	0.155	0.16	0.162	0.159	0.164	0.165	0.178	0.18	0.194	0.197	0.209	0.214
	0.169	0.156	0.155	0.16	0.162	0.159	0.164	0.165	0.178	0.18	0.196	0.197	0.209	0.213
	0.169	0.156	0.155	0.16	0.162	0.159	0.164	0.165	0.178	0.18	0.195	0.198	0.208	0.213
	0.169	0.156	0.155	0.16	0.162	0.159	0.164	0.165	0.178	0.18	0.193	0.198	0.208	0.212
	0.169	0.156	0.155	0.16	0.162	0.159	0.164	0.165	0.178	0.18	0.193	0.198	0.207	0.212
	0.169	0.156	0.155	0.16	0.162	0.159	0.164	0.165	0.178	0.18	0.192	0.198	0.207	0.212
	0.169	0.156	0.155	0.16	0.162	0.159	0.164	0.165	0.178	0.18	0.192	0.198	0.207	0.211
	0.169	0.156	0.156	0.16	0.162	0.159	0.164	0.165	0.178	0.18	0.193	0.198	0.207	0.211
	0.169	0.156	0.156	0.16	0.162	0.159	0.164	0.165	0.178	0.18	0.193	0.197	0.208	0.211
	0.169	0.156	0.156	0.16	0.161	0.158	0.163	0.165	0.178	0.18	0.194	0.197	0.209	0.211
	0.169	0.155	0.156	0.16	0.162	0.158	0.164	0.165	0.178	0.179	0.193	0.197	0.209	0.211
	0.169	0.155	0.156	0.16	0.162	0.159	0.164	0.165	0.178	0.179	0.192	0.197	0.209	0.211
	0.169	0.155	0.155	0.16	0.162	0.159	0.164	0.165	0.178	0.179	0.191	0.198	0.209	0.211
	0.164	0.158	0.168	0.164	0.22	0.219	0.286	0.285	0.412	0.41	0.429	0.43	0.437	0.451
	0.164	0.158	0.168	0.164	0.22	0.219	0.286	0.285	0.412	0.41	0.429	0.43	0.437	0.451
	0.164	0.158	0.168	0.164	0.22	0.219	0.286	0.285	0.412	0.41	0.429	0.43	0.437	0.451
	0.164	0.158	0.168	0.164	0.22	0.219	0.286	0.285	0.413	0.41	0.429	0.43	0.437	0.451
	0.164	0.158	0.168	0.164	0.22	0.219	0.286	0.285	0.413	0.41	0.429	0.43	0.437	0.451
	0.164	0.158	0.168	0.164	0.22	0.219	0.285	0.285	0.412	0.41	0.429	0.43	0.437	0.451
	0.164	0.158	0.168	0.164	0.22	0.219	0.286	0.285	0.412	0.41	0.429	0.43	0.437	0.451
	0.164	0.158	0.168	0.164	0.22	0.219	0.285	0.285	0.412	0.41	0.429	0.43	0.437	0.451
	0.164	0.158	0.168	0.165	0.22	0.219	0.286	0.285	0.412	0.41	0.429	0.43	0.437	0.451
	0.164	0.158	0.168	0.164	0.22	0.219	0.286	0.285	0.412	0.41	0.429	0.43	0.437	0.451
	0.164	0.158	0.168	0.164	0.22	0.219	0.285	0.285	0.412	0.41	0.429	0.43	0.437	0.451
	0.164	0.158	0.168	0.164	0.22	0.219	0.285	0.285	0.412	0.41	0.429	0.43	0.437	0.451
	0.164	0.158	0.168	0.164	0.22	0.219	0.285	0.285	0.412	0.41	0.429	0.43	0.437	0.451
	0.164	0.158	0.168	0.164	0.22	0.219	0.286	0.285	0.412	0.41	0.429	0.43	0.437	0.451
	0.164	0.158	0.168	0.164	0.22	0.219	0.286	0.285	0.412	0.41	0.429	0.43	0.437	0.451
	0.163	0.158	0.168	0.164	0.22	0.219	0.286	0.285	0.412	0.41	0.429	0.43	0.437	0.451
	0.163	0.158	0.168	0.164	0.22	0.218	0.285	0.285	0.412	0.41	0.429	0.43	0.437	0.451
	0.164	0.158	0.168	0.164	0.22	0.219	0.285	0.285	0.412	0.41	0.429	0.43	0.437	0.451
	0.163	0.158	0.168	0.164	0.22	0.219	0.286	0.285	0.412	0.41	0.429	0.43	0.437	0.451
	0.163	0.158	0.168	0.164	0.22	0.219	0.286	0.285	0.412	0.41	0.429	0.43	0.437	0.451
	0.163	0.158	0.168	0.164	0.22	0.218	0.286	0.285	0.413	0.41	0.429	0.43	0.437	0.451
	0.163	0.158	0.168	0.164	0.22	0.218	0.285	0.285	0.413	0.41	0.429	0.43	0.437	0.451
	0.163	0.158	0.168	0.164	0.22	0.218	0.285	0.284	0.413	0.41	0.429	0.43	0.437	0.451
	0.163	0.158	0.168	0.164	0.22	0.218	0.286	0.285	0.414	0.41	0.429	0.43	0.436	0.45
	0.163	0.158	0.168	0.164	0.22	0.218	0.286	0.285	0.414	0.41	0.429	0.43	0.437	0.45
	0.163	0.158	0.168	0.164	0.22	0.218	0.285	0.284	0.414	0.41	0.429	0.43	0.436	0.45
	0.163	0.158	0.168	0.164	0.22	0.218	0.285	0.284	0.415	0.409	0.429	0.43	0.436	0.45
	0.163	0.158	0.168	0.164	0.22	0.218	0.285	0.284	0.416	0.41	0.429	0.429	0.437	0.45
	0.163	0.158	0.168	0.164	0.22	0.218	0.285	0.284	0.416	0.409	0.429	0.429	0.436	0.45
	0.163	0.158	0.168	0.164	0.22	0.218	0.286	0.284	0.417	0.41	0.429	0.43	0.437	0.451
	0.163	0.158	0.168	0.164	0.22	0.218	0.286	0.284	0.417	0.409	0.429	0.43	0.437	0.45
	0.163	0.158	0.168	0.164	0.22	0.218	0.285	0.284	0.417	0.409	0.429	0.429	0.436	0.45
	0.163	0.158	0.168	0.164	0.22	0.218	0.285	0.284	0.417	0.409	0.43	0.429	0.436	0.45
	0.163	0.158	0.168	0.164	0.22	0.218	0.285	0.284	0.417	0.409	0.43	0.429	0.436	0.45
	0.163	0.158	0.168	0.163	0.22	0.218	0.286	0.284	0.416	0.41	0.43	0.429	0.437	0.45
	0.163	0.158	0.168	0.163	0.22	0.218	0.286	0.284	0.415	0.409	0.431	0.429	0.436	0.45
	0.163	0.158	0.168	0.164	0.22	0.218	0.286	0.284	0.414	0.409	0.431	0.429	0.436	0.45
	0.163	0.158	0.168	0.163	0.22	0.218	0.285	0.284	0.413	0.409	0.431	0.429	0.436	0.45
	0.163	0.158	0.168	0.163	0.219	0.218	0.285	0.284	0.412	0.409	0.431	0.429	0.436	0.45
	0.163	0.158	0.168	0.163	0.219	0.218	0.285	0.284	0.412	0.409	0.43	0.429	0.436	0.45
	0.163	0.158	0.168	0.163	0.219	0.218	0.286	0.284	0.412	0.409	0.43	0.429	0.436	0.45
	0.163	0.158	0.168	0.163	0.219	0.218	0.286	0.284	0.411	0.409	0.43	0.429	0.436	0.45
	0.163	0.158	0.168	0.163	0.219	0.218	0.285	0.284	0.411	0.409	0.43	0.429	0.436	0.45
	0.163	0.158	0.168	0.163	0.219	0.218	0.285	0.284	0.411	0.409	0.429	0.429	0.436	0.45
	0.163	0.158	0.167	0.163	0.219	0.218	0.285	0.284	0.411	0.409	0.429	0.429	0.436	0.45
	0.163	0.158	0.167	0.164	0.219	0.218	0.285	0.284	0.411	0.409	0.429	0.429	0.436	0.45
	0.163	0.158	0.168	0.164	0.219	0.218	0.286	0.284	0.411	0.409	0.429	0.429	0.436	0.45
	0.163	0.157	0.167	0.163	0.219	0.218	0.285	0.284	0.411	0.409	0.429	0.429	0.436	0.45
	0.163	0.158	0.167	0.163	0.219	0.218	0.284	0.284	0.411	0.409	0.429	0.429	0.436	0.45
	0.163	0.157	0.168	0.163	0.219	0.218	0.284	0.284	0.411	0.409	0.428	0.429	0.436	0.45
	0.163	0.158	0.168	0.163	0.219	0.218	0.284	0.284	0.411	0.409	0.428	0.429	0.436	0.45
	0.163	0.157	0.167	0.163	0.219	0.218	0.285	0.284	0.411	0.409	0.428	0.429	0.436	0.45
	0.163	0.157	0.167	0.163	0.219	0.218	0.285	0.284	0.412	0.409	0.428	0.429	0.436	0.45
	0.163	0.157	0.167	0.163	0.219	0.218	0.284	0.284	0.412	0.409	0.428	0.429	0.436	0.45
	0.163	0.157	0.167	0.163	0.219	0.218	0.284	0.284	0.412	0.409	0.428	0.429	0.436	0.45
	0.163	0.158	0.167	0.163	0.219	0.218	0.284	0.284	0.413	0.409	0.428	0.429	0.436	0.45
	0.163	0.157	0.167	0.163	0.219	0.218	0.284	0.284	0.412	0.409	0.429	0.428	0.435	0.449
	0.163	0.157	0.167	0.163	0.219	0.218	0.285	0.284	0.411	0.409	0.429	0.429	0.436	0.449
	0.163	0.157	0.167	0.163	0.219	0.218	0.284	0.284	0.411	0.409	0.43	0.429	0.436	0.45
	0.163	0.157	0.167	0.163	0.219	0.218	0.284	0.284	0.411	0.409	0.429	0.428	0.436	0.449
	0.163	0.157	0.167	0.163	0.219	0.218	0.284	0.284	0.411	0.409	0.429	0.429	0.436	0.449
	0.163	0.157	0.167	0.163	0.219	0.218	0.284	0.284	0.411	0.409	0.43	0.429	0.436	0.449
	0.163	0.157	0.167	0.163	0.219	0.218	0.284	0.284	0.411	0.409	0.429	0.429	0.436	0.449
	0.163	0.157	0.167	0.163	0.219	0.218	0.284	0.283	0.411	0.409	0.429	0.429	0.435	0.449
	0.163	0.157	0.167	0.163	0.219	0.218	0.284	0.284	0.411	0.409	0.429	0.428	0.435	0.449
	0.163	0.157	0.167	0.164	0.219	0.218	0.284	0.284	0.411	0.409	0.428	0.428	0.435	0.449
	0.163	0.157	0.167	0.163	0.219	0.217	0.284	0.283	0.411	0.409	0.428	0.428	0.435	0.449
	0.163	0.157	0.167	0.163	0.219	0.217	0.284	0.284	0.411	0.409	0.428	0.428	0.435	0.449
	0.163	0.157	0.167	0.163	0.219	0.217	0.284	0.283	0.411	0.409	0.428	0.428	0.435	0.449
	0.163	0.157	0.167	0.163	0.219	0.217	0.284	0.283	0.411	0.409	0.428	0.428	0.435	0.449
	0.163	0.157	0.167	0.163	0.219	0.217	0.284	0.283	0.411	0.409	0.428	0.428	0.435	0.449
	0.162	0.157	0.167	0.163	0.219	0.217	0.284	0.283	0.411	0.409	0.428	0.428	0.435	0.449
	0.162	0.157	0.167	0.163	0.219	0.217	0.284	0.283	0.411	0.409	0.428	0.428	0.435	0.449
	0.162	0.157	0.167	0.163	0.219	0.217	0.284	0.283	0.411	0.408	0.428	0.428	0.435	0.449
	0.163	0.157	0.167	0.163	0.219	0.217	0.284	0.283	0.411	0.408	0.429	0.428	0.435	0.449
	0.163	0.157	0.167	0.163	0.219	0.217	0.284	0.283	0.411	0.408	0.429	0.428	0.435	0.449
	0.162	0.157	0.167	0.163	0.219	0.217	0.284	0.283	0.41	0.408	0.43	0.428	0.435	0.449
	0.162	0.157	0.167	0.163	0.219	0.217	0.284	0.283	0.41	0.408	0.429	0.428	0.435	0.449
	0.162	0.157	0.167	0.163	0.218	0.217	0.284	0.283	0.41	0.408	0.429	0.428	0.435	0.449
	0.162	0.157	0.167	0.163	0.219	0.217	0.284	0.283	0.41	0.409	0.429	0.428	0.435	0.449
	0.162	0.157	0.167	0.163	0.218	0.217	0.284	0.283	0.41	0.408	0.428	0.428	0.435	0.449
	0.162	0.157	0.167	0.162	0.218	0.217	0.284	0.283	0.41	0.408	0.428	0.428	0.435	0.449
	0.162	0.157	0.167	0.163	0.218	0.217	0.284	0.283	0.41	0.408	0.428	0.428	0.435	0.449
	0.162	0.157	0.167	0.163	0.218	0.217	0.284	0.283	0.41	0.408	0.427	0.428	0.435	0.449
	0.162	0.157	0.167	0.163	0.218	0.217	0.284	0.283	0.411	0.408	0.427	0.428	0.435	0.449
	0.162	0.157	0.167	0.162	0.218	0.217	0.283	0.283	0.41	0.408	0.427	0.428	0.435	0.449
	0.162	0.157	0.167	0.163	0.218	0.217	0.284	0.283	0.41	0.408	0.427	0.428	0.435	0.449
	0.162	0.157	0.167	0.162	0.218	0.217	0.284	0.283	0.41	0.408	0.427	0.428	0.435	0.448
	0.162	0.157	0.167	0.163	0.218	0.217	0.284	0.283	0.41	0.408	0.427	0.428	0.435	0.449
	0.162	0.157	0.167	0.162	0.218	0.217	0.284	0.283	0.41	0.408	0.427	0.428	0.434	0.448
	0.162	0.157	0.167	0.162	0.218	0.217	0.284	0.283	0.41	0.408	0.428	0.428	0.434	0.448
	0.162	0.157	0.167	0.162	0.218	0.217	0.283	0.283	0.41	0.408	0.428	0.428	0.434	0.448
	0.162	0.157	0.167	0.162	0.218	0.217	0.283	0.283	0.41	0.408	0.428	0.428	0.434	0.448
	0.162	0.157	0.167	0.162	0.218	0.217	0.283	0.283	0.41	0.408	0.429	0.428	0.435	0.448
	0.162	0.157	0.167	0.162	0.218	0.217	0.284	0.283	0.41	0.408	0.429	0.428	0.434	0.448
	0.162	0.157	0.166	0.162	0.218	0.217	0.284	0.283	0.41	0.408	0.429	0.428	0.435	0.448
	0.162	0.157	0.167	0.162	0.218	0.217	0.283	0.283	0.41	0.408	0.429	0.427	0.434	0.448
	0.162	0.156	0.166	0.162	0.218	0.217	0.283	0.283	0.41	0.408	0.428	0.427	0.434	0.448
	0.162	0.157	0.167	0.162	0.218	0.217	0.283	0.283	0.411	0.408	0.428	0.427	0.434	0.448
	0.162	0.157	0.166	0.162	0.218	0.217	0.283	0.283	0.41	0.408	0.428	0.427	0.434	0.448
	0.162	0.157	0.167	0.162	0.218	0.217	0.283	0.283	0.41	0.408	0.428	0.427	0.434	0.448
[truncated: 10 more columns]

## Sheet: pS136_3
	Extracted															Absolute																same Level																Slopes
Seconds	Ctrl	Ctrl	10µM	10µM	50µM	50µM	100µM	100µM	250µM	250µM	500µM	500µM	750µM	750µM		Ctrl	Ctrl	10µM	10µM	50µM	50µM	100µM	100µM	250µM	250µM	500µM	500µM	750µM	750µM		Seconds	Ctrl	Ctrl	10µM	10µM	50µM	50µM	100µM	100µM	250µM	250µM	500µM	500µM	750µM	750µM			10µM	10µM
9	0.144	0.148	0.139	0.142	0.141	0.144	0.141	0.144	0.146	0.148	0.156	0.155	0.167	0.165		78.1111	80.3333	75.3333	77	76.4444	78.1111	76.4444	78.1111	79.2222	80.3333	84.7778	84.2222	90.8889	89.7778		9	0	0	0	0	0	0	0	0	0	0	0	0	0	0			0.0123457	0.00617284
18	0.144	0.149	0.14	0.139	0.141	0.143	0.141	0.143	0.146	0.147	0.155	0.155	0.166	0.166		78.1111	80.8889	75.8889	75.3333	76.4444	77.5556	76.4444	77.5556	79.2222	79.7778	84.2222	84.2222	90.3333	90.3333		18	0	0.555556	0.555556	-1.66667	0	-0.555556	0	-0.555556	0	-0.555556	-0.555556	0	-0.555556	0.555556
27	0.145	0.15	0.14	0.137	0.141	0.144	0.141	0.143	0.146	0.146	0.156	0.155	0.168	0.164		78.6667	81.4444	75.8889	74.2222	76.4444	78.1111	76.4444	77.5556	79.2222	79.2222	84.7778	84.2222	91.4444	89.2222		27	0.555556	1.11111	0.555556	-2.77778	0	0	0	-0.555556	0	-1.11111	0	0	0.555556	-0.555556
36	0.145	0.15	0.141	0.137	0.141	0.144	0.141	0.144	0.145	0.147	0.156	0.157	0.171	0.165		78.6667	81.4444	76.4444	74.2222	76.4444	78.1111	76.4444	78.1111	78.6667	79.7778	84.7778	85.3333	93.1111	89.7778		36	0.555556	1.11111	1.11111	-2.77778	0	0	0	0	-0.555556	-0.555556	0	1.11111	2.22222	0
45	0.146	0.151	0.14	0.137	0.141	0.143	0.142	0.144	0.145	0.148	0.156	0.159	0.172	0.165		79.2222	82	75.8889	74.2222	76.4444	77.5556	77	78.1111	78.6667	80.3333	84.7778	86.4444	93.6667	89.7778		45	1.11111	1.66667	0.555556	-2.77778	0	-0.555556	0.555556	0	-0.555556	0	0	2.22222	2.77778	0
54	0.146	0.151	0.141	0.138	0.142	0.143	0.143	0.144	0.146	0.148	0.157	0.16	0.173	0.166		79.2222	82	76.4444	74.7778	77	77.5556	77.5556	78.1111	79.2222	80.3333	85.3333	87	94.2222	90.3333		54	1.11111	1.66667	1.11111	-2.22222	0.555556	-0.555556	1.11111	0	0	0	0.555556	2.77778	3.33333	0.555556
63	0.146	0.152	0.141	0.139	0.142	0.143	0.143	0.145	0.147	0.149	0.159	0.161	0.173	0.167		79.2222	82.5556	76.4444	75.3333	77	77.5556	77.5556	78.6667	79.7778	80.8889	86.4444	87.5556	94.2222	90.8889		63	1.11111	2.22222	1.11111	-1.66667	0.555556	-0.555556	1.11111	0.555556	0.555556	0.555556	1.66667	3.33333	3.33333	1.11111
72	0.147	0.152	0.142	0.139	0.143	0.144	0.144	0.145	0.148	0.15	0.16	0.162	0.174	0.167		79.7778	82.5556	77	75.3333	77.5556	78.1111	78.1111	78.6667	80.3333	81.4444	87	88.1111	94.7778	90.8889		72	1.66667	2.22222	1.66667	-1.66667	1.11111	0	1.66667	0.555556	1.11111	1.11111	2.22222	3.88889	3.88889	1.11111
81	0.147	0.153	0.142	0.139	0.143	0.144	0.144	0.146	0.149	0.15	0.161	0.162	0.174	0.167		79.7778	83.1111	77	75.3333	77.5556	78.1111	78.1111	79.2222	80.8889	81.4444	87.5556	88.1111	94.7778	90.8889		81	1.66667	2.77778	1.66667	-1.66667	1.11111	0	1.66667	1.11111	1.66667	1.11111	2.77778	3.88889	3.88889	1.11111				10µM
90	0.147	0.153	0.142	0.14	0.144	0.145	0.145	0.146	0.15	0.151	0.162	0.163	0.174	0.168		79.7778	83.1111	77	75.8889	78.1111	78.6667	78.6667	79.2222	81.4444	82	88.1111	88.6667	94.7778	91.4444		90	1.66667	2.77778	1.66667	-1.11111	1.66667	0.555556	2.22222	1.11111	2.22222	1.66667	3.33333	4.44444	3.88889	1.66667				50µM
99	0.147	0.153	0.143	0.141	0.144	0.145	0.146	0.147	0.151	0.152	0.163	0.163	0.174	0.168		79.7778	83.1111	77.5556	76.4444	78.1111	78.6667	79.2222	79.7778	82	82.5556	88.6667	88.6667	94.7778	91.4444		99	1.66667	2.77778	2.22222	-0.555556	1.66667	0.555556	2.77778	1.66667	2.77778	2.22222	3.88889	4.44444	3.88889	1.66667				100µM
108	0.148	0.153	0.143	0.141	0.145	0.146	0.149	0.147	0.153	0.152	0.164	0.163	0.175	0.169		80.3333	83.1111	77.5556	76.4444	78.6667	79.2222	80.8889	79.7778	83.1111	82.5556	89.2222	88.6667	95.3333	92		108	2.22222	2.77778	2.22222	-0.555556	2.22222	1.11111	4.44444	1.66667	3.88889	2.22222	4.44444	4.44444	4.44444	2.22222				250µM
117	0.148	0.153	0.144	0.141	0.145	0.146	0.152	0.147	0.154	0.153	0.164	0.164	0.175	0.17		80.3333	83.1111	78.1111	76.4444	78.6667	79.2222	82.5556	79.7778	83.6667	83.1111	89.2222	89.2222	95.3333	92.5556		117	2.22222	2.77778	2.77778	-0.555556	2.22222	1.11111	6.11111	1.66667	4.44444	2.77778	4.44444	5	4.44444	2.77778				500µM
126	0.148	0.153	0.144	0.142	0.146	0.147	0.154	0.148	0.155	0.153	0.164	0.164	0.175	0.171		80.3333	83.1111	78.1111	77	79.2222	79.7778	83.6667	80.3333	84.2222	83.1111	89.2222	89.2222	95.3333	93.1111		126	2.22222	2.77778	2.77778	0	2.77778	1.66667	7.22222	2.22222	5	2.77778	4.44444	5	4.44444	3.33333				750µM
135	0.148	0.154	0.145	0.142	0.147	0.147	0.154	0.148	0.156	0.154	0.165	0.163	0.175	0.172		80.3333	83.6667	78.6667	77	79.7778	79.7778	83.6667	80.3333	84.7778	83.6667	89.7778	88.6667	95.3333	93.6667		135	2.22222	3.33333	3.33333	0	3.33333	1.66667	7.22222	2.22222	5.55556	3.33333	5	4.44444	4.44444	3.88889
144	0.148	0.154	0.145	0.143	0.148	0.147	0.151	0.148	0.157	0.154	0.165	0.164	0.176	0.173		80.3333	83.6667	78.6667	77.5556	80.3333	79.7778	82	80.3333	85.3333	83.6667	89.7778	89.2222	95.8889	94.2222		144	2.22222	3.33333	3.33333	0.555556	3.88889	1.66667	5.55556	2.22222	6.11111	3.33333	5	5	5	4.44444
153	0.148	0.154	0.145	0.143	0.148	0.147	0.15	0.148	0.157	0.154	0.165	0.163	0.176	0.175		80.3333	83.6667	78.6667	77.5556	80.3333	79.7778	81.4444	80.3333	85.3333	83.6667	89.7778	88.6667	95.8889	95.3333		153	2.22222	3.33333	3.33333	0.555556	3.88889	1.66667	5	2.22222	6.11111	3.33333	5	4.44444	5	5.55556
162	0.148	0.154	0.146	0.143	0.149	0.147	0.15	0.148	0.158	0.155	0.166	0.164	0.177	0.175		80.3333	83.6667	79.2222	77.5556	80.8889	79.7778	81.4444	80.3333	85.8889	84.2222	90.3333	89.2222	96.4444	95.3333		162	2.22222	3.33333	3.88889	0.555556	4.44444	1.66667	5	2.22222	6.66667	3.88889	5.55556	5	5.55556	5.55556
171	0.148	0.154	0.147	0.143	0.149	0.148	0.15	0.149	0.159	0.155	0.166	0.164	0.177	0.177		80.3333	83.6667	79.7778	77.5556	80.8889	80.3333	81.4444	80.8889	86.4444	84.2222	90.3333	89.2222	96.4444	96.4444		171	2.22222	3.33333	4.44444	0.555556	4.44444	2.22222	5	2.77778	7.22222	3.88889	5.55556	5	5.55556	6.66667
180	0.148	0.154	0.147	0.143	0.149	0.148	0.15	0.149	0.159	0.155	0.166	0.164	0.177	0.179		80.3333	83.6667	79.7778	77.5556	80.8889	80.3333	81.4444	80.8889	86.4444	84.2222	90.3333	89.2222	96.4444	97.5556		180	2.22222	3.33333	4.44444	0.555556	4.44444	2.22222	5	2.77778	7.22222	3.88889	5.55556	5	5.55556	7.77778
189	0.149	0.154	0.148	0.144	0.15	0.148	0.151	0.15	0.159	0.155	0.167	0.165	0.178	0.18		80.8889	83.6667	80.3333	78.1111	81.4444	80.3333	82	81.4444	86.4444	84.2222	90.8889	89.7778	97	98.1111		189	2.77778	3.33333	5	1.11111	5	2.22222	5.55556	3.33333	7.22222	3.88889	6.11111	5.55556	6.11111	8.33333
198	0.149	0.154	0.149	0.144	0.15	0.148	0.151	0.151	0.159	0.155	0.167	0.165	0.178	0.181		80.8889	83.6667	80.8889	78.1111	81.4444	80.3333	82	82	86.4444	84.2222	90.8889	89.7778	97	98.6667		198	2.77778	3.33333	5.55556	1.11111	5	2.22222	5.55556	3.88889	7.22222	3.88889	6.11111	5.55556	6.11111	8.88889
207	0.149	0.155	0.149	0.144	0.15	0.148	0.151	0.151	0.16	0.156	0.167	0.166	0.179	0.181		80.8889	84.2222	80.8889	78.1111	81.4444	80.3333	82	82	87	84.7778	90.8889	90.3333	97.5556	98.6667		207	2.77778	3.88889	5.55556	1.11111	5	2.22222	5.55556	3.88889	7.77778	4.44444	6.11111	6.11111	6.66667	8.88889
216	0.149	0.155	0.149	0.144	0.15	0.148	0.151	0.152	0.16	0.156	0.167	0.167	0.179	0.181		80.8889	84.2222	80.8889	78.1111	81.4444	80.3333	82	82.5556	87	84.7778	90.8889	90.8889	97.5556	98.6667		216	2.77778	3.88889	5.55556	1.11111	5	2.22222	5.55556	4.44444	7.77778	4.44444	6.11111	6.66667	6.66667	8.88889
225	0.149	0.155	0.149	0.144	0.15	0.148	0.152	0.152	0.16	0.156	0.168	0.167	0.179	0.182		80.8889	84.2222	80.8889	78.1111	81.4444	80.3333	82.5556	82.5556	87	84.7778	91.4444	90.8889	97.5556	99.2222		225	2.77778	3.88889	5.55556	1.11111	5	2.22222	6.11111	4.44444	7.77778	4.44444	6.66667	6.66667	6.66667	9.44444
234	0.149	0.155	0.15	0.144	0.15	0.149	0.152	0.152	0.16	0.156	0.168	0.168	0.179	0.183		80.8889	84.2222	81.4444	78.1111	81.4444	80.8889	82.5556	82.5556	87	84.7778	91.4444	91.4444	97.5556	99.7778		234	2.77778	3.88889	6.11111	1.11111	5	2.77778	6.11111	4.44444	7.77778	4.44444	6.66667	7.22222	6.66667	10
243	0.149	0.155	0.15	0.144	0.151	0.149	0.152	0.152	0.16	0.156	0.168	0.168	0.18	0.183		80.8889	84.2222	81.4444	78.1111	82	80.8889	82.5556	82.5556	87	84.7778	91.4444	91.4444	98.1111	99.7778		243	2.77778	3.88889	6.11111	1.11111	5.55556	2.77778	6.11111	4.44444	7.77778	4.44444	6.66667	7.22222	7.22222	10
252	0.149	0.155	0.15	0.144	0.151	0.149	0.152	0.152	0.16	0.157	0.169	0.168	0.18	0.183		80.8889	84.2222	81.4444	78.1111	82	80.8889	82.5556	82.5556	87	85.3333	92	91.4444	98.1111	99.7778		252	2.77778	3.88889	6.11111	1.11111	5.55556	2.77778	6.11111	4.44444	7.77778	5	7.22222	7.22222	7.22222	10
261	0.149	0.156	0.15	0.145	0.151	0.149	0.152	0.152	0.161	0.157	0.169	0.169	0.18	0.183		80.8889	84.7778	81.4444	78.6667	82	80.8889	82.5556	82.5556	87.5556	85.3333	92	92	98.1111	99.7778		261	2.77778	4.44444	6.11111	1.66667	5.55556	2.77778	6.11111	4.44444	8.33333	5	7.22222	7.77778	7.22222	10
270	0.149	0.156	0.15	0.147	0.151	0.149	0.152	0.152	0.161	0.157	0.169	0.169	0.181	0.182		80.8889	84.7778	81.4444	79.7778	82	80.8889	82.5556	82.5556	87.5556	85.3333	92	92	98.6667	99.2222		270	2.77778	4.44444	6.11111	2.77778	5.55556	2.77778	6.11111	4.44444	8.33333	5	7.22222	7.77778	7.77778	9.44444
279	0.15	0.156	0.15	0.149	0.151	0.149	0.153	0.153	0.161	0.157	0.17	0.17	0.181	0.182		81.4444	84.7778	81.4444	80.8889	82	80.8889	83.1111	83.1111	87.5556	85.3333	92.5556	92.5556	98.6667	99.2222		279	3.33333	4.44444	6.11111	3.88889	5.55556	2.77778	6.66667	5	8.33333	5	7.77778	8.33333	7.77778	9.44444
288	0.15	0.156	0.151	0.151	0.151	0.149	0.153	0.154	0.161	0.157	0.17	0.17	0.181	0.181		81.4444	84.7778	82	82	82	80.8889	83.1111	83.6667	87.5556	85.3333	92.5556	92.5556	98.6667	98.6667		288	3.33333	4.44444	6.66667	5	5.55556	2.77778	6.66667	5.55556	8.33333	5	7.77778	8.33333	7.77778	8.88889
297	0.15	0.156	0.151	0.151	0.151	0.149	0.153	0.154	0.161	0.157	0.17	0.171	0.181	0.181		81.4444	84.7778	82	82	82	80.8889	83.1111	83.6667	87.5556	85.3333	92.5556	93.1111	98.6667	98.6667		297	3.33333	4.44444	6.66667	5	5.55556	2.77778	6.66667	5.55556	8.33333	5	7.77778	8.88889	7.77778	8.88889
306	0.15	0.156	0.151	0.151	0.152	0.15	0.153	0.155	0.161	0.158	0.17	0.171	0.182	0.182		81.4444	84.7778	82	82	82.5556	81.4444	83.1111	84.2222	87.5556	85.8889	92.5556	93.1111	99.2222	99.2222		306	3.33333	4.44444	6.66667	5	6.11111	3.33333	6.66667	6.11111	8.33333	5.55556	7.77778	8.88889	8.33333	9.44444
315	0.15	0.156	0.151	0.151	0.152	0.15	0.153	0.155	0.162	0.159	0.171	0.171	0.182	0.183		81.4444	84.7778	82	82	82.5556	81.4444	83.1111	84.2222	88.1111	86.4444	93.1111	93.1111	99.2222	99.7778		315	3.33333	4.44444	6.66667	5	6.11111	3.33333	6.66667	6.11111	8.88889	6.11111	8.33333	8.88889	8.33333	10
324	0.15	0.156	0.151	0.149	0.152	0.15	0.153	0.155	0.161	0.16	0.171	0.171	0.183	0.183		81.4444	84.7778	82	80.8889	82.5556	81.4444	83.1111	84.2222	87.5556	87	93.1111	93.1111	99.7778	99.7778		324	3.33333	4.44444	6.66667	3.88889	6.11111	3.33333	6.66667	6.11111	8.33333	6.66667	8.33333	8.88889	8.88889	10
333	0.15	0.156	0.151	0.148	0.152	0.15	0.154	0.155	0.162	0.159	0.171	0.172	0.183	0.183		81.4444	84.7778	82	80.3333	82.5556	81.4444	83.6667	84.2222	88.1111	86.4444	93.1111	93.6667	99.7778	99.7778		333	3.33333	4.44444	6.66667	3.33333	6.11111	3.33333	7.22222	6.11111	8.88889	6.11111	8.33333	9.44444	8.88889	10
342	0.15	0.156	0.151	0.148	0.152	0.15	0.154	0.154	0.162	0.158	0.172	0.172	0.184	0.183		81.4444	84.7778	82	80.3333	82.5556	81.4444	83.6667	83.6667	88.1111	85.8889	93.6667	93.6667	100.333	99.7778		342	3.33333	4.44444	6.66667	3.33333	6.11111	3.33333	7.22222	5.55556	8.88889	5.55556	8.88889	9.44444	9.44444	10
351	0.15	0.156	0.151	0.147	0.152	0.15	0.154	0.153	0.162	0.158	0.172	0.172	0.184	0.184		81.4444	84.7778	82	79.7778	82.5556	81.4444	83.6667	83.1111	88.1111	85.8889	93.6667	93.6667	100.333	100.333		351	3.33333	4.44444	6.66667	2.77778	6.11111	3.33333	7.22222	5	8.88889	5.55556	8.88889	9.44444	9.44444	10.5556
360	0.15	0.156	0.151	0.148	0.152	0.15	0.154	0.153	0.162	0.159	0.172	0.172	0.185	0.185		81.4444	84.7778	82	80.3333	82.5556	81.4444	83.6667	83.1111	88.1111	86.4444	93.6667	93.6667	100.889	100.889		360	3.33333	4.44444	6.66667	3.33333	6.11111	3.33333	7.22222	5	8.88889	6.11111	8.88889	9.44444	10	11.1111
369	0.151	0.156	0.151	0.149	0.153	0.15	0.154	0.153	0.162	0.16	0.172	0.172	0.185	0.187		82	84.7778	82	80.8889	83.1111	81.4444	83.6667	83.1111	88.1111	87	93.6667	93.6667	100.889	102		369	3.88889	4.44444	6.66667	3.88889	6.66667	3.33333	7.22222	5	8.88889	6.66667	8.88889	9.44444	10	12.2222
378	0.15	0.156	0.151	0.15	0.153	0.15	0.154	0.153	0.162	0.16	0.172	0.172	0.185	0.187		81.4444	84.7778	82	81.4444	83.1111	81.4444	83.6667	83.1111	88.1111	87	93.6667	93.6667	100.889	102		378	3.33333	4.44444	6.66667	4.44444	6.66667	3.33333	7.22222	5	8.88889	6.66667	8.88889	9.44444	10	12.2222
387	0.151	0.157	0.151	0.151	0.153	0.15	0.154	0.155	0.162	0.159	0.172	0.173	0.185	0.187		82	85.3333	82	82	83.1111	81.4444	83.6667	84.2222	88.1111	86.4444	93.6667	94.2222	100.889	102		387	3.88889	5	6.66667	5	6.66667	3.33333	7.22222	6.11111	8.88889	6.11111	8.88889	10	10	12.2222
396	0.151	0.157	0.151	0.151	0.153	0.151	0.154	0.156	0.162	0.159	0.173	0.174	0.185	0.187		82	85.3333	82	82	83.1111	82	83.6667	84.7778	88.1111	86.4444	94.2222	94.7778	100.889	102		396	3.88889	5	6.66667	5	6.66667	3.88889	7.22222	6.66667	8.88889	6.11111	9.44444	10.5556	10	12.2222
405	0.151	0.157	0.151	0.151	0.153	0.151	0.154	0.155	0.162	0.159	0.173	0.174	0.185	0.187		82	85.3333	82	82	83.1111	82	83.6667	84.2222	88.1111	86.4444	94.2222	94.7778	100.889	102		405	3.88889	5	6.66667	5	6.66667	3.88889	7.22222	6.11111	8.88889	6.11111	9.44444	10.5556	10	12.2222
414	0.151	0.157	0.152	0.151	0.153	0.151	0.155	0.154	0.163	0.161	0.173	0.175	0.186	0.187		82	85.3333	82.5556	82	83.1111	82	84.2222	83.6667	88.6667	87.5556	94.2222	95.3333	101.444	102		414	3.88889	5	7.22222	5	6.66667	3.88889	7.77778	5.55556	9.44444	7.22222	9.44444	11.1111	10.5556	12.2222
423	0.151	0.157	0.152	0.152	0.153	0.151	0.155	0.153	0.163	0.16	0.173	0.175	0.186	0.188		82	85.3333	82.5556	82.5556	83.1111	82	84.2222	83.1111	88.6667	87	94.2222	95.3333	101.444	102.556		423	3.88889	5	7.22222	5.55556	6.66667	3.88889	7.77778	5	9.44444	6.66667	9.44444	11.1111	10.5556	12.7778
432	0.151	0.157	0.152	0.152	0.153	0.151	0.155	0.153	0.163	0.161	0.174	0.174	0.186	0.186		82	85.3333	82.5556	82.5556	83.1111	82	84.2222	83.1111	88.6667	87.5556	94.7778	94.7778	101.444	101.444		432	3.88889	5	7.22222	5.55556	6.66667	3.88889	7.77778	5	9.44444	7.22222	10	10.5556	10.5556	11.6667
441	0.151	0.157	0.152	0.153	0.153	0.151	0.155	0.152	0.163	0.161	0.174	0.174	0.186	0.185		82	85.3333	82.5556	83.1111	83.1111	82	84.2222	82.5556	88.6667	87.5556	94.7778	94.7778	101.444	100.889		441	3.88889	5	7.22222	6.11111	6.66667	3.88889	7.77778	4.44444	9.44444	7.22222	10	10.5556	10.5556	11.1111
450	0.151	0.157	0.152	0.153	0.153	0.151	0.155	0.153	0.163	0.163	0.174	0.174	0.186	0.184		82	85.3333	82.5556	83.1111	83.1111	82	84.2222	83.1111	88.6667	88.6667	94.7778	94.7778	101.444	100.333		450	3.88889	5	7.22222	6.11111	6.66667	3.88889	7.77778	5	9.44444	8.33333	10	10.5556	10.5556	10.5556
459	0.151	0.157	0.153	0.153	0.154	0.151	0.155	0.153	0.164	0.163	0.174	0.174	0.186	0.184		82	85.3333	83.1111	83.1111	83.6667	82	84.2222	83.1111	89.2222	88.6667	94.7778	94.7778	101.444	100.333		459	3.88889	5	7.77778	6.11111	7.22222	3.88889	7.77778	5	10	8.33333	10	10.5556	10.5556	10.5556
468	0.151	0.157	0.152	0.153	0.154	0.151	0.155	0.153	0.164	0.16	0.175	0.175	0.186	0.184		82	85.3333	82.5556	83.1111	83.6667	82	84.2222	83.1111	89.2222	87	95.3333	95.3333	101.444	100.333		468	3.88889	5	7.22222	6.11111	7.22222	3.88889	7.77778	5	10	6.66667	10.5556	11.1111	10.5556	10.5556
477	0.151	0.157	0.153	0.154	0.154	0.151	0.155	0.153	0.164	0.16	0.175	0.176	0.186	0.184		82	85.3333	83.1111	83.6667	83.6667	82	84.2222	83.1111	89.2222	87	95.3333	95.8889	101.444	100.333		477	3.88889	5	7.77778	6.66667	7.22222	3.88889	7.77778	5	10	6.66667	10.5556	11.6667	10.5556	10.5556
486	0.151	0.157	0.153	0.154	0.154	0.152	0.155	0.153	0.164	0.162	0.175	0.176	0.186	0.184		82	85.3333	83.1111	83.6667	83.6667	82.5556	84.2222	83.1111	89.2222	88.1111	95.3333	95.8889	101.444	100.333		486	3.88889	5	7.77778	6.66667	7.22222	4.44444	7.77778	5	10	7.77778	10.5556	11.6667	10.5556	10.5556
495	0.151	0.157	0.153	0.153	0.154	0.152	0.155	0.153	0.164	0.166	0.175	0.176	0.186	0.184		82	85.3333	83.1111	83.1111	83.6667	82.5556	84.2222	83.1111	89.2222	90.3333	95.3333	95.8889	101.444	100.333		495	3.88889	5	7.77778	6.11111	7.22222	4.44444	7.77778	5	10	10	10.5556	11.6667	10.5556	10.5556
504	0.151	0.157	0.153	0.153	0.154	0.152	0.155	0.153	0.164	0.164	0.175	0.176	0.186	0.185		82	85.3333	83.1111	83.1111	83.6667	82.5556	84.2222	83.1111	89.2222	89.2222	95.3333	95.8889	101.444	100.889		504	3.88889	5	7.77778	6.11111	7.22222	4.44444	7.77778	5	10	8.88889	10.5556	11.6667	10.5556	11.1111
513	0.151	0.157	0.152	0.151	0.154	0.152	0.156	0.153	0.164	0.162	0.175	0.176	0.186	0.186		82	85.3333	82.5556	82	83.6667	82.5556	84.7778	83.1111	89.2222	88.1111	95.3333	95.8889	101.444	101.444		513	3.88889	5	7.22222	5	7.22222	4.44444	8.33333	5	10	7.77778	10.5556	11.6667	10.5556	11.6667
522	0.151	0.157	0.153	0.15	0.154	0.152	0.156	0.153	0.165	0.161	0.176	0.176	0.186	0.187		82	85.3333	83.1111	81.4444	83.6667	82.5556	84.7778	83.1111	89.7778	87.5556	95.8889	95.8889	101.444	102		522	3.88889	5	7.77778	4.44444	7.22222	4.44444	8.33333	5	10.5556	7.22222	11.1111	11.6667	10.5556	12.2222
531	0.151	0.157	0.153	0.15	0.154	0.152	0.157	0.153	0.165	0.161	0.176	0.178	0.186	0.187		82	85.3333	83.1111	81.4444	83.6667	82.5556	85.3333	83.1111	89.7778	87.5556	95.8889	97	101.444	102		531	3.88889	5	7.77778	4.44444	7.22222	4.44444	8.88889	5	10.5556	7.22222	11.1111	12.7778	10.5556	12.2222
540	0.151	0.157	0.153	0.149	0.154	0.152	0.159	0.153	0.165	0.161	0.176	0.178	0.186	0.186		82	85.3333	83.1111	80.8889	83.6667	82.5556	86.4444	83.1111	89.7778	87.5556	95.8889	97	101.444	101.444		540	3.88889	5	7.77778	3.88889	7.22222	4.44444	10	5	10.5556	7.22222	11.1111	12.7778	10.5556	11.6667
549	0.152	0.157	0.153	0.15	0.155	0.152	0.162	0.153	0.165	0.163	0.176	0.178	0.186	0.186		82.5556	85.3333	83.1111	81.4444	84.2222	82.5556	88.1111	83.1111	89.7778	88.6667	95.8889	97	101.444	101.444		549	4.44444	5	7.77778	4.44444	7.77778	4.44444	11.6667	5	10.5556	8.33333	11.1111	12.7778	10.5556	11.6667
558	0.152	0.157	0.153	0.15	0.155	0.152	0.164	0.154	0.165	0.162	0.176	0.177	0.187	0.185		82.5556	85.3333	83.1111	81.4444	84.2222	82.5556	89.2222	83.6667	89.7778	88.1111	95.8889	96.4444	102	100.889		558	4.44444	5	7.77778	4.44444	7.77778	4.44444	12.7778	5.55556	10.5556	7.77778	11.1111	12.2222	11.1111	11.1111
567	0.152	0.157	0.153	0.15	0.155	0.152	0.166	0.154	0.165	0.163	0.176	0.178	0.187	0.185		82.5556	85.3333	83.1111	81.4444	84.2222	82.5556	90.3333	83.6667	89.7778	88.6667	95.8889	97	102	100.889		567	4.44444	5	7.77778	4.44444	7.77778	4.44444	13.8889	5.55556	10.5556	8.33333	11.1111	12.7778	11.1111	11.1111
576	0.152	0.158	0.153	0.151	0.155	0.152	0.167	0.154	0.165	0.163	0.176	0.178	0.187	0.185		82.5556	85.8889	83.1111	82	84.2222	82.5556	90.8889	83.6667	89.7778	88.6667	95.8889	97	102	100.889		576	4.44444	5.55556	7.77778	5	7.77778	4.44444	14.4444	5.55556	10.5556	8.33333	11.1111	12.7778	11.1111	11.1111
585	0.152	0.157	0.153	0.153	0.155	0.152	0.167	0.154	0.165	0.163	0.176	0.179	0.187	0.185		82.5556	85.3333	83.1111	83.1111	84.2222	82.5556	90.8889	83.6667	89.7778	88.6667	95.8889	97.5556	102	100.889		585	4.44444	5	7.77778	6.11111	7.77778	4.44444	14.4444	5.55556	10.5556	8.33333	11.1111	13.3333	11.1111	11.1111
594	0.152	0.158	0.153	0.154	0.155	0.152	0.167	0.154	0.166	0.162	0.176	0.179	0.187	0.186		82.5556	85.8889	83.1111	83.6667	84.2222	82.5556	90.8889	83.6667	90.3333	88.1111	95.8889	97.5556	102	101.444		594	4.44444	5.55556	7.77778	6.66667	7.77778	4.44444	14.4444	5.55556	11.1111	7.77778	11.1111	13.3333	11.1111	11.6667
603	0.152	0.158	0.154	0.154	0.155	0.152	0.166	0.154	0.166	0.162	0.176	0.178	0.187	0.186		82.5556	85.8889	83.6667	83.6667	84.2222	82.5556	90.3333	83.6667	90.3333	88.1111	95.8889	97	102	101.444		603	4.44444	5.55556	8.33333	6.66667	7.77778	4.44444	13.8889	5.55556	11.1111	7.77778	11.1111	12.7778	11.1111	11.6667
612	0.152	0.158	0.154	0.154	0.155	0.152	0.163	0.154	0.166	0.165	0.177	0.178	0.187	0.186		82.5556	85.8889	83.6667	83.6667	84.2222	82.5556	88.6667	83.6667	90.3333	89.7778	96.4444	97	102	101.444		612	4.44444	5.55556	8.33333	6.66667	7.77778	4.44444	12.2222	5.55556	11.1111	9.44444	11.6667	12.7778	11.1111	11.6667
621	0.152	0.158	0.154	0.154	0.155	0.152	0.161	0.154	0.166	0.169	0.177	0.178	0.187	0.187		82.5556	85.8889	83.6667	83.6667	84.2222	82.5556	87.5556	83.6667	90.3333	92	96.4444	97	102	102		621	4.44444	5.55556	8.33333	6.66667	7.77778	4.44444	11.1111	5.55556	11.1111	11.6667	11.6667	12.7778	11.1111	12.2222
630	0.152	0.158	0.154	0.154	0.155	0.152	0.158	0.154	0.166	0.168	0.177	0.179	0.187	0.187		82.5556	85.8889	83.6667	83.6667	84.2222	82.5556	85.8889	83.6667	90.3333	91.4444	96.4444	97.5556	102	102		630	4.44444	5.55556	8.33333	6.66667	7.77778	4.44444	9.44444	5.55556	11.1111	11.1111	11.6667	13.3333	11.1111	12.2222
639	0.152	0.158	0.154	0.155	0.155	0.153	0.157	0.154	0.167	0.17	0.177	0.179	0.187	0.187		82.5556	85.8889	83.6667	84.2222	84.2222	83.1111	85.3333	83.6667	90.8889	92.5556	96.4444	97.5556	102	102		639	4.44444	5.55556	8.33333	7.22222	7.77778	5	8.88889	5.55556	11.6667	12.2222	11.6667	13.3333	11.1111	12.2222
648	0.152	0.158	0.153	0.155	0.155	0.153	0.157	0.154	0.167	0.171	0.177	0.178	0.187	0.188		82.5556	85.8889	83.1111	84.2222	84.2222	83.1111	85.3333	83.6667	90.8889	93.1111	96.4444	97	102	102.556		648	4.44444	5.55556	7.77778	7.22222	7.77778	5	8.88889	5.55556	11.6667	12.7778	11.6667	12.7778	11.1111	12.7778
657	0.152	0.158	0.154	0.155	0.155	0.153	0.157	0.155	0.168	0.172	0.177	0.179	0.187	0.188		82.5556	85.8889	83.6667	84.2222	84.2222	83.1111	85.3333	84.2222	91.4444	93.6667	96.4444	97.5556	102	102.556		657	4.44444	5.55556	8.33333	7.22222	7.77778	5	8.88889	6.11111	12.2222	13.3333	11.6667	13.3333	11.1111	12.7778
666	0.152	0.158	0.154	0.154	0.155	0.152	0.157	0.156	0.168	0.171	0.177	0.179	0.188	0.188		82.5556	85.8889	83.6667	83.6667	84.2222	82.5556	85.3333	84.7778	91.4444	93.1111	96.4444	97.5556	102.556	102.556		666	4.44444	5.55556	8.33333	6.66667	7.77778	4.44444	8.88889	6.66667	12.2222	12.7778	11.6667	13.3333	11.6667	12.7778
675	0.152	0.158	0.154	0.154	0.155	0.153	0.157	0.157	0.169	0.169	0.177	0.18	0.188	0.188		82.5556	85.8889	83.6667	83.6667	84.2222	83.1111	85.3333	85.3333	92	92	96.4444	98.1111	102.556	102.556		675	4.44444	5.55556	8.33333	6.66667	7.77778	5	8.88889	7.22222	12.7778	11.6667	11.6667	13.8889	11.6667	12.7778
684	0.152	0.158	0.154	0.154	0.155	0.153	0.157	0.157	0.17	0.167	0.177	0.18	0.188	0.189		82.5556	85.8889	83.6667	83.6667	84.2222	83.1111	85.3333	85.3333	92.5556	90.8889	96.4444	98.1111	102.556	103.111		684	4.44444	5.55556	8.33333	6.66667	7.77778	5	8.88889	7.22222	13.3333	10.5556	11.6667	13.8889	11.6667	13.3333
693	0.152	0.158	0.154	0.155	0.156	0.153	0.157	0.156	0.171	0.165	0.177	0.18	0.188	0.188		82.5556	85.8889	83.6667	84.2222	84.7778	83.1111	85.3333	84.7778	93.1111	89.7778	96.4444	98.1111	102.556	102.556		693	4.44444	5.55556	8.33333	7.22222	8.33333	5	8.88889	6.66667	13.8889	9.44444	11.6667	13.8889	11.6667	12.7778
702	0.152	0.158	0.154	0.155	0.156	0.153	0.157	0.156	0.171	0.163	0.177	0.181	0.188	0.188		82.5556	85.8889	83.6667	84.2222	84.7778	83.1111	85.3333	84.7778	93.1111	88.6667	96.4444	98.6667	102.556	102.556		702	4.44444	5.55556	8.33333	7.22222	8.33333	5	8.88889	6.66667	13.8889	8.33333	11.6667	14.4444	11.6667	12.7778
711	0.152	0.158	0.154	0.154	0.156	0.153	0.157	0.155	0.171	0.163	0.178	0.182	0.188	0.187		82.5556	85.8889	83.6667	83.6667	84.7778	83.1111	85.3333	84.2222	93.1111	88.6667	97	99.2222	102.556	102		711	4.44444	5.55556	8.33333	6.66667	8.33333	5	8.88889	6.11111	13.8889	8.33333	12.2222	15	11.6667	12.2222
720	0.152	0.158	0.154	0.154	0.156	0.153	0.157	0.155	0.17	0.163	0.178	0.182	0.188	0.186		82.5556	85.8889	83.6667	83.6667	84.7778	83.1111	85.3333	84.2222	92.5556	88.6667	97	99.2222	102.556	101.444		720	4.44444	5.55556	8.33333	6.66667	8.33333	5	8.88889	6.11111	13.3333	8.33333	12.2222	15	11.6667	11.6667
729	0.152	0.158	0.154	0.153	0.156	0.153	0.157	0.156	0.17	0.163	0.178	0.183	0.188	0.186		82.5556	85.8889	83.6667	83.1111	84.7778	83.1111	85.3333	84.7778	92.5556	88.6667	97	99.7778	102.556	101.444		729	4.44444	5.55556	8.33333	6.11111	8.33333	5	8.88889	6.66667	13.3333	8.33333	12.2222	15.5556	11.6667	11.6667
738	0.152	0.158	0.154	0.152	0.156	0.153	0.157	0.158	0.169	0.163	0.178	0.182	0.188	0.185		82.5556	85.8889	83.6667	82.5556	84.7778	83.1111	85.3333	85.8889	92	88.6667	97	99.2222	102.556	100.889		738	4.44444	5.55556	8.33333	5.55556	8.33333	5	8.88889	7.77778	12.7778	8.33333	12.2222	15	11.6667	11.1111
747	0.152	0.158	0.154	0.152	0.156	0.153	0.157	0.158	0.169	0.163	0.178	0.182	0.188	0.185		82.5556	85.8889	83.6667	82.5556	84.7778	83.1111	85.3333	85.8889	92	88.6667	97	99.2222	102.556	100.889		747	4.44444	5.55556	8.33333	5.55556	8.33333	5	8.88889	7.77778	12.7778	8.33333	12.2222	15	11.6667	11.1111
756	0.152	0.158	0.154	0.152	0.156	0.153	0.157	0.158	0.169	0.163	0.178	0.182	0.188	0.185		82.5556	85.8889	83.6667	82.5556	84.7778	83.1111	85.3333	85.8889	92	88.6667	97	99.2222	102.556	100.889		756	4.44444	5.55556	8.33333	5.55556	8.33333	5	8.88889	7.77778	12.7778	8.33333	12.2222	15	11.6667	11.1111
765	0.152	0.158	0.154	0.152	0.156	0.153	0.157	0.157	0.169	0.163	0.178	0.182	0.188	0.186		82.5556	85.8889	83.6667	82.5556	84.7778	83.1111	85.3333	85.3333	92	88.6667	97	99.2222	102.556	101.444		765	4.44444	5.55556	8.33333	5.55556	8.33333	5	8.88889	7.22222	12.7778	8.33333	12.2222	15	11.6667	11.6667
774	0.152	0.158	0.154	0.153	0.156	0.153	0.157	0.158	0.168	0.163	0.178	0.182	0.188	0.186		82.5556	85.8889	83.6667	83.1111	84.7778	83.1111	85.3333	85.8889	91.4444	88.6667	97	99.2222	102.556	101.444		774	4.44444	5.55556	8.33333	6.11111	8.33333	5	8.88889	7.77778	12.2222	8.33333	12.2222	15	11.6667	11.6667
783	0.152	0.158	0.154	0.153	0.156	0.153	0.157	0.158	0.168	0.163	0.178	0.182	0.188	0.186		82.5556	85.8889	83.6667	83.1111	84.7778	83.1111	85.3333	85.8889	91.4444	88.6667	97	99.2222	102.556	101.444		783	4.44444	5.55556	8.33333	6.11111	8.33333	5	8.88889	7.77778	12.2222	8.33333	12.2222	15	11.6667	11.6667
792	0.152	0.158	0.154	0.153	0.156	0.153	0.157	0.158	0.168	0.163	0.178	0.182	0.188	0.187		82.5556	85.8889	83.6667	83.1111	84.7778	83.1111	85.3333	85.8889	91.4444	88.6667	97	99.2222	102.556	102		792	4.44444	5.55556	8.33333	6.11111	8.33333	5	8.88889	7.77778	12.2222	8.33333	12.2222	15	11.6667	12.2222
801	0.152	0.158	0.154	0.153	0.156	0.153	0.157	0.158	0.168	0.163	0.178	0.182	0.189	0.188		82.5556	85.8889	83.6667	83.1111	84.7778	83.1111	85.3333	85.8889	91.4444	88.6667	97	99.2222	103.111	102.556		801	4.44444	5.55556	8.33333	6.11111	8.33333	5	8.88889	7.77778	12.2222	8.33333	12.2222	15	12.2222	12.7778
810	0.152	0.158	0.154	0.153	0.156	0.153	0.157	0.158	0.168	0.163	0.178	0.181	0.189	0.188		82.5556	85.8889	83.6667	83.1111	84.7778	83.1111	85.3333	85.8889	91.4444	88.6667	97	98.6667	103.111	102.556		810	4.44444	5.55556	8.33333	6.11111	8.33333	5	8.88889	7.77778	12.2222	8.33333	12.2222	14.4444	12.2222	12.7778
819	0.152	0.158	0.154	0.153	0.156	0.153	0.158	0.159	0.168	0.163	0.178	0.181	0.189	0.189		82.5556	85.8889	83.6667	83.1111	84.7778	83.1111	85.8889	86.4444	91.4444	88.6667	97	98.6667	103.111	103.111		819	4.44444	5.55556	8.33333	6.11111	8.33333	5	9.44444	8.33333	12.2222	8.33333	12.2222	14.4444	12.2222	13.3333
828	0.152	0.158	0.154	0.154	0.156	0.153	0.158	0.159	0.168	0.164	0.178	0.181	0.189	0.19		82.5556	85.8889	83.6667	83.6667	84.7778	83.1111	85.8889	86.4444	91.4444	89.2222	97	98.6667	103.111	103.667		828	4.44444	5.55556	8.33333	6.66667	8.33333	5	9.44444	8.33333	12.2222	8.88889	12.2222	14.4444	12.2222	13.8889
837	0.152	0.158	0.154	0.154	0.156	0.153	0.158	0.159	0.168	0.164	0.178	0.181	0.189	0.19		82.5556	85.8889	83.6667	83.6667	84.7778	83.1111	85.8889	86.4444	91.4444	89.2222	97	98.6667	103.111	103.667		837	4.44444	5.55556	8.33333	6.66667	8.33333	5	9.44444	8.33333	12.2222	8.88889	12.2222	14.4444	12.2222	13.8889
846	0.152	0.158	0.154	0.155	0.156	0.153	0.158	0.157	0.168	0.164	0.178	0.181	0.189	0.191		82.5556	85.8889	83.6667	84.2222	84.7778	83.1111	85.8889	85.3333	91.4444	89.2222	97	98.6667	103.111	104.222		846	4.44444	5.55556	8.33333	7.22222	8.33333	5	9.44444	7.22222	12.2222	8.88889	12.2222	14.4444	12.2222	14.4444
855	0.152	0.158	0.154	0.155	0.156	0.153	0.158	0.157	0.168	0.164	0.179	0.182	0.189	0.191		82.5556	85.8889	83.6667	84.2222	84.7778	83.1111	85.8889	85.3333	91.4444	89.2222	97.5556	99.2222	103.111	104.222		855	4.44444	5.55556	8.33333	7.22222	8.33333	5	9.44444	7.22222	12.2222	8.88889	12.7778	15	12.2222	14.4444
864	0.153	0.158	0.154	0.155	0.156	0.153	0.158	0.156	0.168	0.164	0.179	0.183	0.189	0.191		83.1111	85.8889	83.6667	84.2222	84.7778	83.1111	85.8889	84.7778	91.4444	89.2222	97.5556	99.7778	103.111	104.222		864	5	5.55556	8.33333	7.22222	8.33333	5	9.44444	6.66667	12.2222	8.88889	12.7778	15.5556	12.2222	14.4444
873	0.152	0.158	0.154	0.154	0.156	0.153	0.158	0.156	0.168	0.164	0.179	0.182	0.189	0.19		82.5556	85.8889	83.6667	83.6667	84.7778	83.1111	85.8889	84.7778	91.4444	89.2222	97.5556	99.2222	103.111	103.667		873	4.44444	5.55556	8.33333	6.66667	8.33333	5	9.44444	6.66667	12.2222	8.88889	12.7778	15	12.2222	13.8889
882	0.152	0.158	0.154	0.154	0.156	0.153	0.158	0.157	0.168	0.164	0.179	0.183	0.189	0.19		82.5556	85.8889	83.6667	83.6667	84.7778	83.1111	85.8889	85.3333	91.4444	89.2222	97.5556	99.7778	103.111	103.667		882	4.44444	5.55556	8.33333	6.66667	8.33333	5	9.44444	7.22222	12.2222	8.88889	12.7778	15.5556	12.2222	13.8889
891	0.152	0.158	0.154	0.154	0.156	0.153	0.158	0.158	0.169	0.164	0.179	0.183	0.189	0.19		82.5556	85.8889	83.6667	83.6667	84.7778	83.1111	85.8889	85.8889	92	89.2222	97.5556	99.7778	103.111	103.667		891	4.44444	5.55556	8.33333	6.66667	8.33333	5	9.44444	7.77778	12.7778	8.88889	12.7778	15.5556	12.2222	13.8889
900	0.152	0.158	0.154	0.155	0.156	0.153	0.158	0.158	0.169	0.164	0.179	0.183	0.189	0.189		82.5556	85.8889	83.6667	84.2222	84.7778	83.1111	85.8889	85.8889	92	89.2222	97.5556	99.7778	103.111	103.111		900	4.44444	5.55556	8.33333	7.22222	8.33333	5	9.44444	7.77778	12.7778	8.88889	12.7778	15.5556	12.2222	13.3333
909	0.152	0.158	0.154	0.155	0.156	0.153	0.158	0.158	0.169	0.164	0.179	0.183	0.189	0.189		82.5556	85.8889	83.6667	84.2222	84.7778	83.1111	85.8889	85.8889	92	89.2222	97.5556	99.7778	103.111	103.111		909	4.44444	5.55556	8.33333	7.22222	8.33333	5	9.44444	7.77778	12.7778	8.88889	12.7778	15.5556	12.2222	13.3333
918	0.152	0.158	0.154	0.154	0.156	0.153	0.158	0.157	0.169	0.164	0.179	0.183	0.189	0.188		82.5556	85.8889	83.6667	83.6667	84.7778	83.1111	85.8889	85.3333	92	89.2222	97.5556	99.7778	103.111	102.556		918	4.44444	5.55556	8.33333	6.66667	8.33333	5	9.44444	7.22222	12.7778	8.88889	12.7778	15.5556	12.2222	12.7778
927	0.152	0.158	0.155	0.154	0.156	0.153	0.158	0.156	0.169	0.164	0.179	0.183	0.189	0.187		82.5556	85.8889	84.2222	83.6667	84.7778	83.1111	85.8889	84.7778	92	89.2222	97.5556	99.7778	103.111	102		927	4.44444	5.55556	8.88889	6.66667	8.33333	5	9.44444	6.66667	12.7778	8.88889	12.7778	15.5556	12.2222	12.2222
936	0.152	0.158	0.155	0.153	0.156	0.153	0.158	0.156	0.169	0.164	0.179	0.183	0.189	0.187		82.5556	85.8889	84.2222	83.1111	84.7778	83.1111	85.8889	84.7778	92	89.2222	97.5556	99.7778	103.111	102		936	4.44444	5.55556	8.88889	6.11111	8.33333	5	9.44444	6.66667	12.7778	8.88889	12.7778	15.5556	12.2222	12.2222
945	0.152	0.158	0.155	0.152	0.156	0.153	0.158	0.156	0.169	0.164	0.179	0.182	0.189	0.188		82.5556	85.8889	84.2222	82.5556	84.7778	83.1111	85.8889	84.7778	92	89.2222	97.5556	99.2222	103.111	102.556		945	4.44444	5.55556	8.88889	5.55556	8.33333	5	9.44444	6.66667	12.7778	8.88889	12.7778	15	12.2222	12.7778
954	0.152	0.158	0.154	0.152	0.156	0.153	0.159	0.156	0.169	0.164	0.179	0.182	0.189	0.188		82.5556	85.8889	83.6667	82.5556	84.7778	83.1111	86.4444	84.7778	92	89.2222	97.5556	99.2222	103.111	102.556		954	4.44444	5.55556	8.33333	5.55556	8.33333	5	10	6.66667	12.7778	8.88889	12.7778	15	12.2222	12.7778
963	0.152	0.158	0.154	0.153	0.156	0.153	0.161	0.156	0.169	0.164	0.179	0.182	0.19	0.188		82.5556	85.8889	83.6667	83.1111	84.7778	83.1111	87.5556	84.7778	92	89.2222	97.5556	99.2222	103.667	102.556		963	4.44444	5.55556	8.33333	6.11111	8.33333	5	11.1111	6.66667	12.7778	8.88889	12.7778	15	12.7778	12.7778
972	0.152	0.158	0.154	0.153	0.156	0.153	0.164	0.156	0.169	0.164	0.179	0.183	0.19	0.189		82.5556	85.8889	83.6667	83.1111	84.7778	83.1111	89.2222	84.7778	92	89.2222	97.5556	99.7778	103.667	103.111		972	4.44444	5.55556	8.33333	6.11111	8.33333	5	12.7778	6.66667	12.7778	8.88889	12.7778	15.5556	12.7778	13.3333
981	0.152	0.158	0.154	0.153	0.156	0.153	0.166	0.156	0.169	0.164	0.179	0.183	0.19	0.189		82.5556	85.8889	83.6667	83.1111	84.7778	83.1111	90.3333	84.7778	92	89.2222	97.5556	99.7778	103.667	103.111		981	4.44444	5.55556	8.33333	6.11111	8.33333	5	13.8889	6.66667	12.7778	8.88889	12.7778	15.5556	12.7778	13.3333
990	0.152	0.158	0.154	0.153	0.156	0.153	0.167	0.156	0.169	0.165	0.18	0.183	0.19	0.188		82.5556	85.8889	83.6667	83.1111	84.7778	83.1111	90.8889	84.7778	92	89.7778	98.1111	99.7778	103.667	102.556		990	4.44444	5.55556	8.33333	6.11111	8.33333	5	14.4444	6.66667	12.7778	9.44444	13.3333	15.5556	12.7778	12.7778
999	0.152	0.158	0.154	0.152	0.156	0.153	0.167	0.156	0.169	0.164	0.179	0.183	0.19	0.188		82.5556	85.8889	83.6667	82.5556	84.7778	83.1111	90.8889	84.7778	92	89.2222	97.5556	99.7778	103.667	102.556		999	4.44444	5.55556	8.33333	5.55556	8.33333	5	14.4444	6.66667	12.7778	8.88889	12.7778	15.5556	12.7778	12.7778
1008	0.152	0.158	0.154	0.153	0.156	0.154	0.167	0.156	0.169	0.165	0.18	0.183	0.19	0.188		82.5556	85.8889	83.6667	83.1111	84.7778	83.6667	90.8889	84.7778	92	89.7778	98.1111	99.7778	103.667	102.556		1008	4.44444	5.55556	8.33333	6.11111	8.33333	5.55556	14.4444	6.66667	12.7778	9.44444	13.3333	15.5556	12.7778	12.7778
1017	0.153	0.158	0.154	0.153	0.156	0.153	0.167	0.156	0.169	0.165	0.18	0.182	0.19	0.189		83.1111	85.8889	83.6667	83.1111	84.7778	83.1111	90.8889	84.7778	92	89.7778	98.1111	99.2222	103.667	103.111		1017	5	5.55556	8.33333	6.11111	8.33333	5	14.4444	6.66667	12.7778	9.44444	13.3333	15	12.7778	13.3333
1026	0.152	0.158	0.154	0.154	0.156	0.153	0.165	0.156	0.169	0.164	0.18	0.182	0.19	0.189		82.5556	85.8889	83.6667	83.6667	84.7778	83.1111	89.7778	84.7778	92	89.2222	98.1111	99.2222	103.667	103.111		1026	4.44444	5.55556	8.33333	6.66667	8.33333	5	13.3333	6.66667	12.7778	8.88889	13.3333	15	12.7778	13.3333
1035	0.152	0.159	0.155	0.154	0.156	0.153	0.164	0.156	0.169	0.165	0.18	0.182	0.19	0.189		82.5556	86.4444	84.2222	83.6667	84.7778	83.1111	89.2222	84.7778	92	89.7778	98.1111	99.2222	103.667	103.111		1035	4.44444	6.11111	8.88889	6.66667	8.33333	5	12.7778	6.66667	12.7778	9.44444	13.3333	15	12.7778	13.3333
1044	0.153	0.159	0.155	0.155	0.156	0.154	0.162	0.156	0.17	0.165	0.18	0.182	0.19	0.188		83.1111	86.4444	84.2222	84.2222	84.7778	83.6667	88.1111	84.7778	92.5556	89.7778	98.1111	99.2222	103.667	102.556		1044	5	6.11111	8.88889	7.22222	8.33333	5.55556	11.6667	6.66667	13.3333	9.44444	13.3333	15	12.7778	12.7778
1053	0.152	0.159	0.155	0.155	0.156	0.153	0.159	0.156	0.17	0.165	0.18	0.182	0.19	0.187		82.5556	86.4444	84.2222	84.2222	84.7778	83.1111	86.4444	84.7778	92.5556	89.7778	98.1111	99.2222	103.667	102		1053	4.44444	6.11111	8.88889	7.22222	8.33333	5	10	6.66667	13.3333	9.44444	13.3333	15	12.7778	12.2222
1062	0.152	0.159	0.155	0.154	0.156	0.154	0.158	0.156	0.17	0.165	0.18	0.181	0.19	0.187		82.5556	86.4444	84.2222	83.6667	84.7778	83.6667	85.8889	84.7778	92.5556	89.7778	98.1111	98.6667	103.667	102		1062	4.44444	6.11111	8.88889	6.66667	8.33333	5.55556	9.44444	6.66667	13.3333	9.44444	13.3333	14.4444	12.7778	12.2222
1071	0.152	0.159	0.154	0.154	0.156	0.153	0.158	0.156	0.17	0.165	0.18	0.181	0.19	0.186		82.5556	86.4444	83.6667	83.6667	84.7778	83.1111	85.8889	84.7778	92.5556	89.7778	98.1111	98.6667	103.667	101.444		1071	4.44444	6.11111	8.33333	6.66667	8.33333	5	9.44444	6.66667	13.3333	9.44444	13.3333	14.4444	12.7778	11.6667
1080	0.152	0.159	0.154	0.154	0.156	0.153	0.158	0.156	0.17	0.166	0.18	0.181	0.19	0.186		82.5556	86.4444	83.6667	83.6667	84.7778	83.1111	85.8889	84.7778	92.5556	90.3333	98.1111	98.6667	103.667	101.444		1080	4.44444	6.11111	8.33333	6.66667	8.33333	5	9.44444	6.66667	13.3333	10	13.3333	14.4444	12.7778	11.6667
1089	0.152	0.159	0.154	0.154	0.156	0.153	0.158	0.156	0.171	0.165	0.18	0.182	0.19	0.187		82.5556	86.4444	83.6667	83.6667	84.7778	83.1111	85.8889	84.7778	93.1111	89.7778	98.1111	99.2222	103.667	102		1089	4.44444	6.11111	8.33333	6.66667	8.33333	5	9.44444	6.66667	13.8889	9.44444	13.3333	15	12.7778	12.2222
1098	0.152	0.158	0.154	0.154	0.156	0.153	0.158	0.156	0.171	0.165	0.18	0.182	0.19	0.188		82.5556	85.8889	83.6667	83.6667	84.7778	83.1111	85.8889	84.7778	93.1111	89.7778	98.1111	99.2222	103.667	102.556		1098	4.44444	5.55556	8.33333	6.66667	8.33333	5	9.44444	6.66667	13.8889	9.44444	13.3333	15	12.7778	12.7778
1107	0.152	0.158	0.154	0.154	0.156	0.153	0.158	0.156	0.171	0.165	0.18	0.182	0.19	0.189		82.5556	85.8889	83.6667	83.6667	84.7778	83.1111	85.8889	84.7778	93.1111	89.7778	98.1111	99.2222	103.667	103.111		1107	4.44444	5.55556	8.33333	6.66667	8.33333	5	9.44444	6.66667	13.8889	9.44444	13.3333	15	12.7778	13.3333
1116	0.153	0.158	0.154	0.153	0.156	0.154	0.158	0.156	0.172	0.165	0.18	0.182	0.19	0.189		83.1111	85.8889	83.6667	83.1111	84.7778	83.6667	85.8889	84.7778	93.6667	89.7778	98.1111	99.2222	103.667	103.111		1116	5	5.55556	8.33333	6.11111	8.33333	5.55556	9.44444	6.66667	14.4444	9.44444	13.3333	15	12.7778	13.3333
1125	0.152	0.158	0.154	0.152	0.156	0.154	0.158	0.156	0.172	0.165	0.18	0.182	0.19	0.19		82.5556	85.8889	83.6667	82.5556	84.7778	83.6667	85.8889	84.7778	93.6667	89.7778	98.1111	99.2222	103.667	103.667		1125	4.44444	5.55556	8.33333	5.55556	8.33333	5.55556	9.44444	6.66667	14.4444	9.44444	13.3333	15	12.7778	13.8889
1134	0.153	0.158	0.154	0.152	0.157	0.154	0.158	0.156	0.173	0.165	0.18	0.182	0.19	0.19		83.1111	85.8889	83.6667	82.5556	85.3333	83.6667	85.8889	84.7778	94.2222	89.7778	98.1111	99.2222	103.667	103.667		1134	5	5.55556	8.33333	5.55556	8.88889	5.55556	9.44444	6.66667	15	9.44444	13.3333	15	12.7778	13.8889
1143	0.152	0.158	0.154	0.152	0.156	0.154	0.158	0.156	0.174	0.165	0.18	0.182	0.19	0.189		82.5556	85.8889	83.6667	82.5556	84.7778	83.6667	85.8889	84.7778	94.7778	89.7778	98.1111	99.2222	103.667	103.111		1143	4.44444	5.55556	8.33333	5.55556	8.33333	5.55556	9.44444	6.66667	15.5556	9.44444	13.3333	15	12.7778	13.3333
1152	0.152	0.158	0.155	0.152	0.156	0.154	0.158	0.156	0.174	0.165	0.18	0.182	0.19	0.19		82.5556	85.8889	84.2222	82.5556	84.7778	83.6667	85.8889	84.7778	94.7778	89.7778	98.1111	99.2222	103.667	103.667		1152	4.44444	5.55556	8.88889	5.55556	8.33333	5.55556	9.44444	6.66667	15.5556	9.44444	13.3333	15	12.7778	13.8889
1161	0.152	0.158	0.154	0.153	0.156	0.154	0.158	0.156	0.174	0.165	0.18	0.182	0.19	0.189		82.5556	85.8889	83.6667	83.1111	84.7778	83.6667	85.8889	84.7778	94.7778	89.7778	98.1111	99.2222	103.667	103.111		1161	4.44444	5.55556	8.33333	6.11111	8.33333	5.55556	9.44444	6.66667	15.5556	9.44444	13.3333	15	12.7778	13.3333
1170	0.152	0.158	0.154	0.153	0.156	0.154	0.158	0.156	0.174	0.165	0.18	0.182	0.19	0.189		82.5556	85.8889	83.6667	83.1111	84.7778	83.6667	85.8889	84.7778	94.7778	89.7778	98.1111	99.2222	103.667	103.111		1170	4.44444	5.55556	8.33333	6.11111	8.33333	5.55556	9.44444	6.66667	15.5556	9.44444	13.3333	15	12.7778	13.3333
1179	0.152	0.158	0.155	0.152	0.156	0.153	0.158	0.156	0.174	0.165	0.18	0.182	0.19	0.189		82.5556	85.8889	84.2222	82.5556	84.7778	83.1111	85.8889	84.7778	94.7778	89.7778	98.1111	99.2222	103.667	103.111		1179	4.44444	5.55556	8.88889	5.55556	8.33333	5	9.44444	6.66667	15.5556	9.44444	13.3333	15	12.7778	13.3333
1188	0.152	0.158	0.154	0.152	0.157	0.154	0.158	0.156	0.173	0.165	0.18	0.182	0.19	0.189		82.5556	85.8889	83.6667	82.5556	85.3333	83.6667	85.8889	84.7778	94.2222	89.7778	98.1111	99.2222	103.667	103.111		1188	4.44444	5.55556	8.33333	5.55556	8.88889	5.55556	9.44444	6.66667	15	9.44444	13.3333	15	12.7778	13.3333
1197	0.153	0.158	0.154	0.152	0.156	0.154	0.158	0.156	0.173	0.165	0.18	0.182	0.19	0.189		83.1111	85.8889	83.6667	82.5556	84.7778	83.6667	85.8889	84.7778	94.2222	89.7778	98.1111	99.2222	103.667	103.111		1197	5	5.55556	8.33333	5.55556	8.33333	5.55556	9.44444	6.66667	15	9.44444	13.3333	15	12.7778	13.3333
1206	0.152	0.158	0.154	0.153	0.156	0.154	0.158	0.156	0.172	0.167	0.18	0.181	0.19	0.188		82.5556	85.8889	83.6667	83.1111	84.7778	83.6667	85.8889	84.7778	93.6667	90.8889	98.1111	98.6667	103.667	102.556		1206	4.44444	5.55556	8.33333	6.11111	8.33333	5.55556	9.44444	6.66667	14.4444	10.5556	13.3333	14.4444	12.7778	12.7778
1215	0.152	0.158	0.154	0.154	0.156	0.154	0.158	0.156	0.172	0.166	0.18	0.181	0.19	0.188		82.5556	85.8889	83.6667	83.6667	84.7778	83.6667	85.8889	84.7778	93.6667	90.3333	98.1111	98.6667	103.667	102.556		1215	4.44444	5.55556	8.33333	6.66667	8.33333	5.55556	9.44444	6.66667	14.4444	10	13.3333	14.4444	12.7778	12.7778
1224	0.152	0.158	0.154	0.154	0.156	0.154	0.158	0.156	0.171	0.165	0.18	0.181	0.19	0.188		82.5556	85.8889	83.6667	83.6667	84.7778	83.6667	85.8889	84.7778	93.1111	89.7778	98.1111	98.6667	103.667	102.556		1224	4.44444	5.55556	8.33333	6.66667	8.33333	5.55556	9.44444	6.66667	13.8889	9.44444	13.3333	14.4444	12.7778	12.7778
1233	0.152	0.158	0.154	0.155	0.157	0.154	0.158	0.157	0.171	0.165	0.18	0.18	0.19	0.187		82.5556	85.8889	83.6667	84.2222	85.3333	83.6667	85.8889	85.3333	93.1111	89.7778	98.1111	98.1111	103.667	102		1233	4.44444	5.55556	8.33333	7.22222	8.88889	5.55556	9.44444	7.22222	13.8889	9.44444	13.3333	13.8889	12.7778	12.2222
1242	0.152	0.158	0.154	0.155	0.156	0.154	0.158	0.157	0.171	0.165	0.181	0.18	0.19	0.188		82.5556	85.8889	83.6667	84.2222	84.7778	83.6667	85.8889	85.3333	93.1111	89.7778	98.6667	98.1111	103.667	102.556		1242	4.44444	5.55556	8.33333	7.22222	8.33333	5.55556	9.44444	7.22222	13.8889	9.44444	13.8889	13.8889	12.7778	12.7778
1251	0.152	0.158	0.154	0.154	0.157	0.154	0.158	0.157	0.171	0.165	0.181	0.18	0.19	0.188		82.5556	85.8889	83.6667	83.6667	85.3333	83.6667	85.8889	85.3333	93.1111	89.7778	98.6667	98.1111	103.667	102.556		1251	4.44444	5.55556	8.33333	6.66667	8.88889	5.55556	9.44444	7.22222	13.8889	9.44444	13.8889	13.8889	12.7778	12.7778
1260	0.152	0.158	0.154	0.153	0.156	0.154	0.158	0.157	0.17	0.166	0.181	0.179	0.19	0.189		82.5556	85.8889	83.6667	83.1111	84.7778	83.6667	85.8889	85.3333	92.5556	90.3333	98.6667	97.5556	103.667	103.111		1260	4.44444	5.55556	8.33333	6.11111	8.33333	5.55556	9.44444	7.22222	13.3333	10	13.8889	13.3333	12.7778	13.3333
1269	0.152	0.158	0.154	0.154	0.156	0.153	0.158	0.157	0.17	0.169	0.181	0.179	0.19	0.188		82.5556	85.8889	83.6667	83.6667	84.7778	83.1111	85.8889	85.3333	92.5556	92	98.6667	97.5556	103.667	102.556		1269	4.44444	5.55556	8.33333	6.66667	8.33333	5	9.44444	7.22222	13.3333	11.6667	13.8889	13.3333	12.7778	12.7778
1278	0.152	0.158	0.154	0.155	0.156	0.154	0.16	0.157	0.17	0.167	0.18	0.18	0.19	0.187		82.5556	85.8889	83.6667	84.2222	84.7778	83.6667	87	85.3333	92.5556	90.8889	98.1111	98.1111	103.667	102		1278	4.44444	5.55556	8.33333	7.22222	8.33333	5.55556	10.5556	7.22222	13.3333	10.5556	13.3333	13.8889	12.7778	12.2222
1287	0.152	0.158	0.154	0.154	0.156	0.154	0.162	0.157	0.17	0.165	0.181	0.18	0.19	0.188		82.5556	85.8889	83.6667	83.6667	84.7778	83.6667	88.1111	85.3333	92.5556	89.7778	98.6667	98.1111	103.667	102.556		1287	4.44444	5.55556	8.33333	6.66667	8.33333	5.55556	11.6667	7.22222	13.3333	9.44444	13.8889	13.8889	12.7778	12.7778
1296	0.152	0.158	0.155	0.154	0.156	0.154	0.164	0.158	0.169	0.165	0.181	0.18	0.19	0.188		82.5556	85.8889	84.2222	83.6667	84.7778	83.6667	89.2222	85.8889	92	89.7778	98.6667	98.1111	103.667	102.556		1296	4.44444	5.55556	8.88889	6.66667	8.33333	5.55556	12.7778	7.77778	12.7778	9.44444	13.8889	13.8889	12.7778	12.7778
1305	0.152	0.158	0.154	0.153	0.157	0.154	0.165	0.158	0.169	0.165	0.181	0.18	0.19	0.187		82.5556	85.8889	83.6667	83.1111	85.3333	83.6667	89.7778	85.8889	92	89.7778	98.6667	98.1111	103.667	102		1305	4.44444	5.55556	8.33333	6.11111	8.88889	5.55556	13.3333	7.77778	12.7778	9.44444	13.8889	13.8889	12.7778	12.2222
1314	0.152	0.157	0.154	0.152	0.156	0.154	0.166	0.158	0.169	0.165	0.181	0.181	0.19	0.187		82.5556	85.3333	83.6667	82.5556	84.7778	83.6667	90.3333	85.8889	92	89.7778	98.6667	98.6667	103.667	102		1314	4.44444	5	8.33333	5.55556	8.33333	5.55556	13.8889	7.77778	12.7778	9.44444	13.8889	14.4444	12.7778	12.2222
1323	0.152	0.158	0.154	0.152	0.156	0.154	0.167	0.158	0.169	0.166	0.181	0.181	0.19	0.187		82.5556	85.8889	83.6667	82.5556	84.7778	83.6667	90.8889	85.8889	92	90.3333	98.6667	98.6667	103.667	102		1323	4.44444	5.55556	8.33333	5.55556	8.33333	5.55556	14.4444	7.77778	12.7778	10	13.8889	14.4444	12.7778	12.2222
1332	0.152	0.158	0.154	0.152	0.156	0.154	0.169	0.158	0.169	0.165	0.181	0.182	0.19	0.187		82.5556	85.8889	83.6667	82.5556	84.7778	83.6667	92	85.8889	92	89.7778	98.6667	99.2222	103.667	102		1332	4.44444	5.55556	8.33333	5.55556	8.33333	5.55556	15.5556	7.77778	12.7778	9.44444	13.8889	15	12.7778	12.2222
1341	0.152	0.157	0.154	0.152	0.156	0.153	0.17	0.158	0.169	0.165	0.181	0.183	0.19	0.187		82.5556	85.3333	83.6667	82.5556	84.7778	83.1111	92.5556	85.8889	92	89.7778	98.6667	99.7778	103.667	102		1341	4.44444	5	8.33333	5.55556	8.33333	5	16.1111	7.77778	12.7778	9.44444	13.8889	15.5556	12.7778	12.2222
1350	0.152	0.157	0.154	0.153	0.156	0.154	0.171	0.157	0.169	0.165	0.181	0.183	0.19	0.188		82.5556	85.3333	83.6667	83.1111	84.7778	83.6667	93.1111	85.3333	92	89.7778	98.6667	99.7778	103.667	102.556		1350	4.44444	5	8.33333	6.11111	8.33333	5.55556	16.6667	7.22222	12.7778	9.44444	13.8889	15.5556	12.7778	12.7778
1359	0.152	0.157	0.154	0.153	0.156	0.154	0.171	0.157	0.169	0.165	0.181	0.184	0.19	0.188		82.5556	85.3333	83.6667	83.1111	84.7778	83.6667	93.1111	85.3333	92	89.7778	98.6667	100.333	103.667	102.556		1359	4.44444	5	8.33333	6.11111	8.33333	5.55556	16.6667	7.22222	12.7778	9.44444	13.8889	16.1111	12.7778	12.7778
1368	0.152	0.157	0.154	0.153	0.156	0.154	0.172	0.157	0.169	0.165	0.181	0.184	0.19	0.188		82.5556	85.3333	83.6667	83.1111	84.7778	83.6667	93.6667	85.3333	92	89.7778	98.6667	100.333	103.667	102.556		1368	4.44444	5	8.33333	6.11111	8.33333	5.55556	17.2222	7.22222	12.7778	9.44444	13.8889	16.1111	12.7778	12.7778
1377	0.152	0.157	0.154	0.153	0.156	0.154	0.172	0.157	0.169	0.165	0.181	0.184	0.19	0.189		82.5556	85.3333	83.6667	83.1111	84.7778	83.6667	93.6667	85.3333	92	89.7778	98.6667	100.333	103.667	103.111		1377	4.44444	5	8.33333	6.11111	8.33333	5.55556	17.2222	7.22222	12.7778	9.44444	13.8889	16.1111	12.7778	13.3333
1386	0.152	0.157	0.154	0.153	0.156	0.154	0.171	0.157	0.169	0.167	0.181	0.184	0.19	0.189		82.5556	85.3333	83.6667	83.1111	84.7778	83.6667	93.1111	85.3333	92	90.8889	98.6667	100.333	103.667	103.111		1386	4.44444	5	8.33333	6.11111	8.33333	5.55556	16.6667	7.22222	12.7778	10.5556	13.8889	16.1111	12.7778	13.3333
1395	0.152	0.157	0.154	0.154	0.156	0.154	0.17	0.157	0.169	0.172	0.181	0.185	0.19	0.189		82.5556	85.3333	83.6667	83.6667	84.7778	83.6667	92.5556	85.3333	92	93.6667	98.6667	100.889	103.667	103.111		1395	4.44444	5	8.33333	6.66667	8.33333	5.55556	16.1111	7.22222	12.7778	13.3333	13.8889	16.6667	12.7778	13.3333
1404	0.152	0.157	0.154	0.154	0.156	0.154	0.17	0.158	0.169	0.169	0.181	0.185	0.19	0.189		82.5556	85.3333	83.6667	83.6667	84.7778	83.6667	92.5556	85.8889	92	92	98.6667	100.889	103.667	103.111		1404	4.44444	5	8.33333	6.66667	8.33333	5.55556	16.1111	7.77778	12.7778	11.6667	13.8889	16.6667	12.7778	13.3333
1413	0.152	0.157	0.154	0.154	0.156	0.154	0.169	0.16	0.169	0.166	0.181	0.185	0.19	0.19		82.5556	85.3333	83.6667	83.6667	84.7778	83.6667	92	87	92	90.3333	98.6667	100.889	103.667	103.667		1413	4.44444	5	8.33333	6.66667	8.33333	5.55556	15.5556	8.88889	12.7778	10	13.8889	16.6667	12.7778	13.8889
1422	0.152	0.157	0.154	0.155	0.156	0.154	0.169	0.16	0.169	0.165	0.181	0.185	0.19	0.19		82.5556	85.3333	83.6667	84.2222	84.7778	83.6667	92	87	92	89.7778	98.6667	100.889	103.667	103.667		1422	4.44444	5	8.33333	7.22222	8.33333	5.55556	15.5556	8.88889	12.7778	9.44444	13.8889	16.6667	12.7778	13.8889
1431	0.152	0.157	0.154	0.154	0.156	0.154	0.168	0.159	0.17	0.165	0.181	0.185	0.19	0.191		82.5556	85.3333	83.6667	83.6667	84.7778	83.6667	91.4444	86.4444	92.5556	89.7778	98.6667	100.889	103.667	104.222		1431	4.44444	5	8.33333	6.66667	8.33333	5.55556	15	8.33333	13.3333	9.44444	13.8889	16.6667	12.7778	14.4444
1440	0.152	0.157	0.154	0.153	0.156	0.154	0.168	0.159	0.17	0.165	0.181	0.185	0.19	0.19		82.5556	85.3333	83.6667	83.1111	84.7778	83.6667	91.4444	86.4444	92.5556	89.7778	98.6667	100.889	103.667	103.667		1440	4.44444	5	8.33333	6.11111	8.33333	5.55556	15	8.33333	13.3333	9.44444	13.8889	16.6667	12.7778	13.8889
1449	0.152	0.157	0.154	0.153	0.156	0.154	0.167	0.159	0.17	0.167	0.181	0.185	0.19	0.19		82.5556	85.3333	83.6667	83.1111	84.7778	83.6667	90.8889	86.4444	92.5556	90.8889	98.6667	100.889	103.667	103.667		1449	4.44444	5	8.33333	6.11111	8.33333	5.55556	14.4444	8.33333	13.3333	10.5556	13.8889	16.6667	12.7778	13.8889
1458	0.152	0.157	0.154	0.154	0.156	0.154	0.167	0.158	0.17	0.17	0.181	0.184	0.19	0.19		82.5556	85.3333	83.6667	83.6667	84.7778	83.6667	90.8889	85.8889	92.5556	92.5556	98.6667	100.333	103.667	103.667		1458	4.44444	5	8.33333	6.66667	8.33333	5.55556	14.4444	7.77778	13.3333	12.2222	13.8889	16.1111	12.7778	13.8889
1467	0.152	0.157	0.154	0.154	0.156	0.154	0.166	0.159	0.169	0.166	0.181	0.184	0.19	0.19		82.5556	85.3333	83.6667	83.6667	84.7778	83.6667	90.3333	86.4444	92	90.3333	98.6667	100.333	103.667	103.667		1467	4.44444	5	8.33333	6.66667	8.33333	5.55556	13.8889	8.33333	12.7778	10	13.8889	16.1111	12.7778	13.8889
1476	0.152	0.157	0.154	0.154	0.156	0.154	0.165	0.159	0.17	0.166	0.181	0.184	0.19	0.19		82.5556	85.3333	83.6667	83.6667	84.7778	83.6667	89.7778	86.4444	92.5556	90.3333	98.6667	100.333	103.667	103.667		1476	4.44444	5	8.33333	6.66667	8.33333	5.55556	13.3333	8.33333	13.3333	10	13.8889	16.1111	12.7778	13.8889
1485	0.152	0.157	0.154	0.153	0.156	0.154	0.163	0.158	0.169	0.165	0.181	0.184	0.19	0.189		82.5556	85.3333	83.6667	83.1111	84.7778	83.6667	88.6667	85.8889	92	89.7778	98.6667	100.333	103.667	103.111		1485	4.44444	5	8.33333	6.11111	8.33333	5.55556	12.2222	7.77778	12.7778	9.44444	13.8889	16.1111	12.7778	13.3333
1494	0.152	0.157	0.154	0.152	0.156	0.153	0.162	0.157	0.169	0.166	0.181	0.184	0.19	0.189		82.5556	85.3333	83.6667	82.5556	84.7778	83.1111	88.1111	85.3333	92	90.3333	98.6667	100.333	103.667	103.111		1494	4.44444	5	8.33333	5.55556	8.33333	5	11.6667	7.22222	12.7778	10	13.8889	16.1111	12.7778	13.3333
1503	0.152	0.157	0.154	0.152	0.156	0.154	0.16	0.156	0.169	0.169	0.181	0.184	0.19	0.189		82.5556	85.3333	83.6667	82.5556	84.7778	83.6667	87	84.7778	92	92	98.6667	100.333	103.667	103.111		1503	4.44444	5	8.33333	5.55556	8.33333	5.55556	10.5556	6.66667	12.7778	11.6667	13.8889	16.1111	12.7778	13.3333
1512	0.152	0.157	0.154	0.152	0.156	0.154	0.159	0.156	0.169	0.171	0.181	0.183	0.19	0.189		82.5556	85.3333	83.6667	82.5556	84.7778	83.6667	86.4444	84.7778	92	93.1111	98.6667	99.7778	103.667	103.111		1512	4.44444	5	8.33333	5.55556	8.33333	5.55556	10	6.66667	12.7778	12.7778	13.8889	15.5556	12.7778	13.3333
1521	0.152	0.157	0.154	0.152	0.156	0.154	0.158	0.156	0.169	0.167	0.181	0.183	0.19	0.188		82.5556	85.3333	83.6667	82.5556	84.7778	83.6667	85.8889	84.7778	92	90.8889	98.6667	99.7778	103.667	102.556		1521	4.44444	5	8.33333	5.55556	8.33333	5.55556	9.44444	6.66667	12.7778	10.5556	13.8889	15.5556	12.7778	12.7778
1530	0.152	0.157	0.154	0.153	0.156	0.154	0.158	0.157	0.17	0.166	0.181	0.183	0.19	0.187		82.5556	85.3333	83.6667	83.1111	84.7778	83.6667	85.8889	85.3333	92.5556	90.3333	98.6667	99.7778	103.667	102		1530	4.44444	5	8.33333	6.11111	8.33333	5.55556	9.44444	7.22222	13.3333	10	13.8889	15.5556	12.7778	12.2222
1539	0.152	0.157	0.154	0.153	0.156	0.154	0.158	0.157	0.17	0.166	0.181	0.183	0.19	0.187		82.5556	85.3333	83.6667	83.1111	84.7778	83.6667	85.8889	85.3333	92.5556	90.3333	98.6667	99.7778	103.667	102		1539	4.44444	5	8.33333	6.11111	8.33333	5.55556	9.44444	7.22222	13.3333	10	13.8889	15.5556	12.7778	12.2222
1548	0.152	0.157	0.154	0.152	0.156	0.154	0.158	0.158	0.17	0.166	0.181	0.182	0.19	0.187		82.5556	85.3333	83.6667	82.5556	84.7778	83.6667	85.8889	85.8889	92.5556	90.3333	98.6667	99.2222	103.667	102		1548	4.44444	5	8.33333	5.55556	8.33333	5.55556	9.44444	7.77778	13.3333	10	13.8889	15	12.7778	12.2222
1557	0.152	0.157	0.154	0.152	0.156	0.154	0.158	0.157	0.17	0.166	0.181	0.182	0.19	0.188		82.5556	85.3333	83.6667	82.5556	84.7778	83.6667	85.8889	85.3333	92.5556	90.3333	98.6667	99.2222	103.667	102.556		1557	4.44444	5	8.33333	5.55556	8.33333	5.55556	9.44444	7.22222	13.3333	10	13.8889	15	12.7778	12.7778
1566	0.152	0.157	0.154	0.153	0.156	0.154	0.158	0.157	0.17	0.166	0.181	0.182	0.19	0.187		82.5556	85.3333	83.6667	83.1111	84.7778	83.6667	85.8889	85.3333	92.5556	90.3333	98.6667	99.2222	103.667	102		1566	4.44444	5	8.33333	6.11111	8.33333	5.55556	9.44444	7.22222	13.3333	10	13.8889	15	12.7778	12.2222
1575	0.152	0.157	0.154	0.153	0.156	0.154	0.158	0.156	0.17	0.166	0.181	0.182	0.19	0.187		82.5556	85.3333	83.6667	83.1111	84.7778	83.6667	85.8889	84.7778	92.5556	90.3333	98.6667	99.2222	103.667	102		1575	4.44444	5	8.33333	6.11111	8.33333	5.55556	9.44444	6.66667	13.3333	10	13.8889	15	12.7778	12.2222
1584	0.152	0.157	0.154	0.154	0.156	0.154	0.158	0.156	0.171	0.166	0.181	0.182	0.19	0.187		82.5556	85.3333	83.6667	83.6667	84.7778	83.6667	85.8889	84.7778	93.1111	90.3333	98.6667	99.2222	103.667	102		1584	4.44444	5	8.33333	6.66667	8.33333	5.55556	9.44444	6.66667	13.8889	10	13.8889	15	12.7778	12.2222
1593	0.152	0.157	0.154	0.154	0.156	0.154	0.158	0.156	0.171	0.166	0.181	0.181	0.19	0.187		82.5556	85.3333	83.6667	83.6667	84.7778	83.6667	85.8889	84.7778	93.1111	90.3333	98.6667	98.6667	103.667	102		1593	4.44444	5	8.33333	6.66667	8.33333	5.55556	9.44444	6.66667	13.8889	10	13.8889	14.4444	12.7778	12.2222
1602	0.152	0.157	0.154	0.154	0.156	0.154	0.158	0.156	0.171	0.166	0.181	0.181	0.19	0.187		82.5556	85.3333	83.6667	83.6667	84.7778	83.6667	85.8889	84.7778	93.1111	90.3333	98.6667	98.6667	103.667	102		1602	4.44444	5	8.33333	6.66667	8.33333	5.55556	9.44444	6.66667	13.8889	10	13.8889	14.4444	12.7778	12.2222
1611	0.152	0.157	0.154	0.154	0.156	0.153	0.158	0.156	0.172	0.166	0.181	0.181	0.19	0.187		82.5556	85.3333	83.6667	83.6667	84.7778	83.1111	85.8889	84.7778	93.6667	90.3333	98.6667	98.6667	103.667	102		1611	4.44444	5	8.33333	6.66667	8.33333	5	9.44444	6.66667	14.4444	10	13.8889	14.4444	12.7778	12.2222
1620	0.152	0.157	0.154	0.153	0.156	0.154	0.158	0.156	0.172	0.166	0.181	0.181	0.19	0.187		82.5556	85.3333	83.6667	83.1111	84.7778	83.6667	85.8889	84.7778	93.6667	90.3333	98.6667	98.6667	103.667	102		1620	4.44444	5	8.33333	6.11111	8.33333	5.55556	9.44444	6.66667	14.4444	10	13.8889	14.4444	12.7778	12.2222
1629	0.152	0.157	0.154	0.153	0.156	0.153	0.158	0.156	0.173	0.166	0.181	0.18	0.19	0.187		82.5556	85.3333	83.6667	83.1111	84.7778	83.1111	85.8889	84.7778	94.2222	90.3333	98.6667	98.1111	103.667	102		1629	4.44444	5	8.33333	6.11111	8.33333	5	9.44444	6.66667	15	10	13.8889	13.8889	12.7778	12.2222
1638	0.152	0.157	0.154	0.154	0.156	0.154	0.158	0.157	0.173	0.166	0.181	0.18	0.19	0.187		82.5556	85.3333	83.6667	83.6667	84.7778	83.6667	85.8889	85.3333	94.2222	90.3333	98.6667	98.1111	103.667	102		1638	4.44444	5	8.33333	6.66667	8.33333	5.55556	9.44444	7.22222	15	10	13.8889	13.8889	12.7778	12.2222
1647	0.152	0.157	0.154	0.154	0.156	0.153	0.158	0.156	0.174	0.166	0.181	0.179	0.19	0.187		82.5556	85.3333	83.6667	83.6667	84.7778	83.1111	85.8889	84.7778	94.7778	90.3333	98.6667	97.5556	103.667	102		1647	4.44444	5	8.33333	6.66667	8.33333	5	9.44444	6.66667	15.5556	10	13.8889	13.3333	12.7778	12.2222
1656	0.152	0.157	0.154	0.153	0.156	0.154	0.158	0.156	0.174	0.166	0.181	0.179	0.19	0.187		82.5556	85.3333	83.6667	83.1111	84.7778	83.6667	85.8889	84.7778	94.7778	90.3333	98.6667	97.5556	103.667	102		1656	4.44444	5	8.33333	6.11111	8.33333	5.55556	9.44444	6.66667	15.5556	10	13.8889	13.3333	12.7778	12.2222
1665	0.152	0.157	0.154	0.153	0.156	0.154	0.158	0.156	0.174	0.166	0.181	0.179	0.19	0.187		82.5556	85.3333	83.6667	83.1111	84.7778	83.6667	85.8889	84.7778	94.7778	90.3333	98.6667	97.5556	103.667	102		1665	4.44444	5	8.33333	6.11111	8.33333	5.55556	9.44444	6.66667	15.5556	10	13.8889	13.3333	12.7778	12.2222
1674	0.152	0.157	0.154	0.152	0.156	0.154	0.158	0.156	0.173	0.167	0.181	0.179	0.19	0.188		82.5556	85.3333	83.6667	82.5556	84.7778	83.6667	85.8889	84.7778	94.2222	90.8889	98.6667	97.5556	103.667	102.556		1674	4.44444	5	8.33333	5.55556	8.33333	5.55556	9.44444	6.66667	15	10.5556	13.8889	13.3333	12.7778	12.7778
1683	0.152	0.157	0.154	0.152	0.156	0.153	0.158	0.156	0.173	0.171	0.181	0.179	0.189	0.188		82.5556	85.3333	83.6667	82.5556	84.7778	83.1111	85.8889	84.7778	94.2222	93.1111	98.6667	97.5556	103.111	102.556		1683	4.44444	5	8.33333	5.55556	8.33333	5	9.44444	6.66667	15	12.7778	13.8889	13.3333	12.2222	12.7778
1692	0.152	0.157	0.154	0.152	0.156	0.153	0.158	0.156	0.172	0.172	0.181	0.179	0.189	0.188		82.5556	85.3333	83.6667	82.5556	84.7778	83.1111	85.8889	84.7778	93.6667	93.6667	98.6667	97.5556	103.111	102.556		1692	4.44444	5	8.33333	5.55556	8.33333	5	9.44444	6.66667	14.4444	13.3333	13.8889	13.3333	12.2222	12.7778
1701	0.152	0.157	0.154	0.152	0.156	0.154	0.158	0.156	0.172	0.169	0.181	0.179	0.19	0.187		82.5556	85.3333	83.6667	82.5556	84.7778	83.6667	85.8889	84.7778	93.6667	92	98.6667	97.5556	103.667	102		1701	4.44444	5	8.33333	5.55556	8.33333	5.55556	9.44444	6.66667	14.4444	11.6667	13.8889	13.3333	12.7778	12.2222
1710	0.152	0.157	0.154	0.153	0.156	0.153	0.158	0.156	0.171	0.167	0.181	0.18	0.189	0.187		82.5556	85.3333	83.6667	83.1111	84.7778	83.1111	85.8889	84.7778	93.1111	90.8889	98.6667	98.1111	103.111	102		1710	4.44444	5	8.33333	6.11111	8.33333	5	9.44444	6.66667	13.8889	10.5556	13.8889	13.8889	12.2222	12.2222
1719	0.152	0.157	0.154	0.152	0.156	0.154	0.158	0.156	0.171	0.167	0.181	0.18	0.189	0.187		82.5556	85.3333	83.6667	82.5556	84.7778	83.6667	85.8889	84.7778	93.1111	90.8889	98.6667	98.1111	103.111	102		1719	4.44444	5	8.33333	5.55556	8.33333	5.55556	9.44444	6.66667	13.8889	10.5556	13.8889	13.8889	12.2222	12.2222
1728	0.152	0.157	0.154	0.152	0.156	0.154	0.158	0.157	0.171	0.167	0.181	0.18	0.189	0.187		82.5556	85.3333	83.6667	82.5556	84.7778	83.6667	85.8889	85.3333	93.1111	90.8889	98.6667	98.1111	103.111	102		1728	4.44444	5	8.33333	5.55556	8.33333	5.55556	9.44444	7.22222	13.8889	10.5556	13.8889	13.8889	12.2222	12.2222
1737	0.152	0.157	0.154	0.152	0.156	0.154	0.158	0.157	0.17	0.166	0.181	0.18	0.189	0.187		82.5556	85.3333	83.6667	82.5556	84.7778	83.6667	85.8889	85.3333	92.5556	90.3333	98.6667	98.1111	103.111	102		1737	4.44444	5	8.33333	5.55556	8.33333	5.55556	9.44444	7.22222	13.3333	10	13.8889	13.8889	12.2222	12.2222
1746	0.152	0.157	0.154	0.152	0.156	0.153	0.159	0.157	0.17	0.166	0.181	0.181	0.189	0.187		82.5556	85.3333	83.6667	82.5556	84.7778	83.1111	86.4444	85.3333	92.5556	90.3333	98.6667	98.6667	103.111	102		1746	4.44444	5	8.33333	5.55556	8.33333	5	10	7.22222	13.3333	10	13.8889	14.4444	12.2222	12.2222
1755	0.152	0.157	0.154	0.153	0.156	0.153	0.16	0.156	0.17	0.166	0.181	0.181	0.189	0.187		82.5556	85.3333	83.6667	83.1111	84.7778	83.1111	87	84.7778	92.5556	90.3333	98.6667	98.6667	103.111	102		1755	4.44444	5	8.33333	6.11111	8.33333	5	10.5556	6.66667	13.3333	10	13.8889	14.4444	12.2222	12.2222
1764	0.152	0.157	0.154	0.154	0.156	0.153	0.162	0.156	0.17	0.166	0.181	0.182	0.189	0.187		82.5556	85.3333	83.6667	83.6667	84.7778	83.1111	88.1111	84.7778	92.5556	90.3333	98.6667	99.2222	103.111	102		1764	4.44444	5	8.33333	6.66667	8.33333	5	11.6667	6.66667	13.3333	10	13.8889	15	12.2222	12.2222
1773	0.152	0.157	0.154	0.154	0.156	0.153	0.163	0.156	0.169	0.166	0.181	0.182	0.189	0.187		82.5556	85.3333	83.6667	83.6667	84.7778	83.1111	88.6667	84.7778	92	90.3333	98.6667	99.2222	103.111	102		1773	4.44444	5	8.33333	6.66667	8.33333	5	12.2222	6.66667	12.7778	10	13.8889	15	12.2222	12.2222
1782	0.152	0.157	0.154	0.154	0.156	0.153	0.164	0.156	0.169	0.166	0.181	0.182	0.189	0.187		82.5556	85.3333	83.6667	83.6667	84.7778	83.1111	89.2222	84.7778	92	90.3333	98.6667	99.2222	103.111	102		1782	4.44444	5	8.33333	6.66667	8.33333	5	12.7778	6.66667	12.7778	10	13.8889	15	12.2222	12.2222
1791	0.152	0.157	0.154	0.154	0.156	0.153	0.164	0.156	0.169	0.166	0.181	0.182	0.189	0.187		82.5556	85.3333	83.6667	83.6667	84.7778	83.1111	89.2222	84.7778	92	90.3333	98.6667	99.2222	103.111	102		1791	4.44444	5	8.33333	6.66667	8.33333	5	12.7778	6.66667	12.7778	10	13.8889	15	12.2222	12.2222
1800	0.152	0.157	0.154	0.153	0.156	0.153	0.164	0.156	0.17	0.166	0.181	0.182	0.189	0.188		82.5556	85.3333	83.6667	83.1111	84.7778	83.1111	89.2222	84.7778	92.5556	90.3333	98.6667	99.2222	103.111	102.556		1800	4.44444	5	8.33333	6.11111	8.33333	5	12.7778	6.66667	13.3333	10	13.8889	15	12.2222	12.7778
1809	0.151	0.157	0.154	0.153	0.156	0.153	0.165	0.156	0.169	0.166	0.181	0.183	0.189	0.188		82	85.3333	83.6667	83.1111	84.7778	83.1111	89.7778	84.7778	92	90.3333	98.6667	99.7778	103.111	102.556		1809	3.88889	5	8.33333	6.11111	8.33333	5	13.3333	6.66667	12.7778	10	13.8889	15.5556	12.2222	12.7778
1818	0.152	0.157	0.154	0.154	0.157	0.153	0.166	0.156	0.169	0.166	0.181	0.183	0.189	0.188		82.5556	85.3333	83.6667	83.6667	85.3333	83.1111	90.3333	84.7778	92	90.3333	98.6667	99.7778	103.111	102.556		1818	4.44444	5	8.33333	6.66667	8.88889	5	13.8889	6.66667	12.7778	10	13.8889	15.5556	12.2222	12.7778
1827	0.152	0.157	0.154	0.153	0.157	0.153	0.168	0.156	0.17	0.166	0.181	0.183	0.189	0.189		82.5556	85.3333	83.6667	83.1111	85.3333	83.1111	91.4444	84.7778	92.5556	90.3333	98.6667	99.7778	103.111	103.111		1827	4.44444	5	8.33333	6.11111	8.88889	5	15	6.66667	13.3333	10	13.8889	15.5556	12.2222	13.3333
1836	0.152	0.157	0.154	0.153	0.157	0.153	0.168	0.156	0.17	0.166	0.181	0.183	0.189	0.189		82.5556	85.3333	83.6667	83.1111	85.3333	83.1111	91.4444	84.7778	92.5556	90.3333	98.6667	99.7778	103.111	103.111		1836	4.44444	5	8.33333	6.11111	8.88889	5	15	6.66667	13.3333	10	13.8889	15.5556	12.2222	13.3333
1845	0.151	0.157	0.154	0.152	0.157	0.153	0.169	0.156	0.17	0.166	0.181	0.183	0.189	0.19		82	85.3333	83.6667	82.5556	85.3333	83.1111	92	84.7778	92.5556	90.3333	98.6667	99.7778	103.111	103.667		1845	3.88889	5	8.33333	5.55556	8.88889	5	15.5556	6.66667	13.3333	10	13.8889	15.5556	12.2222	13.8889
1854	0.151	0.157	0.154	0.151	0.157	0.153	0.17	0.156	0.17	0.166	0.181	0.183	0.189	0.19		82	85.3333	83.6667	82	85.3333	83.1111	92.5556	84.7778	92.5556	90.3333	98.6667	99.7778	103.111	103.667		1854	3.88889	5	8.33333	5	8.88889	5	16.1111	6.66667	13.3333	10	13.8889	15.5556	12.2222	13.8889
1863	0.151	0.157	0.154	0.151	0.157	0.153	0.171	0.156	0.17	0.166	0.181	0.183	0.189	0.189		82	85.3333	83.6667	82	85.3333	83.1111	93.1111	84.7778	92.5556	90.3333	98.6667	99.7778	103.111	103.111		1863	3.88889	5	8.33333	5	8.88889	5	16.6667	6.66667	13.3333	10	13.8889	15.5556	12.2222	13.3333
1872	0.151	0.157	0.154	0.152	0.157	0.153	0.172	0.156	0.17	0.166	0.181	0.182	0.189	0.188		82	85.3333	83.6667	82.5556	85.3333	83.1111	93.6667	84.7778	92.5556	90.3333	98.6667	99.2222	103.111	102.556		1872	3.88889	5	8.33333	5.55556	8.88889	5	17.2222	6.66667	13.3333	10	13.8889	15	12.2222	12.7778
1881	0.151	0.157	0.153	0.152	0.157	0.153	0.171	0.156	0.17	0.166	0.181	0.182	0.189	0.187		82	85.3333	83.1111	82.5556	85.3333	83.1111	93.1111	84.7778	92.5556	90.3333	98.6667	99.2222	103.111	102		1881	3.88889	5	7.77778	5.55556	8.88889	5	16.6667	6.66667	13.3333	10	13.8889	15	12.2222	12.2222
1890	0.151	0.157	0.153	0.152	0.157	0.153	0.171	0.156	0.17	0.166	0.181	0.182	0.189	0.187		82	85.3333	83.1111	82.5556	85.3333	83.1111	93.1111	84.7778	92.5556	90.3333	98.6667	99.2222	103.111	102		1890	3.88889	5	7.77778	5.55556	8.88889	5	16.6667	6.66667	13.3333	10	13.8889	15	12.2222	12.2222
1899	0.151	0.157	0.153	0.152	0.156	0.153	0.171	0.155	0.17	0.166	0.181	0.182	0.189	0.187		82	85.3333	83.1111	82.5556	84.7778	83.1111	93.1111	84.2222	92.5556	90.3333	98.6667	99.2222	103.111	102		1899	3.88889	5	7.77778	5.55556	8.33333	5	16.6667	6.11111	13.3333	10	13.8889	15	12.2222	12.2222
1908	0.151	0.156	0.153	0.151	0.156	0.153	0.171	0.156	0.17	0.166	0.181	0.181	0.189	0.186		82	84.7778	83.1111	82	84.7778	83.1111	93.1111	84.7778	92.5556	90.3333	98.6667	98.6667	103.111	101.444		1908	3.88889	4.44444	7.77778	5	8.33333	5	16.6667	6.66667	13.3333	10	13.8889	14.4444	12.2222	11.6667
1917	0.151	0.156	0.154	0.152	0.157	0.153	0.17	0.155	0.17	0.166	0.181	0.181	0.189	0.186		82	84.7778	83.6667	82.5556	85.3333	83.1111	92.5556	84.2222	92.5556	90.3333	98.6667	98.6667	103.111	101.444		1917	3.88889	4.44444	8.33333	5.55556	8.88889	5	16.1111	6.11111	13.3333	10	13.8889	14.4444	12.2222	11.6667
1926	0.151	0.157	0.153	0.152	0.157	0.153	0.169	0.156	0.17	0.166	0.181	0.181	0.189	0.186		82	85.3333	83.1111	82.5556	85.3333	83.1111	92	84.7778	92.5556	90.3333	98.6667	98.6667	103.111	101.444		1926	3.88889	5	7.77778	5.55556	8.88889	5	15.5556	6.66667	13.3333	10	13.8889	14.4444	12.2222	11.6667
1935	0.151	0.156	0.154	0.153	0.157	0.153	0.167	0.155	0.17	0.166	0.181	0.181	0.189	0.186		82	84.7778	83.6667	83.1111	85.3333	83.1111	90.8889	84.2222	92.5556	90.3333	98.6667	98.6667	103.111	101.444		1935	3.88889	4.44444	8.33333	6.11111	8.88889	5	14.4444	6.11111	13.3333	10	13.8889	14.4444	12.2222	11.6667
1944	0.151	0.156	0.154	0.154	0.157	0.153	0.165	0.155	0.17	0.166	0.181	0.18	0.189	0.186		82	84.7778	83.6667	83.6667	85.3333	83.1111	89.7778	84.2222	92.5556	90.3333	98.6667	98.1111	103.111	101.444		1944	3.88889	4.44444	8.33333	6.66667	8.88889	5	13.3333	6.11111	13.3333	10	13.8889	13.8889	12.2222	11.6667
1953	0.151	0.156	0.154	0.154	0.157	0.153	0.163	0.156	0.17	0.166	0.181	0.18	0.189	0.186		82	84.7778	83.6667	83.6667	85.3333	83.1111	88.6667	84.7778	92.5556	90.3333	98.6667	98.1111	103.111	101.444		1953	3.88889	4.44444	8.33333	6.66667	8.88889	5	12.2222	6.66667	13.3333	10	13.8889	13.8889	12.2222	11.6667
1962	0.151	0.156	0.154	0.154	0.157	0.153	0.16	0.155	0.171	0.166	0.181	0.18	0.189	0.186		82	84.7778	83.6667	83.6667	85.3333	83.1111	87	84.2222	93.1111	90.3333	98.6667	98.1111	103.111	101.444		1962	3.88889	4.44444	8.33333	6.66667	8.88889	5	10.5556	6.11111	13.8889	10	13.8889	13.8889	12.2222	11.6667
1971	0.151	0.156	0.153	0.153	0.157	0.153	0.159	0.155	0.171	0.166	0.181	0.179	0.189	0.187		82	84.7778	83.1111	83.1111	85.3333	83.1111	86.4444	84.2222	93.1111	90.3333	98.6667	97.5556	103.111	102		1971	3.88889	4.44444	7.77778	6.11111	8.88889	5	10	6.11111	13.8889	10	13.8889	13.3333	12.2222	12.2222
1980	0.151	0.156	0.153	0.153	0.157	0.153	0.158	0.155	0.171	0.167	0.181	0.179	0.189	0.187		82	84.7778	83.1111	83.1111	85.3333	83.1111	85.8889	84.2222	93.1111	90.8889	98.6667	97.5556	103.111	102		1980	3.88889	4.44444	7.77778	6.11111	8.88889	5	9.44444	6.11111	13.8889	10.5556	13.8889	13.3333	12.2222	12.2222
1989	0.151	0.156	0.153	0.153	0.157	0.153	0.158	0.155	0.171	0.168	0.181	0.179	0.189	0.186		82	84.7778	83.1111	83.1111	85.3333	83.1111	85.8889	84.2222	93.1111	91.4444	98.6667	97.5556	103.111	101.444		1989	3.88889	4.44444	7.77778	6.11111	8.88889	5	9.44444	6.11111	13.8889	11.1111	13.8889	13.3333	12.2222	11.6667
1998	0.151	0.156	0.153	0.153	0.157	0.153	0.158	0.155	0.172	0.168	0.181	0.179	0.189	0.186		82	84.7778	83.1111	83.1111	85.3333	83.1111	85.8889	84.2222	93.6667	91.4444	98.6667	97.5556	103.111	101.444		1998	3.88889	4.44444	7.77778	6.11111	8.88889	5	9.44444	6.11111	14.4444	11.1111	13.8889	13.3333	12.2222	11.6667
2007	0.151	0.156	0.153	0.153	0.157	0.153	0.158	0.155	0.172	0.167	0.181	0.179	0.189	0.186		82	84.7778	83.1111	83.1111	85.3333	83.1111	85.8889	84.2222	93.6667	90.8889	98.6667	97.5556	103.111	101.444		2007	3.88889	4.44444	7.77778	6.11111	8.88889	5	9.44444	6.11111	14.4444	10.5556	13.8889	13.3333	12.2222	11.6667
2016	0.151	0.156	0.153	0.152	0.157	0.153	0.158	0.155	0.173	0.166	0.181	0.179	0.189	0.186		82	84.7778	83.1111	82.5556	85.3333	83.1111	85.8889	84.2222	94.2222	90.3333	98.6667	97.5556	103.111	101.444		2016	3.88889	4.44444	7.77778	5.55556	8.88889	5	9.44444	6.11111	15	10	13.8889	13.3333	12.2222	11.6667
2025	0.151	0.156	0.153	0.151	0.157	0.153	0.158	0.155	0.174	0.166	0.181	0.18	0.188	0.189		82	84.7778	83.1111	82	85.3333	83.1111	85.8889	84.2222	94.7778	90.3333	98.6667	98.1111	102.556	103.111		2025	3.88889	4.44444	7.77778	5	8.88889	5	9.44444	6.11111	15.5556	10	13.8889	13.8889	11.6667	13.3333
2034	0.151	0.156	0.153	0.151	0.157	0.153	0.158	0.155	0.174	0.166	0.181	0.18	0.188	0.189		82	84.7778	83.1111	82	85.3333	83.1111	85.8889	84.2222	94.7778	90.3333	98.6667	98.1111	102.556	103.111		2034	3.88889	4.44444	7.77778	5	8.88889	5	9.44444	6.11111	15.5556	10	13.8889	13.8889	11.6667	13.3333
2043	0.151	0.156	0.153	0.151	0.157	0.153	0.158	0.155	0.174	0.166	0.181	0.18	0.189	0.188		82	84.7778	83.1111	82	85.3333	83.1111	85.8889	84.2222	94.7778	90.3333	98.6667	98.1111	103.111	102.556		2043	3.88889	4.44444	7.77778	5	8.88889	5	9.44444	6.11111	15.5556	10	13.8889	13.8889	12.2222	12.7778
2052	0.151	0.156	0.153	0.151	0.157	0.153	0.158	0.156	0.174	0.166	0.181	0.18	0.188	0.188		82	84.7778	83.1111	82	85.3333	83.1111	85.8889	84.7778	94.7778	90.3333	98.6667	98.1111	102.556	102.556		2052	3.88889	4.44444	7.77778	5	8.88889	5	9.44444	6.66667	15.5556	10	13.8889	13.8889	11.6667	12.7778
2061	0.151	0.156	0.153	0.152	0.157	0.153	0.158	0.155	0.173	0.166	0.181	0.18	0.189	0.186		82	84.7778	83.1111	82.5556	85.3333	83.1111	85.8889	84.2222	94.2222	90.3333	98.6667	98.1111	103.111	101.444		2061	3.88889	4.44444	7.77778	5.55556	8.88889	5	9.44444	6.11111	15	10	13.8889	13.8889	12.2222	11.6667
2070	0.151	0.156	0.153	0.151	0.157	0.153	0.158	0.155	0.172	0.166	0.181	0.18	0.189	0.186		82	84.7778	83.1111	82	85.3333	83.1111	85.8889	84.2222	93.6667	90.3333	98.6667	98.1111	103.111	101.444		2070	3.88889	4.44444	7.77778	5	8.88889	5	9.44444	6.11111	14.4444	10	13.8889	13.8889	12.2222	11.6667
2079	0.151	0.156	0.153	0.15	0.157	0.153	0.158	0.155	0.171	0.166	0.181	0.18	0.188	0.186		82	84.7778	83.1111	81.4444	85.3333	83.1111	85.8889	84.2222	93.1111	90.3333	98.6667	98.1111	102.556	101.444		2079	3.88889	4.44444	7.77778	4.44444	8.88889	5	9.44444	6.11111	13.8889	10	13.8889	13.8889	11.6667	11.6667
2088	0.151	0.156	0.153	0.151	0.157	0.153	0.158	0.155	0.171	0.166	0.181	0.18	0.189	0.185		82	84.7778	83.1111	82	85.3333	83.1111	85.8889	84.2222	93.1111	90.3333	98.6667	98.1111	103.111	100.889		2088	3.88889	4.44444	7.77778	5	8.88889	5	9.44444	6.11111	13.8889	10	13.8889	13.8889	12.2222	11.1111
2097	0.151	0.156	0.153	0.151	0.157	0.153	0.158	0.155	0.171	0.166	0.181	0.18	0.188	0.186		82	84.7778	83.1111	82	85.3333	83.1111	85.8889	84.2222	93.1111	90.3333	98.6667	98.1111	102.556	101.444		2097	3.88889	4.44444	7.77778	5	8.88889	5	9.44444	6.11111	13.8889	10	13.8889	13.8889	11.6667	11.6667
2106	0.151	0.156	0.153	0.152	0.157	0.153	0.158	0.155	0.17	0.166	0.181	0.18	0.188	0.186		82	84.7778	83.1111	82.5556	85.3333	83.1111	85.8889	84.2222	92.5556	90.3333	98.6667	98.1111	102.556	101.444		2106	3.88889	4.44444	7.77778	5.55556	8.88889	5	9.44444	6.11111	13.3333	10	13.8889	13.8889	11.6667	11.6667
2115	0.151	0.156	0.153	0.153	0.157	0.153	0.158	0.155	0.17	0.166	0.181	0.18	0.188	0.188		82	84.7778	83.1111	83.1111	85.3333	83.1111	85.8889	84.2222	92.5556	90.3333	98.6667	98.1111	102.556	102.556		2115	3.88889	4.44444	7.77778	6.11111	8.88889	5	9.44444	6.11111	13.3333	10	13.8889	13.8889	11.6667	12.7778
2124	0.151	0.156	0.153	0.154	0.157	0.153	0.158	0.155	0.17	0.166	0.181	0.181	0.188	0.19		82	84.7778	83.1111	83.6667	85.3333	83.1111	85.8889	84.2222	92.5556	90.3333	98.6667	98.6667	102.556	103.667		2124	3.88889	4.44444	7.77778	6.66667	8.88889	5	9.44444	6.11111	13.3333	10	13.8889	14.4444	11.6667	13.8889
2133	0.151	0.156	0.153	0.154	0.157	0.153	0.158	0.155	0.17	0.166	0.181	0.181	0.188	0.19		82	84.7778	83.1111	83.6667	85.3333	83.1111	85.8889	84.2222	92.5556	90.3333	98.6667	98.6667	102.556	103.667		2133	3.88889	4.44444	7.77778	6.66667	8.88889	5	9.44444	6.11111	13.3333	10	13.8889	14.4444	11.6667	13.8889
2142	0.151	0.156	0.153	0.154	0.157	0.153	0.158	0.155	0.17	0.166	0.181	0.181	0.188	0.19		82	84.7778	83.1111	83.6667	85.3333	83.1111	85.8889	84.2222	92.5556	90.3333	98.6667	98.6667	102.556	103.667		2142	3.88889	4.44444	7.77778	6.66667	8.88889	5	9.44444	6.11111	13.3333	10	13.8889	14.4444	11.6667	13.8889
2151	0.151	0.156	0.153	0.153	0.157	0.153	0.158	0.155	0.169	0.167	0.181	0.182	0.188	0.189		82	84.7778	83.1111	83.1111	85.3333	83.1111	85.8889	84.2222	92	90.8889	98.6667	99.2222	102.556	103.111		2151	3.88889	4.44444	7.77778	6.11111	8.88889	5	9.44444	6.11111	12.7778	10.5556	13.8889	15	11.6667	13.3333
2160	0.151	0.156	0.153	0.153	0.157	0.153	0.158	0.155	0.169	0.168	0.181	0.182	0.188	0.188		82	84.7778	83.1111	83.1111	85.3333	83.1111	85.8889	84.2222	92	91.4444	98.6667	99.2222	102.556	102.556		2160	3.88889	4.44444	7.77778	6.11111	8.88889	5	9.44444	6.11111	12.7778	11.1111	13.8889	15	11.6667	12.7778
2169	0.151	0.156	0.153	0.153	0.157	0.153	0.158	0.155	0.169	0.166	0.181	0.183	0.188	0.187		82	84.7778	83.1111	83.1111	85.3333	83.1111	85.8889	84.2222	92	90.3333	98.6667	99.7778	102.556	102		2169	3.88889	4.44444	7.77778	6.11111	8.88889	5	9.44444	6.11111	12.7778	10	13.8889	15.5556	11.6667	12.2222
2178	0.151	0.156	0.153	0.153	0.157	0.153	0.158	0.155	0.169	0.166	0.181	0.184	0.188	0.186		82	84.7778	83.1111	83.1111	85.3333	83.1111	85.8889	84.2222	92	90.3333	98.6667	100.333	102.556	101.444		2178	3.88889	4.44444	7.77778	6.11111	8.88889	5	9.44444	6.11111	12.7778	10	13.8889	16.1111	11.6667	11.6667
2187	0.151	0.156	0.153	0.152	0.157	0.153	0.158	0.155	0.169	0.165	0.181	0.184	0.188	0.186		82	84.7778	83.1111	82.5556	85.3333	83.1111	85.8889	84.2222	92	89.7778	98.6667	100.333	102.556	101.444		2187	3.88889	4.44444	7.77778	5.55556	8.88889	5	9.44444	6.11111	12.7778	9.44444	13.8889	16.1111	11.6667	11.6667
2196	0.151	0.156	0.153	0.151	0.157	0.153	0.158	0.155	0.169	0.165	0.181	0.184	0.188	0.186		82	84.7778	83.1111	82	85.3333	83.1111	85.8889	84.2222	92	89.7778	98.6667	100.333	102.556	101.444		2196	3.88889	4.44444	7.77778	5	8.88889	5	9.44444	6.11111	12.7778	9.44444	13.8889	16.1111	11.6667	11.6667
2205	0.151	0.156	0.153	0.151	0.158	0.153	0.158	0.155	0.169	0.165	0.181	0.184	0.188	0.186		82	84.7778	83.1111	82	85.8889	83.1111	85.8889	84.2222	92	89.7778	98.6667	100.333	102.556	101.444		2205	3.88889	4.44444	7.77778	5	9.44444	5	9.44444	6.11111	12.7778	9.44444	13.8889	16.1111	11.6667	11.6667
2214	0.151	0.156	0.153	0.15	0.158	0.153	0.158	0.155	0.169	0.166	0.181	0.184	0.188	0.186		82	84.7778	83.1111	81.4444	85.8889	83.1111	85.8889	84.2222	92	90.3333	98.6667	100.333	102.556	101.444		2214	3.88889	4.44444	7.77778	4.44444	9.44444	5	9.44444	6.11111	12.7778	10	13.8889	16.1111	11.6667	11.6667
2223	0.151	0.156	0.153	0.151	0.157	0.153	0.158	0.155	0.169	0.165	0.181	0.184	0.188	0.186		82	84.7778	83.1111	82	85.3333	83.1111	85.8889	84.2222	92	89.7778	98.6667	100.333	102.556	101.444		2223	3.88889	4.44444	7.77778	5	8.88889	5	9.44444	6.11111	12.7778	9.44444	13.8889	16.1111	11.6667	11.6667
2232	0.151	0.156	0.153	0.151	0.157	0.153	0.158	0.155	0.169	0.165	0.18	0.184	0.188	0.186		82	84.7778	83.1111	82	85.3333	83.1111	85.8889	84.2222	92	89.7778	98.1111	100.333	102.556	101.444		2232	3.88889	4.44444	7.77778	5	8.88889	5	9.44444	6.11111	12.7778	9.44444	13.3333	16.1111	11.6667	11.6667
2241	0.151	0.156	0.153	0.151	0.157	0.153	0.158	0.155	0.169	0.165	0.18	0.183	0.188	0.186		82	84.7778	83.1111	82	85.3333	83.1111	85.8889	84.2222	92	89.7778	98.1111	99.7778	102.556	101.444		2241	3.88889	4.44444	7.77778	5	8.88889	5	9.44444	6.11111	12.7778	9.44444	13.3333	15.5556	11.6667	11.6667
2250	0.151	0.156	0.153	0.15	0.157	0.153	0.158	0.155	0.169	0.165	0.181	0.183	0.188	0.187		82	84.7778	83.1111	81.4444	85.3333	83.1111	85.8889	84.2222	92	89.7778	98.6667	99.7778	102.556	102		2250	3.88889	4.44444	7.77778	4.44444	8.88889	5	9.44444	6.11111	12.7778	9.44444	13.8889	15.5556	11.6667	12.2222
2259	0.151	0.156	0.153	0.15	0.157	0.153	0.159	0.155	0.169	0.166	0.18	0.183	0.188	0.188		82	84.7778	83.1111	81.4444	85.3333	83.1111	86.4444	84.2222	92	90.3333	98.1111	99.7778	102.556	102.556		2259	3.88889	4.44444	7.77778	4.44444	8.88889	5	10	6.11111	12.7778	10	13.3333	15.5556	11.6667	12.7778
2268	0.151	0.156	0.153	0.151	0.157	0.153	0.162	0.155	0.169	0.169	0.18	0.183	0.188	0.189		82	84.7778	83.1111	82	85.3333	83.1111	88.1111	84.2222	92	92	98.1111	99.7778	102.556	103.111		2268	3.88889	4.44444	7.77778	5	8.88889	5	11.6667	6.11111	12.7778	11.6667	13.3333	15.5556	11.6667	13.3333
2277	0.151	0.156	0.153	0.152	0.157	0.153	0.164	0.155	0.17	0.173	0.18	0.183	0.188	0.189		82	84.7778	83.1111	82.5556	85.3333	83.1111	89.2222	84.2222	92.5556	94.2222	98.1111	99.7778	102.556	103.111		2277	3.88889	4.44444	7.77778	5.55556	8.88889	5	12.7778	6.11111	13.3333	13.8889	13.3333	15.5556	11.6667	13.3333
2286	0.151	0.156	0.153	0.153	0.157	0.153	0.166	0.155	0.169	0.169	0.181	0.183	0.188	0.188		82	84.7778	83.1111	83.1111	85.3333	83.1111	90.3333	84.2222	92	92	98.6667	99.7778	102.556	102.556		2286	3.88889	4.44444	7.77778	6.11111	8.88889	5	13.8889	6.11111	12.7778	11.6667	13.8889	15.5556	11.6667	12.7778
2295	0.151	0.156	0.153	0.153	0.157	0.153	0.167	0.155	0.17	0.167	0.181	0.183	0.188	0.187		82	84.7778	83.1111	83.1111	85.3333	83.1111	90.8889	84.2222	92.5556	90.8889	98.6667	99.7778	102.556	102		2295	3.88889	4.44444	7.77778	6.11111	8.88889	5	14.4444	6.11111	13.3333	10.5556	13.8889	15.5556	11.6667	12.2222
2304	0.151	0.156	0.153	0.154	0.157	0.153	0.169	0.155	0.17	0.166	0.181	0.183	0.188	0.186		82	84.7778	83.1111	83.6667	85.3333	83.1111	92	84.2222	92.5556	90.3333	98.6667	99.7778	102.556	101.444		2304	3.88889	4.44444	7.77778	6.66667	8.88889	5	15.5556	6.11111	13.3333	10	13.8889	15.5556	11.6667	11.6667
2313	0.15	0.156	0.153	0.153	0.157	0.153	0.169	0.155	0.169	0.166	0.18	0.183	0.188	0.186		81.4444	84.7778	83.1111	83.1111	85.3333	83.1111	92	84.2222	92	90.3333	98.1111	99.7778	102.556	101.444		2313	3.33333	4.44444	7.77778	6.11111	8.88889	5	15.5556	6.11111	12.7778	10	13.3333	15.5556	11.6667	11.6667
2322	0.15	0.156	0.153	0.153	0.157	0.153	0.168	0.155	0.169	0.166	0.18	0.183	0.188	0.186		81.4444	84.7778	83.1111	83.1111	85.3333	83.1111	91.4444	84.2222	92	90.3333	98.1111	99.7778	102.556	101.444		2322	3.33333	4.44444	7.77778	6.11111	8.88889	5	15	6.11111	12.7778	10	13.3333	15.5556	11.6667	11.6667
2331	0.151	0.156	0.153	0.153	0.157	0.153	0.168	0.155	0.169	0.17	0.18	0.183	0.188	0.187		82	84.7778	83.1111	83.1111	85.3333	83.1111	91.4444	84.2222	92	92.5556	98.1111	99.7778	102.556	102		2331	3.88889	4.44444	7.77778	6.11111	8.88889	5	15	6.11111	12.7778	12.2222	13.3333	15.5556	11.6667	12.2222
2340	0.151	0.156	0.153	0.153	0.157	0.153	0.168	0.155	0.169	0.173	0.18	0.182	0.188	0.187		82	84.7778	83.1111	83.1111	85.3333	83.1111	91.4444	84.2222	92	94.2222	98.1111	99.2222	102.556	102		2340	3.88889	4.44444	7.77778	6.11111	8.88889	5	15	6.11111	12.7778	13.8889	13.3333	15
	0.15	0.156	0.153	0.152	0.157	0.153	0.168	0.155	0.169	0.169	0.18	0.182	0.188	0.188
	0.15	0.155	0.153	0.152	0.157	0.153	0.167	0.155	0.169	0.166	0.18	0.182	0.187	0.188
	0.15	0.156	0.153	0.151	0.157	0.153	0.166	0.155	0.169	0.166	0.18	0.182	0.188	0.189
	0.15	0.155	0.153	0.15	0.157	0.153	0.166	0.155	0.169	0.166	0.18	0.182	0.187	0.188
	0.15	0.156	0.153	0.15	0.157	0.153	0.166	0.155	0.169	0.166	0.18	0.182	0.188	0.187
	0.15	0.156	0.153	0.15	0.157	0.153	0.165	0.155	0.17	0.166	0.18	0.182	0.187	0.187
	0.15	0.156	0.153	0.151	0.157	0.153	0.165	0.155	0.17	0.166	0.18	0.181	0.187	0.187
	0.15	0.155	0.153	0.15	0.157	0.153	0.165	0.155	0.17	0.166	0.18	0.181	0.187	0.186
	0.15	0.155	0.153	0.15	0.157	0.153	0.165	0.155	0.17	0.166	0.18	0.181	0.187	0.187
	0.15	0.156	0.152	0.15	0.157	0.153	0.165	0.155	0.171	0.166	0.18	0.181	0.187	0.188
	0.15	0.155	0.153	0.151	0.157	0.153	0.165	0.155	0.171	0.168	0.18	0.18	0.187	0.188
	0.15	0.155	0.153	0.151	0.157	0.153	0.164	0.155	0.171	0.172	0.18	0.18	0.187	0.189
	0.15	0.155	0.153	0.153	0.157	0.153	0.164	0.155	0.172	0.168	0.18	0.18	0.187	0.19
	0.15	0.155	0.153	0.153	0.157	0.153	0.164	0.155	0.172	0.166	0.18	0.18	0.187	0.19
	0.15	0.155	0.153	0.153	0.157	0.152	0.163	0.155	0.173	0.166	0.18	0.18	0.187	0.19
	0.15	0.155	0.153	0.153	0.157	0.152	0.162	0.155	0.173	0.165	0.18	0.18	0.187	0.19
	0.15	0.155	0.153	0.153	0.157	0.152	0.161	0.155	0.174	0.166	0.18	0.18	0.187	0.19
	0.15	0.155	0.152	0.153	0.157	0.152	0.16	0.155	0.173	0.168	0.18	0.18	0.187	0.19
	0.15	0.155	0.152	0.152	0.157	0.153	0.159	0.155	0.173	0.17	0.18	0.18	0.187	0.19
	0.15	0.155	0.152	0.152	0.157	0.153	0.158	0.155	0.172	0.167	0.18	0.18	0.187	0.189
	0.15	0.155	0.152	0.151	0.157	0.153	0.158	0.155	0.172	0.165	0.18	0.18	0.187	0.188
	0.15	0.155	0.152	0.151	0.157	0.153	0.157	0.155	0.171	0.165	0.18	0.18	0.187	0.189
	0.15	0.155	0.152	0.15	0.157	0.152	0.157	0.155	0.171	0.165	0.18	0.181	0.187	0.188
	0.15	0.155	0.152	0.151	0.157	0.152	0.157	0.155	0.17	0.165	0.18	0.181	0.187	0.188
	0.15	0.155	0.152	0.151	0.157	0.152	0.157	0.155	0.17	0.165	0.18	0.181	0.187	0.188
	0.15	0.155	0.152	0.15	0.157	0.152	0.157	0.155	0.17	0.165	0.18	0.182	0.187	0.189
	0.15	0.155	0.153	0.15	0.157	0.152	0.157	0.155	0.169	0.165	0.18	0.182	0.187	0.189
	0.15	0.155	0.153	0.15	0.157	0.152	0.157	0.155	0.169	0.165	0.18	0.182	0.187	0.189
	0.15	0.155	0.152	0.15	0.157	0.152	0.157	0.155	0.169	0.165	0.18	0.181	0.187	0.189
	0.15	0.155	0.152	0.151	0.157	0.152	0.157	0.155	0.169	0.165	0.18	0.181	0.187	0.189
	0.15	0.155	0.152	0.152	0.157	0.152	0.157	0.155	0.169	0.165	0.18	0.18	0.187	0.189
	0.15	0.155	0.152	0.153	0.157	0.152	0.157	0.155	0.169	0.167	0.18	0.18	0.187	0.188
	0.15	0.155	0.152	0.153	0.157	0.152	0.157	0.155	0.169	0.169	0.18	0.181	0.187	0.189
	0.15	0.155	0.152	0.153	0.157	0.152	0.157	0.155	0.169	0.166	0.18	0.181	0.187	0.189
	0.15	0.155	0.152	0.152	0.157	0.152	0.157	0.155	0.169	0.165	0.18	0.181	0.187	0.189
	0.15	0.155	0.152	0.153	0.157	0.152	0.157	0.155	0.169	0.165	0.18	0.18	0.187	0.188
	0.15	0.155	0.152	0.152	0.157	0.152	0.157	0.155	0.169	0.165	0.18	0.18	0.187	0.189
	0.15	0.155	0.152	0.152	0.157	0.152	0.157	0.155	0.169	0.166	0.18	0.18	0.187	0.189
	0.15	0.155	0.152	0.151	0.157	0.152	0.157	0.155	0.169	0.165	0.18	0.18	0.187	0.189
	0.15	0.155	0.152	0.15	0.157	0.152	0.157	0.155	0.169	0.165	0.18	0.181	0.187	0.189
	0.15	0.155	0.152	0.15	0.157	0.152	0.157	0.155	0.169	0.165	0.18	0.181	0.187	0.188
	0.15	0.155	0.152	0.15	0.157	0.152	0.157	0.155	0.169	0.165	0.18	0.181	0.187	0.189
	0.15	0.155	0.152	0.151	0.157	0.152	0.157	0.155	0.169	0.165	0.18	0.181	0.187	0.189
	0.15	0.155	0.152	0.15	0.156	0.152	0.157	0.155	0.169	0.166	0.18	0.181	0.187	0.189
	0.15	0.155	0.152	0.15	0.156	0.152	0.157	0.155	0.169	0.17	0.18	0.181	0.187	0.189
	0.15	0.155	0.152	0.15	0.156	0.152	0.157	0.155	0.169	0.172	0.18	0.181	0.187	0.189
	0.15	0.155	0.152	0.15	0.156	0.152	0.157	0.155	0.169	0.169	0.18	0.181	0.187	0.188
	0.15	0.155	0.152	0.151	0.156	0.152	0.157	0.155	0.169	0.166	0.181	0.181	0.187	0.188
	0.15	0.155	0.152	0.152	0.156	0.152	0.157	0.155	0.169	0.165	0.181	0.181	0.187	0.188
	0.15	0.155	0.152	0.153	0.156	0.152	0.157	0.154	0.169	0.165	0.181	0.181	0.187	0.187
	0.15	0.155	0.152	0.153	0.157	0.152	0.157	0.154	0.17	0.165	0.181	0.182	0.187	0.187
	0.15	0.155	0.152	0.153	0.157	0.152	0.157	0.154	0.17	0.165	0.181	0.182	0.187	0.187
	0.15	0.155	0.152	0.152	0.157	0.152	0.157	0.154	0.17	0.165	0.182	0.182	0.187	0.187
	0.15	0.155	0.152	0.152	0.157	0.152	0.157	0.155	0.17	0.165	0.182	0.182	0.187	0.187
	0.15	0.155	0.152	0.152	0.156	0.152	0.157	0.154	0.17	0.165	0.182	0.183	0.187	0.186
	0.149	0.155	0.152	0.151	0.156	0.152	0.157	0.154	0.171	0.165	0.181	0.184	0.187	0.187
	0.149	0.155	0.152	0.151	0.156	0.152	0.157	0.154	0.171	0.165	0.181	0.184	0.187	0.186
	0.149	0.155	0.152	0.15	0.156	0.152	0.157	0.154	0.172	0.167	0.181	0.184	0.187	0.186
	0.15	0.155	0.152	0.149	0.156	0.152	0.157	0.154	0.172	0.172	0.181	0.183	0.187	0.187
	0.15	0.155	0.152	0.15	0.156	0.152	0.157	0.155	0.173	0.168	0.181	0.182	0.187	0.187
	0.149	0.155	0.152	0.15	0.156	0.152	0.157	0.155	0.173	0.165	0.181	0.182	0.187	0.186
	0.149	0.155	0.152	0.15	0.156	0.152	0.157	0.155	0.173	0.165	0.181	0.181	0.187	0.186
	0.149	0.155	0.152	0.149	0.157	0.152	0.157	0.155	0.173	0.165	0.181	0.182	0.187	0.186
	0.149	0.155	0.152	0.149	0.156	0.152	0.157	0.155	0.173	0.165	0.18	0.183	0.187	0.186
	0.149	0.155	0.152	0.15	0.156	0.152	0.157	0.154	0.173	0.165	0.18	0.18	0.187	0.186
	0.149	0.155	0.152	0.15	0.156	0.152	0.157	0.154	0.172	0.165	0.179	0.178	0.187	0.187
	0.149	0.155	0.152	0.152	0.156	0.152	0.157	0.154	0.172	0.165	0.179	0.176	0.187	0.187
	0.149	0.155	0.152	0.152	0.156	0.152	0.157	0.154	0.171	0.165	0.179	0.175	0.187	0.187
	0.149	0.155	0.152	0.153	0.156	0.152	0.157	0.154	0.171	0.165	0.179	0.175	0.187	0.188
	0.149	0.155	0.152	0.152	0.156	0.152	0.157	0.154	0.171	0.165	0.179	0.175	0.187	0.188
	0.149	0.155	0.152	0.152	0.156	0.152	0.157	0.154	0.17	0.165	0.179	0.174	0.187	0.187
	0.149	0.155	0.152	0.152	0.156	0.152	0.157	0.155	0.17	0.166	0.179	0.175	0.187	0.187
	0.149	0.155	0.152	0.151	0.156	0.152	0.157	0.154	0.17	0.168	0.179	0.175	0.187	0.187
	0.149	0.155	0.152	0.151	0.156	0.152	0.157	0.154	0.17	0.166	0.179	0.175	0.187	0.187
	0.149	0.155	0.152	0.15	0.156	0.152	0.157	0.154	0.17	0.165	0.179	0.175	0.187	0.187
	0.149	0.155	0.151	0.149	0.156	0.152	0.157	0.154	0.169	0.165	0.179	0.176	0.187	0.187
	0.149	0.155	0.151	0.149	0.156	0.152	0.157	0.154	0.169	0.165	0.179	0.176	0.187	0.187
	0.149	0.155	0.151	0.149	0.156	0.152	0.157	0.154	0.169	0.165	0.179	0.175	0.187	0.187
	0.149	0.155	0.151	0.15	0.156	0.152	0.157	0.154	0.169	0.164	0.179	0.175	0.187	0.187
	0.149	0.155	0.151	0.149	0.156	0.152	0.157	0.154	0.169	0.164	0.179	0.175	0.187	0.186
	0.149	0.155	0.152	0.149	0.156	0.152	0.158	0.154	0.168	0.164	0.179	0.175	0.187	0.187
	0.149	0.155	0.152	0.149	0.156	0.152	0.16	0.154	0.168	0.164	0.179	0.174	0.187	0.187
	0.149	0.155	0.152	0.15	0.156	0.152	0.163	0.154	0.168	0.164	0.179	0.175	0.187	0.188
	0.149	0.155	0.152	0.151	0.156	0.152	0.165	0.154	0.168	0.167	0.179	0.176	0.187	0.188
	0.149	0.155	0.151	0.152	0.156	0.152	0.167	0.154	0.168	0.172	0.179	0.177	0.187	0.188
	0.149	0.155	0.151	0.152	0.156	0.152	0.167	0.154	0.168	0.168	0.179	0.177	0.187	0.187
	0.149	0.155	0.151	0.152	0.156	0.152	0.168	0.154	0.168	0.165	0.179	0.177	0.187	0.185
	0.149	0.155	0.151	0.152	0.156	0.152	0.168	0.154	0.168	0.164	0.179	0.176	0.187	0.185
	0.149	0.155	0.151	0.152	0.156	0.152	0.167	0.154	0.168	0.164	0.179	0.176	0.187	0.185
	0.149	0.155	0.151	0.151	0.156	0.151	0.165	0.154	0.168	0.164	0.179	0.175	0.186	0.185
	0.149	0.155	0.151	0.151	0.156	0.152	0.163	0.154	0.168	0.164	0.179	0.174	0.186	0.185
	0.149	0.155	0.151	0.15	0.156	0.151	0.161	0.154	0.168	0.164	0.179	0.174	0.186	0.185
	0.149	0.155	0.152	0.149	0.155	0.151	0.159	0.154	0.168	0.164	0.179	0.174	0.186	0.185
	0.149	0.155	0.151	0.149	0.156	0.151	0.157	0.154	0.168	0.164	0.179	0.174	0.187	0.186
	0.149	0.155	0.152	0.149	0.156	0.152	0.156	0.154	0.168	0.164	0.179	0.174	0.186	0.186
	0.149	0.155	0.151	0.149	0.156	0.151	0.156	0.154	0.168	0.164	0.179	0.174	0.186	0.187
	0.149	0.154	0.151	0.149	0.156	0.151	0.156	0.154	0.168	0.164	0.179	0.175	0.186	0.186
	0.149	0.155	0.151	0.148	0.156	0.151	0.156	0.154	0.168	0.164	0.179	0.175	0.186	0.186
	0.149	0.155	0.151	0.148	0.155	0.151	0.156	0.154	0.168	0.166	0.179	0.175	0.186	0.185
	0.149	0.155	0.151	0.149	0.155	0.151	0.156	0.154	0.168	0.168	0.179	0.175	0.186	0.186
	0.149	0.155	0.151	0.15	0.155	0.151	0.156	0.154	0.168	0.166	0.179	0.174	0.186	0.186
	0.163	0.157	0.167	0.163	0.219	0.218	0.284	0.284	0.411	0.409	0.43	0.429	0.436	0.449
	0.163	0.157	0.167	0.163	0.219	0.218	0.284	0.284	0.411	0.409	0.429	0.429	0.436	0.449
	0.163	0.157	0.167	0.163	0.219	0.218	0.284	0.283	0.411	0.409	0.429	0.429	0.435	0.449
	0.163	0.157	0.167	0.163	0.219	0.218	0.284	0.284	0.411	0.409	0.429	0.428	0.435	0.449
	0.163	0.157	0.167	0.164	0.219	0.218	0.284	0.284	0.411	0.409	0.428	0.428	0.435	0.449
	0.163	0.157	0.167	0.163	0.219	0.217	0.284	0.283	0.411	0.409	0.428	0.428	0.435	0.449
	0.163	0.157	0.167	0.163	0.219	0.217	0.284	0.284	0.411	0.409	0.428	0.428	0.435	0.449
	0.163	0.157	0.167	0.163	0.219	0.217	0.284	0.283	0.411	0.409	0.428	0.428	0.435	0.449
	0.163	0.157	0.167	0.163	0.219	0.217	0.284	0.283	0.411	0.409	0.428	0.428	0.435	0.449
	0.163	0.157	0.167	0.163	0.219	0.217	0.284	0.283	0.411	0.409	0.428	0.428	0.435	0.449
	0.162	0.157	0.167	0.163	0.219	0.217	0.284	0.283	0.411	0.409	0.428	0.428	0.435	0.449
	0.162	0.157	0.167	0.163	0.219	0.217	0.284	0.283	0.411	0.409	0.428	0.428	0.435	0.449
	0.162	0.157	0.167	0.163	0.219	0.217	0.284	0.283	0.411	0.408	0.428	0.428	0.435	0.449
	0.163	0.157	0.167	0.163	0.219	0.217	0.284	0.283	0.411	0.408	0.429	0.428	0.435	0.449
	0.163	0.157	0.167	0.163	0.219	0.217	0.284	0.283	0.411	0.408	0.429	0.428	0.435	0.449
	0.162	0.157	0.167	0.163	0.219	0.217	0.284	0.283	0.41	0.408	0.43	0.428	0.435	0.449
	0.162	0.157	0.167	0.163	0.219	0.217	0.284	0.283	0.41	0.408	0.429	0.428	0.435	0.449
	0.162	0.157	0.167	0.163	0.218	0.217	0.284	0.283	0.41	0.408	0.429	0.428	0.435	0.449
	0.162	0.157	0.167	0.163	0.219	0.217	0.284	0.283	0.41	0.409	0.429	0.428	0.435	0.449
	0.162	0.157	0.167	0.163	0.218	0.217	0.284	0.283	0.41	0.408	0.428	0.428	0.435	0.449
	0.162	0.157	0.167	0.162	0.218	0.217	0.284	0.283	0.41	0.408	0.428	0.428	0.435	0.449
	0.162	0.157	0.167	0.163	0.218	0.217	0.284	0.283	0.41	0.408	0.428	0.428	0.435	0.449
	0.162	0.157	0.167	0.163	0.218	0.217	0.284	0.283	0.41	0.408	0.427	0.428	0.435	0.449
	0.162	0.157	0.167	0.163	0.218	0.217	0.284	0.283	0.411	0.408	0.427	0.428	0.435	0.449
	0.162	0.157	0.167	0.162	0.218	0.217	0.283	0.283	0.41	0.408	0.427	0.428	0.435	0.449
	0.162	0.157	0.167	0.163	0.218	0.217	0.284	0.283	0.41	0.408	0.427	0.428	0.435	0.449
	0.162	0.157	0.167	0.162	0.218	0.217	0.284	0.283	0.41	0.408	0.427	0.428	0.435	0.448
	0.162	0.157	0.167	0.163	0.218	0.217	0.284	0.283	0.41	0.408	0.427	0.428	0.435	0.449
	0.162	0.157	0.167	0.162	0.218	0.217	0.284	0.283	0.41	0.408	0.427	0.428	0.434	0.448
	0.162	0.157	0.167	0.162	0.218	0.217	0.284	0.283	0.41	0.408	0.428	0.428	0.434	0.448
	0.162	0.157	0.167	0.162	0.218	0.217	0.283	0.283	0.41	0.408	0.428	0.428	0.434	0.448
	0.162	0.157	0.167	0.162	0.218	0.217	0.283	0.283	0.41	0.408	0.428	0.428	0.434	0.448
	0.162	0.157	0.167	0.162	0.218	0.217	0.283	0.283	0.41	0.408	0.429	0.428	0.435	0.448
	0.162	0.157	0.167	0.162	0.218	0.217	0.284	0.283	0.41	0.408	0.429	0.428	0.434	0.448
	0.162	0.157	0.166	0.162	0.218	0.217	0.284	0.283	0.41	0.408	0.429	0.428	0.435	0.448
	0.162	0.157	0.167	0.162	0.218	0.217	0.283	0.283	0.41	0.408	0.429	0.427	0.434	0.448
	0.162	0.156	0.166	0.162	0.218	0.217	0.283	0.283	0.41	0.408	0.428	0.427	0.434	0.448
	0.162	0.157	0.167	0.162	0.218	0.217	0.283	0.283	0.411	0.408	0.428	0.427	0.434	0.448
	0.162	0.157	0.166	0.162	0.218	0.217	0.283	0.283	0.41	0.408	0.428	0.427	0.434	0.448
	0.162	0.157	0.167	0.162	0.218	0.217	0.283	0.283	0.41	0.408	0.428	0.427	0.434	0.448
[truncated: 10 more columns]

## Sheet: pS134_1
	Extracted															Absolute																same Level																Slopes
Seconds	Ctrl	Ctrl	10µM	10µM	50µM	50µM	100µM	100µM	250µM	250µM	500µM	500µM	750µM	750µM		Ctrl	Ctrl	10µM	10µM	50µM	50µM	100µM	100µM	250µM	250µM	500µM	500µM	750µM	750µM		Seconds	Ctrl	Ctrl	10µM	10µM	50µM	50µM	100µM	100µM	250µM	250µM	500µM	500µM	750µM	750µM			10µM	10µM
9	0.157	0.157	0.15	0.155	0.154	0.151	0.154	0.151	0.165	0.156	0.178	0.169	0.184	0.181		85.3333	85.3333	81.4444	84.2222	83.6667	82	83.6667	82	89.7778	84.7778	97	92	100.333	98.6667		9	0	0	0	0	0	0	0	0	0	0	0	0	0	0			0.0207549	0.0195583
18	0.158	0.158	0.15	0.156	0.157	0.154	0.16	0.155	0.174	0.163	0.19	0.177	0.192	0.192		85.8889	85.8889	81.4444	84.7778	85.3333	83.6667	87	84.2222	94.7778	88.6667	103.667	96.4444	104.778	104.778		18	0.555556	0.555556	0	0.555556	1.66667	1.66667	3.33333	2.22222	5	3.88889	6.66667	4.44444	4.44444	6.11111
27	0.158	0.158	0.15	0.157	0.16	0.156	0.165	0.159	0.184	0.169	0.199	0.185	0.202	0.201		85.8889	85.8889	81.4444	85.3333	87	84.7778	89.7778	86.4444	100.333	92	108.667	100.889	110.333	109.778		27	0.555556	0.555556	0	1.11111	3.33333	2.77778	6.11111	4.44444	10.5556	7.22222	11.6667	8.88889	10	11.1111
36	0.158	0.158	0.151	0.158	0.163	0.158	0.17	0.163	0.191	0.175	0.206	0.193	0.213	0.209		85.8889	85.8889	82	85.8889	88.6667	85.8889	92.5556	88.6667	104.222	95.3333	112.556	105.333	116.444	114.222		36	0.555556	0.555556	0.555556	1.66667	5	3.88889	8.88889	6.66667	14.4444	10.5556	15.5556	13.3333	16.1111	15.5556
45	0.158	0.158	0.152	0.158	0.167	0.16	0.176	0.166	0.198	0.18	0.215	0.2	0.225	0.22		85.8889	85.8889	82.5556	85.8889	90.8889	87	95.8889	90.3333	108.111	98.1111	117.556	109.222	123.111	120.333		45	0.555556	0.555556	1.11111	1.66667	7.22222	5	12.2222	8.33333	18.3333	13.3333	20.5556	17.2222	22.7778	21.6667
54	0.158	0.158	0.153	0.159	0.17	0.162	0.18	0.17	0.205	0.185	0.222	0.208	0.234	0.229		85.8889	85.8889	83.1111	86.4444	92.5556	88.1111	98.1111	92.5556	112	100.889	121.444	113.667	128.111	125.333		54	0.555556	0.555556	1.66667	2.22222	8.88889	6.11111	14.4444	10.5556	22.2222	16.1111	24.4444	21.6667	27.7778	26.6667
63	0.158	0.158	0.153	0.159	0.172	0.164	0.184	0.172	0.21	0.19	0.229	0.215	0.244	0.239		85.8889	85.8889	83.1111	86.4444	93.6667	89.2222	100.333	93.6667	114.778	103.667	125.333	117.556	133.667	130.889		63	0.555556	0.555556	1.66667	2.22222	10	7.22222	16.6667	11.6667	25	18.8889	28.3333	25.5556	33.3333	32.2222
72	0.158	0.158	0.154	0.16	0.175	0.166	0.188	0.175	0.216	0.196	0.236	0.223	0.253	0.247		85.8889	85.8889	83.6667	87	95.3333	90.3333	102.556	95.3333	118.111	107	129.222	122	138.667	135.333		72	0.555556	0.555556	2.22222	2.77778	11.6667	8.33333	18.8889	13.3333	28.3333	22.2222	32.2222	30	38.3333	36.6667
81	0.158	0.158	0.155	0.16	0.177	0.167	0.191	0.178	0.22	0.201	0.243	0.23	0.261	0.255		85.8889	85.8889	84.2222	87	96.4444	90.8889	104.222	97	120.333	109.778	133.111	125.889	143.111	139.778		81	0.555556	0.555556	2.77778	2.77778	12.7778	8.88889	20.5556	15	30.5556	25	36.1111	33.8889	42.7778	41.1111				10µM
90	0.158	0.159	0.156	0.161	0.179	0.169	0.194	0.18	0.224	0.206	0.249	0.237	0.269	0.263		85.8889	86.4444	84.7778	87.5556	97.5556	92	105.889	98.1111	122.556	112.556	136.444	129.778	147.556	144.222		90	0.555556	1.11111	3.33333	3.33333	13.8889	10	22.2222	16.1111	32.7778	27.7778	39.4444	37.7778	47.2222	45.5556				50µM
99	0.158	0.159	0.157	0.161	0.18	0.17	0.196	0.183	0.227	0.211	0.255	0.244	0.276	0.27		85.8889	86.4444	85.3333	87.5556	98.1111	92.5556	107	99.7778	124.222	115.333	139.778	133.667	151.444	148.111		99	0.555556	1.11111	3.88889	3.33333	14.4444	10.5556	23.3333	17.7778	34.4444	30.5556	42.7778	41.6667	51.1111	49.4444				100µM
108	0.159	0.159	0.158	0.162	0.181	0.171	0.197	0.185	0.231	0.216	0.262	0.251	0.283	0.277		86.4444	86.4444	85.8889	88.1111	98.6667	93.1111	107.556	100.889	126.444	118.111	143.667	137.556	155.333	152		108	1.11111	1.11111	4.44444	3.88889	15	11.1111	23.8889	18.8889	36.6667	33.3333	46.6667	45.5556	55	53.3333				250µM
117	0.159	0.159	0.158	0.162	0.182	0.173	0.198	0.187	0.233	0.22	0.267	0.257	0.29	0.283		86.4444	86.4444	85.8889	88.1111	99.2222	94.2222	108.111	102	127.556	120.333	146.444	140.889	159.222	155.333		117	1.11111	1.11111	4.44444	3.88889	15.5556	12.2222	24.4444	20	37.7778	35.5556	49.4444	48.8889	58.8889	56.6667				500µM
126	0.159	0.159	0.159	0.162	0.183	0.174	0.2	0.19	0.237	0.225	0.273	0.263	0.296	0.289		86.4444	86.4444	86.4444	88.1111	99.7778	94.7778	109.222	103.667	129.778	123.111	149.778	144.222	162.556	158.667		126	1.11111	1.11111	5	3.88889	16.1111	12.7778	25.5556	21.6667	40	38.3333	52.7778	52.2222	62.2222	60				750µM
135	0.159	0.159	0.159	0.163	0.183	0.175	0.201	0.192	0.24	0.229	0.278	0.269	0.302	0.295		86.4444	86.4444	86.4444	88.6667	99.7778	95.3333	109.778	104.778	131.444	125.333	152.556	147.556	165.889	162		135	1.11111	1.11111	5	4.44444	16.1111	13.3333	26.1111	22.7778	41.6667	40.5556	55.5556	55.5556	65.5556	63.3333
144	0.159	0.159	0.159	0.163	0.184	0.176	0.203	0.194	0.243	0.233	0.283	0.274	0.308	0.301		86.4444	86.4444	86.4444	88.6667	100.333	95.8889	110.889	105.889	133.111	127.556	155.333	150.333	169.222	165.333		144	1.11111	1.11111	5	4.44444	16.6667	13.8889	27.2222	23.8889	43.3333	42.7778	58.3333	58.3333	68.8889	66.6667
153	0.159	0.159	0.159	0.163	0.185	0.178	0.204	0.196	0.247	0.237	0.288	0.279	0.313	0.307		86.4444	86.4444	86.4444	88.6667	100.889	97	111.444	107	135.333	129.778	158.111	153.111	172	168.667		153	1.11111	1.11111	5	4.44444	17.2222	15	27.7778	25	45.5556	45	61.1111	61.1111	71.6667	70
162	0.159	0.159	0.16	0.164	0.186	0.179	0.206	0.198	0.251	0.241	0.293	0.284	0.318	0.312		86.4444	86.4444	87	89.2222	101.444	97.5556	112.556	108.111	137.556	132	160.889	155.889	174.778	171.444		162	1.11111	1.11111	5.55556	5	17.7778	15.5556	28.8889	26.1111	47.7778	47.2222	63.8889	63.8889	74.4444	72.7778
171	0.159	0.159	0.16	0.164	0.187	0.18	0.208	0.2	0.254	0.245	0.297	0.289	0.323	0.318		86.4444	86.4444	87	89.2222	102	98.1111	113.667	109.222	139.222	134.222	163.111	158.667	177.556	174.778		171	1.11111	1.11111	5.55556	5	18.3333	16.1111	30	27.2222	49.4444	49.4444	66.1111	66.6667	77.2222	76.1111
180	0.159	0.159	0.16	0.164	0.188	0.181	0.21	0.203	0.258	0.249	0.302	0.294	0.328	0.323		86.4444	86.4444	87	89.2222	102.556	98.6667	114.778	110.889	141.444	136.444	165.889	161.444	180.333	177.556		180	1.11111	1.11111	5.55556	5	18.8889	16.6667	31.1111	28.8889	51.6667	51.6667	68.8889	69.4444	80	78.8889
189	0.159	0.159	0.161	0.165	0.189	0.183	0.212	0.205	0.262	0.253	0.307	0.299	0.333	0.328		86.4444	86.4444	87.5556	89.7778	103.111	99.7778	115.889	112	143.667	138.667	168.667	164.222	183.111	180.333		189	1.11111	1.11111	6.11111	5.55556	19.4444	17.7778	32.2222	30	53.8889	53.8889	71.6667	72.2222	82.7778	81.6667
198	0.159	0.159	0.161	0.165	0.19	0.184	0.214	0.207	0.266	0.256	0.311	0.304	0.337	0.333		86.4444	86.4444	87.5556	89.7778	103.667	100.333	117	113.111	145.889	140.333	170.889	167	185.333	183.111		198	1.11111	1.11111	6.11111	5.55556	20	18.3333	33.3333	31.1111	56.1111	55.5556	73.8889	75	85	84.4444
207	0.159	0.159	0.161	0.165	0.192	0.185	0.216	0.209	0.269	0.26	0.316	0.308	0.342	0.337		86.4444	86.4444	87.5556	89.7778	104.778	100.889	118.111	114.222	147.556	142.556	173.667	169.222	188.111	185.333		207	1.11111	1.11111	6.11111	5.55556	21.1111	18.8889	34.4444	32.2222	57.7778	57.7778	76.6667	77.2222	87.7778	86.6667
216	0.159	0.159	0.161	0.166	0.192	0.186	0.218	0.211	0.273	0.264	0.32	0.312	0.346	0.342		86.4444	86.4444	87.5556	90.3333	104.778	101.444	119.222	115.333	149.778	144.778	175.889	171.444	190.333	188.111		216	1.11111	1.11111	6.11111	6.11111	21.1111	19.4444	35.5556	33.3333	60	60	78.8889	79.4444	90	89.4444
225	0.159	0.159	0.161	0.166	0.194	0.187	0.22	0.212	0.276	0.268	0.324	0.316	0.35	0.346		86.4444	86.4444	87.5556	90.3333	105.889	102	120.333	115.889	151.444	147	178.111	173.667	192.556	190.333		225	1.11111	1.11111	6.11111	6.11111	22.2222	20	36.6667	33.8889	61.6667	62.2222	81.1111	81.6667	92.2222	91.6667
234	0.159	0.16	0.162	0.166	0.195	0.189	0.222	0.215	0.28	0.271	0.328	0.32	0.354	0.35		86.4444	87	88.1111	90.3333	106.444	103.111	121.444	117.556	153.667	148.667	180.333	175.889	194.778	192.556		234	1.11111	1.66667	6.66667	6.11111	22.7778	21.1111	37.7778	35.5556	63.8889	63.8889	83.3333	83.8889	94.4444	93.8889
243	0.159	0.16	0.162	0.166	0.196	0.189	0.224	0.216	0.283	0.275	0.332	0.324	0.357	0.354		86.4444	87	88.1111	90.3333	107	103.111	122.556	118.111	155.333	150.889	182.556	178.111	196.444	194.778		243	1.11111	1.66667	6.66667	6.11111	23.3333	21.1111	38.8889	36.1111	65.5556	66.1111	85.5556	86.1111	96.1111	96.1111
252	0.159	0.16	0.162	0.167	0.197	0.191	0.225	0.218	0.287	0.278	0.336	0.328	0.361	0.358		86.4444	87	88.1111	90.8889	107.556	104.222	123.111	119.222	157.556	152.556	184.778	180.333	198.667	197		252	1.11111	1.66667	6.66667	6.66667	23.8889	22.2222	39.4444	37.2222	67.7778	67.7778	87.7778	88.3333	98.3333	98.3333
261	0.16	0.16	0.162	0.167	0.198	0.191	0.227	0.22	0.29	0.281	0.339	0.332	0.364	0.361		87	87	88.1111	90.8889	108.111	104.222	124.222	120.333	159.222	154.222	186.444	182.556	200.333	198.667		261	1.66667	1.66667	6.66667	6.66667	24.4444	22.2222	40.5556	38.3333	69.4444	69.4444	89.4444	90.5556	100	100
270	0.16	0.16	0.163	0.167	0.198	0.192	0.229	0.222	0.293	0.284	0.343	0.335	0.368	0.365		87	87	88.6667	90.8889	108.111	104.778	125.333	121.444	160.889	155.889	188.667	184.222	202.556	200.889		270	1.66667	1.66667	7.22222	6.66667	24.4444	22.7778	41.6667	39.4444	71.1111	71.1111	91.6667	92.2222	102.222	102.222
279	0.16	0.16	0.163	0.167	0.199	0.194	0.231	0.224	0.296	0.287	0.346	0.339	0.371	0.369		87	87	88.6667	90.8889	108.667	105.889	126.444	122.556	162.556	157.556	190.333	186.444	204.222	203.111		279	1.66667	1.66667	7.22222	6.66667	25	23.8889	42.7778	40.5556	72.7778	72.7778	93.3333	94.4444	103.889	104.444
288	0.16	0.16	0.163	0.168	0.2	0.194	0.232	0.225	0.299	0.29	0.349	0.342	0.374	0.372		87	87	88.6667	91.4444	109.222	105.889	127	123.111	164.222	159.222	192	188.111	205.889	204.778		288	1.66667	1.66667	7.22222	7.22222	25.5556	23.8889	43.3333	41.1111	74.4444	74.4444	95	96.1111	105.556	106.111
297	0.16	0.16	0.163	0.168	0.201	0.195	0.234	0.227	0.302	0.293	0.352	0.345	0.377	0.375		87	87	88.6667	91.4444	109.778	106.444	128.111	124.222	165.889	160.889	193.667	189.778	207.556	206.444		297	1.66667	1.66667	7.22222	7.22222	26.1111	24.4444	44.4444	42.2222	76.1111	76.1111	96.6667	97.7778	107.222	107.778
306	0.16	0.16	0.163	0.168	0.203	0.196	0.236	0.228	0.305	0.296	0.355	0.348	0.38	0.378		87	87	88.6667	91.4444	110.889	107	129.222	124.778	167.556	162.556	195.333	191.444	209.222	208.111		306	1.66667	1.66667	7.22222	7.22222	27.2222	25	45.5556	42.7778	77.7778	77.7778	98.3333	99.4444	108.889	109.444
315	0.16	0.16	0.164	0.168	0.204	0.197	0.238	0.23	0.307	0.299	0.358	0.352	0.382	0.381		87	87	89.2222	91.4444	111.444	107.556	130.333	125.889	168.667	164.222	197	193.667	210.333	209.778		315	1.66667	1.66667	7.77778	7.22222	27.7778	25.5556	46.6667	43.8889	78.8889	79.4444	100	101.667	110	111.111
324	0.16	0.16	0.164	0.168	0.204	0.198	0.24	0.231	0.31	0.301	0.36	0.354	0.385	0.385		87	87	89.2222	91.4444	111.444	108.111	131.444	126.444	170.333	165.333	198.111	194.778	212	212		324	1.66667	1.66667	7.77778	7.22222	27.7778	26.1111	47.7778	44.4444	80.5556	80.5556	101.111	102.778	111.667	113.333
333	0.16	0.16	0.164	0.169	0.204	0.198	0.243	0.233	0.312	0.304	0.363	0.357	0.388	0.39		87	87	89.2222	92	111.444	108.111	133.111	127.556	171.444	167	199.778	196.444	213.667	214.778		333	1.66667	1.66667	7.77778	7.77778	27.7778	26.1111	49.4444	45.5556	81.6667	82.2222	102.778	104.444	113.333	116.111
342	0.16	0.16	0.164	0.169	0.205	0.199	0.245	0.234	0.314	0.306	0.365	0.36	0.39	0.395		87	87	89.2222	92	112	108.667	134.222	128.111	172.556	168.111	200.889	198.111	214.778	217.556		342	1.66667	1.66667	7.77778	7.77778	28.3333	26.6667	50.5556	46.1111	82.7778	83.3333	103.889	106.111	114.444	118.889
351	0.16	0.16	0.164	0.169	0.205	0.2	0.247	0.235	0.317	0.309	0.368	0.362	0.392	0.397		87	87	89.2222	92	112	109.222	135.333	128.667	174.222	169.778	202.556	199.222	215.889	218.667		351	1.66667	1.66667	7.77778	7.77778	28.3333	27.2222	51.6667	46.6667	84.4444	85	105.556	107.222	115.556	120
360	0.16	0.16	0.164	0.169	0.206	0.201	0.249	0.236	0.319	0.311	0.37	0.365	0.394	0.398		87	87	89.2222	92	112.556	109.778	136.444	129.222	175.333	170.889	203.667	200.889	217	219.222		360	1.66667	1.66667	7.77778	7.77778	28.8889	27.7778	52.7778	47.2222	85.5556	86.1111	106.667	108.889	116.667	120.556
369	0.16	0.16	0.165	0.169	0.207	0.201	0.251	0.238	0.321	0.313	0.373	0.368	0.396	0.399		87	87	89.7778	92	113.111	109.778	137.556	130.333	176.444	172	205.333	202.556	218.111	219.778		369	1.66667	1.66667	8.33333	7.77778	29.4444	27.7778	53.8889	48.3333	86.6667	87.2222	108.333	110.556	117.778	121.111
378	0.16	0.16	0.165	0.169	0.209	0.202	0.253	0.239	0.323	0.316	0.375	0.37	0.399	0.4		87	87	89.7778	92	114.222	110.333	138.667	130.889	177.556	173.667	206.444	203.667	219.778	220.333		378	1.66667	1.66667	8.33333	7.77778	30.5556	28.3333	55	48.8889	87.7778	88.8889	109.444	111.667	119.444	121.667
387	0.16	0.16	0.165	0.169	0.211	0.203	0.254	0.24	0.325	0.318	0.377	0.372	0.401	0.402		87	87	89.7778	92	115.333	110.889	139.222	131.444	178.667	174.778	207.556	204.778	220.889	221.444		387	1.66667	1.66667	8.33333	7.77778	31.6667	28.8889	55.5556	49.4444	88.8889	90	110.556	112.778	120.556	122.778
396	0.16	0.16	0.165	0.169	0.213	0.203	0.255	0.241	0.327	0.32	0.379	0.375	0.402	0.405		87	87	89.7778	92	116.444	110.889	139.778	132	179.778	175.889	208.667	206.444	221.444	223.111		396	1.66667	1.66667	8.33333	7.77778	32.7778	28.8889	56.1111	50	90	91.1111	111.667	114.444	121.111	124.444
405	0.16	0.16	0.165	0.17	0.212	0.204	0.257	0.242	0.329	0.322	0.381	0.377	0.403	0.407		87	87	89.7778	92.5556	115.889	111.444	140.889	132.556	180.889	177	209.778	207.556	222	224.222		405	1.66667	1.66667	8.33333	8.33333	32.2222	29.4444	57.2222	50.5556	91.1111	92.2222	112.778	115.556	121.667	125.556
414	0.16	0.16	0.165	0.17	0.212	0.204	0.258	0.244	0.331	0.324	0.383	0.379	0.404	0.409		87	87	89.7778	92.5556	115.889	111.444	141.444	133.667	182	178.111	210.889	208.667	222.556	225.333		414	1.66667	1.66667	8.33333	8.33333	32.2222	29.4444	57.7778	51.6667	92.2222	93.3333	113.889	116.667	122.222	126.667
423	0.16	0.16	0.165	0.17	0.212	0.205	0.259	0.245	0.333	0.327	0.385	0.381	0.406	0.41		87	87	89.7778	92.5556	115.889	112	142	134.222	183.111	179.778	212	209.778	223.667	225.889		423	1.66667	1.66667	8.33333	8.33333	32.2222	30	58.3333	52.2222	93.3333	95	115	117.778	123.333	127.222
432	0.16	0.16	0.165	0.17	0.211	0.205	0.259	0.246	0.335	0.329	0.387	0.383	0.409	0.41		87	87	89.7778	92.5556	115.333	112	142	134.778	184.222	180.889	213.111	210.889	225.333	225.889		432	1.66667	1.66667	8.33333	8.33333	31.6667	30	58.3333	52.7778	94.4444	96.1111	116.111	118.889	125	127.222
441	0.16	0.16	0.165	0.17	0.211	0.206	0.261	0.247	0.337	0.331	0.388	0.385	0.41	0.411		87	87	89.7778	92.5556	115.333	112.556	143.111	135.333	185.333	182	213.667	212	225.889	226.444		441	1.66667	1.66667	8.33333	8.33333	31.6667	30.5556	59.4444	53.3333	95.5556	97.2222	116.667	120	125.556	127.778
450	0.16	0.16	0.166	0.17	0.211	0.206	0.261	0.248	0.339	0.332	0.39	0.386	0.411	0.412		87	87	90.3333	92.5556	115.333	112.556	143.111	135.889	186.444	182.556	214.778	212.556	226.444	227		450	1.66667	1.66667	8.88889	8.33333	31.6667	30.5556	59.4444	53.8889	96.6667	97.7778	117.778	120.556	126.111	128.333
459	0.16	0.16	0.166	0.17	0.211	0.207	0.262	0.249	0.34	0.335	0.392	0.388	0.412	0.414		87	87	90.3333	92.5556	115.333	113.111	143.667	136.444	187	184.222	215.889	213.667	227	228.111		459	1.66667	1.66667	8.88889	8.33333	31.6667	31.1111	60	54.4444	97.2222	99.4444	118.889	121.667	126.667	129.444
468	0.16	0.16	0.166	0.17	0.212	0.207	0.262	0.25	0.342	0.337	0.393	0.39	0.413	0.415		87	87	90.3333	92.5556	115.889	113.111	143.667	137	188.111	185.333	216.444	214.778	227.556	228.667		468	1.66667	1.66667	8.88889	8.33333	32.2222	31.1111	60	55	98.3333	100.556	119.444	122.778	127.222	130
477	0.16	0.16	0.166	0.171	0.214	0.208	0.263	0.251	0.343	0.339	0.395	0.392	0.415	0.416		87	87	90.3333	93.1111	117	113.667	144.222	137.556	188.667	186.444	217.556	215.889	228.667	229.222		477	1.66667	1.66667	8.88889	8.88889	33.3333	31.6667	60.5556	55.5556	98.8889	101.667	120.556	123.889	128.333	130.556
486	0.16	0.161	0.166	0.171	0.215	0.208	0.263	0.251	0.345	0.341	0.396	0.393	0.417	0.418		87	87.5556	90.3333	93.1111	117.556	113.667	144.222	137.556	189.778	187.556	218.111	216.444	229.778	230.333		486	1.66667	2.22222	8.88889	8.88889	33.8889	31.6667	60.5556	55.5556	100	102.778	121.111	124.444	129.444	131.667
495	0.16	0.16	0.166	0.171	0.217	0.208	0.264	0.252	0.346	0.343	0.397	0.395	0.418	0.419		87	87	90.3333	93.1111	118.667	113.667	144.778	138.111	190.333	188.667	218.667	217.556	230.333	230.889		495	1.66667	1.66667	8.88889	8.88889	35	31.6667	61.1111	56.1111	100.556	103.889	121.667	125.556	130	132.222
504	0.16	0.161	0.166	0.171	0.218	0.209	0.264	0.253	0.348	0.345	0.399	0.396	0.418	0.42		87	87.5556	90.3333	93.1111	119.222	114.222	144.778	138.667	191.444	189.778	219.778	218.111	230.333	231.444		504	1.66667	2.22222	8.88889	8.88889	35.5556	32.2222	61.1111	56.6667	101.667	105	122.778	126.111	130	132.778
513	0.161	0.16	0.166	0.171	0.217	0.209	0.265	0.254	0.35	0.346	0.4	0.398	0.418	0.421		87.5556	87	90.3333	93.1111	118.667	114.222	145.333	139.222	192.556	190.333	220.333	219.222	230.333	232		513	2.22222	1.66667	8.88889	8.88889	35	32.2222	61.6667	57.2222	102.778	105.556	123.333	127.222	130	133.333
522	0.16	0.161	0.166	0.171	0.217	0.21	0.265	0.254	0.351	0.348	0.401	0.399	0.42	0.422		87	87.5556	90.3333	93.1111	118.667	114.778	145.333	139.222	193.111	191.444	220.889	219.778	231.444	232.556		522	1.66667	2.22222	8.88889	8.88889	35	32.7778	61.6667	57.2222	103.333	106.667	123.889	127.778	131.111	133.889
531	0.16	0.16	0.166	0.171	0.216	0.21	0.266	0.255	0.352	0.35	0.402	0.401	0.422	0.423		87	87	90.3333	93.1111	118.111	114.778	145.889	139.778	193.667	192.556	221.444	220.889	232.556	233.111		531	1.66667	1.66667	8.88889	8.88889	34.4444	32.7778	62.2222	57.7778	103.889	107.778	124.444	128.889	132.222	134.444
540	0.161	0.161	0.166	0.171	0.216	0.21	0.266	0.256	0.354	0.351	0.403	0.402	0.423	0.424		87.5556	87.5556	90.3333	93.1111	118.111	114.778	145.889	140.333	194.778	193.111	222	221.444	233.111	233.667		540	2.22222	2.22222	8.88889	8.88889	34.4444	32.7778	62.2222	58.3333	105	108.333	125	129.444	132.778	135
549	0.16	0.161	0.166	0.171	0.216	0.211	0.267	0.257	0.355	0.353	0.404	0.403	0.423	0.425		87	87.5556	90.3333	93.1111	118.111	115.333	146.444	140.889	195.333	194.222	222.556	222	233.111	234.222		549	1.66667	2.22222	8.88889	8.88889	34.4444	33.3333	62.7778	58.8889	105.556	109.444	125.556	130	132.778	135.556
558	0.161	0.161	0.166	0.171	0.216	0.211	0.267	0.257	0.357	0.354	0.405	0.404	0.423	0.427		87.5556	87.5556	90.3333	93.1111	118.111	115.333	146.444	140.889	196.444	194.778	223.111	222.556	233.111	235.333		558	2.22222	2.22222	8.88889	8.88889	34.4444	33.3333	62.7778	58.8889	106.667	110	126.111	130.556	132.778	136.667
567	0.161	0.161	0.166	0.171	0.216	0.211	0.267	0.258	0.358	0.355	0.406	0.405	0.424	0.429		87.5556	87.5556	90.3333	93.1111	118.111	115.333	146.444	141.444	197	195.333	223.667	223.111	233.667	236.444		567	2.22222	2.22222	8.88889	8.88889	34.4444	33.3333	62.7778	59.4444	107.222	110.556	126.667	131.111	133.333	137.778
576	0.161	0.161	0.166	0.171	0.216	0.211	0.268	0.259	0.359	0.357	0.407	0.406	0.425	0.431		87.5556	87.5556	90.3333	93.1111	118.111	115.333	147	142	197.556	196.444	224.222	223.667	234.222	237.556		576	2.22222	2.22222	8.88889	8.88889	34.4444	33.3333	63.3333	60	107.778	111.667	127.222	131.667	133.889	138.889
585	0.161	0.161	0.167	0.171	0.216	0.212	0.268	0.259	0.36	0.358	0.408	0.408	0.426	0.43		87.5556	87.5556	90.8889	93.1111	118.111	115.889	147	142	198.111	197	224.778	224.778	234.778	237		585	2.22222	2.22222	9.44444	8.88889	34.4444	33.8889	63.3333	60	108.333	112.222	127.778	132.778	134.444	138.333
594	0.16	0.161	0.167	0.171	0.216	0.212	0.269	0.26	0.362	0.36	0.409	0.409	0.426	0.43		87	87.5556	90.8889	93.1111	118.111	115.889	147.556	142.556	199.222	198.111	225.333	225.333	234.778	237		594	1.66667	2.22222	9.44444	8.88889	34.4444	33.8889	63.8889	60.5556	109.444	113.333	128.333	133.333	134.444	138.333
603	0.161	0.161	0.167	0.171	0.216	0.212	0.269	0.261	0.363	0.361	0.41	0.41	0.426	0.429		87.5556	87.5556	90.8889	93.1111	118.111	115.889	147.556	143.111	199.778	198.667	225.889	225.889	234.778	236.444		603	2.22222	2.22222	9.44444	8.88889	34.4444	33.8889	63.8889	61.1111	110	113.889	128.889	133.889	134.444	137.778
612	0.161	0.161	0.167	0.171	0.217	0.213	0.269	0.261	0.364	0.362	0.41	0.411	0.426	0.43		87.5556	87.5556	90.8889	93.1111	118.667	116.444	147.556	143.111	200.333	199.222	225.889	226.444	234.778	237		612	2.22222	2.22222	9.44444	8.88889	35	34.4444	63.8889	61.1111	110.556	114.444	128.889	134.444	134.444	138.333
621	0.161	0.161	0.167	0.172	0.217	0.213	0.269	0.262	0.365	0.364	0.412	0.412	0.428	0.43		87.5556	87.5556	90.8889	93.6667	118.667	116.444	147.556	143.667	200.889	200.333	227	227	235.889	237		621	2.22222	2.22222	9.44444	9.44444	35	34.4444	63.8889	61.6667	111.111	115.556	130	135	135.556	138.333
630	0.161	0.161	0.167	0.171	0.217	0.213	0.269	0.262	0.366	0.365	0.412	0.412	0.428	0.43		87.5556	87.5556	90.8889	93.1111	118.667	116.444	147.556	143.667	201.444	200.889	227	227	235.889	237		630	2.22222	2.22222	9.44444	8.88889	35	34.4444	63.8889	61.6667	111.667	116.111	130	135	135.556	138.333
639	0.161	0.161	0.167	0.172	0.217	0.213	0.27	0.263	0.367	0.367	0.413	0.413	0.428	0.431		87.5556	87.5556	90.8889	93.6667	118.667	116.444	148.111	144.222	202	202	227.556	227.556	235.889	237.556		639	2.22222	2.22222	9.44444	9.44444	35	34.4444	64.4444	62.2222	112.222	117.222	130.556	135.556	135.556	138.889
648	0.161	0.161	0.168	0.172	0.218	0.214	0.27	0.263	0.369	0.368	0.413	0.414	0.428	0.432		87.5556	87.5556	91.4444	93.6667	119.222	117	148.111	144.222	203.111	202.556	227.556	228.111	235.889	238.111		648	2.22222	2.22222	10	9.44444	35.5556	35	64.4444	62.2222	113.333	117.778	130.556	136.111	135.556	139.444
657	0.161	0.161	0.168	0.172	0.218	0.214	0.27	0.264	0.37	0.369	0.414	0.415	0.428	0.432		87.5556	87.5556	91.4444	93.6667	119.222	117	148.111	144.778	203.667	203.111	228.111	228.667	235.889	238.111		657	2.22222	2.22222	10	9.44444	35.5556	35	64.4444	62.7778	113.889	118.333	131.111	136.667	135.556	139.444
666	0.161	0.161	0.168	0.172	0.218	0.214	0.27	0.264	0.37	0.37	0.415	0.415	0.429	0.433		87.5556	87.5556	91.4444	93.6667	119.222	117	148.111	144.778	203.667	203.667	228.667	228.667	236.444	238.667		666	2.22222	2.22222	10	9.44444	35.5556	35	64.4444	62.7778	113.889	118.889	131.667	136.667	136.111	140
675	0.161	0.161	0.168	0.172	0.218	0.214	0.271	0.265	0.372	0.372	0.415	0.416	0.429	0.434		87.5556	87.5556	91.4444	93.6667	119.222	117	148.667	145.333	204.778	204.778	228.667	229.222	236.444	239.222		675	2.22222	2.22222	10	9.44444	35.5556	35	65	63.3333	115	120	131.667	137.222	136.111	140.556
684	0.161	0.161	0.168	0.172	0.218	0.214	0.271	0.265	0.373	0.373	0.416	0.417	0.428	0.436		87.5556	87.5556	91.4444	93.6667	119.222	117	148.667	145.333	205.333	205.333	229.222	229.778	235.889	240.333		684	2.22222	2.22222	10	9.44444	35.5556	35	65	63.3333	115.556	120.556	132.222	137.778	135.556	141.667
693	0.161	0.161	0.168	0.172	0.218	0.215	0.271	0.266	0.374	0.374	0.416	0.418	0.428	0.439		87.5556	87.5556	91.4444	93.6667	119.222	117.556	148.667	145.889	205.889	205.889	229.222	230.333	235.889	242		693	2.22222	2.22222	10	9.44444	35.5556	35.5556	65	63.8889	116.111	121.111	132.222	138.333	135.556	143.333
702	0.161	0.161	0.168	0.172	0.219	0.215	0.271	0.266	0.375	0.375	0.417	0.418	0.428	0.44		87.5556	87.5556	91.4444	93.6667	119.778	117.556	148.667	145.889	206.444	206.444	229.778	230.333	235.889	242.556		702	2.22222	2.22222	10	9.44444	36.1111	35.5556	65	63.8889	116.667	121.667	132.778	138.333	135.556	143.889
711	0.161	0.161	0.168	0.172	0.219	0.215	0.272	0.267	0.375	0.376	0.417	0.419	0.429	0.44		87.5556	87.5556	91.4444	93.6667	119.778	117.556	149.222	146.444	206.444	207	229.778	230.889	236.444	242.556		711	2.22222	2.22222	10	9.44444	36.1111	35.5556	65.5556	64.4444	116.667	122.222	132.778	138.889	136.111	143.889
720	0.161	0.161	0.168	0.172	0.219	0.215	0.272	0.267	0.377	0.377	0.418	0.419	0.429	0.438		87.5556	87.5556	91.4444	93.6667	119.778	117.556	149.222	146.444	207.556	207.556	230.333	230.889	236.444	241.444		720	2.22222	2.22222	10	9.44444	36.1111	35.5556	65.5556	64.4444	117.778	122.778	133.333	138.889	136.111	142.778
729	0.161	0.161	0.168	0.172	0.219	0.215	0.272	0.268	0.377	0.378	0.418	0.42	0.429	0.437		87.5556	87.5556	91.4444	93.6667	119.778	117.556	149.222	147	207.556	208.111	230.333	231.444	236.444	240.889		729	2.22222	2.22222	10	9.44444	36.1111	35.5556	65.5556	65	117.778	123.333	133.333	139.444	136.111	142.222
738	0.161	0.161	0.168	0.172	0.219	0.216	0.273	0.268	0.378	0.379	0.419	0.42	0.428	0.436		87.5556	87.5556	91.4444	93.6667	119.778	118.111	149.778	147	208.111	208.667	230.889	231.444	235.889	240.333		738	2.22222	2.22222	10	9.44444	36.1111	36.1111	66.1111	65	118.333	123.889	133.889	139.444	135.556	141.667
747	0.161	0.161	0.169	0.172	0.219	0.216	0.273	0.268	0.379	0.38	0.419	0.421	0.428	0.436		87.5556	87.5556	92	93.6667	119.778	118.111	149.778	147	208.667	209.222	230.889	232	235.889	240.333		747	2.22222	2.22222	10.5556	9.44444	36.1111	36.1111	66.1111	65	118.889	124.444	133.889	140	135.556	141.667
756	0.161	0.161	0.168	0.172	0.219	0.216	0.273	0.269	0.38	0.381	0.419	0.421	0.429	0.436		87.5556	87.5556	91.4444	93.6667	119.778	118.111	149.778	147.556	209.222	209.778	230.889	232	236.444	240.333		756	2.22222	2.22222	10	9.44444	36.1111	36.1111	66.1111	65.5556	119.444	125	133.889	140	136.111	141.667
765	0.161	0.161	0.169	0.172	0.22	0.216	0.274	0.269	0.381	0.382	0.42	0.422	0.43	0.436		87.5556	87.5556	92	93.6667	120.333	118.111	150.333	147.556	209.778	210.333	231.444	232.556	237	240.333		765	2.22222	2.22222	10.5556	9.44444	36.6667	36.1111	66.6667	65.5556	120	125.556	134.444	140.556	136.667	141.667
774	0.161	0.161	0.169	0.172	0.22	0.216	0.274	0.27	0.381	0.382	0.42	0.422	0.43	0.436		87.5556	87.5556	92	93.6667	120.333	118.111	150.333	148.111	209.778	210.333	231.444	232.556	237	240.333		774	2.22222	2.22222	10.5556	9.44444	36.6667	36.1111	66.6667	66.1111	120	125.556	134.444	140.556	136.667	141.667
783	0.161	0.161	0.168	0.172	0.22	0.216	0.274	0.27	0.382	0.383	0.42	0.423	0.429	0.437		87.5556	87.5556	91.4444	93.6667	120.333	118.111	150.333	148.111	210.333	210.889	231.444	233.111	236.444	240.889		783	2.22222	2.22222	10	9.44444	36.6667	36.1111	66.6667	66.1111	120.556	126.111	134.444	141.111	136.111	142.222
792	0.161	0.161	0.169	0.172	0.22	0.217	0.275	0.27	0.383	0.383	0.421	0.423	0.429	0.437		87.5556	87.5556	92	93.6667	120.333	118.667	150.889	148.111	210.889	210.889	232	233.111	236.444	240.889		792	2.22222	2.22222	10.5556	9.44444	36.6667	36.6667	67.2222	66.1111	121.111	126.111	135	141.111	136.111	142.222
801	0.161	0.161	0.169	0.172	0.22	0.217	0.275	0.27	0.384	0.384	0.421	0.424	0.43	0.44		87.5556	87.5556	92	93.6667	120.333	118.667	150.889	148.111	211.444	211.444	232	233.667	237	242.556		801	2.22222	2.22222	10.5556	9.44444	36.6667	36.6667	67.2222	66.1111	121.667	126.667	135	141.667	136.667	143.889
810	0.161	0.161	0.169	0.172	0.22	0.217	0.275	0.271	0.384	0.384	0.421	0.424	0.431	0.442		87.5556	87.5556	92	93.6667	120.333	118.667	150.889	148.667	211.444	211.444	232	233.667	237.556	243.667		810	2.22222	2.22222	10.5556	9.44444	36.6667	36.6667	67.2222	66.6667	121.667	126.667	135	141.667	137.222	145
819	0.161	0.161	0.168	0.172	0.22	0.217	0.275	0.271	0.385	0.385	0.422	0.424	0.431	0.444		87.5556	87.5556	91.4444	93.6667	120.333	118.667	150.889	148.667	212	212	232.556	233.667	237.556	244.778		819	2.22222	2.22222	10	9.44444	36.6667	36.6667	67.2222	66.6667	122.222	127.222	135.556	141.667	137.222	146.111
828	0.161	0.161	0.168	0.172	0.22	0.217	0.276	0.271	0.385	0.385	0.422	0.425	0.429	0.444		87.5556	87.5556	91.4444	93.6667	120.333	118.667	151.444	148.667	212	212	232.556	234.222	236.444	244.778		828	2.22222	2.22222	10	9.44444	36.6667	36.6667	67.7778	66.6667	122.222	127.222	135.556	142.222	136.111	146.111
837	0.161	0.161	0.168	0.172	0.22	0.217	0.276	0.272	0.386	0.386	0.422	0.425	0.429	0.443		87.5556	87.5556	91.4444	93.6667	120.333	118.667	151.444	149.222	212.556	212.556	232.556	234.222	236.444	244.222		837	2.22222	2.22222	10	9.44444	36.6667	36.6667	67.7778	67.2222	122.778	127.778	135.556	142.222	136.111	145.556
846	0.161	0.161	0.168	0.172	0.22	0.217	0.276	0.272	0.387	0.386	0.422	0.425	0.428	0.441		87.5556	87.5556	91.4444	93.6667	120.333	118.667	151.444	149.222	213.111	212.556	232.556	234.222	235.889	243.111		846	2.22222	2.22222	10	9.44444	36.6667	36.6667	67.7778	67.2222	123.333	127.778	135.556	142.222	135.556	144.444
855	0.161	0.161	0.168	0.172	0.221	0.217	0.277	0.272	0.388	0.387	0.423	0.426	0.428	0.44		87.5556	87.5556	91.4444	93.6667	120.889	118.667	152	149.222	213.667	213.111	233.111	234.778	235.889	242.556		855	2.22222	2.22222	10	9.44444	37.2222	36.6667	68.3333	67.2222	123.889	128.333	136.111	142.778	135.556	143.889
864	0.161	0.161	0.168	0.172	0.221	0.218	0.277	0.273	0.388	0.388	0.423	0.426	0.428	0.439		87.5556	87.5556	91.4444	93.6667	120.889	119.222	152	149.778	213.667	213.667	233.111	234.778	235.889	242		864	2.22222	2.22222	10	9.44444	37.2222	37.2222	68.3333	67.7778	123.889	128.889	136.111	142.778	135.556	143.333
873	0.161	0.161	0.168	0.172	0.221	0.218	0.277	0.273	0.389	0.388	0.423	0.426	0.428	0.439		87.5556	87.5556	91.4444	93.6667	120.889	119.222	152	149.778	214.222	213.667	233.111	234.778	235.889	242		873	2.22222	2.22222	10	9.44444	37.2222	37.2222	68.3333	67.7778	124.444	128.889	136.111	142.778	135.556	143.333
882	0.161	0.161	0.168	0.172	0.221	0.218	0.277	0.273	0.389	0.389	0.423	0.427	0.429	0.438		87.5556	87.5556	91.4444	93.6667	120.889	119.222	152	149.778	214.222	214.222	233.111	235.333	236.444	241.444		882	2.22222	2.22222	10	9.44444	37.2222	37.2222	68.3333	67.7778	124.444	129.444	136.111	143.333	136.111	142.778
891	0.161	0.161	0.168	0.172	0.221	0.218	0.277	0.273	0.39	0.389	0.423	0.427	0.43	0.438		87.5556	87.5556	91.4444	93.6667	120.889	119.222	152	149.778	214.778	214.222	233.111	235.333	237	241.444		891	2.22222	2.22222	10	9.44444	37.2222	37.2222	68.3333	67.7778	125	129.444	136.111	143.333	136.667	142.778
900	0.161	0.161	0.168	0.172	0.221	0.218	0.277	0.274	0.39	0.39	0.423	0.427	0.432	0.438		87.5556	87.5556	91.4444	93.6667	120.889	119.222	152	150.333	214.778	214.778	233.111	235.333	238.111	241.444		900	2.22222	2.22222	10	9.44444	37.2222	37.2222	68.3333	68.3333	125	130	136.111	143.333	137.778	142.778
909	0.161	0.161	0.168	0.172	0.221	0.218	0.278	0.274	0.391	0.39	0.424	0.427	0.433	0.438		87.5556	87.5556	91.4444	93.6667	120.889	119.222	152.556	150.333	215.333	214.778	233.667	235.333	238.667	241.444		909	2.22222	2.22222	10	9.44444	37.2222	37.2222	68.8889	68.3333	125.556	130	136.667	143.333	138.333	142.778
918	0.161	0.161	0.168	0.172	0.221	0.218	0.278	0.274	0.392	0.391	0.424	0.427	0.434	0.438		87.5556	87.5556	91.4444	93.6667	120.889	119.222	152.556	150.333	215.889	215.333	233.667	235.333	239.222	241.444		918	2.22222	2.22222	10	9.44444	37.2222	37.2222	68.8889	68.3333	126.111	130.556	136.667	143.333	138.889	142.778
927	0.161	0.161	0.168	0.172	0.221	0.218	0.278	0.274	0.392	0.391	0.424	0.428	0.433	0.439		87.5556	87.5556	91.4444	93.6667	120.889	119.222	152.556	150.333	215.889	215.333	233.667	235.889	238.667	242		927	2.22222	2.22222	10	9.44444	37.2222	37.2222	68.8889	68.3333	126.111	130.556	136.667	143.889	138.333	143.333
936	0.161	0.161	0.168	0.172	0.221	0.218	0.278	0.274	0.393	0.392	0.424	0.428	0.432	0.441		87.5556	87.5556	91.4444	93.6667	120.889	119.222	152.556	150.333	216.444	215.889	233.667	235.889	238.111	243.111		936	2.22222	2.22222	10	9.44444	37.2222	37.2222	68.8889	68.3333	126.667	131.111	136.667	143.889	137.778	144.444
945	0.161	0.161	0.168	0.172	0.221	0.218	0.278	0.275	0.393	0.392	0.424	0.428	0.432	0.443		87.5556	87.5556	91.4444	93.6667	120.889	119.222	152.556	150.889	216.444	215.889	233.667	235.889	238.111	244.222		945	2.22222	2.22222	10	9.44444	37.2222	37.2222	68.8889	68.8889	126.667	131.111	136.667	143.889	137.778	145.556
954	0.161	0.161	0.168	0.172	0.221	0.218	0.279	0.275	0.394	0.393	0.424	0.428	0.432	0.446		87.5556	87.5556	91.4444	93.6667	120.889	119.222	153.111	150.889	217	216.444	233.667	235.889	238.111	245.889		954	2.22222	2.22222	10	9.44444	37.2222	37.2222	69.4444	68.8889	127.222	131.667	136.667	143.889	137.778	147.222
963	0.161	0.161	0.168	0.172	0.221	0.219	0.279	0.275	0.394	0.393	0.424	0.428	0.432	0.445		87.5556	87.5556	91.4444	93.6667	120.889	119.778	153.111	150.889	217	216.444	233.667	235.889	238.111	245.333		963	2.22222	2.22222	10	9.44444	37.2222	37.7778	69.4444	68.8889	127.222	131.667	136.667	143.889	137.778	146.667
972	0.161	0.161	0.168	0.172	0.221	0.219	0.279	0.275	0.394	0.394	0.425	0.428	0.433	0.443		87.5556	87.5556	91.4444	93.6667	120.889	119.778	153.111	150.889	217	217	234.222	235.889	238.667	244.222		972	2.22222	2.22222	10	9.44444	37.2222	37.7778	69.4444	68.8889	127.222	132.222	137.222	143.889	138.333	145.556
981	0.161	0.161	0.168	0.172	0.221	0.219	0.279	0.275	0.395	0.394	0.425	0.429	0.433	0.441		87.5556	87.5556	91.4444	93.6667	120.889	119.778	153.111	150.889	217.556	217	234.222	236.444	238.667	243.111		981	2.22222	2.22222	10	9.44444	37.2222	37.7778	69.4444	68.8889	127.778	132.222	137.222	144.444	138.333	144.444
990	0.161	0.161	0.168	0.172	0.221	0.219	0.279	0.276	0.395	0.395	0.425	0.429	0.432	0.44		87.5556	87.5556	91.4444	93.6667	120.889	119.778	153.111	151.444	217.556	217.556	234.222	236.444	238.111	242.556		990	2.22222	2.22222	10	9.44444	37.2222	37.7778	69.4444	69.4444	127.778	132.778	137.222	144.444	137.778	143.889
999	0.161	0.161	0.168	0.172	0.221	0.219	0.28	0.276	0.396	0.396	0.425	0.429	0.432	0.439		87.5556	87.5556	91.4444	93.6667	120.889	119.778	153.667	151.444	218.111	218.111	234.222	236.444	238.111	242		999	2.22222	2.22222	10	9.44444	37.2222	37.7778	70	69.4444	128.333	133.333	137.222	144.444	137.778	143.333
1008	0.161	0.161	0.168	0.172	0.221	0.219	0.28	0.276	0.396	0.396	0.425	0.429	0.432	0.439		87.5556	87.5556	91.4444	93.6667	120.889	119.778	153.667	151.444	218.111	218.111	234.222	236.444	238.111	242		1008	2.22222	2.22222	10	9.44444	37.2222	37.7778	70	69.4444	128.333	133.333	137.222	144.444	137.778	143.333
1017	0.161	0.161	0.168	0.172	0.221	0.219	0.28	0.276	0.397	0.396	0.425	0.429	0.431	0.439		87.5556	87.5556	91.4444	93.6667	120.889	119.778	153.667	151.444	218.667	218.111	234.222	236.444	237.556	242		1017	2.22222	2.22222	10	9.44444	37.2222	37.7778	70	69.4444	128.889	133.333	137.222	144.444	137.222	143.333
1026	0.161	0.161	0.168	0.172	0.221	0.219	0.28	0.276	0.397	0.397	0.425	0.429	0.43	0.439		87.5556	87.5556	91.4444	93.6667	120.889	119.778	153.667	151.444	218.667	218.667	234.222	236.444	237	242		1026	2.22222	2.22222	10	9.44444	37.2222	37.7778	70	69.4444	128.889	133.889	137.222	144.444	136.667	143.333
1035	0.161	0.161	0.168	0.172	0.222	0.219	0.28	0.277	0.397	0.397	0.425	0.43	0.43	0.441		87.5556	87.5556	91.4444	93.6667	121.444	119.778	153.667	152	218.667	218.667	234.222	237	237	243.111		1035	2.22222	2.22222	10	9.44444	37.7778	37.7778	70	70	128.889	133.889	137.222	145	136.667	144.444
1044	0.161	0.161	0.169	0.172	0.222	0.219	0.28	0.277	0.398	0.398	0.425	0.43	0.429	0.443		87.5556	87.5556	92	93.6667	121.444	119.778	153.667	152	219.222	219.222	234.222	237	236.444	244.222		1044	2.22222	2.22222	10.5556	9.44444	37.7778	37.7778	70	70	129.444	134.444	137.222	145	136.111	145.556
1053	0.161	0.161	0.169	0.172	0.222	0.219	0.28	0.277	0.398	0.398	0.425	0.43	0.43	0.446		87.5556	87.5556	92	93.6667	121.444	119.778	153.667	152	219.222	219.222	234.222	237	237	245.889		1053	2.22222	2.22222	10.5556	9.44444	37.7778	37.7778	70	70	129.444	134.444	137.222	145	136.667	147.222
1062	0.161	0.161	0.169	0.172	0.222	0.219	0.28	0.277	0.399	0.399	0.425	0.43	0.43	0.446		87.5556	87.5556	92	93.6667	121.444	119.778	153.667	152	219.778	219.778	234.222	237	237	245.889		1062	2.22222	2.22222	10.5556	9.44444	37.7778	37.7778	70	70	130	135	137.222	145	136.667	147.222
1071	0.161	0.161	0.169	0.172	0.222	0.219	0.281	0.277	0.399	0.399	0.425	0.43	0.431	0.445		87.5556	87.5556	92	93.6667	121.444	119.778	154.222	152	219.778	219.778	234.222	237	237.556	245.333		1071	2.22222	2.22222	10.5556	9.44444	37.7778	37.7778	70.5556	70	130	135	137.222	145	137.222	146.667
1080	0.161	0.161	0.169	0.172	0.222	0.219	0.281	0.277	0.399	0.4	0.426	0.43	0.432	0.443		87.5556	87.5556	92	93.6667	121.444	119.778	154.222	152	219.778	220.333	234.778	237	238.111	244.222		1080	2.22222	2.22222	10.5556	9.44444	37.7778	37.7778	70.5556	70	130	135.556	137.778	145	137.778	145.556
1089	0.161	0.161	0.169	0.172	0.222	0.219	0.281	0.277	0.4	0.4	0.426	0.43	0.433	0.442		87.5556	87.5556	92	93.6667	121.444	119.778	154.222	152	220.333	220.333	234.778	237	238.667	243.667		1089	2.22222	2.22222	10.5556	9.44444	37.7778	37.7778	70.5556	70	130.556	135.556	137.778	145	138.333	145
1098	0.161	0.161	0.169	0.172	0.222	0.219	0.281	0.277	0.4	0.4	0.426	0.43	0.432	0.441		87.5556	87.5556	92	93.6667	121.444	119.778	154.222	152	220.333	220.333	234.778	237	238.111	243.111		1098	2.22222	2.22222	10.5556	9.44444	37.7778	37.7778	70.5556	70	130.556	135.556	137.778	145	137.778	144.444
1107	0.161	0.161	0.169	0.172	0.222	0.219	0.281	0.278	0.4	0.401	0.426	0.43	0.432	0.44		87.5556	87.5556	92	93.6667	121.444	119.778	154.222	152.556	220.333	220.889	234.778	237	238.111	242.556		1107	2.22222	2.22222	10.5556	9.44444	37.7778	37.7778	70.5556	70.5556	130.556	136.111	137.778	145	137.778	143.889
1116	0.161	0.161	0.169	0.172	0.222	0.219	0.281	0.278	0.401	0.402	0.426	0.43	0.432	0.44		87.5556	87.5556	92	93.6667	121.444	119.778	154.222	152.556	220.889	221.444	234.778	237	238.111	242.556		1116	2.22222	2.22222	10.5556	9.44444	37.7778	37.7778	70.5556	70.5556	131.111	136.667	137.778	145	137.778	143.889
1125	0.161	0.161	0.169	0.172	0.222	0.219	0.281	0.278	0.401	0.402	0.426	0.43	0.431	0.44		87.5556	87.5556	92	93.6667	121.444	119.778	154.222	152.556	220.889	221.444	234.778	237	237.556	242.556		1125	2.22222	2.22222	10.5556	9.44444	37.7778	37.7778	70.5556	70.5556	131.111	136.667	137.778	145	137.222	143.889
1134	0.161	0.161	0.169	0.172	0.222	0.22	0.281	0.278	0.401	0.402	0.426	0.43	0.431	0.442		87.5556	87.5556	92	93.6667	121.444	120.333	154.222	152.556	220.889	221.444	234.778	237	237.556	243.667		1134	2.22222	2.22222	10.5556	9.44444	37.7778	38.3333	70.5556	70.5556	131.111	136.667	137.778	145	137.222	145
1143	0.161	0.161	0.169	0.172	0.222	0.219	0.281	0.278	0.401	0.403	0.426	0.43	0.431	0.444		87.5556	87.5556	92	93.6667	121.444	119.778	154.222	152.556	220.889	222	234.778	237	237.556	244.778		1143	2.22222	2.22222	10.5556	9.44444	37.7778	37.7778	70.5556	70.5556	131.111	137.222	137.778	145	137.222	146.111
1152	0.161	0.161	0.17	0.172	0.222	0.22	0.281	0.278	0.402	0.403	0.426	0.431	0.43	0.445		87.5556	87.5556	92.5556	93.6667	121.444	120.333	154.222	152.556	221.444	222	234.778	237.556	237	245.333		1152	2.22222	2.22222	11.1111	9.44444	37.7778	38.3333	70.5556	70.5556	131.667	137.222	137.778	145.556	136.667	146.667
1161	0.161	0.161	0.17	0.172	0.222	0.22	0.281	0.278	0.402	0.404	0.426	0.43	0.429	0.443		87.5556	87.5556	92.5556	93.6667	121.444	120.333	154.222	152.556	221.444	222.556	234.778	237	236.444	244.222		1161	2.22222	2.22222	11.1111	9.44444	37.7778	38.3333	70.5556	70.5556	131.667	137.778	137.778	145	136.111	145.556
1170	0.161	0.161	0.169	0.172	0.222	0.22	0.282	0.278	0.402	0.404	0.426	0.431	0.429	0.442		87.5556	87.5556	92	93.6667	121.444	120.333	154.778	152.556	221.444	222.556	234.778	237.556	236.444	243.667		1170	2.22222	2.22222	10.5556	9.44444	37.7778	38.3333	71.1111	70.5556	131.667	137.778	137.778	145.556	136.111	145
1179	0.161	0.161	0.17	0.172	0.222	0.22	0.282	0.279	0.403	0.405	0.426	0.431	0.43	0.441		87.5556	87.5556	92.5556	93.6667	121.444	120.333	154.778	153.111	222	223.111	234.778	237.556	237	243.111		1179	2.22222	2.22222	11.1111	9.44444	37.7778	38.3333	71.1111	71.1111	132.222	138.333	137.778	145.556	136.667	144.444
1188	0.16	0.161	0.169	0.172	0.222	0.22	0.282	0.279	0.403	0.405	0.426	0.431	0.431	0.441		87	87.5556	92	93.6667	121.444	120.333	154.778	153.111	222	223.111	234.778	237.556	237.556	243.111		1188	1.66667	2.22222	10.5556	9.44444	37.7778	38.3333	71.1111	71.1111	132.222	138.333	137.778	145.556	137.222	144.444
1197	0.161	0.161	0.169	0.172	0.222	0.22	0.281	0.279	0.403	0.406	0.426	0.431	0.431	0.442		87.5556	87.5556	92	93.6667	121.444	120.333	154.222	153.111	222	223.667	234.778	237.556	237.556	243.667		1197	2.22222	2.22222	10.5556	9.44444	37.7778	38.3333	70.5556	71.1111	132.222	138.889	137.778	145.556	137.222	145
1206	0.161	0.161	0.169	0.172	0.222	0.22	0.282	0.279	0.403	0.406	0.426	0.431	0.43	0.444		87.5556	87.5556	92	93.6667	121.444	120.333	154.778	153.111	222	223.667	234.778	237.556	237	244.778		1206	2.22222	2.22222	10.5556	9.44444	37.7778	38.3333	71.1111	71.1111	132.222	138.889	137.778	145.556	136.667	146.111
1215	0.161	0.161	0.169	0.172	0.222	0.22	0.282	0.279	0.403	0.406	0.426	0.431	0.43	0.445		87.5556	87.5556	92	93.6667	121.444	120.333	154.778	153.111	222	223.667	234.778	237.556	237	245.333		1215	2.22222	2.22222	10.5556	9.44444	37.7778	38.3333	71.1111	71.1111	132.222	138.889	137.778	145.556	136.667	146.667
1224	0.161	0.161	0.169	0.172	0.222	0.22	0.282	0.279	0.404	0.407	0.426	0.431	0.429	0.443		87.5556	87.5556	92	93.6667	121.444	120.333	154.778	153.111	222.556	224.222	234.778	237.556	236.444	244.222		1224	2.22222	2.22222	10.5556	9.44444	37.7778	38.3333	71.1111	71.1111	132.778	139.444	137.778	145.556	136.111	145.556
1233	0.161	0.161	0.169	0.172	0.222	0.22	0.282	0.279	0.404	0.407	0.426	0.431	0.429	0.442		87.5556	87.5556	92	93.6667	121.444	120.333	154.778	153.111	222.556	224.222	234.778	237.556	236.444	243.667		1233	2.22222	2.22222	10.5556	9.44444	37.7778	38.3333	71.1111	71.1111	132.778	139.444	137.778	145.556	136.111	145
1242	0.161	0.161	0.169	0.172	0.222	0.22	0.282	0.279	0.404	0.407	0.426	0.431	0.429	0.441		87.5556	87.5556	92	93.6667	121.444	120.333	154.778	153.111	222.556	224.222	234.778	237.556	236.444	243.111		1242	2.22222	2.22222	10.5556	9.44444	37.7778	38.3333	71.1111	71.1111	132.778	139.444	137.778	145.556	136.111	144.444
1251	0.161	0.161	0.169	0.172	0.222	0.22	0.282	0.279	0.404	0.408	0.426	0.431	0.43	0.441		87.5556	87.5556	92	93.6667	121.444	120.333	154.778	153.111	222.556	224.778	234.778	237.556	237	243.111		1251	2.22222	2.22222	10.5556	9.44444	37.7778	38.3333	71.1111	71.1111	132.778	140	137.778	145.556	136.667	144.444
1260	0.161	0.16	0.169	0.172	0.222	0.22	0.282	0.279	0.404	0.408	0.426	0.431	0.431	0.441		87.5556	87	92	93.6667	121.444	120.333	154.778	153.111	222.556	224.778	234.778	237.556	237.556	243.111		1260	2.22222	1.66667	10.5556	9.44444	37.7778	38.3333	71.1111	71.1111	132.778	140	137.778	145.556	137.222	144.444
1269	0.161	0.161	0.169	0.172	0.222	0.22	0.282	0.28	0.405	0.408	0.426	0.431	0.432	0.443		87.5556	87.5556	92	93.6667	121.444	120.333	154.778	153.667	223.111	224.778	234.778	237.556	238.111	244.222		1269	2.22222	2.22222	10.5556	9.44444	37.7778	38.3333	71.1111	71.6667	133.333	140	137.778	145.556	137.778	145.556
1278	0.161	0.161	0.169	0.172	0.222	0.22	0.282	0.28	0.405	0.409	0.426	0.431	0.431	0.445		87.5556	87.5556	92	93.6667	121.444	120.333	154.778	153.667	223.111	225.333	234.778	237.556	237.556	245.333		1278	2.22222	2.22222	10.5556	9.44444	37.7778	38.3333	71.1111	71.6667	133.333	140.556	137.778	145.556	137.222	146.667
1287	0.16	0.161	0.168	0.172	0.222	0.22	0.282	0.28	0.405	0.409	0.426	0.431	0.43	0.444		87	87.5556	91.4444	93.6667	121.444	120.333	154.778	153.667	223.111	225.333	234.778	237.556	237	244.778		1287	1.66667	2.22222	10	9.44444	37.7778	38.3333	71.1111	71.6667	133.333	140.556	137.778	145.556	136.667	146.111
1296	0.161	0.161	0.169	0.172	0.222	0.22	0.282	0.28	0.405	0.409	0.426	0.431	0.429	0.442		87.5556	87.5556	92	93.6667	121.444	120.333	154.778	153.667	223.111	225.333	234.778	237.556	236.444	243.667		1296	2.22222	2.22222	10.5556	9.44444	37.7778	38.3333	71.1111	71.6667	133.333	140.556	137.778	145.556	136.111	145
1305	0.16	0.16	0.168	0.172	0.222	0.22	0.282	0.28	0.405	0.41	0.426	0.431	0.429	0.441		87	87	91.4444	93.6667	121.444	120.333	154.778	153.667	223.111	225.889	234.778	237.556	236.444	243.111		1305	1.66667	1.66667	10	9.44444	37.7778	38.3333	71.1111	71.6667	133.333	141.111	137.778	145.556	136.111	144.444
1314	0.16	0.16	0.168	0.172	0.222	0.22	0.282	0.28	0.406	0.41	0.426	0.431	0.428	0.442		87	87	91.4444	93.6667	121.444	120.333	154.778	153.667	223.667	225.889	234.778	237.556	235.889	243.667		1314	1.66667	1.66667	10	9.44444	37.7778	38.3333	71.1111	71.6667	133.889	141.111	137.778	145.556	135.556	145
1323	0.16	0.16	0.168	0.172	0.222	0.22	0.283	0.28	0.406	0.41	0.426	0.431	0.429	0.444		87	87	91.4444	93.6667	121.444	120.333	155.333	153.667	223.667	225.889	234.778	237.556	236.444	244.778		1323	1.66667	1.66667	10	9.44444	37.7778	38.3333	71.6667	71.6667	133.889	141.111	137.778	145.556	136.111	146.111
1332	0.16	0.16	0.168	0.172	0.222	0.22	0.282	0.28	0.406	0.411	0.426	0.431	0.429	0.445		87	87	91.4444	93.6667	121.444	120.333	154.778	153.667	223.667	226.444	234.778	237.556	236.444	245.333		1332	1.66667	1.66667	10	9.44444	37.7778	38.3333	71.1111	71.6667	133.889	141.667	137.778	145.556	136.111	146.667
1341	0.16	0.161	0.168	0.172	0.222	0.22	0.283	0.28	0.406	0.411	0.426	0.431	0.429	0.444		87	87.5556	91.4444	93.6667	121.444	120.333	155.333	153.667	223.667	226.444	234.778	237.556	236.444	244.778		1341	1.66667	2.22222	10	9.44444	37.7778	38.3333	71.6667	71.6667	133.889	141.667	137.778	145.556	136.111	146.111
1350	0.16	0.16	0.168	0.172	0.222	0.22	0.283	0.28	0.406	0.412	0.426	0.431	0.429	0.442		87	87	91.4444	93.6667	121.444	120.333	155.333	153.667	223.667	227	234.778	237.556	236.444	243.667		1350	1.66667	1.66667	10	9.44444	37.7778	38.3333	71.6667	71.6667	133.889	142.222	137.778	145.556	136.111	145
1359	0.16	0.16	0.168	0.172	0.222	0.22	0.283	0.28	0.406	0.412	0.426	0.431	0.431	0.442		87	87	91.4444	93.6667	121.444	120.333	155.333	153.667	223.667	227	234.778	237.556	237.556	243.667		1359	1.66667	1.66667	10	9.44444	37.7778	38.3333	71.6667	71.6667	133.889	142.222	137.778	145.556	137.222	145
1368	0.16	0.16	0.168	0.172	0.222	0.22	0.283	0.28	0.406	0.412	0.426	0.431	0.432	0.441		87	87	91.4444	93.6667	121.444	120.333	155.333	153.667	223.667	227	234.778	237.556	238.111	243.111		1368	1.66667	1.66667	10	9.44444	37.7778	38.3333	71.6667	71.6667	133.889	142.222	137.778	145.556	137.778	144.444
1377	0.16	0.161	0.168	0.172	0.222	0.22	0.283	0.28	0.407	0.413	0.426	0.431	0.432	0.441		87	87.5556	91.4444	93.6667	121.444	120.333	155.333	153.667	224.222	227.556	234.778	237.556	238.111	243.111		1377	1.66667	2.22222	10	9.44444	37.7778	38.3333	71.6667	71.6667	134.444	142.778	137.778	145.556	137.778	144.444
1386	0.16	0.16	0.168	0.172	0.222	0.22	0.283	0.28	0.407	0.413	0.426	0.431	0.431	0.442		87	87	91.4444	93.6667	121.444	120.333	155.333	153.667	224.222	227.556	234.778	237.556	237.556	243.667		1386	1.66667	1.66667	10	9.44444	37.7778	38.3333	71.6667	71.6667	134.444	142.778	137.778	145.556	137.222	145
1395	0.16	0.16	0.168	0.172	0.222	0.22	0.283	0.28	0.407	0.413	0.426	0.431	0.431	0.444		87	87	91.4444	93.6667	121.444	120.333	155.333	153.667	224.222	227.556	234.778	237.556	237.556	244.778		1395	1.66667	1.66667	10	9.44444	37.7778	38.3333	71.6667	71.6667	134.444	142.778	137.778	145.556	137.222	146.111
1404	0.16	0.16	0.168	0.172	0.222	0.22	0.283	0.28	0.407	0.413	0.426	0.431	0.432	0.445		87	87	91.4444	93.6667	121.444	120.333	155.333	153.667	224.222	227.556	234.778	237.556	238.111	245.333		1404	1.66667	1.66667	10	9.44444	37.7778	38.3333	71.6667	71.6667	134.444	142.778	137.778	145.556	137.778	146.667
1413	0.16	0.16	0.168	0.172	0.222	0.22	0.283	0.28	0.407	0.414	0.426	0.431	0.433	0.444		87	87	91.4444	93.6667	121.444	120.333	155.333	153.667	224.222	228.111	234.778	237.556	238.667	244.778		1413	1.66667	1.66667	10	9.44444	37.7778	38.3333	71.6667	71.6667	134.444	143.333	137.778	145.556	138.333	146.111
1422	0.16	0.16	0.168	0.172	0.222	0.22	0.283	0.281	0.407	0.414	0.426	0.431	0.433	0.443		87	87	91.4444	93.6667	121.444	120.333	155.333	154.222	224.222	228.111	234.778	237.556	238.667	244.222		1422	1.66667	1.66667	10	9.44444	37.7778	38.3333	71.6667	72.2222	134.444	143.333	137.778	145.556	138.333	145.556
1431	0.16	0.16	0.168	0.172	0.222	0.22	0.283	0.281	0.407	0.414	0.426	0.431	0.432	0.443		87	87	91.4444	93.6667	121.444	120.333	155.333	154.222	224.222	228.111	234.778	237.556	238.111	244.222		1431	1.66667	1.66667	10	9.44444	37.7778	38.3333	71.6667	72.2222	134.444	143.333	137.778	145.556	137.778	145.556
1440	0.16	0.16	0.168	0.172	0.222	0.22	0.283	0.281	0.408	0.414	0.426	0.431	0.432	0.444		87	87	91.4444	93.6667	121.444	120.333	155.333	154.222	224.778	228.111	234.778	237.556	238.111	244.778		1440	1.66667	1.66667	10	9.44444	37.7778	38.3333	71.6667	72.2222	135	143.333	137.778	145.556	137.778	146.111
1449	0.16	0.16	0.168	0.172	0.222	0.22	0.283	0.281	0.408	0.414	0.426	0.431	0.432	0.445		87	87	91.4444	93.6667	121.444	120.333	155.333	154.222	224.778	228.111	234.778	237.556	238.111	245.333		1449	1.66667	1.66667	10	9.44444	37.7778	38.3333	71.6667	72.2222	135	143.333	137.778	145.556	137.778	146.667
1458	0.16	0.16	0.168	0.172	0.222	0.22	0.283	0.281	0.408	0.414	0.426	0.431	0.433	0.444		87	87	91.4444	93.6667	121.444	120.333	155.333	154.222	224.778	228.111	234.778	237.556	238.667	244.778		1458	1.66667	1.66667	10	9.44444	37.7778	38.3333	71.6667	72.2222	135	143.333	137.778	145.556	138.333	146.111
1467	0.16	0.16	0.168	0.172	0.222	0.22	0.283	0.281	0.408	0.414	0.426	0.431	0.433	0.442		87	87	91.4444	93.6667	121.444	120.333	155.333	154.222	224.778	228.111	234.778	237.556	238.667	243.667		1467	1.66667	1.66667	10	9.44444	37.7778	38.3333	71.6667	72.2222	135	143.333	137.778	145.556	138.333	145
1476	0.16	0.16	0.168	0.172	0.222	0.22	0.283	0.281	0.408	0.414	0.426	0.431	0.433	0.442		87	87	91.4444	93.6667	121.444	120.333	155.333	154.222	224.778	228.111	234.778	237.556	238.667	243.667		1476	1.66667	1.66667	10	9.44444	37.7778	38.3333	71.6667	72.2222	135	143.333	137.778	145.556	138.333	145
1485	0.16	0.16	0.168	0.172	0.222	0.22	0.283	0.281	0.408	0.414	0.426	0.431	0.432	0.443		87	87	91.4444	93.6667	121.444	120.333	155.333	154.222	224.778	228.111	234.778	237.556	238.111	244.222		1485	1.66667	1.66667	10	9.44444	37.7778	38.3333	71.6667	72.2222	135	143.333	137.778	145.556	137.778	145.556
1494	0.16	0.16	0.168	0.172	0.222	0.22	0.283	0.281	0.408	0.413	0.426	0.431	0.432	0.445		87	87	91.4444	93.6667	121.444	120.333	155.333	154.222	224.778	227.556	234.778	237.556	238.111	245.333		1494	1.66667	1.66667	10	9.44444	37.7778	38.3333	71.6667	72.2222	135	142.778	137.778	145.556	137.778	146.667
1503	0.16	0.16	0.168	0.172	0.222	0.22	0.283	0.281	0.408	0.413	0.426	0.431	0.433	0.445		87	87	91.4444	93.6667	121.444	120.333	155.333	154.222	224.778	227.556	234.778	237.556	238.667	245.333		1503	1.66667	1.66667	10	9.44444	37.7778	38.3333	71.6667	72.2222	135	142.778	137.778	145.556	138.333	146.667
1512	0.16	0.16	0.168	0.172	0.222	0.22	0.283	0.281	0.408	0.413	0.426	0.431	0.433	0.443		87	87	91.4444	93.6667	121.444	120.333	155.333	154.222	224.778	227.556	234.778	237.556	238.667	244.222		1512	1.66667	1.66667	10	9.44444	37.7778	38.3333	71.6667	72.2222	135	142.778	137.778	145.556	138.333	145.556
1521	0.16	0.16	0.168	0.172	0.222	0.22	0.283	0.281	0.408	0.413	0.426	0.431	0.433	0.442		87	87	91.4444	93.6667	121.444	120.333	155.333	154.222	224.778	227.556	234.778	237.556	238.667	243.667		1521	1.66667	1.66667	10	9.44444	37.7778	38.3333	71.6667	72.2222	135	142.778	137.778	145.556	138.333	145
1530	0.16	0.16	0.168	0.172	0.222	0.22	0.283	0.281	0.409	0.413	0.426	0.431	0.431	0.442		87	87	91.4444	93.6667	121.444	120.333	155.333	154.222	225.333	227.556	234.778	237.556	237.556	243.667		1530	1.66667	1.66667	10	9.44444	37.7778	38.3333	71.6667	72.2222	135.556	142.778	137.778	145.556	137.222	145
1539	0.16	0.16	0.168	0.172	0.222	0.22	0.283	0.281	0.409	0.413	0.426	0.431	0.431	0.443		87	87	91.4444	93.6667	121.444	120.333	155.333	154.222	225.333	227.556	234.778	237.556	237.556	244.222		1539	1.66667	1.66667	10	9.44444	37.7778	38.3333	71.6667	72.2222	135.556	142.778	137.778	145.556	137.222	145.556
1548	0.16	0.16	0.168	0.172	0.222	0.22	0.283	0.281	0.409	0.413	0.426	0.431	0.431	0.446		87	87	91.4444	93.6667	121.444	120.333	155.333	154.222	225.333	227.556	234.778	237.556	237.556	245.889		1548	1.66667	1.66667	10	9.44444	37.7778	38.3333	71.6667	72.2222	135.556	142.778	137.778	145.556	137.222	147.222
1557	0.16	0.16	0.168	0.172	0.222	0.22	0.283	0.281	0.409	0.413	0.426	0.431	0.433	0.445		87	87	91.4444	93.6667	121.444	120.333	155.333	154.222	225.333	227.556	234.778	237.556	238.667	245.333		1557	1.66667	1.66667	10	9.44444	37.7778	38.3333	71.6667	72.2222	135.556	142.778	137.778	145.556	138.333	146.667
1566	0.16	0.16	0.168	0.172	0.222	0.22	0.283	0.281	0.409	0.413	0.426	0.431	0.432	0.443		87	87	91.4444	93.6667	121.444	120.333	155.333	154.222	225.333	227.556	234.778	237.556	238.111	244.222		1566	1.66667	1.66667	10	9.44444	37.7778	38.3333	71.6667	72.2222	135.556	142.778	137.778	145.556	137.778	145.556
1575	0.16	0.16	0.168	0.172	0.222	0.22	0.283	0.281	0.409	0.413	0.426	0.431	0.431	0.442		87	87	91.4444	93.6667	121.444	120.333	155.333	154.222	225.333	227.556	234.778	237.556	237.556	243.667		1575	1.66667	1.66667	10	9.44444	37.7778	38.3333	71.6667	72.2222	135.556	142.778	137.778	145.556	137.222	145
1584	0.16	0.16	0.168	0.172	0.222	0.22	0.283	0.281	0.409	0.413	0.426	0.431	0.43	0.441		87	87	91.4444	93.6667	121.444	120.333	155.333	154.222	225.333	227.556	234.778	237.556	237	243.111		1584	1.66667	1.66667	10	9.44444	37.7778	38.3333	71.6667	72.2222	135.556	142.778	137.778	145.556	136.667	144.444
1593	0.16	0.16	0.168	0.172	0.222	0.22	0.283	0.281	0.409	0.413	0.426	0.431	0.431	0.443		87	87	91.4444	93.6667	121.444	120.333	155.333	154.222	225.333	227.556	234.778	237.556	237.556	244.222		1593	1.66667	1.66667	10	9.44444	37.7778	38.3333	71.6667	72.2222	135.556	142.778	137.778	145.556	137.222	145.556
1602	0.16	0.16	0.168	0.172	0.222	0.22	0.283	0.281	0.409	0.413	0.426	0.431	0.432	0.444		87	87	91.4444	93.6667	121.444	120.333	155.333	154.222	225.333	227.556	234.778	237.556	238.111	244.778		1602	1.66667	1.66667	10	9.44444	37.7778	38.3333	71.6667	72.2222	135.556	142.778	137.778	145.556	137.778	146.111
1611	0.16	0.16	0.168	0.172	0.222	0.22	0.283	0.281	0.409	0.413	0.426	0.431	0.432	0.442		87	87	91.4444	93.6667	121.444	120.333	155.333	154.222	225.333	227.556	234.778	237.556	238.111	243.667		1611	1.66667	1.66667	10	9.44444	37.7778	38.3333	71.6667	72.2222	135.556	142.778	137.778	145.556	137.778	145
1620	0.16	0.16	0.168	0.172	0.222	0.22	0.283	0.281	0.409	0.413	0.426	0.431	0.431	0.441		87	87	91.4444	93.6667	121.444	120.333	155.333	154.222	225.333	227.556	234.778	237.556	237.556	243.111		1620	1.66667	1.66667	10	9.44444	37.7778	38.3333	71.6667	72.2222	135.556	142.778	137.778	145.556	137.222	144.444
1629	0.16	0.16	0.168	0.172	0.222	0.22	0.283	0.281	0.409	0.413	0.426	0.431	0.43	0.441		87	87	91.4444	93.6667	121.444	120.333	155.333	154.222	225.333	227.556	234.778	237.556	237	243.111		1629	1.66667	1.66667	10	9.44444	37.7778	38.3333	71.6667	72.2222	135.556	142.778	137.778	145.556	136.667	144.444
1638	0.16	0.16	0.168	0.172	0.222	0.22	0.283	0.281	0.41	0.413	0.426	0.431	0.43	0.443		87	87	91.4444	93.6667	121.444	120.333	155.333	154.222	225.889	227.556	234.778	237.556	237	244.222		1638	1.66667	1.66667	10	9.44444	37.7778	38.3333	71.6667	72.2222	136.111	142.778	137.778	145.556	136.667	145.556
1647	0.16	0.16	0.168	0.172	0.222	0.22	0.283	0.281	0.409	0.413	0.426	0.431	0.429	0.443		87	87	91.4444	93.6667	121.444	120.333	155.333	154.222	225.333	227.556	234.778	237.556	236.444	244.222		1647	1.66667	1.66667	10	9.44444	37.7778	38.3333	71.6667	72.2222	135.556	142.778	137.778	145.556	136.111	145.556
1656	0.16	0.16	0.169	0.172	0.222	0.22	0.283	0.281	0.41	0.413	0.426	0.431	0.429	0.441		87	87	92	93.6667	121.444	120.333	155.333	154.222	225.889	227.556	234.778	237.556	236.444	243.111		1656	1.66667	1.66667	10.5556	9.44444	37.7778	38.3333	71.6667	72.2222	136.111	142.778	137.778	145.556	136.111	144.444
1665	0.16	0.16	0.169	0.172	0.222	0.22	0.283	0.281	0.409	0.413	0.426	0.431	0.429	0.44		87	87	92	93.6667	121.444	120.333	155.333	154.222	225.333	227.556	234.778	237.556	236.444	242.556		1665	1.66667	1.66667	10.5556	9.44444	37.7778	38.3333	71.6667	72.2222	135.556	142.778	137.778	145.556	136.111	143.889
1674	0.16	0.16	0.169	0.172	0.222	0.22	0.283	0.281	0.41	0.414	0.426	0.431	0.429	0.441		87	87	92	93.6667	121.444	120.333	155.333	154.222	225.889	228.111	234.778	237.556	236.444	243.111		1674	1.66667	1.66667	10.5556	9.44444	37.7778	38.3333	71.6667	72.2222	136.111	143.333	137.778	145.556	136.111	144.444
1683	0.16	0.16	0.169	0.172	0.222	0.22	0.283	0.281	0.41	0.413	0.426	0.431	0.43	0.443		87	87	92	93.6667	121.444	120.333	155.333	154.222	225.889	227.556	234.778	237.556	237	244.222		1683	1.66667	1.66667	10.5556	9.44444	37.7778	38.3333	71.6667	72.2222	136.111	142.778	137.778	145.556	136.667	145.556
1692	0.16	0.16	0.169	0.171	0.222	0.22	0.283	0.281	0.41	0.414	0.426	0.431	0.431	0.443		87	87	92	93.1111	121.444	120.333	155.333	154.222	225.889	228.111	234.778	237.556	237.556	244.222		1692	1.66667	1.66667	10.5556	8.88889	37.7778	38.3333	71.6667	72.2222	136.111	143.333	137.778	145.556	137.222	145.556
1701	0.16	0.16	0.169	0.171	0.222	0.22	0.283	0.281	0.41	0.414	0.426	0.431	0.432	0.441		87	87	92	93.1111	121.444	120.333	155.333	154.222	225.889	228.111	234.778	237.556	238.111	243.111		1701	1.66667	1.66667	10.5556	8.88889	37.7778	38.3333	71.6667	72.2222	136.111	143.333	137.778	145.556	137.778	144.444
1710	0.16	0.16	0.169	0.172	0.222	0.22	0.283	0.281	0.41	0.414	0.426	0.431	0.431	0.44		87	87	92	93.6667	121.444	120.333	155.333	154.222	225.889	228.111	234.778	237.556	237.556	242.556		1710	1.66667	1.66667	10.5556	9.44444	37.7778	38.3333	71.6667	72.2222	136.111	143.333	137.778	145.556	137.222	143.889
1719	0.16	0.16	0.169	0.172	0.222	0.22	0.283	0.281	0.41	0.414	0.426	0.431	0.431	0.441		87	87	92	93.6667	121.444	120.333	155.333	154.222	225.889	228.111	234.778	237.556	237.556	243.111		1719	1.66667	1.66667	10.5556	9.44444	37.7778	38.3333	71.6667	72.2222	136.111	143.333	137.778	145.556	137.222	144.444
1728	0.16	0.16	0.169	0.171	0.222	0.22	0.283	0.281	0.41	0.414	0.426	0.431	0.43	0.442		87	87	92	93.1111	121.444	120.333	155.333	154.222	225.889	228.111	234.778	237.556	237	243.667		1728	1.66667	1.66667	10.5556	8.88889	37.7778	38.3333	71.6667	72.2222	136.111	143.333	137.778	145.556	136.667	145
1737	0.16	0.16	0.169	0.171	0.222	0.22	0.283	0.281	0.41	0.414	0.426	0.431	0.431	0.443		87	87	92	93.1111	121.444	120.333	155.333	154.222	225.889	228.111	234.778	237.556	237.556	244.222		1737	1.66667	1.66667	10.5556	8.88889	37.7778	38.3333	71.6667	72.2222	136.111	143.333	137.778	145.556	137.222	145.556
1746	0.16	0.16	0.169	0.171	0.222	0.22	0.283	0.281	0.41	0.414	0.426	0.431	0.431	0.441		87	87	92	93.1111	121.444	120.333	155.333	154.222	225.889	228.111	234.778	237.556	237.556	243.111		1746	1.66667	1.66667	10.5556	8.88889	37.7778	38.3333	71.6667	72.2222	136.111	143.333	137.778	145.556	137.222	144.444
1755	0.16	0.16	0.169	0.171	0.222	0.22	0.283	0.281	0.41	0.414	0.426	0.431	0.432	0.44		87	87	92	93.1111	121.444	120.333	155.333	154.222	225.889	228.111	234.778	237.556	238.111	242.556		1755	1.66667	1.66667	10.5556	8.88889	37.7778	38.3333	71.6667	72.2222	136.111	143.333	137.778	145.556	137.778	143.889
1764	0.16	0.16	0.169	0.172	0.222	0.22	0.283	0.281	0.41	0.414	0.426	0.431	0.433	0.44		87	87	92	93.6667	121.444	120.333	155.333	154.222	225.889	228.111	234.778	237.556	238.667	242.556		1764	1.66667	1.66667	10.5556	9.44444	37.7778	38.3333	71.6667	72.2222	136.111	143.333	137.778	145.556	138.333	143.889
1773	0.16	0.16	0.169	0.171	0.222	0.22	0.283	0.281	0.41	0.415	0.426	0.431	0.432	0.442		87	87	92	93.1111	121.444	120.333	155.333	154.222	225.889	228.667	234.778	237.556	238.111	243.667		1773	1.66667	1.66667	10.5556	8.88889	37.7778	38.3333	71.6667	72.2222	136.111	143.889	137.778	145.556	137.778	145
1782	0.16	0.16	0.169	0.171	0.222	0.22	0.283	0.281	0.41	0.415	0.426	0.431	0.431	0.443		87	87	92	93.1111	121.444	120.333	155.333	154.222	225.889	228.667	234.778	237.556	237.556	244.222		1782	1.66667	1.66667	10.5556	8.88889	37.7778	38.3333	71.6667	72.2222	136.111	143.889	137.778	145.556	137.222	145.556
1791	0.16	0.16	0.168	0.171	0.222	0.22	0.283	0.281	0.41	0.415	0.426	0.431	0.431	0.441		87	87	91.4444	93.1111	121.444	120.333	155.333	154.222	225.889	228.667	234.778	237.556	237.556	243.111		1791	1.66667	1.66667	10	8.88889	37.7778	38.3333	71.6667	72.2222	136.111	143.889	137.778	145.556	137.222	144.444
1800	0.16	0.16	0.168	0.171	0.222	0.22	0.283	0.281	0.41	0.415	0.426	0.431	0.431	0.44		87	87	91.4444	93.1111	121.444	120.333	155.333	154.222	225.889	228.667	234.778	237.556	237.556	242.556		1800	1.66667	1.66667	10	8.88889	37.7778	38.3333	71.6667	72.2222	136.111	143.889	137.778	145.556	137.222	143.889
1809	0.16	0.16	0.168	0.171	0.222	0.22	0.283	0.281	0.41	0.415	0.426	0.431	0.432	0.44		87	87	91.4444	93.1111	121.444	120.333	155.333	154.222	225.889	228.667	234.778	237.556	238.111	242.556		1809	1.66667	1.66667	10	8.88889	37.7778	38.3333	71.6667	72.2222	136.111	143.889	137.778	145.556	137.778	143.889
1818	0.16	0.16	0.168	0.171	0.222	0.22	0.283	0.281	0.41	0.415	0.426	0.431	0.432	0.442		87	87	91.4444	93.1111	121.444	120.333	155.333	154.222	225.889	228.667	234.778	237.556	238.111	243.667		1818	1.66667	1.66667	10	8.88889	37.7778	38.3333	71.6667	72.2222	136.111	143.889	137.778	145.556	137.778	145
1827	0.16	0.16	0.168	0.171	0.222	0.22	0.283	0.281	0.41	0.415	0.426	0.431	0.431	0.443		87	87	91.4444	93.1111	121.444	120.333	155.333	154.222	225.889	228.667	234.778	237.556	237.556	244.222		1827	1.66667	1.66667	10	8.88889	37.7778	38.3333	71.6667	72.2222	136.111	143.889	137.778	145.556	137.222	145.556
1836	0.16	0.16	0.168	0.171	0.222	0.22	0.283	0.281	0.41	0.416	0.426	0.431	0.431	0.441		87	87	91.4444	93.1111	121.444	120.333	155.333	154.222	225.889	229.222	234.778	237.556	237.556	243.111		1836	1.66667	1.66667	10	8.88889	37.7778	38.3333	71.6667	72.2222	136.111	144.444	137.778	145.556	137.222	144.444
1845	0.16	0.16	0.168	0.171	0.222	0.22	0.283	0.281	0.41	0.416	0.426	0.431	0.431	0.44		87	87	91.4444	93.1111	121.444	120.333	155.333	154.222	225.889	229.222	234.778	237.556	237.556	242.556		1845	1.66667	1.66667	10	8.88889	37.7778	38.3333	71.6667	72.2222	136.111	144.444	137.778	145.556	137.222	143.889
1854	0.16	0.16	0.168	0.171	0.222	0.22	0.283	0.281	0.41	0.416	0.426	0.431	0.431	0.44		87	87	91.4444	93.1111	121.444	120.333	155.333	154.222	225.889	229.222	234.778	237.556	237.556	242.556		1854	1.66667	1.66667	10	8.88889	37.7778	38.3333	71.6667	72.2222	136.111	144.444	137.778	145.556	137.222	143.889
1863	0.16	0.16	0.168	0.171	0.222	0.22	0.283	0.281	0.41	0.416	0.426	0.431	0.432	0.442		87	87	91.4444	93.1111	121.444	120.333	155.333	154.222	225.889	229.222	234.778	237.556	238.111	243.667		1863	1.66667	1.66667	10	8.88889	37.7778	38.3333	71.6667	72.2222	136.111	144.444	137.778	145.556	137.778	145
1872	0.16	0.16	0.168	0.171	0.222	0.22	0.283	0.281	0.41	0.415	0.426	0.431	0.432	0.444		87	87	91.4444	93.1111	121.444	120.333	155.333	154.222	225.889	228.667	234.778	237.556	238.111	244.778		1872	1.66667	1.66667	10	8.88889	37.7778	38.3333	71.6667	72.2222	136.111	143.889	137.778	145.556	137.778	146.111
1881	0.16	0.16	0.168	0.171	0.222	0.22	0.283	0.281	0.41	0.416	0.425	0.431	0.431	0.442		87	87	91.4444	93.1111	121.444	120.333	155.333	154.222	225.889	229.222	234.222	237.556	237.556	243.667		1881	1.66667	1.66667	10	8.88889	37.7778	38.3333	71.6667	72.2222	136.111	144.444	137.222	145.556	137.222	145
1890	0.16	0.16	0.168	0.171	0.222	0.22	0.283	0.281	0.41	0.416	0.426	0.431	0.431	0.44		87	87	91.4444	93.1111	121.444	120.333	155.333	154.222	225.889	229.222	234.778	237.556	237.556	242.556		1890	1.66667	1.66667	10	8.88889	37.7778	38.3333	71.6667	72.2222	136.111	144.444	137.778	145.556	137.222	143.889
1899	0.16	0.16	0.167	0.171	0.222	0.22	0.283	0.281	0.41	0.416	0.425	0.431	0.43	0.44		87	87	90.8889	93.1111	121.444	120.333	155.333	154.222	225.889	229.222	234.222	237.556	237	242.556		1899	1.66667	1.66667	9.44444	8.88889	37.7778	38.3333	71.6667	72.2222	136.111	144.444	137.222	145.556	136.667	143.889
1908	0.16	0.16	0.167	0.171	0.222	0.22	0.283	0.281	0.41	0.415	0.425	0.431	0.431	0.442		87	87	90.8889	93.1111	121.444	120.333	155.333	154.222	225.889	228.667	234.222	237.556	237.556	243.667		1908	1.66667	1.66667	9.44444	8.88889	37.7778	38.3333	71.6667	72.2222	136.111	143.889	137.222	145.556	137.222	145
1917	0.16	0.16	0.167	0.171	0.222	0.22	0.283	0.281	0.41	0.415	0.425	0.431	0.432	0.444		87	87	90.8889	93.1111	121.444	120.333	155.333	154.222	225.889	228.667	234.222	237.556	238.111	244.778		1917	1.66667	1.66667	9.44444	8.88889	37.7778	38.3333	71.6667	72.2222	136.111	143.889	137.222	145.556	137.778	146.111
1926	0.16	0.16	0.167	0.171	0.222	0.22	0.283	0.281	0.41	0.415	0.425	0.431	0.432	0.442		87	87	90.8889	93.1111	121.444	120.333	155.333	154.222	225.889	228.667	234.222	237.556	238.111	243.667		1926	1.66667	1.66667	9.44444	8.88889	37.7778	38.3333	71.6667	72.2222	136.111	143.889	137.222	145.556	137.778	145
1935	0.16	0.16	0.167	0.171	0.222	0.22	0.283	0.281	0.411	0.415	0.426	0.431	0.431	0.441		87	87	90.8889	93.1111	121.444	120.333	155.333	154.222	226.444	228.667	234.778	237.556	237.556	243.111		1935	1.66667	1.66667	9.44444	8.88889	37.7778	38.3333	71.6667	72.2222	136.667	143.889	137.778	145.556	137.222	144.444
1944	0.16	0.16	0.167	0.171	0.222	0.22	0.283	0.281	0.411	0.415	0.426	0.431	0.43	0.44		87	87	90.8889	93.1111	121.444	120.333	155.333	154.222	226.444	228.667	234.778	237.556	237	242.556		1944	1.66667	1.66667	9.44444	8.88889	37.7778	38.3333	71.6667	72.2222	136.667	143.889	137.778	145.556	136.667	143.889
1953	0.16	0.16	0.167	0.171	0.222	0.22	0.283	0.281	0.41	0.415	0.425	0.431	0.431	0.439		87	87	90.8889	93.1111	121.444	120.333	155.333	154.222	225.889	228.667	234.222	237.556	237.556	242		1953	1.66667	1.66667	9.44444	8.88889	37.7778	38.3333	71.6667	72.2222	136.111	143.889	137.222	145.556	137.222	143.333
1962	0.16	0.16	0.167	0.171	0.222	0.22	0.283	0.281	0.41	0.415	0.425	0.431	0.431	0.438		87	87	90.8889	93.1111	121.444	120.333	155.333	154.222	225.889	228.667	234.222	237.556	237.556	241.444		1962	1.66667	1.66667	9.44444	8.88889	37.7778	38.3333	71.6667	72.2222	136.111	143.889	137.222	145.556	137.222	142.778
1971	0.16	0.16	0.167	0.171	0.222	0.22	0.283	0.281	0.41	0.415	0.425	0.431	0.432	0.439		87	87	90.8889	93.1111	121.444	120.333	155.333	154.222	225.889	228.667	234.222	237.556	238.111	242		1971	1.66667	1.66667	9.44444	8.88889	37.7778	38.3333	71.6667	72.2222	136.111	143.889	137.222	145.556	137.778	143.333
1980	0.16	0.16	0.167	0.171	0.222	0.22	0.283	0.281	0.41	0.415	0.425	0.431	0.432	0.439		87	87	90.8889	93.1111	121.444	120.333	155.333	154.222	225.889	228.667	234.222	237.556	238.111	242		1980	1.66667	1.66667	9.44444	8.88889	37.7778	38.3333	71.6667	72.2222	136.111	143.889	137.222	145.556	137.778	143.333
1989	0.16	0.159	0.167	0.171	0.221	0.22	0.283	0.281	0.41	0.415	0.425	0.431	0.431	0.438		87	86.4444	90.8889	93.1111	120.889	120.333	155.333	154.222	225.889	228.667	234.222	237.556	237.556	241.444		1989	1.66667	1.11111	9.44444	8.88889	37.2222	38.3333	71.6667	72.2222	136.111	143.889	137.222	145.556	137.222	142.778
1998	0.16	0.16	0.167	0.171	0.221	0.22	0.283	0.281	0.41	0.415	0.425	0.431	0.431	0.438		87	87	90.8889	93.1111	120.889	120.333	155.333	154.222	225.889	228.667	234.222	237.556	237.556	241.444		1998	1.66667	1.66667	9.44444	8.88889	37.2222	38.3333	71.6667	72.2222	136.111	143.889	137.222	145.556	137.222	142.778
2007	0.16	0.16	0.167	0.171	0.222	0.22	0.283	0.281	0.41	0.415	0.425	0.431	0.431	0.44		87	87	90.8889	93.1111	121.444	120.333	155.333	154.222	225.889	228.667	234.222	237.556	237.556	242.556		2007	1.66667	1.66667	9.44444	8.88889	37.7778	38.3333	71.6667	72.2222	136.111	143.889	137.222	145.556	137.222	143.889
2016	0.16	0.16	0.167	0.171	0.222	0.22	0.283	0.281	0.41	0.415	0.425	0.431	0.429	0.441		87	87	90.8889	93.1111	121.444	120.333	155.333	154.222	225.889	228.667	234.222	237.556	236.444	243.111		2016	1.66667	1.66667	9.44444	8.88889	37.7778	38.3333	71.6667	72.2222	136.111	143.889	137.222	145.556	136.111	144.444
2025	0.16	0.16	0.167	0.171	0.221	0.22	0.283	0.281	0.41	0.415	0.425	0.431	0.428	0.44		87	87	90.8889	93.1111	120.889	120.333	155.333	154.222	225.889	228.667	234.222	237.556	235.889	242.556		2025	1.66667	1.66667	9.44444	8.88889	37.2222	38.3333	71.6667	72.2222	136.111	143.889	137.222	145.556	135.556	143.889
2034	0.16	0.16	0.167	0.171	0.221	0.22	0.283	0.281	0.41	0.415	0.425	0.431	0.427	0.439		87	87	90.8889	93.1111	120.889	120.333	155.333	154.222	225.889	228.667	234.222	237.556	235.333	242		2034	1.66667	1.66667	9.44444	8.88889	37.2222	38.3333	71.6667	72.2222	136.111	143.889	137.222	145.556	135	143.333
2043	0.159	0.159	0.167	0.171	0.221	0.219	0.283	0.281	0.41	0.415	0.425	0.431	0.427	0.438		86.4444	86.4444	90.8889	93.1111	120.889	119.778	155.333	154.222	225.889	228.667	234.222	237.556	235.333	241.444		2043	1.11111	1.11111	9.44444	8.88889	37.2222	37.7778	71.6667	72.2222	136.111	143.889	137.222	145.556	135	142.778
2052	0.16	0.159	0.167	0.171	0.221	0.22	0.283	0.281	0.41	0.415	0.425	0.431	0.427	0.439		87	86.4444	90.8889	93.1111	120.889	120.333	155.333	154.222	225.889	228.667	234.222	237.556	235.333	242		2052	1.66667	1.11111	9.44444	8.88889	37.2222	38.3333	71.6667	72.2222	136.111	143.889	137.222	145.556	135	143.333
2061	0.159	0.159	0.167	0.171	0.221	0.219	0.283	0.281	0.41	0.415	0.425	0.43	0.427	0.44		86.4444	86.4444	90.8889	93.1111	120.889	119.778	155.333	154.222	225.889	228.667	234.222	237	235.333	242.556		2061	1.11111	1.11111	9.44444	8.88889	37.2222	37.7778	71.6667	72.2222	136.111	143.889	137.222	145	135	143.889
2070	0.16	0.159	0.166	0.171	0.221	0.219	0.283	0.281	0.41	0.415	0.425	0.431	0.427	0.439		87	86.4444	90.3333	93.1111	120.889	119.778	155.333	154.222	225.889	228.667	234.222	237.556	235.333	242		2070	1.66667	1.11111	8.88889	8.88889	37.2222	37.7778	71.6667	72.2222	136.111	143.889	137.222	145.556	135	143.333
2079	0.159	0.16	0.167	0.171	0.221	0.219	0.283	0.281	0.41	0.415	0.425	0.431	0.427	0.438		86.4444	87	90.8889	93.1111	120.889	119.778	155.333	154.222	225.889	228.667	234.222	237.556	235.333	241.444		2079	1.11111	1.66667	9.44444	8.88889	37.2222	37.7778	71.6667	72.2222	136.111	143.889	137.222	145.556	135	142.778
2088	0.159	0.16	0.166	0.171	0.221	0.22	0.283	0.281	0.41	0.415	0.425	0.431	0.427	0.439		86.4444	87	90.3333	93.1111	120.889	120.333	155.333	154.222	225.889	228.667	234.222	237.556	235.333	242		2088	1.11111	1.66667	8.88889	8.88889	37.2222	38.3333	71.6667	72.2222	136.111	143.889	137.222	145.556	135	143.333
2097	0.159	0.16	0.167	0.171	0.221	0.22	0.283	0.281	0.41	0.415	0.425	0.431	0.427	0.44		86.4444	87	90.8889	93.1111	120.889	120.333	155.333	154.222	225.889	228.667	234.222	237.556	235.333	242.556		2097	1.11111	1.66667	9.44444	8.88889	37.2222	38.3333	71.6667	72.2222	136.111	143.889	137.222	145.556	135	143.889
2106	0.159	0.159	0.167	0.171	0.221	0.219	0.283	0.281	0.41	0.415	0.425	0.43	0.427	0.439		86.4444	86.4444	90.8889	93.1111	120.889	119.778	155.333	154.222	225.889	228.667	234.222	237	235.333	242		2106	1.11111	1.11111	9.44444	8.88889	37.2222	37.7778	71.6667	72.2222	136.111	143.889	137.222	145	135	143.333
2115	0.16	0.159	0.167	0.171	0.221	0.219	0.283	0.281	0.41	0.415	0.425	0.431	0.427	0.439		87	86.4444	90.8889	93.1111	120.889	119.778	155.333	154.222	225.889	228.667	234.222	237.556	235.333	242		2115	1.66667	1.11111	9.44444	8.88889	37.2222	37.7778	71.6667	72.2222	136.111	143.889	137.222	145.556	135	143.333
2124	0.159	0.159	0.167	0.171	0.221	0.219	0.283	0.281	0.411	0.416	0.425	0.431	0.427	0.44		86.4444	86.4444	90.8889	93.1111	120.889	119.778	155.333	154.222	226.444	229.222	234.222	237.556	235.333	242.556		2124	1.11111	1.11111	9.44444	8.88889	37.2222	37.7778	71.6667	72.2222	136.667	144.444	137.222	145.556	135	143.889
2133	0.159	0.159	0.167	0.171	0.221	0.219	0.283	0.281	0.41	0.415	0.425	0.43	0.428	0.44		86.4444	86.4444	90.8889	93.1111	120.889	119.778	155.333	154.222	225.889	228.667	234.222	237	235.889	242.556		2133	1.11111	1.11111	9.44444	8.88889	37.2222	37.7778	71.6667	72.2222	136.111	143.889	137.222	145	135.556	143.889
2142	0.159	0.16	0.167	0.171	0.222	0.22	0.283	0.281	0.41	0.416	0.425	0.431	0.429	0.44		86.4444	87	90.8889	93.1111	121.444	120.333	155.333	154.222	225.889	229.222	234.222	237.556	236.444	242.556		2142	1.11111	1.66667	9.44444	8.88889	37.7778	38.3333	71.6667	72.2222	136.111	144.444	137.222	145.556	136.111	143.889
2151	0.159	0.159	0.167	0.171	0.221	0.219	0.283	0.281	0.41	0.416	0.425	0.43	0.429	0.442		86.4444	86.4444	90.8889	93.1111	120.889	119.778	155.333	154.222	225.889	229.222	234.222	237	236.444	243.667		2151	1.11111	1.11111	9.44444	8.88889	37.2222	37.7778	71.6667	72.2222	136.111	144.444	137.222	145	136.111	145
2160	0.159	0.159	0.167	0.171	0.221	0.219	0.283	0.281	0.41	0.416	0.425	0.43	0.428	0.442		86.4444	86.4444	90.8889	93.1111	120.889	119.778	155.333	154.222	225.889	229.222	234.222	237	235.889	243.667		2160	1.11111	1.11111	9.44444	8.88889	37.2222	37.7778	71.6667	72.2222	136.111	144.444	137.222	145	135.556	145
2169	0.159	0.159	0.167	0.171	0.221	0.219	0.283	0.281	0.41	0.416	0.425	0.43	0.428	0.44		86.4444	86.4444	90.8889	93.1111	120.889	119.778	155.333	154.222	225.889	229.222	234.222	237	235.889	242.556		2169	1.11111	1.11111	9.44444	8.88889	37.2222	37.7778	71.6667	72.2222	136.111	144.444	137.222	145	135.556	143.889
2178	0.159	0.159	0.167	0.171	0.221	0.219	0.283	0.281	0.41	0.416	0.425	0.43	0.429	0.44		86.4444	86.4444	90.8889	93.1111	120.889	119.778	155.333	154.222	225.889	229.222	234.222	237	236.444	242.556		2178	1.11111	1.11111	9.44444	8.88889	37.2222	37.7778	71.6667	72.2222	136.111	144.444	137.222	145	136.111	143.889
2187	0.159	0.159	0.167	0.171	0.221	0.219	0.283	0.281	0.41	0.416	0.425	0.43	0.429	0.442		86.4444	86.4444	90.8889	93.1111	120.889	119.778	155.333	154.222	225.889	229.222	234.222	237	236.444	243.667		2187	1.11111	1.11111	9.44444	8.88889	37.2222	37.7778	71.6667	72.2222	136.111	144.444	137.222	145	136.111	145
2196	0.159	0.159	0.167	0.171	0.221	0.219	0.283	0.281	0.41	0.416	0.425	0.43	0.43	0.442		86.4444	86.4444	90.8889	93.1111	120.889	119.778	155.333	154.222	225.889	229.222	234.222	237	237	243.667		2196	1.11111	1.11111	9.44444	8.88889	37.2222	37.7778	71.6667	72.2222	136.111	144.444	137.222	145	136.667	145
2205	0.159	0.159	0.167	0.171	0.221	0.219	0.283	0.281	0.41	0.416	0.425	0.43	0.429	0.44		86.4444	86.4444	90.8889	93.1111	120.889	119.778	155.333	154.222	225.889	229.222	234.222	237	236.444	242.556		2205	1.11111	1.11111	9.44444	8.88889	37.2222	37.7778	71.6667	72.2222	136.111	144.444	137.222	145	136.111	143.889
2214	0.159	0.159	0.167	0.171	0.221	0.219	0.283	0.281	0.41	0.416	0.425	0.43	0.429	0.439		86.4444	86.4444	90.8889	93.1111	120.889	119.778	155.333	154.222	225.889	229.222	234.222	237	236.444	242		2214	1.11111	1.11111	9.44444	8.88889	37.2222	37.7778	71.6667	72.2222	136.111	144.444	137.222	145	136.111	143.333
2223	0.159	0.159	0.167	0.171	0.221	0.219	0.283	0.281	0.41	0.416	0.425	0.43	0.429	0.441		86.4444	86.4444	90.8889	93.1111	120.889	119.778	155.333	154.222	225.889	229.222	234.222	237	236.444	243.111		2223	1.11111	1.11111	9.44444	8.88889	37.2222	37.7778	71.6667	72.2222	136.111	144.444	137.222	145	136.111	144.444
2232	0.159	0.159	0.167	0.171	0.221	0.219	0.283	0.281	0.41	0.416	0.425	0.43	0.429	0.442		86.4444	86.4444	90.8889	93.1111	120.889	119.778	155.333	154.222	225.889	229.222	234.222	237	236.444	243.667		2232	1.11111	1.11111	9.44444	8.88889	37.2222	37.7778	71.6667	72.2222	136.111	144.444	137.222	145	136.111	145
2241	0.159	0.159	0.167	0.171	0.221	0.219	0.283	0.281	0.41	0.416	0.425	0.43	0.43	0.44		86.4444	86.4444	90.8889	93.1111	120.889	119.778	155.333	154.222	225.889	229.222	234.222	237	237	242.556		2241	1.11111	1.11111	9.44444	8.88889	37.2222	37.7778	71.6667	72.2222	136.111	144.444	137.222	145	136.667	143.889
2250	0.159	0.159	0.167	0.17	0.221	0.219	0.283	0.281	0.41	0.416	0.425	0.43	0.43	0.439		86.4444	86.4444	90.8889	92.5556	120.889	119.778	155.333	154.222	225.889	229.222	234.222	237	237	242		2250	1.11111	1.11111	9.44444	8.33333	37.2222	37.7778	71.6667	72.2222	136.111	144.444	137.222	145	136.667	143.333
2259	0.159	0.159	0.168	0.171	0.221	0.219	0.283	0.281	0.41	0.416	0.425	0.43	0.429	0.44		86.4444	86.4444	91.4444	93.1111	120.889	119.778	155.333	154.222	225.889	229.222	234.222	237	236.444	242.556		2259	1.11111	1.11111	10	8.88889	37.2222	37.7778	71.6667	72.2222	136.111	144.444	137.222	145	136.111	143.889
2268	0.159	0.159	0.168	0.17	0.221	0.219	0.283	0.281	0.41	0.416	0.425	0.43	0.429	0.44		86.4444	86.4444	91.4444	92.5556	120.889	119.778	155.333	154.222	225.889	229.222	234.222	237	236.444	242.556		2268	1.11111	1.11111	10	8.33333	37.2222	37.7778	71.6667	72.2222	136.111	144.444	137.222	145	136.111	143.889
2277	0.159	0.159	0.168	0.171	0.221	0.219	0.283	0.281	0.41	0.416	0.425	0.43	0.429	0.441		86.4444	86.4444	91.4444	93.1111	120.889	119.778	155.333	154.222	225.889	229.222	234.222	237	236.444	243.111		2277	1.11111	1.11111	10	8.88889	37.2222	37.7778	71.6667	72.2222	136.111	144.444	137.222	145	136.111	144.444
2286	0.159	0.159	0.168	0.17	0.221	0.219	0.283	0.281	0.41	0.416	0.424	0.43	0.43	0.44		86.4444	86.4444	91.4444	92.5556	120.889	119.778	155.333	154.222	225.889	229.222	233.667	237	237	242.556		2286	1.11111	1.11111	10	8.33333	37.2222	37.7778	71.6667	72.2222	136.111	144.444	136.667	145	136.667	143.889
2295	0.159	0.159	0.168	0.17	0.221	0.219	0.283	0.281	0.41	0.416	0.424	0.43	0.43	0.438		86.4444	86.4444	91.4444	92.5556	120.889	119.778	155.333	154.222	225.889	229.222	233.667	237	237	241.444		2295	1.11111	1.11111	10	8.33333	37.2222	37.7778	71.6667	72.2222	136.111	144.444	136.667	145	136.667	142.778
2304	0.159	0.159	0.168	0.17	0.221	0.219	0.283	0.281	0.41	0.416	0.424	0.43	0.429	0.439		86.4444	86.4444	91.4444	92.5556	120.889	119.778	155.333	154.222	225.889	229.222	233.667	237	236.444	242		2304	1.11111	1.11111	10	8.33333	37.2222	37.7778	71.6667	72.2222	136.111	144.444	136.667	145	136.111	143.333
2313	0.159	0.159	0.168	0.17	0.221	0.219	0.283	0.281	0.41	0.416	0.424	0.43	0.429	0.441		86.4444	86.4444	91.4444	92.5556	120.889	119.778	155.333	154.222	225.889	229.222	233.667	237	236.444	243.111		2313	1.11111	1.11111	10	8.33333	37.2222	37.7778	71.6667	72.2222	136.111	144.444	136.667	145	136.111	144.444
2322	0.159	0.159	0.168	0.17	0.221	0.219	0.283	0.281	0.41	0.416	0.424	0.43	0.429	0.441		86.4444	86.4444	91.4444	92.5556	120.889	119.778	155.333	154.222	225.889	229.222	233.667	237	236.444	243.111		2322	1.11111	1.11111	10	8.33333	37.2222	37.7778	71.6667	72.2222	136.111	144.444	136.667	145	136.111	144.444
2331	0.159	0.159	0.168	0.171	0.221	0.219	0.283	0.281	0.41	0.416	0.424	0.43	0.43	0.439		86.4444	86.4444	91.4444	93.1111	120.889	119.778	155.333	154.222	225.889	229.222	233.667	237	237	242		2331	1.11111	1.11111	10	8.88889	37.2222	37.7778	71.6667	72.2222	136.111	144.444	136.667	145	136.667	143.333
2340	0.159	0.159	0.167	0.17	0.221	0.219	0.283	0.281	0.41	0.416	0.424	0.43				86.4444	86.4444	90.8889	92.5556	120.889	119.778	155.333	154.222	225.889	229.222	233.667	237	-1.88889	-1.88889		2340	1.11111	1.11111	9.44444	8.33333	37.2222	37.7778	71.6667	72.2222	136.111	144.444	136.667	145
[truncated: 10 more columns]

## Sheet: pS134_2
	Extracted															Absolute																same Level																	Slopes
Seconds	Ctrl	Ctrl	10µM	10µM	50µM	50µM	100µM	100µM	250µM	250µM	500µM	500µM	750µM	750µM		Ctrl	Ctrl	10µM	10µM	50µM	50µM	100µM	100µM	250µM	250µM	500µM	500µM	750µM	750µM		Seconds	Ctrl	Ctrl	10µM	10µM	50µM	50µM	100µM	100µM	250µM	250µM	500µM	500µM	750µM	750µM				10µM
9	0.157	0.157	0.153	0.15	0.151	0.148	0.149	0.148	0.157	0.15	0.165	0.162	0.173	0.174		85.3333	85.3333	83.1111	81.4444	82	80.3333	80.8889	80.3333	85.3333	81.4444	89.7778	88.1111	94.2222	94.7778		9	0	0	0	0	0	0	0	0	0	0	0	0	0	0				0.0167539
18	0.158	0.157	0.153	0.15	0.153	0.15	0.153	0.151	0.164	0.156	0.175	0.171	0.185	0.185		85.8889	85.3333	83.1111	81.4444	83.1111	81.4444	83.1111	82	89.2222	84.7778	95.3333	93.1111	100.889	100.889		18	0.555556	0	0	0	1.11111	1.11111	2.22222	1.66667	3.88889	3.33333	5.55556	5	6.66667	6.11111
27	0.158	0.158	0.154	0.151	0.156	0.152	0.158	0.155	0.171	0.162	0.185	0.178	0.197	0.195		85.8889	85.8889	83.6667	82	84.7778	82.5556	85.8889	84.2222	93.1111	88.1111	100.889	97	107.556	106.444		27	0.555556	0.555556	0.555556	0.555556	2.77778	2.22222	5	3.88889	7.77778	6.66667	11.1111	8.88889	13.3333	11.6667
36	0.158	0.158	0.154	0.151	0.158	0.154	0.162	0.158	0.179	0.167	0.194	0.186	0.208	0.203		85.8889	85.8889	83.6667	82	85.8889	83.6667	88.1111	85.8889	97.5556	90.8889	105.889	101.444	113.667	110.889		36	0.555556	0.555556	0.555556	0.555556	3.88889	3.33333	7.22222	5.55556	12.2222	9.44444	16.1111	13.3333	19.4444	16.1111
45	0.158	0.158	0.155	0.152	0.16	0.155	0.166	0.161	0.185	0.172	0.202	0.192	0.217	0.211		85.8889	85.8889	84.2222	82.5556	87	84.2222	90.3333	87.5556	100.889	93.6667	110.333	104.778	118.667	115.333		45	0.555556	0.555556	1.11111	1.11111	5	3.88889	9.44444	7.22222	15.5556	12.2222	20.5556	16.6667	24.4444	20.5556
54	0.158	0.158	0.156	0.152	0.162	0.157	0.17	0.164	0.19	0.178	0.208	0.199	0.225	0.219		85.8889	85.8889	84.7778	82.5556	88.1111	85.3333	92.5556	89.2222	103.667	97	113.667	108.667	123.111	119.778		54	0.555556	0.555556	1.66667	1.11111	6.11111	5	11.6667	8.88889	18.3333	15.5556	23.8889	20.5556	28.8889	25
63	0.159	0.158	0.156	0.152	0.164	0.158	0.173	0.167	0.195	0.183	0.214	0.205	0.231	0.226		86.4444	85.8889	84.7778	82.5556	89.2222	85.8889	94.2222	90.8889	106.444	99.7778	117	112	126.444	123.667		63	1.11111	0.555556	1.66667	1.11111	7.22222	5.55556	13.3333	10.5556	21.1111	18.3333	27.2222	23.8889	32.2222	28.8889
72	0.159	0.158	0.157	0.152	0.166	0.16	0.175	0.17	0.199	0.188	0.22	0.212	0.237	0.234		86.4444	85.8889	85.3333	82.5556	90.3333	87	95.3333	92.5556	108.667	102.556	120.333	115.889	129.778	128.111		72	1.11111	0.555556	2.22222	1.11111	8.33333	6.66667	14.4444	12.2222	23.3333	21.1111	30.5556	27.7778	35.5556	33.3333
81	0.159	0.158	0.158	0.153	0.167	0.161	0.179	0.172	0.203	0.192	0.225	0.218	0.243	0.241		86.4444	85.8889	85.8889	83.1111	90.8889	87.5556	97.5556	93.6667	110.889	104.778	123.111	119.222	133.111	132		81	1.11111	0.555556	2.77778	1.66667	8.88889	7.22222	16.6667	13.3333	25.5556	23.3333	33.3333	31.1111	38.8889	37.2222
90	0.159	0.158	0.158	0.153	0.168	0.162	0.181	0.175	0.207	0.197	0.23	0.224	0.25	0.248		86.4444	85.8889	85.8889	83.1111	91.4444	88.1111	98.6667	95.3333	113.111	107.556	125.889	122.556	137	135.889		90	1.11111	0.555556	2.77778	1.66667	9.44444	7.77778	17.7778	15	27.7778	26.1111	36.1111	34.4444	42.7778	41.1111
99	0.159	0.159	0.158	0.153	0.169	0.164	0.183	0.177	0.21	0.201	0.235	0.23	0.257	0.255		86.4444	86.4444	85.8889	83.1111	92	89.2222	99.7778	96.4444	114.778	109.778	128.667	125.889	140.889	139.778		99	1.11111	1.11111	2.77778	1.66667	10	8.88889	18.8889	16.1111	29.4444	28.3333	38.8889	37.7778	46.6667	45
108	0.159	0.159	0.158	0.154	0.171	0.165	0.186	0.18	0.214	0.205	0.24	0.235	0.262	0.262		86.4444	86.4444	85.8889	83.6667	93.1111	89.7778	101.444	98.1111	117	112	131.444	128.667	143.667	143.667		108	1.11111	1.11111	2.77778	2.22222	11.1111	9.44444	20.5556	17.7778	31.6667	30.5556	41.6667	40.5556	49.4444	48.8889
117	0.159	0.159	0.159	0.154	0.172	0.166	0.188	0.182	0.217	0.21	0.245	0.241	0.267	0.268		86.4444	86.4444	86.4444	83.6667	93.6667	90.3333	102.556	99.2222	118.667	114.778	134.222	132	146.444	147		117	1.11111	1.11111	3.33333	2.22222	11.6667	10	21.6667	18.8889	33.3333	33.3333	44.4444	43.8889	52.2222	52.2222
126	0.159	0.159	0.159	0.154	0.173	0.168	0.19	0.184	0.22	0.214	0.25	0.246	0.272	0.274		86.4444	86.4444	86.4444	83.6667	94.2222	91.4444	103.667	100.333	120.333	117	137	134.778	149.222	150.333		126	1.11111	1.11111	3.33333	2.22222	12.2222	11.1111	22.7778	20	35	35.5556	47.2222	46.6667	55	55.5556
135	0.159	0.159	0.159	0.154	0.174	0.169	0.192	0.186	0.224	0.217	0.255	0.252	0.277	0.28		86.4444	86.4444	86.4444	83.6667	94.7778	92	104.778	101.444	122.556	118.667	139.778	138.111	152	153.667		135	1.11111	1.11111	3.33333	2.22222	12.7778	11.6667	23.8889	21.1111	37.2222	37.2222	50	50	57.7778	58.8889
144	0.16	0.159	0.16	0.155	0.175	0.17	0.194	0.189	0.227	0.221	0.259	0.257	0.282	0.286		87	86.4444	87	84.2222	95.3333	92.5556	105.889	103.111	124.222	120.889	142	140.889	154.778	157		144	1.66667	1.11111	3.88889	2.77778	13.3333	12.2222	25	22.7778	38.8889	39.4444	52.2222	52.7778	60.5556	62.2222
153	0.16	0.159	0.16	0.155	0.176	0.171	0.196	0.191	0.231	0.224	0.264	0.261	0.288	0.292		87	86.4444	87	84.2222	95.8889	93.1111	107	104.222	126.444	122.556	144.778	143.111	158.111	160.333		153	1.66667	1.11111	3.88889	2.77778	13.8889	12.7778	26.1111	23.8889	41.1111	41.1111	55	55	63.8889	65.5556
162	0.16	0.159	0.16	0.155	0.177	0.172	0.197	0.193	0.234	0.228	0.269	0.266	0.293	0.298		87	86.4444	87	84.2222	96.4444	93.6667	107.556	105.333	128.111	124.778	147.556	145.889	160.889	163.667		162	1.66667	1.11111	3.88889	2.77778	14.4444	13.3333	26.6667	25	42.7778	43.3333	57.7778	57.7778	66.6667	68.8889
171	0.16	0.159	0.16	0.155	0.178	0.173	0.199	0.195	0.237	0.232	0.273	0.271	0.299	0.303		87	86.4444	87	84.2222	97	94.2222	108.667	106.444	129.778	127	149.778	148.667	164.222	166.444		171	1.66667	1.11111	3.88889	2.77778	15	13.8889	27.7778	26.1111	44.4444	45.5556	60	60.5556	70	71.6667
180	0.16	0.159	0.161	0.155	0.179	0.174	0.201	0.197	0.241	0.235	0.278	0.275	0.303	0.308		87	86.4444	87.5556	84.2222	97.5556	94.7778	109.778	107.556	132	128.667	152.556	150.889	166.444	169.222		180	1.66667	1.11111	4.44444	2.77778	15.5556	14.4444	28.8889	27.2222	46.6667	47.2222	62.7778	62.7778	72.2222	74.4444
189	0.16	0.159	0.161	0.156	0.18	0.175	0.203	0.199	0.244	0.238	0.282	0.28	0.309	0.313		87	86.4444	87.5556	84.7778	98.1111	95.3333	110.889	108.667	133.667	130.333	154.778	153.667	169.778	172		189	1.66667	1.11111	4.44444	3.33333	16.1111	15	30	28.3333	48.3333	48.8889	65	65.5556	75.5556	77.2222
198	0.16	0.16	0.161	0.156	0.181	0.177	0.205	0.201	0.248	0.242	0.286	0.284	0.314	0.318		87	87	87.5556	84.7778	98.6667	96.4444	112	109.778	135.889	132.556	157	155.889	172.556	174.778		198	1.66667	1.66667	4.44444	3.33333	16.6667	16.1111	31.1111	29.4444	50.5556	51.1111	67.2222	67.7778	78.3333	80
207	0.16	0.16	0.162	0.156	0.182	0.178	0.207	0.203	0.251	0.245	0.291	0.289	0.318	0.323		87	87	88.1111	84.7778	99.2222	97	113.111	110.889	137.556	134.222	159.778	158.667	174.778	177.556		207	1.66667	1.66667	5	3.33333	17.2222	16.6667	32.2222	30.5556	52.2222	52.7778	70	70.5556	80.5556	82.7778
216	0.16	0.16	0.162	0.156	0.183	0.179	0.209	0.205	0.254	0.249	0.295	0.293	0.322	0.328		87	87	88.1111	84.7778	99.7778	97.5556	114.222	112	139.222	136.444	162	160.889	177	180.333		216	1.66667	1.66667	5	3.33333	17.7778	17.2222	33.3333	31.6667	53.8889	55	72.2222	72.7778	82.7778	85.5556
225	0.16	0.16	0.162	0.156	0.184	0.18	0.211	0.207	0.258	0.252	0.299	0.297	0.327	0.332		87	87	88.1111	84.7778	100.333	98.1111	115.333	113.111	141.444	138.111	164.222	163.111	179.778	182.556		225	1.66667	1.66667	5	3.33333	18.3333	17.7778	34.4444	32.7778	56.1111	56.6667	74.4444	75	85.5556	87.7778
234	0.16	0.16	0.163	0.157	0.185	0.181	0.213	0.209	0.261	0.255	0.303	0.301	0.331	0.337		87	87	88.6667	85.3333	100.889	98.6667	116.444	114.222	143.111	139.778	166.444	165.333	182	185.333		234	1.66667	1.66667	5.55556	3.88889	18.8889	18.3333	35.5556	33.8889	57.7778	58.3333	76.6667	77.2222	87.7778	90.5556
243	0.16	0.16	0.163	0.157	0.186	0.182	0.214	0.211	0.264	0.259	0.307	0.305	0.336	0.341		87	87	88.6667	85.3333	101.444	99.2222	117	115.333	144.778	142	168.667	167.556	184.778	187.556		243	1.66667	1.66667	5.55556	3.88889	19.4444	18.8889	36.1111	35	59.4444	60.5556	78.8889	79.4444	90.5556	92.7778
252	0.161	0.16	0.163	0.157	0.187	0.183	0.216	0.212	0.267	0.262	0.311	0.309	0.34	0.345		87.5556	87	88.6667	85.3333	102	99.7778	118.111	115.889	146.444	143.667	170.889	169.778	187	189.778		252	2.22222	1.66667	5.55556	3.88889	20	19.4444	37.2222	35.5556	61.1111	62.2222	81.1111	81.6667	92.7778	95
261	0.161	0.16	0.163	0.157	0.188	0.184	0.218	0.214	0.27	0.264	0.315	0.313	0.344	0.349		87.5556	87	88.6667	85.3333	102.556	100.333	119.222	117	148.111	144.778	173.111	172	189.222	192		261	2.22222	1.66667	5.55556	3.88889	20.5556	20	38.3333	36.6667	62.7778	63.3333	83.3333	83.8889	95	97.2222
270	0.161	0.16	0.164	0.158	0.189	0.185	0.22	0.216	0.273	0.267	0.318	0.317	0.349	0.353		87.5556	87	89.2222	85.8889	103.111	100.889	120.333	118.111	149.778	146.444	174.778	174.222	192	194.222		270	2.22222	1.66667	6.11111	4.44444	21.1111	20.5556	39.4444	37.7778	64.4444	65	85	86.1111	97.7778	99.4444
279	0.161	0.16	0.164	0.158	0.19	0.185	0.221	0.217	0.276	0.27	0.321	0.32	0.353	0.356		87.5556	87	89.2222	85.8889	103.667	100.889	120.889	118.667	151.444	148.111	176.444	175.889	194.222	195.889		279	2.22222	1.66667	6.11111	4.44444	21.6667	20.5556	40	38.3333	66.1111	66.6667	86.6667	87.7778	100	101.111
288	0.161	0.16	0.164	0.158	0.191	0.186	0.223	0.219	0.279	0.273	0.325	0.324	0.357	0.36		87.5556	87	89.2222	85.8889	104.222	101.444	122	119.778	153.111	149.778	178.667	178.111	196.444	198.111		288	2.22222	1.66667	6.11111	4.44444	22.2222	21.1111	41.1111	39.4444	67.7778	68.3333	88.8889	90	102.222	103.333
297	0.161	0.16	0.164	0.158	0.192	0.187	0.225	0.221	0.282	0.276	0.328	0.327	0.36	0.363		87.5556	87	89.2222	85.8889	104.778	102	123.111	120.889	154.778	151.444	180.333	179.778	198.111	199.778		297	2.22222	1.66667	6.11111	4.44444	22.7778	21.6667	42.2222	40.5556	69.4444	70	90.5556	91.6667	103.889	105
306	0.161	0.16	0.164	0.158	0.193	0.188	0.226	0.222	0.284	0.279	0.331	0.33	0.364	0.367		87.5556	87	89.2222	85.8889	105.333	102.556	123.667	121.444	155.889	153.111	182	181.444	200.333	202		306	2.22222	1.66667	6.11111	4.44444	23.3333	22.2222	42.7778	41.1111	70.5556	71.6667	92.2222	93.3333	106.111	107.222
315	0.161	0.16	0.164	0.158	0.193	0.189	0.228	0.224	0.287	0.281	0.334	0.334	0.367	0.37		87.5556	87	89.2222	85.8889	105.333	103.111	124.778	122.556	157.556	154.222	183.667	183.667	202	203.667		315	2.22222	1.66667	6.11111	4.44444	23.3333	22.7778	43.8889	42.2222	72.2222	72.7778	93.8889	95.5556	107.778	108.889
324	0.161	0.161	0.165	0.159	0.194	0.19	0.229	0.225	0.29	0.284	0.337	0.337	0.369	0.373		87.5556	87.5556	89.7778	86.4444	105.889	103.667	125.333	123.111	159.222	155.889	185.333	185.333	203.111	205.333		324	2.22222	2.22222	6.66667	5	23.8889	23.3333	44.4444	42.7778	73.8889	74.4444	95.5556	97.2222	108.889	110.556
333	0.161	0.161	0.165	0.159	0.195	0.19	0.231	0.227	0.292	0.287	0.34	0.34	0.371	0.376		87.5556	87.5556	89.7778	86.4444	106.444	103.667	126.444	124.222	160.333	157.556	187	187	204.222	207		333	2.22222	2.22222	6.66667	5	24.4444	23.3333	45.5556	43.8889	75	76.1111	97.2222	98.8889	110	112.222
342	0.161	0.161	0.165	0.159	0.196	0.191	0.232	0.228	0.295	0.289	0.343	0.343	0.373	0.379		87.5556	87.5556	89.7778	86.4444	107	104.222	127	124.778	162	158.667	188.667	188.667	205.333	208.667		342	2.22222	2.22222	6.66667	5	25	23.8889	46.1111	44.4444	76.6667	77.2222	98.8889	100.556	111.111	113.889
351	0.161	0.161	0.165	0.159	0.197	0.192	0.233	0.23	0.297	0.291	0.346	0.345	0.376	0.381		87.5556	87.5556	89.7778	86.4444	107.556	104.778	127.556	125.889	163.111	159.778	190.333	189.778	207	209.778		351	2.22222	2.22222	6.66667	5	25.5556	24.4444	46.6667	45.5556	77.7778	78.3333	100.556	101.667	112.778	115
360	0.161	0.161	0.165	0.159	0.197	0.193	0.235	0.231	0.3	0.294	0.348	0.348	0.379	0.384		87.5556	87.5556	89.7778	86.4444	107.556	105.333	128.667	126.444	164.778	161.444	191.444	191.444	208.667	211.444		360	2.22222	2.22222	6.66667	5	25.5556	25	47.7778	46.1111	79.4444	80	101.667	103.333	114.444	116.667
369	0.161	0.161	0.166	0.159	0.198	0.193	0.236	0.232	0.302	0.296	0.351	0.351	0.383	0.386		87.5556	87.5556	90.3333	86.4444	108.111	105.333	129.222	127	165.889	162.556	193.111	193.111	210.889	212.556		369	2.22222	2.22222	7.22222	5	26.1111	25	48.3333	46.6667	80.5556	81.1111	103.333	105	116.667	117.778
378	0.161	0.161	0.166	0.159	0.199	0.194	0.237	0.234	0.304	0.299	0.353	0.353	0.385	0.389		87.5556	87.5556	90.3333	86.4444	108.667	105.889	129.778	128.111	167	164.222	194.222	194.222	212	214.222		378	2.22222	2.22222	7.22222	5	26.6667	25.5556	48.8889	47.7778	81.6667	82.7778	104.444	106.111	117.778	119.444
387	0.161	0.161	0.166	0.16	0.2	0.195	0.238	0.235	0.306	0.301	0.356	0.356	0.387	0.391		87.5556	87.5556	90.3333	87	109.222	106.444	130.333	128.667	168.111	165.333	195.889	195.889	213.111	215.333		387	2.22222	2.22222	7.22222	5.55556	27.2222	26.1111	49.4444	48.3333	82.7778	83.8889	106.111	107.778	118.889	120.556
396	0.161	0.161	0.166	0.16	0.2	0.195	0.24	0.236	0.309	0.303	0.358	0.359	0.389	0.393		87.5556	87.5556	90.3333	87	109.222	106.444	131.444	129.222	169.778	166.444	197	197.556	214.222	216.444		396	2.22222	2.22222	7.22222	5.55556	27.2222	26.1111	50.5556	48.8889	84.4444	85	107.222	109.444	120	121.667
405	0.161	0.161	0.166	0.16	0.201	0.196	0.241	0.237	0.311	0.305	0.36	0.361	0.389	0.395		87.5556	87.5556	90.3333	87	109.778	107	132	129.778	170.889	167.556	198.111	198.667	214.222	217.556		405	2.22222	2.22222	7.22222	5.55556	27.7778	26.6667	51.1111	49.4444	85.5556	86.1111	108.333	110.556	120	122.778
414	0.161	0.161	0.167	0.16	0.202	0.197	0.242	0.238	0.313	0.307	0.363	0.363	0.391	0.397		87.5556	87.5556	90.8889	87	110.333	107.556	132.556	130.333	172	168.667	199.778	199.778	215.333	218.667		414	2.22222	2.22222	7.77778	5.55556	28.3333	27.2222	51.6667	50	86.6667	87.2222	110	111.667	121.111	123.889
423	0.162	0.161	0.167	0.16	0.202	0.197	0.243	0.24	0.315	0.31	0.365	0.365	0.393	0.399		88.1111	87.5556	90.8889	87	110.333	107.556	133.111	131.444	173.111	170.333	200.889	200.889	216.444	219.778		423	2.77778	2.22222	7.77778	5.55556	28.3333	27.2222	52.2222	51.1111	87.7778	88.8889	111.111	112.778	122.222	125
432	0.162	0.161	0.167	0.16	0.203	0.198	0.244	0.241	0.317	0.312	0.367	0.367	0.395	0.401		88.1111	87.5556	90.8889	87	110.889	108.111	133.667	132	174.222	171.444	202	202	217.556	220.889		432	2.77778	2.22222	7.77778	5.55556	28.8889	27.7778	52.7778	51.6667	88.8889	90	112.222	113.889	123.333	126.111
441	0.162	0.161	0.167	0.16	0.203	0.198	0.245	0.242	0.319	0.314	0.369	0.37	0.398	0.403		88.1111	87.5556	90.8889	87	110.889	108.111	134.222	132.556	175.333	172.556	203.111	203.667	219.222	222		441	2.77778	2.22222	7.77778	5.55556	28.8889	27.7778	53.3333	52.2222	90	91.1111	113.333	115.556	125	127.222
450	0.162	0.161	0.167	0.16	0.204	0.199	0.246	0.243	0.321	0.315	0.371	0.372	0.4	0.405		88.1111	87.5556	90.8889	87	111.444	108.667	134.778	133.111	176.444	173.111	204.222	204.778	220.333	223.111		450	2.77778	2.22222	7.77778	5.55556	29.4444	28.3333	53.8889	52.7778	91.1111	91.6667	114.444	116.667	126.111	128.333
459	0.162	0.161	0.167	0.161	0.204	0.199	0.248	0.244	0.323	0.317	0.373	0.374	0.402	0.406		88.1111	87.5556	90.8889	87.5556	111.444	108.667	135.889	133.667	177.556	174.222	205.333	205.889	221.444	223.667		459	2.77778	2.22222	7.77778	6.11111	29.4444	28.3333	55	53.3333	92.2222	92.7778	115.556	117.778	127.222	128.889
468	0.162	0.161	0.167	0.161	0.205	0.2	0.249	0.245	0.325	0.319	0.374	0.376	0.402	0.408		88.1111	87.5556	90.8889	87.5556	112	109.222	136.444	134.222	178.667	175.333	205.889	207	221.444	224.778		468	2.77778	2.22222	7.77778	6.11111	30	28.8889	55.5556	53.8889	93.3333	93.8889	116.111	118.889	127.222	130
477	0.162	0.161	0.167	0.161	0.205	0.2	0.25	0.246	0.327	0.321	0.376	0.377	0.404	0.409		88.1111	87.5556	90.8889	87.5556	112	109.222	137	134.778	179.778	176.444	207	207.556	222.556	225.333		477	2.77778	2.22222	7.77778	6.11111	30	28.8889	56.1111	54.4444	94.4444	95	117.222	119.444	128.333	130.556
486	0.162	0.161	0.168	0.161	0.206	0.201	0.25	0.247	0.328	0.323	0.378	0.379	0.406	0.411		88.1111	87.5556	91.4444	87.5556	112.556	109.778	137	135.333	180.333	177.556	208.111	208.667	223.667	226.444		486	2.77778	2.22222	8.33333	6.11111	30.5556	29.4444	56.1111	55	95	96.1111	118.333	120.556	129.444	131.667
495	0.162	0.162	0.168	0.161	0.206	0.201	0.251	0.248	0.33	0.324	0.38	0.381	0.408	0.412		88.1111	88.1111	91.4444	87.5556	112.556	109.778	137.556	135.889	181.444	178.111	209.222	209.778	224.778	227		495	2.77778	2.77778	8.33333	6.11111	30.5556	29.4444	56.6667	55.5556	96.1111	96.6667	119.444	121.667	130.556	132.222
504	0.162	0.161	0.168	0.161	0.207	0.202	0.252	0.249	0.332	0.326	0.381	0.382	0.41	0.413		88.1111	87.5556	91.4444	87.5556	113.111	110.333	138.111	136.444	182.556	179.222	209.778	210.333	225.889	227.556		504	2.77778	2.22222	8.33333	6.11111	31.1111	30	57.2222	56.1111	97.2222	97.7778	120	122.222	131.667	132.778
513	0.162	0.161	0.168	0.161	0.207	0.202	0.253	0.249	0.333	0.328	0.383	0.384	0.412	0.414		88.1111	87.5556	91.4444	87.5556	113.111	110.333	138.667	136.444	183.111	180.333	210.889	211.444	227	228.111		513	2.77778	2.22222	8.33333	6.11111	31.1111	30	57.7778	56.1111	97.7778	98.8889	121.111	123.333	132.778	133.333
522	0.162	0.162	0.168	0.161	0.208	0.203	0.254	0.25	0.335	0.329	0.384	0.385	0.412	0.416		88.1111	88.1111	91.4444	87.5556	113.667	110.889	139.222	137	184.222	180.889	211.444	212	227	229.222		522	2.77778	2.77778	8.33333	6.11111	31.6667	30.5556	58.3333	56.6667	98.8889	99.4444	121.667	123.889	132.778	134.444
531	0.162	0.162	0.168	0.161	0.208	0.203	0.255	0.251	0.336	0.331	0.386	0.387	0.412	0.417		88.1111	88.1111	91.4444	87.5556	113.667	110.889	139.778	137.556	184.778	182	212.556	213.111	227	229.778		531	2.77778	2.77778	8.33333	6.11111	31.6667	30.5556	58.8889	57.2222	99.4444	100.556	122.778	125	132.778	135
540	0.162	0.162	0.168	0.162	0.208	0.203	0.256	0.252	0.338	0.333	0.387	0.388	0.413	0.418		88.1111	88.1111	91.4444	88.1111	113.667	110.889	140.333	138.111	185.889	183.111	213.111	213.667	227.556	230.333		540	2.77778	2.77778	8.33333	6.66667	31.6667	30.5556	59.4444	57.7778	100.556	101.667	123.333	125.556	133.333	135.556
549	0.162	0.162	0.168	0.162	0.209	0.204	0.256	0.253	0.339	0.334	0.388	0.39	0.414	0.419		88.1111	88.1111	91.4444	88.1111	114.222	111.444	140.333	138.667	186.444	183.667	213.667	214.778	228.111	230.889		549	2.77778	2.77778	8.33333	6.66667	32.2222	31.1111	59.4444	58.3333	101.111	102.222	123.889	126.667	133.889	136.111
558	0.162	0.162	0.168	0.162	0.209	0.204	0.257	0.254	0.341	0.336	0.39	0.391	0.416	0.42		88.1111	88.1111	91.4444	88.1111	114.222	111.444	140.889	139.222	187.556	184.778	214.778	215.333	229.222	231.444		558	2.77778	2.77778	8.33333	6.66667	32.2222	31.1111	60	58.8889	102.222	103.333	125	127.222	135	136.667
567	0.162	0.162	0.168	0.162	0.21	0.204	0.258	0.254	0.342	0.337	0.391	0.392	0.417	0.421		88.1111	88.1111	91.4444	88.1111	114.778	111.444	141.444	139.222	188.111	185.333	215.333	215.889	229.778	232		567	2.77778	2.77778	8.33333	6.66667	32.7778	31.1111	60.5556	58.8889	102.778	103.889	125.556	127.778	135.556	137.222
576	0.162	0.162	0.168	0.162	0.21	0.205	0.258	0.255	0.344	0.339	0.392	0.394	0.419	0.422		88.1111	88.1111	91.4444	88.1111	114.778	112	141.444	139.778	189.222	186.444	215.889	217	230.889	232.556		576	2.77778	2.77778	8.33333	6.66667	32.7778	31.6667	60.5556	59.4444	103.889	105	126.111	128.889	136.667	137.778
585	0.162	0.162	0.169	0.162	0.21	0.205	0.259	0.256	0.345	0.34	0.393	0.395	0.42	0.423		88.1111	88.1111	92	88.1111	114.778	112	142	140.333	189.778	187	216.444	217.556	231.444	233.111		585	2.77778	2.77778	8.88889	6.66667	32.7778	31.6667	61.1111	60	104.444	105.556	126.667	129.444	137.222	138.333
594	0.162	0.162	0.168	0.162	0.211	0.205	0.26	0.256	0.346	0.341	0.394	0.396	0.422	0.423		88.1111	88.1111	91.4444	88.1111	115.333	112	142.556	140.333	190.333	187.556	217	218.111	232.556	233.111		594	2.77778	2.77778	8.33333	6.66667	33.3333	31.6667	61.6667	60	105	106.111	127.222	130	138.333	138.333
603	0.162	0.162	0.169	0.162	0.211	0.206	0.261	0.257	0.348	0.343	0.395	0.397	0.424	0.425		88.1111	88.1111	92	88.1111	115.333	112.556	143.111	140.889	191.444	188.667	217.556	218.667	233.667	234.222		603	2.77778	2.77778	8.88889	6.66667	33.3333	32.2222	62.2222	60.5556	106.111	107.222	127.778	130.556	139.444	139.444
612	0.162	0.162	0.169	0.162	0.211	0.206	0.261	0.258	0.349	0.344	0.397	0.398	0.425	0.425		88.1111	88.1111	92	88.1111	115.333	112.556	143.111	141.444	192	189.222	218.667	219.222	234.222	234.222		612	2.77778	2.77778	8.88889	6.66667	33.3333	32.2222	62.2222	61.1111	106.667	107.778	128.889	131.111	140	139.444
621	0.162	0.162	0.169	0.162	0.212	0.206	0.262	0.258	0.351	0.345	0.398	0.399	0.426	0.426		88.1111	88.1111	92	88.1111	115.889	112.556	143.667	141.444	193.111	189.778	219.222	219.778	234.778	234.778		621	2.77778	2.77778	8.88889	6.66667	33.8889	32.2222	62.7778	61.1111	107.778	108.333	129.444	131.667	140.556	140
630	0.162	0.162	0.169	0.162	0.212	0.207	0.262	0.259	0.352	0.346	0.398	0.4	0.427	0.426		88.1111	88.1111	92	88.1111	115.889	113.111	143.667	142	193.667	190.333	219.222	220.333	235.333	234.778		630	2.77778	2.77778	8.88889	6.66667	33.8889	32.7778	62.7778	61.6667	108.333	108.889	129.444	132.222	141.111	140
639	0.162	0.162	0.169	0.162	0.212	0.207	0.263	0.26	0.353	0.347	0.399	0.401	0.429	0.427		88.1111	88.1111	92	88.1111	115.889	113.111	144.222	142.556	194.222	190.889	219.778	220.889	236.444	235.333		639	2.77778	2.77778	8.88889	6.66667	33.8889	32.7778	63.3333	62.2222	108.889	109.444	130	132.778	142.222	140.556
648	0.162	0.162	0.169	0.162	0.212	0.207	0.263	0.26	0.354	0.349	0.4	0.402	0.43	0.428		88.1111	88.1111	92	88.1111	115.889	113.111	144.222	142.556	194.778	192	220.333	221.444	237	235.889		648	2.77778	2.77778	8.88889	6.66667	33.8889	32.7778	63.3333	62.2222	109.444	110.556	130.556	133.333	142.778	141.111
657	0.162	0.162	0.169	0.163	0.213	0.208	0.264	0.261	0.355	0.35	0.401	0.403	0.431	0.428		88.1111	88.1111	92	88.6667	116.444	113.667	144.778	143.111	195.333	192.556	220.889	222	237.556	235.889		657	2.77778	2.77778	8.88889	7.22222	34.4444	33.3333	63.8889	62.7778	110	111.111	131.111	133.889	143.333	141.111
666	0.162	0.162	0.169	0.163	0.213	0.208	0.265	0.261	0.356	0.351	0.402	0.404	0.433	0.429		88.1111	88.1111	92	88.6667	116.444	113.667	145.333	143.111	195.889	193.111	221.444	222.556	238.667	236.444		666	2.77778	2.77778	8.88889	7.22222	34.4444	33.3333	64.4444	62.7778	110.556	111.667	131.667	134.444	144.444	141.667
675	0.162	0.162	0.169	0.163	0.213	0.208	0.265	0.262	0.358	0.352	0.403	0.405	0.434	0.43		88.1111	88.1111	92	88.6667	116.444	113.667	145.333	143.667	197	193.667	222	223.111	239.222	237		675	2.77778	2.77778	8.88889	7.22222	34.4444	33.3333	64.4444	63.3333	111.667	112.222	132.222	135	145	142.222
684	0.162	0.162	0.169	0.163	0.214	0.208	0.266	0.262	0.359	0.353	0.404	0.406	0.433	0.43		88.1111	88.1111	92	88.6667	117	113.667	145.889	143.667	197.556	194.222	222.556	223.667	238.667	237		684	2.77778	2.77778	8.88889	7.22222	35	33.3333	65	63.3333	112.222	112.778	132.778	135.556	144.444	142.222
693	0.162	0.162	0.169	0.163	0.214	0.209	0.266	0.263	0.36	0.354	0.404	0.406	0.433	0.43		88.1111	88.1111	92	88.6667	117	114.222	145.889	144.222	198.111	194.778	222.556	223.667	238.667	237		693	2.77778	2.77778	8.88889	7.22222	35	33.8889	65	63.8889	112.778	113.333	132.778	135.556	144.444	142.222
702	0.162	0.162	0.169	0.163	0.214	0.209	0.267	0.263	0.361	0.355	0.405	0.407	0.433	0.431		88.1111	88.1111	92	88.6667	117	114.222	146.444	144.222	198.667	195.333	223.111	224.222	238.667	237.556		702	2.77778	2.77778	8.88889	7.22222	35	33.8889	65.5556	63.8889	113.333	113.889	133.333	136.111	144.444	142.778
711	0.162	0.162	0.169	0.163	0.214	0.209	0.267	0.264	0.362	0.356	0.406	0.408	0.433	0.431		88.1111	88.1111	92	88.6667	117	114.222	146.444	144.778	199.222	195.889	223.667	224.778	238.667	237.556		711	2.77778	2.77778	8.88889	7.22222	35	33.8889	65.5556	64.4444	113.889	114.444	133.889	136.667	144.444	142.778
720	0.163	0.162	0.169	0.163	0.215	0.21	0.268	0.264	0.363	0.357	0.406	0.409	0.433	0.432		88.6667	88.1111	92	88.6667	117.556	114.778	147	144.778	199.778	196.444	223.667	225.333	238.667	238.111		720	3.33333	2.77778	8.88889	7.22222	35.5556	34.4444	66.1111	64.4444	114.444	115	133.889	137.222	144.444	143.333
729	0.162	0.162	0.169	0.163	0.215	0.21	0.268	0.265	0.364	0.358	0.407	0.409	0.433	0.432		88.1111	88.1111	92	88.6667	117.556	114.778	147	145.333	200.333	197	224.222	225.333	238.667	238.111		729	2.77778	2.77778	8.88889	7.22222	35.5556	34.4444	66.1111	65	115	115.556	134.444	137.222	144.444	143.333
738	0.162	0.162	0.169	0.163	0.215	0.21	0.268	0.265	0.365	0.359	0.408	0.41	0.432	0.433		88.1111	88.1111	92	88.6667	117.556	114.778	147	145.333	200.889	197.556	224.778	225.889	238.111	238.667		738	2.77778	2.77778	8.88889	7.22222	35.5556	34.4444	66.1111	65	115.556	116.111	135	137.778	143.889	143.889
747	0.162	0.162	0.169	0.163	0.215	0.21	0.269	0.266	0.366	0.36	0.408	0.411	0.431	0.433		88.1111	88.1111	92	88.6667	117.556	114.778	147.556	145.889	201.444	198.111	224.778	226.444	237.556	238.667		747	2.77778	2.77778	8.88889	7.22222	35.5556	34.4444	66.6667	65.5556	116.111	116.667	135	138.333	143.333	143.889
756	0.163	0.162	0.169	0.163	0.215	0.21	0.269	0.266	0.367	0.361	0.409	0.411	0.431	0.433		88.6667	88.1111	92	88.6667	117.556	114.778	147.556	145.889	202	198.667	225.333	226.444	237.556	238.667		756	3.33333	2.77778	8.88889	7.22222	35.5556	34.4444	66.6667	65.5556	116.667	117.222	135.556	138.333	143.333	143.889
765	0.162	0.162	0.169	0.163	0.215	0.211	0.27	0.267	0.368	0.362	0.409	0.412	0.431	0.433		88.1111	88.1111	92	88.6667	117.556	115.333	148.111	146.444	202.556	199.222	225.333	227	237.556	238.667		765	2.77778	2.77778	8.88889	7.22222	35.5556	35	67.2222	66.1111	117.222	117.778	135.556	138.889	143.333	143.889
774	0.163	0.162	0.17	0.163	0.216	0.211	0.27	0.267	0.368	0.363	0.41	0.412	0.432	0.434		88.6667	88.1111	92.5556	88.6667	118.111	115.333	148.111	146.444	202.556	199.778	225.889	227	238.111	239.222		774	3.33333	2.77778	9.44444	7.22222	36.1111	35	67.2222	66.1111	117.222	118.333	136.111	138.889	143.889	144.444
783	0.163	0.162	0.17	0.164	0.216	0.211	0.27	0.267	0.37	0.364	0.41	0.413	0.432	0.434		88.6667	88.1111	92.5556	89.2222	118.111	115.333	148.111	146.444	203.667	200.333	225.889	227.556	238.111	239.222		783	3.33333	2.77778	9.44444	7.77778	36.1111	35	67.2222	66.1111	118.333	118.889	136.111	139.444	143.889	144.444
792	0.163	0.162	0.17	0.164	0.216	0.211	0.271	0.268	0.371	0.365	0.411	0.414	0.43	0.434		88.6667	88.1111	92.5556	89.2222	118.111	115.333	148.667	147	204.222	200.889	226.444	228.111	237	239.222		792	3.33333	2.77778	9.44444	7.77778	36.1111	35	67.7778	66.6667	118.889	119.444	136.667	140	142.778	144.444
801	0.163	0.162	0.17	0.164	0.216	0.211	0.271	0.268	0.371	0.365	0.411	0.414	0.43	0.434		88.6667	88.1111	92.5556	89.2222	118.111	115.333	148.667	147	204.222	200.889	226.444	228.111	237	239.222		801	3.33333	2.77778	9.44444	7.77778	36.1111	35	67.7778	66.6667	118.889	119.444	136.667	140	142.778	144.444
810	0.163	0.162	0.17	0.164	0.216	0.211	0.272	0.269	0.372	0.366	0.411	0.414	0.43	0.435		88.6667	88.1111	92.5556	89.2222	118.111	115.333	149.222	147.556	204.778	201.444	226.444	228.111	237	239.778		810	3.33333	2.77778	9.44444	7.77778	36.1111	35	68.3333	67.2222	119.444	120	136.667	140	142.778	145
819	0.163	0.162	0.17	0.164	0.216	0.211	0.272	0.269	0.373	0.367	0.412	0.415	0.431	0.435		88.6667	88.1111	92.5556	89.2222	118.111	115.333	149.222	147.556	205.333	202	227	228.667	237.556	239.778		819	3.33333	2.77778	9.44444	7.77778	36.1111	35	68.3333	67.2222	120	120.556	137.222	140.556	143.333	145
828	0.163	0.162	0.17	0.164	0.217	0.212	0.272	0.269	0.374	0.368	0.412	0.415	0.433	0.435		88.6667	88.1111	92.5556	89.2222	118.667	115.889	149.222	147.556	205.889	202.556	227	228.667	238.667	239.778		828	3.33333	2.77778	9.44444	7.77778	36.6667	35.5556	68.3333	67.2222	120.556	121.111	137.222	140.556	144.444	145
837	0.163	0.162	0.17	0.164	0.217	0.212	0.273	0.27	0.374	0.369	0.413	0.416	0.434	0.435		88.6667	88.1111	92.5556	89.2222	118.667	115.889	149.778	148.111	205.889	203.111	227.556	229.222	239.222	239.778		837	3.33333	2.77778	9.44444	7.77778	36.6667	35.5556	68.8889	67.7778	120.556	121.667	137.778	141.111	145	145
846	0.163	0.162	0.17	0.164	0.217	0.212	0.273	0.27	0.375	0.369	0.413	0.416	0.434	0.435		88.6667	88.1111	92.5556	89.2222	118.667	115.889	149.778	148.111	206.444	203.111	227.556	229.222	239.222	239.778		846	3.33333	2.77778	9.44444	7.77778	36.6667	35.5556	68.8889	67.7778	121.111	121.667	137.778	141.111	145	145
855	0.163	0.162	0.17	0.164	0.217	0.212	0.273	0.27	0.376	0.37	0.413	0.417	0.436	0.435		88.6667	88.1111	92.5556	89.2222	118.667	115.889	149.778	148.111	207	203.667	227.556	229.778	240.333	239.778		855	3.33333	2.77778	9.44444	7.77778	36.6667	35.5556	68.8889	67.7778	121.667	122.222	137.778	141.667	146.111	145
864	0.163	0.162	0.17	0.164	0.217	0.212	0.273	0.271	0.376	0.371	0.414	0.417	0.436	0.436		88.6667	88.1111	92.5556	89.2222	118.667	115.889	149.778	148.667	207	204.222	228.111	229.778	240.333	240.333		864	3.33333	2.77778	9.44444	7.77778	36.6667	35.5556	68.8889	68.3333	121.667	122.778	138.333	141.667	146.111	145.556
873	0.163	0.162	0.17	0.164	0.217	0.213	0.274	0.271	0.377	0.372	0.414	0.417	0.438	0.436		88.6667	88.1111	92.5556	89.2222	118.667	116.444	150.333	148.667	207.556	204.778	228.111	229.778	241.444	240.333		873	3.33333	2.77778	9.44444	7.77778	36.6667	36.1111	69.4444	68.3333	122.222	123.333	138.333	141.667	147.222	145.556
882	0.163	0.162	0.17	0.164	0.218	0.213	0.274	0.271	0.378	0.372	0.414	0.418	0.438	0.436		88.6667	88.1111	92.5556	89.2222	119.222	116.444	150.333	148.667	208.111	204.778	228.111	230.333	241.444	240.333		882	3.33333	2.77778	9.44444	7.77778	37.2222	36.1111	69.4444	68.3333	122.778	123.333	138.333	142.222	147.222	145.556
891	0.163	0.162	0.17	0.164	0.218	0.213	0.274	0.271	0.378	0.373	0.415	0.418	0.438	0.436		88.6667	88.1111	92.5556	89.2222	119.222	116.444	150.333	148.667	208.111	205.333	228.667	230.333	241.444	240.333		891	3.33333	2.77778	9.44444	7.77778	37.2222	36.1111	69.4444	68.3333	122.778	123.889	138.889	142.222	147.222	145.556
900	0.163	0.162	0.17	0.164	0.218	0.213	0.275	0.272	0.379	0.373	0.415	0.418	0.438	0.436		88.6667	88.1111	92.5556	89.2222	119.222	116.444	150.889	149.222	208.667	205.333	228.667	230.333	241.444	240.333		900	3.33333	2.77778	9.44444	7.77778	37.2222	36.1111	70	68.8889	123.333	123.889	138.889	142.222	147.222	145.556
909	0.163	0.162	0.17	0.164	0.218	0.213	0.275	0.272	0.38	0.374	0.415	0.418	0.438	0.436		88.6667	88.1111	92.5556	89.2222	119.222	116.444	150.889	149.222	209.222	205.889	228.667	230.333	241.444	240.333		909	3.33333	2.77778	9.44444	7.77778	37.2222	36.1111	70	68.8889	123.889	124.444	138.889	142.222	147.222	145.556
918	0.163	0.162	0.17	0.164	0.218	0.213	0.275	0.272	0.381	0.375	0.415	0.419	0.44	0.437		88.6667	88.1111	92.5556	89.2222	119.222	116.444	150.889	149.222	209.778	206.444	228.667	230.889	242.556	240.889		918	3.33333	2.77778	9.44444	7.77778	37.2222	36.1111	70	68.8889	124.444	125	138.889	142.778	148.333	146.111
927	0.163	0.162	0.17	0.164	0.218	0.213	0.275	0.272	0.381	0.375	0.416	0.419	0.441	0.437		88.6667	88.1111	92.5556	89.2222	119.222	116.444	150.889	149.222	209.778	206.444	229.222	230.889	243.111	240.889		927	3.33333	2.77778	9.44444	7.77778	37.2222	36.1111	70	68.8889	124.444	125	139.444	142.778	148.889	146.111
936	0.163	0.162	0.17	0.164	0.218	0.213	0.275	0.273	0.382	0.376	0.416	0.419	0.441	0.437		88.6667	88.1111	92.5556	89.2222	119.222	116.444	150.889	149.778	210.333	207	229.222	230.889	243.111	240.889		936	3.33333	2.77778	9.44444	7.77778	37.2222	36.1111	70	69.4444	125	125.556	139.444	142.778	148.889	146.111
945	0.163	0.162	0.17	0.164	0.218	0.214	0.276	0.273	0.382	0.376	0.416	0.42	0.44	0.437		88.6667	88.1111	92.5556	89.2222	119.222	117	151.444	149.778	210.333	207	229.222	231.444	242.556	240.889		945	3.33333	2.77778	9.44444	7.77778	37.2222	36.6667	70.5556	69.4444	125	125.556	139.444	143.333	148.333	146.111
954	0.163	0.162	0.17	0.164	0.218	0.214	0.276	0.273	0.383	0.377	0.416	0.42	0.439	0.437		88.6667	88.1111	92.5556	89.2222	119.222	117	151.444	149.778	210.889	207.556	229.222	231.444	242	240.889		954	3.33333	2.77778	9.44444	7.77778	37.2222	36.6667	70.5556	69.4444	125.556	126.111	139.444	143.333	147.778	146.111
963	0.163	0.162	0.17	0.164	0.218	0.214	0.276	0.273	0.383	0.377	0.416	0.42	0.439	0.437		88.6667	88.1111	92.5556	89.2222	119.222	117	151.444	149.778	210.889	207.556	229.222	231.444	242	240.889		963	3.33333	2.77778	9.44444	7.77778	37.2222	36.6667	70.5556	69.4444	125.556	126.111	139.444	143.333	147.778	146.111
972	0.163	0.162	0.17	0.164	0.219	0.214	0.276	0.274	0.384	0.378	0.416	0.421	0.439	0.437		88.6667	88.1111	92.5556	89.2222	119.778	117	151.444	150.333	211.444	208.111	229.222	232	242	240.889		972	3.33333	2.77778	9.44444	7.77778	37.7778	36.6667	70.5556	70	126.111	126.667	139.444	143.889	147.778	146.111
981	0.163	0.162	0.17	0.164	0.219	0.214	0.277	0.274	0.385	0.379	0.417	0.421	0.437	0.437		88.6667	88.1111	92.5556	89.2222	119.778	117	152	150.333	212	208.667	229.778	232	240.889	240.889		981	3.33333	2.77778	9.44444	7.77778	37.7778	36.6667	71.1111	70	126.667	127.222	140	143.889	146.667	146.111
990	0.163	0.162	0.17	0.165	0.219	0.214	0.277	0.274	0.385	0.379	0.417	0.421	0.436	0.437		88.6667	88.1111	92.5556	89.7778	119.778	117	152	150.333	212	208.667	229.778	232	240.333	240.889		990	3.33333	2.77778	9.44444	8.33333	37.7778	36.6667	71.1111	70	126.667	127.222	140	143.889	146.111	146.111
999	0.163	0.162	0.17	0.164	0.219	0.214	0.277	0.274	0.385	0.38	0.417	0.421	0.435	0.437		88.6667	88.1111	92.5556	89.2222	119.778	117	152	150.333	212	209.222	229.778	232	239.778	240.889		999	3.33333	2.77778	9.44444	7.77778	37.7778	36.6667	71.1111	70	126.667	127.778	140	143.889	145.556	146.111
1008	0.163	0.162	0.17	0.165	0.219	0.214	0.277	0.275	0.386	0.38	0.417	0.421	0.435	0.438		88.6667	88.1111	92.5556	89.7778	119.778	117	152	150.889	212.556	209.222	229.778	232	239.778	241.444		1008	3.33333	2.77778	9.44444	8.33333	37.7778	36.6667	71.1111	70.5556	127.222	127.778	140	143.889	145.556	146.667
1017	0.163	0.162	0.17	0.165	0.219	0.215	0.277	0.275	0.386	0.38	0.417	0.421	0.435	0.438		88.6667	88.1111	92.5556	89.7778	119.778	117.556	152	150.889	212.556	209.222	229.778	232	239.778	241.444		1017	3.33333	2.77778	9.44444	8.33333	37.7778	37.2222	71.1111	70.5556	127.222	127.778	140	143.889	145.556	146.667
1026	0.163	0.162	0.17	0.164	0.219	0.215	0.278	0.275	0.387	0.381	0.417	0.422	0.435	0.437		88.6667	88.1111	92.5556	89.2222	119.778	117.556	152.556	150.889	213.111	209.778	229.778	232.556	239.778	240.889		1026	3.33333	2.77778	9.44444	7.77778	37.7778	37.2222	71.6667	70.5556	127.778	128.333	140	144.444	145.556	146.111
1035	0.163	0.162	0.17	0.165	0.219	0.215	0.278	0.275	0.387	0.381	0.417	0.422	0.435	0.438		88.6667	88.1111	92.5556	89.7778	119.778	117.556	152.556	150.889	213.111	209.778	229.778	232.556	239.778	241.444		1035	3.33333	2.77778	9.44444	8.33333	37.7778	37.2222	71.6667	70.5556	127.778	128.333	140	144.444	145.556	146.667
1044	0.163	0.162	0.17	0.165	0.219	0.215	0.278	0.275	0.388	0.382	0.418	0.422	0.435	0.438		88.6667	88.1111	92.5556	89.7778	119.778	117.556	152.556	150.889	213.667	210.333	230.333	232.556	239.778	241.444		1044	3.33333	2.77778	9.44444	8.33333	37.7778	37.2222	71.6667	70.5556	128.333	128.889	140.556	144.444	145.556	146.667
1053	0.163	0.162	0.17	0.165	0.219	0.215	0.278	0.276	0.388	0.382	0.418	0.422	0.435	0.438		88.6667	88.1111	92.5556	89.7778	119.778	117.556	152.556	151.444	213.667	210.333	230.333	232.556	239.778	241.444		1053	3.33333	2.77778	9.44444	8.33333	37.7778	37.2222	71.6667	71.1111	128.333	128.889	140.556	144.444	145.556	146.667
1062	0.163	0.162	0.17	0.165	0.219	0.215	0.278	0.276	0.389	0.383	0.418	0.422	0.434	0.438		88.6667	88.1111	92.5556	89.7778	119.778	117.556	152.556	151.444	214.222	210.889	230.333	232.556	239.222	241.444		1062	3.33333	2.77778	9.44444	8.33333	37.7778	37.2222	71.6667	71.1111	128.889	129.444	140.556	144.444	145	146.667
1071	0.163	0.162	0.17	0.165	0.219	0.215	0.279	0.276	0.389	0.383	0.418	0.422	0.435	0.438		88.6667	88.1111	92.5556	89.7778	119.778	117.556	153.111	151.444	214.222	210.889	230.333	232.556	239.778	241.444		1071	3.33333	2.77778	9.44444	8.33333	37.7778	37.2222	72.2222	71.1111	128.889	129.444	140.556	144.444	145.556	146.667
1080	0.163	0.162	0.17	0.165	0.219	0.215	0.279	0.276	0.39	0.383	0.418	0.422	0.435	0.438		88.6667	88.1111	92.5556	89.7778	119.778	117.556	153.111	151.444	214.778	210.889	230.333	232.556	239.778	241.444		1080	3.33333	2.77778	9.44444	8.33333	37.7778	37.2222	72.2222	71.1111	129.444	129.444	140.556	144.444	145.556	146.667
1089	0.163	0.162	0.17	0.165	0.22	0.215	0.279	0.276	0.39	0.384	0.418	0.423	0.435	0.438		88.6667	88.1111	92.5556	89.7778	120.333	117.556	153.111	151.444	214.778	211.444	230.333	233.111	239.778	241.444		1089	3.33333	2.77778	9.44444	8.33333	38.3333	37.2222	72.2222	71.1111	129.444	130	140.556	145	145.556	146.667
1098	0.163	0.162	0.17	0.165	0.22	0.215	0.279	0.276	0.39	0.384	0.418	0.423	0.434	0.438		88.6667	88.1111	92.5556	89.7778	120.333	117.556	153.111	151.444	214.778	211.444	230.333	233.111	239.222	241.444		1098	3.33333	2.77778	9.44444	8.33333	38.3333	37.2222	72.2222	71.1111	129.444	130	140.556	145	145	146.667
1107	0.163	0.162	0.17	0.165	0.22	0.215	0.279	0.277	0.391	0.385	0.418	0.423	0.433	0.438		88.6667	88.1111	92.5556	89.7778	120.333	117.556	153.111	152	215.333	212	230.333	233.111	238.667	241.444		1107	3.33333	2.77778	9.44444	8.33333	38.3333	37.2222	72.2222	71.6667	130	130.556	140.556	145	144.444	146.667
1116	0.163	0.162	0.17	0.165	0.22	0.215	0.279	0.277	0.391	0.385	0.419	0.423	0.432	0.438		88.6667	88.1111	92.5556	89.7778	120.333	117.556	153.111	152	215.333	212	230.889	233.111	238.111	241.444		1116	3.33333	2.77778	9.44444	8.33333	38.3333	37.2222	72.2222	71.6667	130	130.556	141.111	145	143.889	146.667
1125	0.163	0.162	0.17	0.165	0.22	0.215	0.279	0.277	0.391	0.385	0.418	0.423	0.433	0.438		88.6667	88.1111	92.5556	89.7778	120.333	117.556	153.111	152	215.333	212	230.333	233.111	238.667	241.444		1125	3.33333	2.77778	9.44444	8.33333	38.3333	37.2222	72.2222	71.6667	130	130.556	140.556	145	144.444	146.667
1134	0.162	0.162	0.17	0.165	0.22	0.216	0.279	0.277	0.392	0.386	0.419	0.423	0.435	0.438		88.1111	88.1111	92.5556	89.7778	120.333	118.111	153.111	152	215.889	212.556	230.889	233.111	239.778	241.444		1134	2.77778	2.77778	9.44444	8.33333	38.3333	37.7778	72.2222	71.6667	130.556	131.111	141.111	145	145.556	146.667
1143	0.163	0.162	0.17	0.165	0.22	0.215	0.28	0.277	0.392	0.386	0.419	0.423	0.436	0.438		88.6667	88.1111	92.5556	89.7778	120.333	117.556	153.667	152	215.889	212.556	230.889	233.111	240.333	241.444		1143	3.33333	2.77778	9.44444	8.33333	38.3333	37.2222	72.7778	71.6667	130.556	131.111	141.111	145	146.111	146.667
1152	0.163	0.162	0.17	0.165	0.22	0.215	0.28	0.277	0.392	0.386	0.419	0.423	0.437	0.438		88.6667	88.1111	92.5556	89.7778	120.333	117.556	153.667	152	215.889	212.556	230.889	233.111	240.889	241.444		1152	3.33333	2.77778	9.44444	8.33333	38.3333	37.2222	72.7778	71.6667	130.556	131.111	141.111	145	146.667	146.667
1161	0.163	0.162	0.17	0.165	0.22	0.216	0.28	0.277	0.393	0.387	0.419	0.423	0.437	0.438		88.6667	88.1111	92.5556	89.7778	120.333	118.111	153.667	152	216.444	213.111	230.889	233.111	240.889	241.444		1161	3.33333	2.77778	9.44444	8.33333	38.3333	37.7778	72.7778	71.6667	131.111	131.667	141.111	145	146.667	146.667
1170	0.162	0.162	0.17	0.165	0.22	0.216	0.28	0.277	0.393	0.387	0.419	0.423	0.438	0.438		88.1111	88.1111	92.5556	89.7778	120.333	118.111	153.667	152	216.444	213.111	230.889	233.111	241.444	241.444		1170	2.77778	2.77778	9.44444	8.33333	38.3333	37.7778	72.7778	71.6667	131.111	131.667	141.111	145	147.222	146.667
1179	0.163	0.162	0.17	0.165	0.22	0.216	0.28	0.278	0.393	0.387	0.419	0.423	0.439	0.438		88.6667	88.1111	92.5556	89.7778	120.333	118.111	153.667	152.556	216.444	213.111	230.889	233.111	242	241.444		1179	3.33333	2.77778	9.44444	8.33333	38.3333	37.7778	72.7778	72.2222	131.111	131.667	141.111	145	147.778	146.667
1188	0.163	0.162	0.17	0.165	0.22	0.216	0.28	0.278	0.394	0.388	0.419	0.424	0.44	0.438		88.6667	88.1111	92.5556	89.7778	120.333	118.111	153.667	152.556	217	213.667	230.889	233.667	242.556	241.444		1188	3.33333	2.77778	9.44444	8.33333	38.3333	37.7778	72.7778	72.2222	131.667	132.222	141.111	145.556	148.333	146.667
1197	0.163	0.162	0.17	0.165	0.22	0.216	0.28	0.278	0.394	0.388	0.419	0.424	0.441	0.438		88.6667	88.1111	92.5556	89.7778	120.333	118.111	153.667	152.556	217	213.667	230.889	233.667	243.111	241.444		1197	3.33333	2.77778	9.44444	8.33333	38.3333	37.7778	72.7778	72.2222	131.667	132.222	141.111	145.556	148.889	146.667
1206	0.163	0.162	0.17	0.165	0.22	0.216	0.28	0.278	0.394	0.388	0.419	0.424	0.44	0.438		88.6667	88.1111	92.5556	89.7778	120.333	118.111	153.667	152.556	217	213.667	230.889	233.667	242.556	241.444		1206	3.33333	2.77778	9.44444	8.33333	38.3333	37.7778	72.7778	72.2222	131.667	132.222	141.111	145.556	148.333	146.667
1215	0.162	0.162	0.17	0.165	0.22	0.216	0.28	0.278	0.394	0.388	0.419	0.424	0.441	0.438		88.1111	88.1111	92.5556	89.7778	120.333	118.111	153.667	152.556	217	213.667	230.889	233.667	243.111	241.444		1215	2.77778	2.77778	9.44444	8.33333	38.3333	37.7778	72.7778	72.2222	131.667	132.222	141.111	145.556	148.889	146.667
1224	0.163	0.162	0.17	0.165	0.22	0.216	0.28	0.278	0.395	0.389	0.419	0.424	0.441	0.438		88.6667	88.1111	92.5556	89.7778	120.333	118.111	153.667	152.556	217.556	214.222	230.889	233.667	243.111	241.444		1224	3.33333	2.77778	9.44444	8.33333	38.3333	37.7778	72.7778	72.2222	132.222	132.778	141.111	145.556	148.889	146.667
1233	0.163	0.162	0.17	0.165	0.22	0.216	0.281	0.278	0.395	0.389	0.419	0.424	0.44	0.438		88.6667	88.1111	92.5556	89.7778	120.333	118.111	154.222	152.556	217.556	214.222	230.889	233.667	242.556	241.444		1233	3.33333	2.77778	9.44444	8.33333	38.3333	37.7778	73.3333	72.2222	132.222	132.778	141.111	145.556	148.333	146.667
1242	0.162	0.162	0.17	0.165	0.22	0.216	0.281	0.278	0.395	0.389	0.419	0.424	0.439	0.438		88.1111	88.1111	92.5556	89.7778	120.333	118.111	154.222	152.556	217.556	214.222	230.889	233.667	242	241.444		1242	2.77778	2.77778	9.44444	8.33333	38.3333	37.7778	73.3333	72.2222	132.222	132.778	141.111	145.556	147.778	146.667
1251	0.163	0.162	0.17	0.165	0.22	0.216	0.281	0.279	0.396	0.389	0.42	0.424	0.438	0.438		88.6667	88.1111	92.5556	89.7778	120.333	118.111	154.222	153.111	218.111	214.222	231.444	233.667	241.444	241.444		1251	3.33333	2.77778	9.44444	8.33333	38.3333	37.7778	73.3333	72.7778	132.778	132.778	141.667	145.556	147.222	146.667
1260	0.163	0.162	0.17	0.165	0.22	0.216	0.281	0.279	0.396	0.39	0.42	0.424	0.437	0.438		88.6667	88.1111	92.5556	89.7778	120.333	118.111	154.222	153.111	218.111	214.778	231.444	233.667	240.889	241.444		1260	3.33333	2.77778	9.44444	8.33333	38.3333	37.7778	73.3333	72.7778	132.778	133.333	141.667	145.556	146.667	146.667
1269	0.162	0.162	0.17	0.165	0.22	0.216	0.281	0.279	0.396	0.39	0.419	0.424	0.435	0.438		88.1111	88.1111	92.5556	89.7778	120.333	118.111	154.222	153.111	218.111	214.778	230.889	233.667	239.778	241.444		1269	2.77778	2.77778	9.44444	8.33333	38.3333	37.7778	73.3333	72.7778	132.778	133.333	141.111	145.556	145.556	146.667
1278	0.163	0.162	0.17	0.165	0.22	0.216	0.281	0.279	0.397	0.39	0.42	0.424	0.435	0.438		88.6667	88.1111	92.5556	89.7778	120.333	118.111	154.222	153.111	218.667	214.778	231.444	233.667	239.778	241.444		1278	3.33333	2.77778	9.44444	8.33333	38.3333	37.7778	73.3333	72.7778	133.333	133.333	141.667	145.556	145.556	146.667
1287	0.162	0.162	0.17	0.165	0.22	0.216	0.281	0.279	0.397	0.39	0.42	0.424	0.435	0.438		88.1111	88.1111	92.5556	89.7778	120.333	118.111	154.222	153.111	218.667	214.778	231.444	233.667	239.778	241.444		1287	2.77778	2.77778	9.44444	8.33333	38.3333	37.7778	73.3333	72.7778	133.333	133.333	141.667	145.556	145.556	146.667
1296	0.162	0.162	0.17	0.165	0.22	0.216	0.281	0.279	0.397	0.39	0.42	0.424	0.434	0.438		88.1111	88.1111	92.5556	89.7778	120.333	118.111	154.222	153.111	218.667	214.778	231.444	233.667	239.222	241.444		1296	2.77778	2.77778	9.44444	8.33333	38.3333	37.7778	73.3333	72.7778	133.333	133.333	141.667	145.556	145	146.667
1305	0.163	0.162	0.17	0.165	0.22	0.216	0.281	0.279	0.397	0.391	0.42	0.424	0.434	0.438		88.6667	88.1111	92.5556	89.7778	120.333	118.111	154.222	153.111	218.667	215.333	231.444	233.667	239.222	241.444		1305	3.33333	2.77778	9.44444	8.33333	38.3333	37.7778	73.3333	72.7778	133.333	133.889	141.667	145.556	145	146.667
1314	0.162	0.162	0.17	0.165	0.22	0.216	0.281	0.279	0.397	0.391	0.42	0.424	0.433	0.438		88.1111	88.1111	92.5556	89.7778	120.333	118.111	154.222	153.111	218.667	215.333	231.444	233.667	238.667	241.444		1314	2.77778	2.77778	9.44444	8.33333	38.3333	37.7778	73.3333	72.7778	133.333	133.889	141.667	145.556	144.444	146.667
1323	0.162	0.162	0.17	0.165	0.22	0.216	0.281	0.279	0.398	0.391	0.42	0.424	0.433	0.438		88.1111	88.1111	92.5556	89.7778	120.333	118.111	154.222	153.111	219.222	215.333	231.444	233.667	238.667	241.444		1323	2.77778	2.77778	9.44444	8.33333	38.3333	37.7778	73.3333	72.7778	133.889	133.889	141.667	145.556	144.444	146.667
1332	0.162	0.162	0.17	0.165	0.22	0.216	0.281	0.279	0.398	0.391	0.42	0.424	0.434	0.438		88.1111	88.1111	92.5556	89.7778	120.333	118.111	154.222	153.111	219.222	215.333	231.444	233.667	239.222	241.444		1332	2.77778	2.77778	9.44444	8.33333	38.3333	37.7778	73.3333	72.7778	133.889	133.889	141.667	145.556	145	146.667
1341	0.162	0.162	0.17	0.165	0.22	0.216	0.281	0.279	0.398	0.391	0.42	0.424	0.434	0.438		88.1111	88.1111	92.5556	89.7778	120.333	118.111	154.222	153.111	219.222	215.333	231.444	233.667	239.222	241.444		1341	2.77778	2.77778	9.44444	8.33333	38.3333	37.7778	73.3333	72.7778	133.889	133.889	141.667	145.556	145	146.667
1350	0.162	0.162	0.17	0.165	0.221	0.216	0.282	0.279	0.398	0.392	0.42	0.424	0.434	0.438		88.1111	88.1111	92.5556	89.7778	120.889	118.111	154.778	153.111	219.222	215.889	231.444	233.667	239.222	241.444		1350	2.77778	2.77778	9.44444	8.33333	38.8889	37.7778	73.8889	72.7778	133.889	134.444	141.667	145.556	145	146.667
1359	0.162	0.162	0.17	0.165	0.22	0.217	0.282	0.279	0.398	0.392	0.42	0.424	0.433	0.438		88.1111	88.1111	92.5556	89.7778	120.333	118.667	154.778	153.111	219.222	215.889	231.444	233.667	238.667	241.444		1359	2.77778	2.77778	9.44444	8.33333	38.3333	38.3333	73.8889	72.7778	133.889	134.444	141.667	145.556	144.444	146.667
1368	0.162	0.162	0.17	0.165	0.22	0.216	0.282	0.28	0.398	0.392	0.42	0.425	0.434	0.438		88.1111	88.1111	92.5556	89.7778	120.333	118.111	154.778	153.667	219.222	215.889	231.444	234.222	239.222	241.444		1368	2.77778	2.77778	9.44444	8.33333	38.3333	37.7778	73.8889	73.3333	133.889	134.444	141.667	146.111	145	146.667
1377	0.162	0.162	0.17	0.165	0.22	0.216	0.282	0.28	0.399	0.392	0.42	0.425	0.434	0.438		88.1111	88.1111	92.5556	89.7778	120.333	118.111	154.778	153.667	219.778	215.889	231.444	234.222	239.222	241.444		1377	2.77778	2.77778	9.44444	8.33333	38.3333	37.7778	73.8889	73.3333	134.444	134.444	141.667	146.111	145	146.667
1386	0.162	0.162	0.17	0.165	0.221	0.217	0.282	0.28	0.399	0.393	0.42	0.425	0.434	0.438		88.1111	88.1111	92.5556	89.7778	120.889	118.667	154.778	153.667	219.778	216.444	231.444	234.222	239.222	241.444		1386	2.77778	2.77778	9.44444	8.33333	38.8889	38.3333	73.8889	73.3333	134.444	135	141.667	146.111	145	146.667
1395	0.162	0.162	0.17	0.165	0.22	0.217	0.282	0.28	0.399	0.393	0.42	0.425	0.435	0.438		88.1111	88.1111	92.5556	89.7778	120.333	118.667	154.778	153.667	219.778	216.444	231.444	234.222	239.778	241.444		1395	2.77778	2.77778	9.44444	8.33333	38.3333	38.3333	73.8889	73.3333	134.444	135	141.667	146.111	145.556	146.667
1404	0.162	0.162	0.17	0.165	0.221	0.217	0.282	0.28	0.399	0.393	0.42	0.424	0.434	0.438		88.1111	88.1111	92.5556	89.7778	120.889	118.667	154.778	153.667	219.778	216.444	231.444	233.667	239.222	241.444		1404	2.77778	2.77778	9.44444	8.33333	38.8889	38.3333	73.8889	73.3333	134.444	135	141.667	145.556	145	146.667
1413	0.162	0.162	0.17	0.165	0.221	0.217	0.282	0.28	0.4	0.393	0.42	0.424	0.434	0.438		88.1111	88.1111	92.5556	89.7778	120.889	118.667	154.778	153.667	220.333	216.444	231.444	233.667	239.222	241.444		1413	2.77778	2.77778	9.44444	8.33333	38.8889	38.3333	73.8889	73.3333	135	135	141.667	145.556	145	146.667
1422	0.162	0.162	0.17	0.165	0.221	0.217	0.282	0.28	0.4	0.393	0.42	0.424	0.433	0.438		88.1111	88.1111	92.5556	89.7778	120.889	118.667	154.778	153.667	220.333	216.444	231.444	233.667	238.667	241.444		1422	2.77778	2.77778	9.44444	8.33333	38.8889	38.3333	73.8889	73.3333	135	135	141.667	145.556	144.444	146.667
1431	0.162	0.162	0.17	0.165	0.221	0.217	0.282	0.28	0.4	0.393	0.42	0.425	0.433	0.438		88.1111	88.1111	92.5556	89.7778	120.889	118.667	154.778	153.667	220.333	216.444	231.444	234.222	238.667	241.444		1431	2.77778	2.77778	9.44444	8.33333	38.8889	38.3333	73.8889	73.3333	135	135	141.667	146.111	144.444	146.667
1440	0.162	0.162	0.17	0.165	0.221	0.217	0.282	0.28	0.4	0.393	0.42	0.425	0.434	0.438		88.1111	88.1111	92.5556	89.7778	120.889	118.667	154.778	153.667	220.333	216.444	231.444	234.222	239.222	241.444		1440	2.77778	2.77778	9.44444	8.33333	38.8889	38.3333	73.8889	73.3333	135	135	141.667	146.111	145	146.667
1449	0.162	0.162	0.17	0.165	0.221	0.217	0.282	0.28	0.4	0.394	0.42	0.425	0.435	0.438		88.1111	88.1111	92.5556	89.7778	120.889	118.667	154.778	153.667	220.333	217	231.444	234.222	239.778	241.444		1449	2.77778	2.77778	9.44444	8.33333	38.8889	38.3333	73.8889	73.3333	135	135.556	141.667	146.111	145.556	146.667
1458	0.162	0.162	0.17	0.165	0.221	0.217	0.282	0.28	0.4	0.394	0.42	0.425	0.435	0.438		88.1111	88.1111	92.5556	89.7778	120.889	118.667	154.778	153.667	220.333	217	231.444	234.222	239.778	241.444		1458	2.77778	2.77778	9.44444	8.33333	38.8889	38.3333	73.8889	73.3333	135	135.556	141.667	146.111	145.556	146.667
1467	0.162	0.162	0.17	0.165	0.221	0.217	0.282	0.28	0.4	0.394	0.42	0.425	0.435	0.438		88.1111	88.1111	92.5556	89.7778	120.889	118.667	154.778	153.667	220.333	217	231.444	234.222	239.778	241.444		1467	2.77778	2.77778	9.44444	8.33333	38.8889	38.3333	73.8889	73.3333	135	135.556	141.667	146.111	145.556	146.667
1476	0.162	0.162	0.17	0.165	0.221	0.217	0.282	0.28	0.4	0.394	0.42	0.425	0.434	0.438		88.1111	88.1111	92.5556	89.7778	120.889	118.667	154.778	153.667	220.333	217	231.444	234.222	239.222	241.444		1476	2.77778	2.77778	9.44444	8.33333	38.8889	38.3333	73.8889	73.3333	135	135.556	141.667	146.111	145	146.667
1485	0.162	0.161	0.17	0.165	0.221	0.217	0.282	0.28	0.4	0.394	0.42	0.425	0.434	0.438		88.1111	87.5556	92.5556	89.7778	120.889	118.667	154.778	153.667	220.333	217	231.444	234.222	239.222	241.444		1485	2.77778	2.22222	9.44444	8.33333	38.8889	38.3333	73.8889	73.3333	135	135.556	141.667	146.111	145	146.667
1494	0.162	0.162	0.17	0.165	0.221	0.217	0.282	0.28	0.401	0.394	0.42	0.425	0.434	0.438		88.1111	88.1111	92.5556	89.7778	120.889	118.667	154.778	153.667	220.889	217	231.444	234.222	239.222	241.444		1494	2.77778	2.77778	9.44444	8.33333	38.8889	38.3333	73.8889	73.3333	135.556	135.556	141.667	146.111	145	146.667
1503	0.162	0.162	0.17	0.165	0.221	0.217	0.282	0.28	0.401	0.394	0.42	0.425	0.434	0.438		88.1111	88.1111	92.5556	89.7778	120.889	118.667	154.778	153.667	220.889	217	231.444	234.222	239.222	241.444		1503	2.77778	2.77778	9.44444	8.33333	38.8889	38.3333	73.8889	73.3333	135.556	135.556	141.667	146.111	145	146.667
1512	0.162	0.161	0.17	0.165	0.221	0.217	0.282	0.28	0.401	0.395	0.42	0.425	0.434	0.438		88.1111	87.5556	92.5556	89.7778	120.889	118.667	154.778	153.667	220.889	217.556	231.444	234.222	239.222	241.444		1512	2.77778	2.22222	9.44444	8.33333	38.8889	38.3333	73.8889	73.3333	135.556	136.111	141.667	146.111	145	146.667
1521	0.162	0.162	0.17	0.165	0.221	0.217	0.283	0.28	0.401	0.395	0.42	0.425	0.434	0.438		88.1111	88.1111	92.5556	89.7778	120.889	118.667	155.333	153.667	220.889	217.556	231.444	234.222	239.222	241.444		1521	2.77778	2.77778	9.44444	8.33333	38.8889	38.3333	74.4444	73.3333	135.556	136.111	141.667	146.111	145	146.667
1530	0.162	0.162	0.17	0.165	0.221	0.217	0.282	0.28	0.401	0.395	0.42	0.425	0.434	0.438		88.1111	88.1111	92.5556	89.7778	120.889	118.667	154.778	153.667	220.889	217.556	231.444	234.222	239.222	241.444		1530	2.77778	2.77778	9.44444	8.33333	38.8889	38.3333	73.8889	73.3333	135.556	136.111	141.667	146.111	145	146.667
1539	0.162	0.162	0.17	0.165	0.221	0.217	0.283	0.28	0.401	0.395	0.42	0.425	0.434	0.438		88.1111	88.1111	92.5556	89.7778	120.889	118.667	155.333	153.667	220.889	217.556	231.444	234.222	239.222	241.444		1539	2.77778	2.77778	9.44444	8.33333	38.8889	38.3333	74.4444	73.3333	135.556	136.111	141.667	146.111	145	146.667
1548	0.162	0.162	0.17	0.165	0.221	0.217	0.283	0.28	0.402	0.395	0.42	0.425	0.435	0.438		88.1111	88.1111	92.5556	89.7778	120.889	118.667	155.333	153.667	221.444	217.556	231.444	234.222	239.778	241.444		1548	2.77778	2.77778	9.44444	8.33333	38.8889	38.3333	74.4444	73.3333	136.111	136.111	141.667	146.111	145.556	146.667
1557	0.162	0.161	0.17	0.165	0.221	0.217	0.283	0.28	0.401	0.395	0.42	0.424	0.436	0.438		88.1111	87.5556	92.5556	89.7778	120.889	118.667	155.333	153.667	220.889	217.556	231.444	233.667	240.333	241.444		1557	2.77778	2.22222	9.44444	8.33333	38.8889	38.3333	74.4444	73.3333	135.556	136.111	141.667	145.556	146.111	146.667
[truncated: 87 more rows]
[truncated: 11 more columns]

## Sheet: pS134_3
	Extracted															Absolute																same Level																Slopes
[truncated: 402 more rows]
[truncated: 10 more columns]

[truncated: 10 more sheets: pS134pS136_1, pS134pS136_2, pS134pS136_3, pT285pS289_1, pT285pS189_2, pT285pS289_3, pS289_1, pS289_2, pS289_3, Phosphate standard]
