# Supplementary material for: Identification of phosphatases that dephosphorylate the co-chaperone BAG3
Source: Life Sci Alliance. 2024 Nov 19;8(2):e202402734. doi: 10.26508/lsa.202402734 (PMC11576475; doi:10.26508/lsa.202402734)
Supplement: Supplementary file 5 [file LSA-2024-02734_TableS2.xlsx]

## Sheet: PP5_coIPdata
Index	Gene.names	Protein.names	log2FoldChange	pvalue	significant
1	CCDC55;NSRP1	Nuclear speckle splicing regulatory protein 1	-292293953916937	988263887401784
2	HDLBP	Vigilin	-269112684850433	995881882869392
3	EHD1	EH domain-containing protein 1	-173554572710534	393930134628523
4	BAG6;BAT3	Large proline-rich protein BAG6	-139157610428233	450340043253662
5	IGKV2D-24	Probable non-functional immunoglobulin kappa variable 2D-24	-680191547863199	721532002724139
6	IGKV A18;IGKV2D-26;IGKV2D-29;IGKV2-40;IGKV2D-30;IGKV2D-28	Ig kappa chain V-II region FR;Ig kappa chain V-II region Cum	-662671613398598	714717359549227
7	EPPK1	Epiplakin	611878285780399	113428302667445
8	UHRF1	E3 ubiquitin-protein ligase UHRF1	-307320490082503	893198899430304
9	CTNNBL1	Beta-catenin-like protein 1	-7067951390153	686841685814311
10	SPCS2	Signal peptidase complex subunit 2	-9230007764974	705676470647052
11	EIF5B	Eukaryotic translation initiation factor 5B	-358703611966834	527895443641865
12	MTHFD1L	Monofunctional C1-tetrahydrofolate synthase, mitochondrial	-253446834673567	496359260753991
13	CLTC	Clathrin heavy chain;Clathrin heavy chain 1	257244623083667	316263210061379
14	NME4	Nucleoside diphosphate kinase;Nucleoside diphosphate kinase, mitochondrial	-127884923825097	909383291119882
15	SH3GLB1	Endophilin-B1	15634811914783	90939985721756	+
16	TARDBP;TDP43	TAR DNA-binding protein 43	-231000946777173	991630750237539
17	RNASEH2B	Ribonuclease H2 subunit B	-425845636230234	540481367902233
18	VTA1	Vacuolar protein sorting-associated protein VTA1 homolog	905472011938433	720097840167391
19	PTGES3	Prostaglandin E synthase 3	387955893741199	183016500105801
20	SYNJ2BP-COX16	Cytochrome c oxidase assembly protein COX16 homolog, mitochondrial	-140517234372373	916517259351384
21	RAVER1	Ribonucleoprotein PTB-binding 1	-12074679026672	78717309440137
22	IDH3B	Isocitrate dehydrogenase [NAD] subunit, mitochondrial;Isocitrate dehydrogenase [NAD] subunit beta, mitochondrial	9144937882453	123211797708004
23	NDUFB6	NADH dehydrogenase [ubiquinone] 1 beta subcomplex subunit 6	-2104114909286	436851348151104
24	HYOU1	Hypoxia up-regulated protein 1	126887261114793	407374848700816	+
25	SNX12	Sorting nexin-12	-6278423919226	598024721636786
26	RELA	Transcription factor p65	464439326824067	171897844838003
27	HNRNPM	Heterogeneous nuclear ribonucleoprotein M	-164385800339603	955616452470982
28	NOMO1;NOMO2;NOMO3	Nodal modulator 1;Nodal modulator 2;Nodal modulator 3	-135321112334857	917735966650069
29	CHTOP	Chromatin target of PRMT1 protein	-23064827404472	972344229247189
30	NDUFA5	NADH dehydrogenase [ubiquinone] 1 alpha subcomplex subunit 5	-6244639993172	588042858049767
31	SEP15	15 kDa selenoprotein	-132435965811573	832360646346251
32	AP2B1	AP-2 complex subunit beta	-9847584293988	796418113039586
33	SRSF3	Serine/arginine-rich splicing factor 3	-299902733829198	598498874291024
34	PSMC6	26S protease regulatory subunit 10B	-610476870774035	663084295155691
35	RTFDC1	Protein RTF2 homolog	159255051369467	552554465757416
36	WDR18	WD repeat-containing protein 18	-26173607936484	993157049527704
37	VDAC2	Voltage-dependent anion-selective channel protein 2	-17325938007174	968992375548106
38	EXOC7	Exocyst complex component 7	16743153375486	61011786719525	+
39	SNX6	Sorting nexin-6;Sorting nexin-6, N-terminally processed	884833570450133	51719933164832
40	MYO6	Unconventional myosin-VI	-24540327009577	989842826724807
41	CUL2	Cullin-2	364210289356137	7.23751e+09	+
42	LUC7L2;C7orf55	UPF0562 protein C7orf55;Putative RNA-binding protein Luc7-like 2	11101781423229	567710934814155
43	CORO7-PAM16;CORO7	Coronin;Coronin-7	-21571751425604	988208615285937
44	HELLS	Lymphoid-specific helicase	-241149149883343	984763327928236
45	NAA15	N-alpha-acetyltransferase 15, NatA auxiliary subunit	156128700182197	161747465032183	+
46	SRSF7	Serine/arginine-rich splicing factor 7	-268425018767613	997107718511509
47	NELFA	Negative elongation factor A	-112987415373233	879675860891553
48	RPSA	40S ribosomal protein SA	-181171277482334	434448148192211
49	DDX46	Probable ATP-dependent RNA helicase DDX46	572637039206991	313601230004621
50	CHD4	Chromodomain-helicase-DNA-binding protein 4	-101912082968097	654435873769969
51	CAPNS1	Calpain small subunit 1	12923102148011	3862437397108	+
52	DDOST	Dolichyl-diphosphooligosaccharide--protein glycosyltransferase 48 kDa subunit	-147398858817413	94050306421627
53	CDK11B;CDK11A	Cyclin-dependent kinase 11B;Cyclin-dependent kinase 11A	-1584956459981	437813127327489
54	FAM120B	Constitutive coactivator of peroxisome proliferator-activated receptor gamma	-224495078273099	44503505653491
55	DDX3X;DDX3Y	ATP-dependent RNA helicase DDX3X;ATP-dependent RNA helicase DDX3Y	122230524134301	304784386490218
56	FHL1	Four and a half LIM domains protein 1	628494903068798	184738899746875
57	PHF6	PHD finger protein 6	-132125308329357	873046662835951
58	DIAPH1	Protein diaphanous homolog 1	-162846619289534	437332202624972
59	HSPA1B;HSPA1A	Heat shock 70 kDa protein 1B;Heat shock 70 kDa protein 1A	355986399120702	185777019633754
60	MATR3	Matrin-3	-272524595114353	996723056407739
61	TP53	Cellular tumor antigen p53	-158534552345143	885818856792159
62	KIAA0101	PCNA-associated factor	-21055741814383	985537922809428
63	GATAD2B	Transcriptional repressor p66-beta	-16416421707234	901626517876835
64	PTBP1	Polypyrimidine tract-binding protein 1	-898103657758966	73744757243253
65	TJP2	Tight junction protein ZO-2	-302826035027669	39582009928338
66	KIAA1279	KIF1-binding protein	12729913209046	133821658345826
67	CTSD	Cathepsin D;Cathepsin D light chain;Cathepsin D heavy chain	305306517370067	201759679936322
68	ATP6AP2	Renin receptor	-908919569106467	801497339327308
69	ORMDL1;ORMDL2	ORM1-like protein 1;ORM1-like protein 2	-911508372204401	791268149419856
70	ARPC1A	Actin-related protein 2/3 complex subunit 1A	-885262659118233	794586883396615
71	ME2	NAD-dependent malic enzyme, mitochondrial	-117494825210834	323846393269113
72	TCEA1	Transcription elongation factor A protein 1	584599194419676	31094697130309
73	BCLAF1	Bcl-2-associated transcription factor 1	-311472461550353	999450157131518
74	POMP	Proteasome maturation protein	109032664707867	342805113228613	+
75	DDX17	Probable ATP-dependent RNA helicase DDX17	-153290794797327	945717141711618
76	IGHG2	Ig gamma-2 chain C region	-106782806434477	858196703869887
77	PPT1	Palmitoyl-protein thioesterase 1	-116054535219661	399132036808082
78	POLR1C	DNA-directed RNA polymerases I and III subunit RPAC1	-119253162427773	882774183474175
79	RPL5	60S ribosomal protein L5	-177942873361113	972636365512866
80	SUCLA2	Succinyl-CoA ligase [ADP-forming] subunit beta, mitochondrial	-185180462337566	414340397244014
81	PPFIA1	Liprin-alpha-1	-665253807466534	718558605248188
82	EPB41	Protein 4.1	-16405684555485	880973378563024
83	RPS14	40S ribosomal protein S14	-759791227610434	721532002724139
84	RPS24	40S ribosomal protein S24	-790956270012766	704376217583268
85	HSD17B4	Peroxisomal multifunctional enzyme type 2;(3R)-hydroxyacyl-CoA dehydrogenase;Enoyl-CoA hydratase 2	8351244878171	847134253213393
86	CSNK2A1;CSNK2A3	Casein kinase II subunit alpha;Casein kinase II subunit alpha 3	-174744081043433	408624756500294
87	VPS33A	Vacuolar protein sorting-associated protein 33A	115091885241013	657283438589877
88	CTPS1	CTP synthase 1;CTP synthase	15213765088382	131110138349421	+
89	CDC73	Parafibromin	-13555264672239	7460720718797
90	SSR1	Translocon-associated protein subunit alpha	-165645376960277	929094265386811
91	TCOF1	Treacle protein	-190409022268813	97686163963084
92	ABLIM1	Actin-binding LIM protein 1	126014215825123	326536886699599
93	IDE	Insulin-degrading enzyme	187680062729344	321609865688048
94	AGK	Acylglycerol kinase, mitochondrial	-211198602082087	985153993090138
95	EIF2B5	Translation initiation factor eIF-2B subunit epsilon	-943290552145501	771545216488453
96	HM13	Minor histocompatibility antigen H13	-17162737974224	96161931239035
97	PGM3	Phosphoacetylglucosamine mutase	10586189416994	412456393076255	+
98	CLUH	Clustered mitochondria protein homolog	807062226011332	736872541340592
99	SUMF2	Sulfatase-modifying factor 2	-790916267829833	721955744495025
100	FKBP2	Peptidyl-prolyl cis-trans isomerase FKBP2	700652090218329	275507261835485
101	SART3	Squamous cell carcinoma antigen recognized by T-cells 3	160735725915265	254335754289752
102	PREP	Prolyl endopeptidase	1221445584333	690908297416565
103	CSNK1A1	Casein kinase I isoform alpha	427739163647682	383101033435582
104	CUL1	Cullin-1	141218322961723	775078065142427
105	JAK1	Tyrosine-protein kinase JAK1	-966939311597933	822765881986924
106	PRIM1	DNA primase small subunit;DNA primase	-278496672314867	612669447002604
107	PRIM2	DNA primase large subunit	12947738284367	241060026886862	+
108	NELFB	Negative elongation factor B	-162374695234967	434928643388242
109	CUL4B	Cullin-4B	2057227640107	42010300495576	+
110	CTNND1	Catenin delta-1	-129402811217017	905668749020671
111	USP7	Ubiquitin carboxyl-terminal hydrolase 7;Ubiquitin carboxyl-terminal hydrolase	-197219328638167	459518632097767
112	LARS	Leucine--tRNA ligase, cytoplasmic	-20473216899936	981982441549818
113	KRTCAP2	Keratinocyte-associated protein 2	-13548827251401	922686286490384
114	GPATCH11	G patch domain-containing protein 11	209051009979868	300409492811884
115	DNAJC7	DnaJ homolog subfamily C member 7	907609467684067	495266422988169	+
116	PABPC1L	Polyadenylate-binding protein 1-like	-851395628833367	788667106138028
117	CHMP1A	Charged multivesicular body protein 1a	415575142499466	179261843890458
118	IKBKAP	Elongator complex protein 1	114319410844523	254684669468966	+
119	LMNA	Prelamin-A/C;Lamin-A/C	-205664114289423	97292643721896
120	AIFM1	Apoptosis-inducing factor 1, mitochondrial	-828501588247198	739099974447211
121	PAFAH1B1	Platelet-activating factor acetylhydrolase IB subunit alpha	-490403159991633	587089849048739
122	RAB7A	Ras-related protein Rab-7a	-493096992342267	583273940978583
123	FANCI	Fanconi anemia group I protein	-896002371292033	762536680487678
124	AARS	Alanine--tRNA ligase, cytoplasmic	160645753340317	84133758596273	+
125	NT5C2	Cytosolic purine 5-nucleotidase	338059983388557	1921285005312	+
126	COPB2	Coatomer subunit beta	788922232552035	949971164564197
127	ITGB1	Integrin beta;Integrin beta-1	-113054901925397	849299429571867
128	HNRNPA3	Heterogeneous nuclear ribonucleoprotein A3	-282799293423053	997421052169548
129	IMPDH2	Inosine-5-monophosphate dehydrogenase 2	822119134490067	567710934814155
130	SGTA	Small glutamine-rich tetratricopeptide repeat-containing protein alpha	-605054497241268	670315169161055
131	MTHFD2	Bifunctional methylenetetrahydrofolate dehydrogenase/cyclohydrolase, mitochondrial;NAD-dependent methylenetetrahydrofolate dehydrogenase;Methenyltetrahydrofolate cyclohydrolase	-153910087754467	924418562611399
132	KPNA2	Importin subunit alpha-1	2096650879321	37714237797662	+
133	KIF11	Kinesin-like protein KIF11	-572435962581134	601814807256423
134	SCFD1	Sec1 family domain-containing protein 1	-451771717215999	549177340862034
135	ACO2	Aconitate hydratase, mitochondrial	15422396316314	180175584501825	+
136	EIF3E	Eukaryotic translation initiation factor 3 subunit E	-14223805320755	935996721216905
137	HNRNPA1;HNRNPA1L2	Heterogeneous nuclear ribonucleoprotein A1;Heterogeneous nuclear ribonucleoprotein A1, N-terminally processed;Heterogeneous nuclear ribonucleoprotein A1-like 2	-268482383159433	997214829402851
138	ATP6AP1	V-type proton ATPase subunit S1	245421223557467	209102372592877
139	NCL	Nucleolin	-140712910720367	889795776648357
140	DDX1	ATP-dependent RNA helicase DDX1	15775777395858	112464158222705	+
141	DNMT1	DNA (cytosine-5)-methyltransferase 1	-690462260437899	675705693018306
142	SYNCRIP	Heterogeneous nuclear ribonucleoprotein Q	-637848464672899	628124319215104
143	NMT1	Glycylpeptide N-tetradecanoyltransferase 1	-258501681594866	402449541376757
144	QPCTL	Glutaminyl-peptide cyclotransferase-like protein	-7738850298846	597550458623243
145	NONO	Non-POU domain-containing octamer-binding protein	-549017921916601	599920664674844
146	NPM1	Nucleophosmin	-223418971860657	991542343214796
147	EIF3I	Eukaryotic translation initiation factor 3 subunit I	946532933871334	626451640915089
148	AAR2	Protein AAR2 homolog	403367269367866	2426286813734
149	TSSC4	Protein TSSC4	-206209743291743	964924060019871
150	PGP	Phosphoglycolate phosphatase	-271190772091301	509950679490987
151	HCFC1	Host cell factor 1;HCF N-terminal chain 1;HCF N-terminal chain 2;HCF N-terminal chain 3;HCF N-terminal chain 4;HCF N-terminal chain 5;HCF N-terminal chain 6;HCF C-terminal chain 1;HCF C-terminal chain 2;HCF C-terminal chain 3;HCF C-terminal chain 4;HCF C-terminal chain 5;HCF C-terminal chain 6	-2643451120323	997319262657485
152	NUDT5	ADP-sugar pyrophosphatase	538392487553067	22536135741132
153	USP14	Ubiquitin carboxyl-terminal hydrolase;Ubiquitin carboxyl-terminal hydrolase 14	-72188199225599	354276075800709
154	CNIH4	Protein cornichon homolog 4	-694528350085099	701334033992903
155	POLA1	DNA polymerase alpha catalytic subunit;DNA polymerase	153707706524033	109276384949119	+
156	ENSA;ARPP19	Alpha-endosulfine	-367288894310365	561224814750755
157	MLLT4	Afadin	-170434478622133	462420706279895
158	SNRPG;SNRPGP15	Small nuclear ribonucleoprotein G;Putative small nuclear ribonucleoprotein G-like protein 15	118642731082577	431566739128939
159	EWSR1	RNA-binding protein EWS	-259141839786533	51237714438451
160	UBE2I	SUMO-conjugating enzyme UBC9	-495790084353466	599920664674844
161	CPNE1	Copine-1	-775389972526336	253520392355801
162	VIM	Vimentin	-197140009237957	95232329717812
163	CAPZB	F-actin-capping protein subunit beta	203896479624031	222671896260626
164	PEA15	Astrocytic phosphoprotein PEA-15	648839464842832	137773946384697
165	PRPS1	Ribose-phosphate pyrophosphokinase 1	398230898478566	184738899746875
166	PABPC4	Polyadenylate-binding protein;Polyadenylate-binding protein 4	-390712163745199	605125120031844
167	RPS6KA3	Ribosomal protein S6 kinase alpha-3	10310069652454	187863721306962
168	HNRNPC	Heterogeneous nuclear ribonucleoproteins C1/C2	-194477737929133	941474864668343
169	ISCU	Iron-sulfur cluster assembly enzyme ISCU, mitochondrial	-116201195695683	855565368178945
170	EIF3H	Eukaryotic translation initiation factor 3 subunit H	-119389747319953	869505246286821
171	MORF4L1	Mortality factor 4-like protein 1	-142447193402587	935654152917934
172	CDIPT	CDP-diacylglycerol--inositol 3-phosphatidyltransferase	-19105852005147	959515019660802
173	CS	Citrate synthase, mitochondrial;Citrate synthase	172193314357068	238650679887549
174	SEC61A1;SEC61A2	Protein transport protein Sec61 subunit alpha isoform 1;Protein transport protein Sec61 subunit alpha isoform 2	-30087910312458	998851581274968
175	ACTR3	Actin-related protein 3	-502257096368365	63231268668678
176	ILF2	Interleukin enhancer-binding factor 2	-264676258680774	994214336141496
177	NXF1	Nuclear RNA export factor 1	-662474686544432	689936045494607
178	RAN	GTP-binding nuclear protein Ran	-5638564262123	609372678866047
179	EIF3C;EIF3CL	Eukaryotic translation initiation factor 3 subunit C;Eukaryotic translation initiation factor 3 subunit C-like protein	-156449578472593	942754057543226
180	RANBP3	Ran-binding protein 3	637149421383601	106560738002772
181	EIF4E2	Eukaryotic translation initiation factor 4E type 2	586688163406333	101131459862107
182	PTMA	Prothymosin alpha;Prothymosin alpha, N-terminally processed;Thymosin alpha-1	-932127512330168	747293805789112
183	USP39	U4/U6.U5 tri-snRNP-associated protein 2	-165318385259932	399605629531201
184	IMMT	MICOS complex subunit MIC60	-6002518083133	674809261735226
185	RBM12B	RNA-binding protein 12B	-29022906180658	998419834793883
186	PCYT1A;PCYT1B	Choline-phosphate cytidylyltransferase A;Choline-phosphate cytidylyltransferase B	342579638071467	251893164193462
187	CHMP2B	Charged multivesicular body protein 2b	739855642897198	694513030922399
188	POLR2B	DNA-directed RNA polymerase II subunit RPB2;DNA-directed RNA polymerase	-5975918468115	684624967321817
189	RPL37A	60S ribosomal protein L37a	-1887682004347	486167138286616
190	NAA50	N-alpha-acetyltransferase 50	734866137023835	101828916029279
191	CKAP2	Cytoskeleton-associated protein 2	-381674058945348	326536886699599
192	SSR3	Translocon-associated protein subunit gamma	-121212078133603	868125820047425
193	DRAP1	Dr1-associated corepressor	-187491539647232	410052315937134
194	CYCS	Cytochrome c	-362514528729996	338730961401392
195	MRPL39	39S ribosomal protein L39, mitochondrial	-38806132630222	998767582116763
196	APEH	Acylamino-acid-releasing enzyme	284576879669143	65394260482329	+
197	ATP5J2-PTCD1;ATP5J2	ATP synthase subunit f, mitochondrial	-452681829532133	607486085186334
198	POLR2H	DNA-directed RNA polymerases I, II, and III subunit RPABC3	-524090474922332	341004170571695
199	PSMC2	26S protease regulatory subunit 7	-107423241766223	864211783845303
200	HNRNPAB	Heterogeneous nuclear ribonucleoprotein A/B	-219918458169513	989385057411073
201	NHP2	H/ACA ribonucleoprotein complex subunit 2	-23146860409725	988263887401784
202	HSPA9	Stress-70 protein, mitochondrial	-3210656443808	537579293720105
203	SEPT11	Septin-11	-100378279950693	621117789950518
204	SEC31A	Protein transport protein Sec31A	152000025759163	340554756840252	+
205	STMN2	Stathmin;Stathmin-2	686874717101678	329234535317672
206	TCEB1	Transcription elongation factor B polypeptide 1	762760165474866	733122559262117
207	ERLIN2	Erlin-2	-306701165514503	991273391080128
208	RPL30	60S ribosomal protein L30	-334486743397777	999643867539142
209	TBCA	Tubulin-specific chaperone A	-445478975153833	56362943555181
210	COPS6	COP9 signalosome complex subunit 6	149329702198903	126953337164049
211	PPP1R2;PPP1R2P3	Protein phosphatase inhibitor 2;Protein phosphatase inhibitor 2-like protein 3	224896999401934	21282690559863
212	MAP4K4;TNIK;MINK1	Mitogen-activated protein kinase kinase kinase kinase 4;TRAF2 and NCK-interacting protein kinase;Misshapen-like kinase 1	134597121199	251893164193462
213	RPL14	60S ribosomal protein L14	-17792474007371	933573043234783
214	SEPT7	Septin-7	-610166996699233	692579826840963
215	UBA5	Ubiquitin-like modifier-activating enzyme 5	-118995277819977	877843544195868
216	TMED2	Transmembrane emp24 domain-containing protein 2	-7622033662443	58231901763678
217	ACIN1	Apoptotic chromatin condensation inducer in the nucleus	-184912364447817	909813773756442
218	HMGB3	High mobility group protein B3	-9385969342792	804009960944127
219	EIF2B4	Translation initiation factor eIF-2B subunit delta	5521245823085	186471040562502
220	XPO7	Exportin-7	400493304331701	171567791880789
221	BZW2	Basic leucine zipper and W2 domain-containing protein 2	363958549457535	169268953863269
222	EIF4G1	Eukaryotic translation initiation factor 4 gamma 1	772793042235533	6677811194006
223	MAP4	Microtubule-associated protein;Microtubule-associated protein 4	-203509490556417	986162997101136
224	DCTN1;DKFZp686E0752	Dynactin subunit 1	-271682952686807	990812570480736
225	NACA	Nascent polypeptide-associated complex subunit alpha, muscle-specific form;Nascent polypeptide-associated complex subunit alpha	-343591796655933	550142517044259
226	RBBP7	Histone-binding protein RBBP7	-974639276469233	735375796109692
227	PPP2R5D	Serine/threonine-protein phosphatase 2A 56 kDa regulatory subunit delta isoform	206430551482503	30243967614967	+
228	CALD1	Caldesmon	-192043896271333	930005639374058
229	PRMT1	Protein arginine N-methyltransferase 1	-222884123986333	418158583000078
230	UBTF	Nucleolar transcription factor 1	-160451772024373	896766566309521
231	NPEPPS	Puromycin-sensitive aminopeptidase	583220338577399	143553935009148
232	RPL27A	60S ribosomal protein L27a	-169087772615613	944947546893299
233	NDUFS8	NADH dehydrogenase [ubiquinone] iron-sulfur protein 8, mitochondrial	-629163387844701	393457941055319
234	SETDB1	Histone-lysine N-methyltransferase SETDB1	-225164987782662	346021098624851
235	IFITM2;IFITM3;IFITM1	Interferon-induced transmembrane protein 1;Interferon-induced transmembrane protein 2;Interferon-induced transmembrane protein 3	-433127313662801	542898522754608
236	PFDN4	Prefoldin subunit 4	100206708443283	664269567652169
237	FAU	40S ribosomal protein S30	175906358458923	66521725852775	+
238	NDUFS7	NADH dehydrogenase [ubiquinone] iron-sulfur protein 7, mitochondrial	-10111715335197	787920797133126
239	DAD1	Dolichyl-diphosphooligosaccharide--protein glycosyltransferase subunit DAD1	522286295763005	277197549359097
240	OTUB1	Ubiquitin thioesterase OTUB1	584803660781366	100206482395776
241	LIG1	DNA ligase;DNA ligase 1	-599226586934166	657629722770714
242	SLC3A2	4F2 cell-surface antigen heavy chain	-682753121314033	70913328526467
243	GABARAPL1;GABARAP	Gamma-aminobutyric acid receptor-associated protein-like 1;Gamma-aminobutyric acid receptor-associated protein	925895699230367	45600086416488	+
244	HMGA2	High mobility group protein HMGI-C	-264494120398797	988753584177729
245	SEC23A	Protein transport protein Sec23A	1872058045315	473962521695213	+
246	NAP1L1	Nucleosome assembly protein 1-like 1	220541963523867	83252782225535	+
247	MRPL48	39S ribosomal protein L48, mitochondrial	-162208569667913	947084276310551
248	TRPT1	tRNA 2-phosphotransferase 1	-101842516828927	762931842723483
249	DSTN	Destrin	-200566489979033	408624756500294
250	TAB3	TGF-beta-activated kinase 1 and MAP3K7-binding protein 3	764482233061935	714563377949201
251	POLDIP3	Polymerase delta-interacting protein 3	-259244618203633	989842826724807
252	EIF4B	Eukaryotic translation initiation factor 4B	189583553749043	43988053130684	+
253	COPZ1	Coatomer subunit zeta-1	659262571265934	86373070919513
254	PPP1CC	Serine/threonine-protein phosphatase;Serine/threonine-protein phosphatase PP1-gamma catalytic subunit	-181805997034597	949311488427407
255	ARL1	ADP-ribosylation factor-like protein 1	202665831975201	300409492811884
256	CNPY2	Protein canopy homolog 2	-359218395985768	507523936665554
257	AK2	Adenylate kinase 2, mitochondrial;Adenylate kinase 2, mitochondrial;Adenylate kinase 2, mitochondrial, N-terminally processed	-373071671023868	541931800999802
258	MYL6	Myosin light polypeptide 6	-705289411432991	371875680784896
259	TIA1	Nucleolysin TIA-1 isoform p40	-200375870564893	968033442936799
260	ARPC4-TTLL3;ARPC4	Actin-related protein 2/3 complex subunit 4	-195531192379833	44889253128827
261	CLTA	Clathrin light chain A	-152390431162307	89534919273829
262	CPSF6	Cleavage and polyadenylation specificity factor subunit 6	-819113483384599	774253111710427
263	PARP2	Poly [ADP-ribose] polymerase 2	-175371367162277	956942565946718
264	DPP3	Dipeptidyl peptidase 3	12088717143252	394853961863471	+
265	NUP160	Nuclear pore complex protein Nup160	-24546236798002	994485494648811
266	SNW1	SNW domain-containing protein 1	-117141728404433	88328534201674
267	KLC1	Kinesin light chain 1	188384929620293	170795867857476	+
268	CDK2	Cyclin-dependent kinase 2	218104964056666	238254581360144
269	PSMA6	Proteasome subunit alpha type;Proteasome subunit alpha type-6	-410695335693253	31094697130309
270	PFN2	Profilin;Profilin-2	105133025157063	355359468491147	+
271	MRPS22	28S ribosomal protein S22, mitochondrial	-16980540789402	939685060437819
272	MRPS27	28S ribosomal protein S27, mitochondrial	-221067043369667	97125528117236
273	PUS1	tRNA pseudouridine synthase;tRNA pseudouridine synthase A, mitochondrial	-126517209816699	393457941055319
274	HNRNPH1	Heterogeneous nuclear ribonucleoprotein H;Heterogeneous nuclear ribonucleoprotein H, N-terminally processed	-23823542744403	991805711765153
275	ERC1	ELKS/Rab6-interacting/CAST family member 1	-676044486832566	645723924199291
276	NELFCD;TH1L	Negative elongation factor C/D	-177624148898803	947684449258767
277	ERGIC3	Endoplasmic reticulum-Golgi intermediate compartment protein 3	-11354964946603	845023042012899
278	NCSTN	Nicastrin	-955681513209433	827771691950167
279	DNPH1	2-deoxynucleoside 5-phosphate N-hydrolase 1	487402731096767	143553935009148
280	TPD52	Tumor protein D52	-218381388305517	986039452977124
281	CD44	CD44 antigen	-823789895768101	790526752624228
282	HADHA	Trifunctional enzyme subunit alpha, mitochondrial;Long-chain enoyl-CoA hydratase;Long chain 3-hydroxyacyl-CoA dehydrogenase	-319183174946067	599920664674844
283	EMC4	ER membrane protein complex subunit 4	-14044733245101	926124768176823
284	DUT	Deoxyuridine 5-triphosphate nucleotidohydrolase, mitochondrial	-158514602235565	390155979794892
285	RPL28	60S ribosomal protein L28	-288934880634963	995658321489875
286	TLE3	Transducin-like enhancer protein 3	20306129644638	32769435922611	+
287	ANP32A	Acidic leucine-rich nuclear phosphoprotein 32 family member A	810306579524067	657283438589877
288	WDR61	WD repeat-containing protein 61;WD repeat-containing protein 61, N-terminally processed	-369157200736699	55110746871173
289	AKR7A2	Aflatoxin B1 aldehyde reductase member 2	-142357100124701	438775185249245
290	IST1	IST1 homolog	-666343626615365	718132811390761
291	RPS17	40S ribosomal protein S17	-986162804994667	806504340194896
292	RNF40	E3 ubiquitin-protein ligase BRE1B	-133929668264553	892717090497579
293	HAGH	Hydroxyacylglutathione hydrolase, mitochondrial	165090665625367	104608568661164	+
294	HN1L	Hematological and neurological expressed 1-like protein	130801177775767	180175584501825	+
295	CYB5B	Cytochrome b5 type B	-195595154106803	97292643721896
296	CIAPIN1	Anamorsin	120287936425477	429262946602264	+
297	DHX30	Putative ATP-dependent RNA helicase DHX30	-25602456881537	990432447479596
298	NUPL1	Nucleoporin p58/p45	-315362624341499	463388406355028
299	CSNK1D;CSNK1E	Casein kinase I isoform delta	210985111986365	249056820772794
300	TPM1	Tropomyosin alpha-1 chain	-641134188818005	346021098624851
301	PDIA3	Protein disulfide-isomerase A3	217077700998343	26601690253087	+
302	KPNA4	Importin subunit alpha-3	615880529593997	249865728178727
303	NSF	Vesicle-fusing ATPase	-1345779900086	50509698369648
304	EIF5A;EIF5AL1	Eukaryotic translation initiation factor 5A;Eukaryotic translation initiation factor 5A-1;Eukaryotic translation initiation factor 5A-1-like	-570382563680199	619244103157615
305	SRSF2	Serine/arginine-rich splicing factor 2	-168099729838027	942912633561112
306	LUC7L3	Luc7-like protein 3	-216498825492337	351059254439513
307	DNAJB12	DnaJ homolog subfamily B member 12	-10445591689815	762536680487678
308	ALDOA	Fructose-bisphosphate aldolase;Fructose-bisphosphate aldolase A	-320410259747367	503640739246009
309	TRABD	TraB domain-containing protein	-1188023990324	8173268049161
310	OLA1	Obg-like ATPase 1	142314919664899	278467997275861
311	PTRH2	Peptidyl-tRNA hydrolase 2, mitochondrial	-231199839996797	989842826724807
312	LIMD2	LIM domain-containing protein 2	779020092687168	648619880625533
313	DDX5	Probable ATP-dependent RNA helicase DDX5	-16655446850566	963296478816216
314	SRSF1	Serine/arginine-rich splicing factor 1	-208050988356157	981238005670421
315	SCO1	Protein SCO1 homolog, mitochondrial	-323916325844307	999159002440005
316	SNRPN;SNRPB	Small nuclear ribonucleoprotein-associated proteins B and B;Small nuclear ribonucleoprotein-associated protein N	-1283970434709	411004528832707
317	NIP7	60S ribosome subunit biogenesis protein NIP7 homolog	-183993105711753	858777071525676
318	SAP30BP	SAP30-binding protein	-114064378664944	879675860891553
319	CDKN2A	Cyclin-dependent kinase inhibitor 2A	-127169888235995	34693556918032
320	ZNF207	BUB3-interacting and GLEBS motif-containing protein ZNF207	-118515833263973	844405604476656
321	BUB3	Mitotic checkpoint protein BUB3	-14208254126566	869779972084112
322	KATNAL2	Katanin p60 ATPase-containing subunit A-like 2	13411643102165	187619943295789	+
323	FAM32A	Protein FAM32A	112712218158377	267855483133956	+
324	LONP1	Lon protease homolog, mitochondrial	-16485190574194	956150116990693
325	DAZAP1	DAZ-associated protein 1	-16903217705625	92536966052549
326	POLR2I	DNA-directed RNA polymerase II subunit RPB9	-429855076144834	524987658975782
327	RPS15	40S ribosomal protein S15	-14757403522341	922686286490384
328	PRKCSH	Glucosidase 2 subunit beta	100081340021423	399831058070856	+
329	TMEM205	Transmembrane protein 205	-18956921853456	975264393678486
330	EIF1	Eukaryotic translation initiation factor 1	-629341705745299	654435873769969
331	WBP2	WW domain-binding protein 2	257346114362168	26255242756747
332	COPE	Coatomer subunit epsilon	537556971104834	113678880655664
333	NUP62	Nuclear pore glycoprotein p62	4549170500784	140355349506327
334	AP2S1	AP-2 complex subunit sigma	-673977329550501	706109412370932
335	RPS5	40S ribosomal protein S5;40S ribosomal protein S5, N-terminally processed	215378290407433	246449997049516	+
336	NAPA	Alpha-soluble NSF attachment protein	433412413332232	193495659805104
337	EPS15L1	Epidermal growth factor receptor substrate 15-like 1	-945730493835633	62158587067374
338	POLD1	DNA polymerase;DNA polymerase delta catalytic subunit	-158221105946766	476951429941042
339	AGPS	Alkyldihydroxyacetonephosphate synthase, peroxisomal	-10665164649636	842854840670617
340	DDX39A	ATP-dependent RNA helicase DDX39A	-212511702725317	984432586242187
341	PDLIM1	PDZ and LIM domain protein 1	939273845216967	626451640915089
342	ACOT7	Cytosolic acyl coenzyme A thioester hydrolase	-387639745167997	295623782416733
343	AIP	AH receptor-interacting protein	2899174500663	246637241811846
344	STXBP3	Syntaxin-binding protein 3	-547531191290667	688611193423019
345	PSMD11	26S proteasome non-ATPase regulatory subunit 11	-412760620779601	544831385996618
346	PSMD12	26S proteasome non-ATPase regulatory subunit 12	-111373596974263	690377225933799
347	PSMD9	26S proteasome non-ATPase regulatory subunit 9	802828517826866	720097840167391
348	PGRMC1	Membrane-associated progesterone receptor component 1	-172542845576087	902081248377954
349	SUPT5H	Transcription elongation factor SPT5	-103949463993947	845946132253764
350	DFFA	DNA fragmentation factor subunit alpha	116736460258173	696320089979439
351	CLIC1	Chloride intracellular channel protein 1	254737870934332	312273128163318
352	EIF3F	Eukaryotic translation initiation factor 3 subunit F	-127330943897097	901398625640256
353	IPO5	Importin-5	457515627185665	137773946384697
354	SAP18	Histone deacetylase complex subunit SAP18	-192184258868156	911309723695346
355	IGF2BP3	Insulin-like growth factor 2 mRNA-binding protein 3	-1005953549717	792377593414017
356	DNM1L	Dynamin-1-like protein	31185995481986	7493369713942	+
357	PSMD14	26S proteasome non-ATPase regulatory subunit 14	-16589315616724	915286574678661
358	ZNF593	Zinc finger protein 593	-605211629455134	652606933743642
359	KPNA3	Importin subunit alpha-4	754734730866067	865820380265763
360	SDCBP	Syntenin-1	521277459509433	16090895828442
361	NOP56	Nucleolar protein 56	-29828630587914	987007458641783
362	PDXK	Pyridoxal kinase	-294674629635866	511891876894195
363	TOR1A	Torsin-1A	376977121454968	222671896260626
364	PDCD5	Programmed cell death protein 5	78673967326066	266286601692287
365	PRMT5	Protein arginine N-methyltransferase 5;Protein arginine N-methyltransferase 5, N-terminally processed	126152772819487	220285947874412	+
366	SLC9A3R1	Na(+)/H(+) exchange regulatory cofactor NHE-RF1	-1093166017706	372341787513665
367	TCERG1	Transcription elongation regulator 1	-307862442813903	993460573951767
368	PSMA7	Proteasome subunit alpha type-7	911312537655663	311830859044492
369	SCAMP3	Secretory carrier-associated membrane protein 3	-23786793075715	990335806079991
370	BCKDK	[3-methyl-2-oxobutanoate dehydrogenase [lipoamide]] kinase, mitochondrial	-3284637913253	511406596117379
371	GIPC1	PDZ domain-containing protein GIPC1	1427609540331	458734130638641	+
372	HAT1	Histone acetyltransferase type B catalytic subunit	335118250706135	1826731950839
373	MYL12B;MYL12A;MYL9	Myosin regulatory light chain 12B;Myosin regulatory light chain 12A;Myosin regulatory light polypeptide 9	-182619540802066	420547954151674
374	PPP1R12A	Protein phosphatase 1 regulatory subunit 12A	195563566546083	52197337486856	+
375	GAK	Cyclin-G-associated kinase	622102388213	105126132110731
376	HNRNPDL	Heterogeneous nuclear ribonucleoprotein D-like	-159563557522163	90655171945119
377	XPO1	Exportin-1	-132331977316666	415294376973084
378	PFAS	Phosphoribosylformylglycinamidine synthase	-376648084396066	552072191525998
379	SCAMP1	Secretory carrier-associated membrane protein 1	-947538382339901	823102433941262
380	SCAMP2	Secretory carrier-associated membrane protein 2	-202486972140623	98078165204694
381	ARPC2	Actin-related protein 2/3 complex subunit 2	752467568362327	306980317031508
382	ARPC3	Actin-related protein 2/3 complex subunit 3	374610310573335	218478663218006
383	PGRMC2	Membrane-associated progesterone receptor component 2	-104433851784553	741570131050658
384	SURF4	Surfeit locus protein 4	-169153177160157	958370484119089
385	SPTLC1	Serine palmitoyltransferase 1	-11882500170436	888563078121678
386	OGT	UDP-N-acetylglucosamine--peptide N-acetylglucosaminyltransferase 110 kDa subunit	-119145171649593	881747393447769
387	PMM2	Phosphomannomutase 2;Phosphomannomutase	181147040747534	26420929384653
388	PPM1G	Protein phosphatase 1G	7752101296612	685524618005466
389	EIF3D	Eukaryotic translation initiation factor 3 subunit D	-1350801922552	905668749020671
390	IPO8	Importin-8	285305091502733	4185152951862	+
391	STX7	Syntaxin-7	-129644116876327	894397105928901
392	ARPC5	Actin-related protein 2/3 complex subunit 5	198864388229635	222671896260626
393	DHX15	Pre-mRNA-splicing factor ATP-dependent RNA helicase DHX15	734007495836234	773137135096161
394	PSMD3	26S proteasome non-ATPase regulatory subunit 3	-538716035154666	330135321319286
395	ZW10	Centromere/kinetochore protein zw10 homolog	167156005519387	203914755028949	+
396	MAP3K7;DKFZp586F0420	Mitogen-activated protein kinase kinase kinase 7	372991003446283	2.31348e+09	+
397	EEF1E1;EEF1E1-BLOC1S5	Eukaryotic translation elongation factor 1 epsilon-1	-109358522998037	849299429571867
398	HNRNPR	Heterogeneous nuclear ribonucleoprotein R	-232972851540357	967925690497261
399	TXNL1	Thioredoxin-like protein 1	-9153381787101	796418113039586
400	TPD52L2	Tumor protein D54	627467835281633	916989038873828
401	PPIH	Peptidyl-prolyl cis-trans isomerase H;Peptidyl-prolyl cis-trans isomerase	-622956222182502	665349170435949
402	EPB41L2	Band 4.1-like protein 2	-157644034313827	935310364430084
403	DENR	Density-regulated protein	248820260419533	21260896413793	+
404	XPOT	Exportin-T	16662608606599	88175105509901	+
405	TIMM44	Mitochondrial import inner membrane translocase subunit TIM44	861270321681166	559855263906688
406	TRAPPC3	Trafficking protein particle complex subunit 3	345392913588666	179261843890458
407	ASNA1	ATPase ASNA1	7042423563163	755814373886006
408	ACTN4	Alpha-actinin-4	680373482566985	340549163765583
409	HTATSF1	HIV Tat-specific factor 1	554718581883268	137204633097847
410	AP1G1	AP-1 complex subunit gamma-1	18011125598652	58895957510854	+
411	NARS	Asparagine--tRNA ligase, cytoplasmic	115023299568247	506885115725933
412	NUDT21	Cleavage and polyadenylation specificity factor subunit 5	-154446356896507	945717141711618
413	CALU	Calumenin	119937539428133	265946779631753	+
414	DHX16	Putative pre-mRNA-splicing factor ATP-dependent RNA helicase DHX16	-12588519553765	874659318689237
415	PRPSAP2	Phosphoribosyl pyrophosphate synthase-associated protein 2	165671850276733	113540364814105	+
416	SPAG9	C-Jun-amino-terminal kinase-interacting protein 4	-104162058552834	347850737141523
417	ACSL4	Long-chain-fatty-acid--CoA ligase 4	370162256196235	342370277229286
418	PLIN3	Perilipin-3	4045568653406	153746987531602
419	PRMT3	Protein arginine N-methyltransferase 3	316481504412433	1921285005312	+
420	KPNA6	Importin subunit alpha-7	395341166767899	381693550986558
421	EIF1B	Eukaryotic translation initiation factor 1b	-124895308662953	791268149419856
422	SNX2	Sorting nexin-2	18577993768908	42289129923644	+
423	DPM1	Dolichol-phosphate mannosyltransferase subunit 1	-144498392298	926500404407878
424	USO1	General vesicular transport factor p115	135609242768173	934482805488098
425	PQBP1	Polyglutamine-binding protein 1	-118075333644163	835588526685988
426	TIMM17B	Mitochondrial import inner membrane translocase subunit Tim17-B	-326675211379057	997298588590576
427	EDF1	Endothelial differentiation-related factor 1	-21333402369167	343281914777331
428	DNAJA2	DnaJ homolog subfamily A member 2	155341440879783	189133001909697	+
429	CUTA	Protein CutA	-373130696883675	329234535317672
430	WDR1	WD repeat-containing protein 1	-6542148460806	601814807256423
431	ROCK2	Rho-associated protein kinase 2	-130846521005301	454202481193076
432	GGCT	Gamma-glutamylcyclotransferase	-274970209964659	32339868156558
433	PDCD6	Programmed cell death protein 6	104467948974923	505422947122878
434	ATP6V1G1	V-type proton ATPase subunit G 1	111846997060453	350759399801292	+
435	H2AFY	Core histone macro-H2A.1	-37782923189101	988537658469065
436	SH3BGRL	SH3 domain-binding glutamic acid-rich-like protein	-752692571182166	682402941007698
437	FLNB	Filamin-B	163855190716273	262156618089253	+
438	VPS26A	Vacuolar protein sorting-associated protein 26A	12378470559273	434524542048709	+
439	PMPCB	Mitochondrial-processing peptidase subunit beta	-603995550264766	693019682968492
440	PSIP1	PC4 and SFRS1-interacting protein	-20236087974626	974159736078569
441	NDUFS3	NADH dehydrogenase [ubiquinone] iron-sulfur protein 3, mitochondrial	-12917793133679	894397105928901
442	SF3B1	Splicing factor 3B subunit 1	-255932593637467	99428294031219
443	CSDE1	Cold shock domain-containing protein E1	-97148733822633	278467997275861
444	NPM3	Nucleoplasmin-3	-917449308987466	814915449214739
445	SNRNP200	U5 small nuclear ribonucleoprotein 200 kDa helicase	-257154815863766	414817339250029
446	TIPRL	TIP41-like protein	268051516830401	213201278256312
447	PPM1B	Protein phosphatase 1B	28850705583182	2861315806269	+
448	NUP155	Nuclear pore complex protein Nup155	-6108584205352	683292384133491
449	CRTAP	Cartilage-associated protein	837377973487499	68016897853481
450	RNASEH2A	Ribonuclease H2 subunit A	622840587345933	136920565534497
451	EIF3G	Eukaryotic translation initiation factor 3 subunit G	12643778055647	232252378173546	+
452	EIF3J	Eukaryotic translation initiation factor 3 subunit J	-871780847717734	780001235780182
453	ZMPSTE24	CAAX prenyl protease 1 homolog	-992357598064501	805437566205839
454	IDH1	Isocitrate dehydrogenase [NADP] cytoplasmic	633200338796565	119285374961839
455	BCAS2	Pre-mRNA-splicing factor SPF27	-852355396868468	779239160850348
456	DNAJC8	DnaJ homolog subfamily C member 8	-101449748079723	840980364822239
457	FLOT1	Flotillin-1	-478032523163313	999987010411499
458	GLRX3	Glutaredoxin-3	314146369105799	179940944891898
459	CLPX	ATP-dependent Clp protease ATP-binding subunit clpX-like, mitochondrial	-34389842108279	998627467556618
460	SRP72	Signal recognition particle subunit SRP72	-189560298516068	533223382113434
461	DDAH1	N(G),N(G)-dimethylarginine dimethylaminohydrolase 1	122612398960733	359347410991373
462	MTA2	Metastasis-associated protein MTA2	-215734643473367	958626665214642
463	TOMM70A	Mitochondrial import receptor subunit TOM70	-229383281788227	992105996181012
464	UBXN7	UBX domain-containing protein 7	-336398581089599	545314477754584
465	PRPF6	Pre-mRNA-processing factor 6	-36783803526037	999512211870614
466	FBXO21	F-box only protein 21	352334055154753	1213626974498	+
467	AP2A2	AP-2 complex subunit alpha-2	-579982103868501	601341442301894
468	LETM1	LETM1 and EF-hand domain-containing protein 1, mitochondrial	-126881544475577	852006560955603
469	ZRANB2	Zinc finger Ran-binding domain-containing protein 2	45856430077734	289144114440973
470	KIF4A	Chromosome-associated kinesin KIF4A	-22507484247954	929823993109458
471	VAPB	Vesicle-associated membrane protein-associated protein B/C	-359878165127003	405297406634282
472	SNAPIN	SNARE-associated protein Snapin	10885164293719	289457303032112	+
473	PGLS	6-phosphogluconolactonase	855870840479701	561420562873808
474	SMC2	Structural maintenance of chromosomes protein 2	-876545932976035	765689178914228
475	IPO7	Importin-7	129680244967233	255610795539762	+
476	CD2BP2	CD2 antigen cytoplasmic tail-binding protein 2	-111632240265232	399132036808082
477	AHSA1	Activator of 90 kDa heat shock protein ATPase homolog 1	145758444308277	46147829746639	+
478	PSMG1	Proteasome assembly chaperone 1	20028912300192	26397061866525	+
479	ACSL3	Long-chain-fatty-acid--CoA ligase 3	-108748808178317	820059055108102
480	SNAP29	Synaptosomal-associated protein 29;Synaptosomal-associated protein	34952925317922	4.38455e+09	+
481	LSM8	U6 snRNA-associated Sm-like protein LSm8	106155685014233	126414257717246
482	AP2A1	AP-2 complex subunit alpha-1	-601362177134734	656261998142669
483	BAG3	BAG family molecular chaperone regulator 3	48052592645122	306922948360014	+
484	TXNDC12	Thioredoxin domain-containing protein 12	2330269857715	14260022046779	+
485	CLPTM1	Cleft lip and palate transmembrane protein 1	52386758129168	36768731331322
486	TOMM40	Mitochondrial import receptor subunit TOM40 homolog	-227499029547183	97686163963084
487	PAK4	Serine/threonine-protein kinase PAK 4	632438431133989	293457884791054
488	ACTL6A	Actin-like protein 6A	-134522007798547	889795776648357
489	CYB5A	Cytochrome b5	-27629106312711	997193622520131
490	LDHA	L-lactate dehydrogenase A chain	112667005690067	301719562701931
491	CYB5R3	NADH-cytochrome b5 reductase 3;NADH-cytochrome b5 reductase 3 membrane-bound form;NADH-cytochrome b5 reductase 3 soluble form	-179638594023753	96781769618917
492	MT-CO2	Cytochrome c oxidase subunit 2	-162491231040843	952603747830479
493	SOD1	Superoxide dismutase [Cu-Zn]	-215409155099033	429647327249133
494	PNP	Purine nucleoside phosphorylase	133161332789353	233123324591697	+
495	GOT2	Aspartate aminotransferase, mitochondrial	-311115944076599	511891876894195
496	PGK1	Phosphoglycerate kinase 1	673411865569674	313158314185689
497	CA2	Carbonic anhydrase 2	-333332835052766	391570373393727
498	ASS1	Argininosuccinate synthase	529512854671533	237068157276517
499	C3	Complement C3;Complement C3 beta chain;C3-beta-c;Complement C3 alpha chain;C3a anaphylatoxin;Acylation stimulating protein;Complement C3b alpha chain;Complement C3c alpha chain fragment 1;Complement C3dg fragment;Complement C3g fragment;Complement C3d fragment;Complement C3f fragment;Complement C3c alpha chain fragment 2	288363500253664	335103428801928
500	CSTA	Cystatin-A;Cystatin-A, N-terminally processed	923076199978466	131597520833793
501	TFRC	Transferrin receptor protein 1;Transferrin receptor protein 1, serum form	132131349616168	257198623260888
502	CSTB	Cystatin-B	979462241182932	389918341231853	+
503	ANXA1	Annexin A1;Annexin	553051323051566	11697005110795
504	OAT	Ornithine aminotransferase, mitochondrial;Ornithine aminotransferase, hepatic form;Ornithine aminotransferase, renal form	741111319411233	916989038873828
505	GAPDH	Glyceraldehyde-3-phosphate dehydrogenase	224422915512534	237068157276517
506	HSPB1	Heat shock protein beta-1	751836586740202	6677811194006
507	TYMS	Thymidylate synthase	786894956215101	659025355829956
508	RPN1	Dolichyl-diphosphooligosaccharide--protein glycosyltransferase subunit 1	-533508577027299	615959983770132
509	RPN2	Dolichyl-diphosphooligosaccharide--protein glycosyltransferase subunit 2	-603422185569135	591375243499706
510	GNAI2	Guanine nucleotide-binding protein G(i) subunit alpha-2	-175276306672917	961253396997366
511	HIST1H2AC;HIST3H2A;HIST1H2AB	Histone H2A type 1-C;Histone H2A type 3;Histone H2A type 1-B/E	-259218675331437	918942755143782
512	ATP1A1	Sodium/potassium-transporting ATPase subunit alpha-1	-777220292331067	730793668805963
513	SLC25A5	ADP/ATP translocase 2;ADP/ATP translocase 2, N-terminally processed	-156101685252343	953438496667647
514	EIF2S1	Eukaryotic translation initiation factor 2 subunit 1	-789785694833834	776944890406533
515	RPLP2	60S acidic ribosomal protein P2	-17382479855566	965606600055878
516	RPLP0;RPLP0P6	60S acidic ribosomal protein P0;60S acidic ribosomal protein P0-like	-15414006937388	936338071496222
517	SSB	Lupus La protein	-2807842317541	511406596117379
518	KRT18	Keratin, type I cytoskeletal 18	-173301549865257	966502800045377
519	UROD	Uroporphyrinogen decarboxylase	122164912019173	222814718826623	+
520	CDK1;CDC2	Cyclin-dependent kinase 1	223507332676933	211332893861972
521	ATP5B	ATP synthase subunit beta, mitochondrial;ATP synthase subunit beta	-15183946084021	946479530636723
522	ENO1	Alpha-enolase	-199533335832303	441662988102243
523	GPI	Glucose-6-phosphate isomerase	212643650677423	24408194666493	+
524	TPM3	Tropomyosin alpha-3 chain	595627753668701	129398164544436
525	EPHX1	Epoxide hydrolase 1	772142065509399	932284022416361
526	LDHB	L-lactate dehydrogenase B chain;L-lactate dehydrogenase	-871985943037335	39582009928338
527	P4HB	Protein disulfide-isomerase	6956771210932	849197080128685
528	ANXA2;ANXA2P2	Annexin A2;Annexin;Putative annexin A2-like protein	762356659833342	3229511724134
529	CAPN1	Calpain-1 catalytic subunit	29170120172601	796643108547765
530	TUBB	Tubulin beta chain	-558078069569963	375608550934531
531	PFN1	Profilin-1	482010524270269	129398164544436
532	APRT	Adenine phosphoribosyltransferase	130722487160357	255610795539762	+
533	EPRS	Bifunctional glutamate/proline--tRNA ligase;Glutamate--tRNA ligase;Proline--tRNA ligase	-135388985826827	867293516739924
534	HSP90AA1	Heat shock protein HSP 90-alpha	369477387103253	2.40133e+09	+
535	FH	Fumarate hydratase, mitochondrial	-481539998121034	578017348306542
536	ANXA6	Annexin A6;Annexin	180179353223727	220285947874412	+
537	HSP90AB1	Heat shock protein HSP 90-beta	340903244521737	7.61506e+08	+
538	SRPR	Signal recognition particle receptor subunit alpha	-337523245062832	48665236266359
539	ASNS	Asparagine synthetase [glutamine-hydrolyzing]	12107604153364	845074769615629
540	PDHA1	Pyruvate dehydrogenase E1 component subunit alpha, somatic form, mitochondrial	-283002113692587	988153169903269
541	CYC1	Cytochrome c1, heme protein, mitochondrial	-337231483415093	998285737662984
542	SNRPB2	U2 small nuclear ribonucleoprotein B	-174485310529543	939849257187989
543	SNRNP70	U1 small nuclear ribonucleoprotein 70 kDa	-19651106602464	964000041893151
544	GNAI3	Guanine nucleotide-binding protein G(k) subunit alpha	-13894489626257	914251812480424
545	ANXA5	Annexin A5;Annexin	206037286889066	234310821085772
546	SNRPA	U1 small nuclear ribonucleoprotein A	-257534079448177	995629820318036
547	GSTP1	Glutathione S-transferase P	962522286597468	475363396143573	+
548	HMGB1	High mobility group protein B1	165039330491034	237858794387633
549	TPM1	Tropomyosin alpha-1 chain	-119099704718793	879154224993813
550	ANXA4	Annexin;Annexin A4	186930844577797	48739631317896	+
551	CNP	2,3-cyclic-nucleotide 3-phosphodiesterase	-17795156455694	961982916745598
552	SNRPA1	U2 small nuclear ribonucleoprotein A	-14069689253433	89534919273829
553	PARP1	Poly [ADP-ribose] polymerase 1	-163769746963493	960141711380658
554	LTA4H	Leukotriene A-4 hydrolase	-3504234214101	515773599240961
555	ALDOC	Fructose-bisphosphate aldolase C;Fructose-bisphosphate aldolase	1388441209768	289144114440973
556	H2AFV;H2AFZ	Histone H2A.V;Histone H2A.Z;Histone H2A	-30293724842848	992481175790273
557	CISD3	CDGSH iron-sulfur domain-containing protein 3, mitochondrial	740058288774767	79269281755136
558	U2AF1;U2AF1L4	Splicing factor U2AF 35 kDa subunit;Splicing factor U2AF 26 kDa subunit	-831821838537068	7460720718797
559	CALM2;CALM3;CALM1	Calmodulin-2	-6879331135439	684624967321817
560	DLAT	Dihydrolipoyllysine-residue acetyltransferase component of pyruvate dehydrogenase complex, mitochondrial;Acetyltransferase component of pyruvate dehydrogenase complex	-170564272774063	955213375005495
561	TXN	Thioredoxin	165250495212487	189133001909697	+
562	COX5B	Cytochrome c oxidase subunit 5B, mitochondrial	-285707255085563	978800499152155
563	MGST1	Microsomal glutathione S-transferase 1	-222516388386987	990384207718989
564	PRKAR1A	cAMP-dependent protein kinase type I-alpha regulatory subunit;cAMP-dependent protein kinase type I-alpha regulatory subunit, N-terminally processed	-708394122137732	691258928181343
565	ESD	S-formylglutathione hydrolase	3867012529777	144728995880473
566	HSPD1	60 kDa heat shock protein, mitochondrial	570159193316666	112180934758907
567	HSPA5	78 kDa glucose-regulated protein	330503754990699	234703779660461
568	HSPA8	Heat shock cognate 71 kDa protein	479291889432433	154668852702832
569	PDHB	Pyruvate dehydrogenase E1 component subunit beta, mitochondrial	-23871634240468	986285810196434
570	LAMP1	Lysosome-associated membrane glycoprotein 1	-22543332632767	29910149968331
571	TOP1	DNA topoisomerase 1	-158734521696097	876788202291996
572	TOP2A	DNA topoisomerase 2-alpha	-218944094809083	841606836908097
573	MTHFD1	C-1-tetrahydrofolate synthase, cytoplasmic;Methylenetetrahydrofolate dehydrogenase;Methenyltetrahydrofolate cyclohydrolase;Formyltetrahydrofolate synthetase;C-1-tetrahydrofolate synthase, cytoplasmic, N-terminally processed	-1715746574679	439256317383872
574	ADH5	Alcohol dehydrogenase class-3	-552424536719599	660360303473176
575	CDK4	Cyclin-dependent kinase 4	10789308054997	312190395290017	+
576	PRPS2	Ribose-phosphate pyrophosphokinase 2	134216300318167	391148367544887	+
577	PABPC1	Polyadenylate-binding protein 1;Polyadenylate-binding protein	-602830590848966	673912028923628
578	PCNA	Proliferating cell nuclear antigen	139311497163987	330135321319286
579	SLC25A6	ADP/ATP translocase 3;ADP/ATP translocase 3, N-terminally processed	-20378789530704	984298960917655
580	PIP	Prolactin-inducible protein	180407927716293	315379605674949	+
581	CKB	Creatine kinase B-type	123478415822967	275929441764605
582	ACTN1	Alpha-actinin-1	469279201993333	166990430905974
583	XRCC6	X-ray repair cross-complementing protein 6	-460493910665566	556892220953565
584	XRCC5	X-ray repair cross-complementing protein 5	2745601285057	341914727845852
585	UNG;DKFZp781L1143	Uracil-DNA glycosylase	955453643148466	79862316598409
586	COX4I1	Cytochrome c oxidase subunit 4 isoform 1, mitochondrial	-27690707678507	997064116824408
587	RNH1	Ribonuclease inhibitor	-167476968185329	318487340523432
588	EEF2	Elongation factor 2	881674394760866	624767631127683
589	PDIA4	Protein disulfide-isomerase A4	601164773157635	124273200425615
590	ALAD	Delta-aminolevulinic acid dehydratase	101751187362341	36768731331322
591	PLS3	Plastin-3	154523825508734	265039390239079
592	ETFA	Electron transfer flavoprotein subunit alpha, mitochondrial	-420713032351734	579452045848326
593	PRKAR2A	cAMP-dependent protein kinase type II-alpha regulatory subunit	-27339555311055	983550334096189
594	GTF2F2	General transcription factor IIF subunit 2	236192977707934	232742161989632
595	MIF	Macrophage migration inhibitory factor	271905431517486	171505545978768	+
596	FDPS	Farnesyl pyrophosphate synthase	859852353128568	780920340341861
597	AKR1A1	Alcohol dehydrogenase [NADP(+)]	122636396403473	90186226243558
598	PKM	Pyruvate kinase PKM;Pyruvate kinase	552790242720267	11671465798326
599	HSP90B1	Endoplasmin	131204804603123	196042475995072	+
600	HNRNPL	Heterogeneous nuclear ribonucleoprotein L	-21590718222351	973784338191075
601	JUP	Junction plakoglobin	-403203648181553	997441095805536
602	AKR1B1	Aldose reductase	-540416391140006	48665236266359
603	GSPT1;GSPT2	Eukaryotic peptide chain release factor GTP-binding subunit ERF3A;Eukaryotic peptide chain release factor GTP-binding subunit ERF3B	179606997599847	396094340801262	+
604	EZR	Ezrin	406371462781601	311388806576981
605	UCHL3	Ubiquitin carboxyl-terminal hydrolase isozyme L3;Ubiquitin carboxyl-terminal hydrolase	537611347976998	299537265737717
606	NME1	Nucleoside diphosphate kinase A	-737618505943467	651233401829992
607	RPS2	40S ribosomal protein S2	-177354456208257	92743391940022
608	DSP	Desmoplakin	-274722791637683	919541698141608
609	RPA2	Replication protein A 32 kDa subunit	8235897522924	150700570428133
610	HIST1H2AA;H2AFX	Histone H2A type 1-A;Histone H2AX	-153284521195993	877580275972152
611	CBR1	Carbonyl reductase [NADPH] 1	236953369109357	13857723061796	+
612	HIST1H1C	Histone H1.2	-24875204994534	986224494891798
613	POR	NADPH--cytochrome P450 reductase	-550561488701433	669864678680714
614	ATP2A2	Sarcoplasmic/endoplasmic reticulum calcium ATPase 2	-909009012080534	783791301063337
615	STMN1	Stathmin	176174038664135	257198623260888
616	YBX3	Y-box-binding protein 3	-170745220758907	952603747830479
617	HSPA6	Heat shock 70 kDa protein 6	326753481542935	179261843890458
618	HMGA1	High mobility group protein HMG-I/HMG-Y	-561473550116668	615959983770132
619	GOT1	Aspartate aminotransferase, cytoplasmic	123262031806877	121631052234286
620	PRKACA;KIN27;PRKACB	cAMP-dependent protein kinase catalytic subunit alpha;cAMP-dependent protein kinase catalytic subunit beta	-419225433678633	553036681148614
621	PFKL	ATP-dependent 6-phosphofructokinase, liver type	171728978331997	272667148844639	+
622	PSMC3	26S protease regulatory subunit 6A	-9368706656135	821415663815458
623	TCP1	T-complex protein 1 subunit alpha	134064721070907	207928715481068	+
624	RPL35A	60S ribosomal protein L35a	-26718271184954	996305716832326
625	ARF4	ADP-ribosylation factor 4	-594716163965535	587089849048739
626	RPL7	60S ribosomal protein L7	-206640435582943	969202833997133
627	VCL	Vinculin	-1985043705287	441181521093558
628	NELFE	Negative elongation factor E	-116045638157893	873046662835951
629	PGAM1	Phosphoglycerate mutase 1	383279050930467	166990430905974
630	RCC1	Regulator of chromosome condensation	-211280962501657	984631599319528
631	HK1	Hexokinase-1	299870408826566	542898522754608
632	POLR2C	DNA-directed RNA polymerase II subunit RPB3	430716829140998	359809410564375
633	TRIM21	E3 ubiquitin-protein ligase TRIM21	233501568632357	108227337050639	+
634	EIF2AK2	Interferon-induced, double-stranded RNA-activated protein kinase	-240301784750267	391098785847666
635	SRM	Spermidine synthase	507733687180997	301282642891151
636	CSNK2A2	Casein kinase II subunit alpha	453143936908067	244228468843612
637	ATP2B1	Plasma membrane calcium-transporting ATPase 1;Calcium-transporting ATPase	-5762882746822	656261998142669
638	EIF2S2	Eukaryotic translation initiation factor 2 subunit 2	-160566569148133	91834084708698
639	ANXA7	Annexin A7	114942836337999	26711944757711
640	BTF3	Transcription factor BTF3	-225972913400001	443589504192857
641	BTF3	Transcription factor BTF3	-378814124627834	535159737807169
642	M6PR	Cation-dependent mannose-6-phosphate receptor	-10132530096293	802217081837628
643	COX5A	Cytochrome c oxidase subunit 5A, mitochondrial	-135094379895683	883795012471178
644	LMNB1	Lamin-B1	-161803494388863	936508290556392
645	FLNA	Filamin-A	7150916268538	824663219565295
646	VDAC1	Voltage-dependent anion-selective channel protein 1	-220887612686747	986468663905718
647	SDHB	Succinate dehydrogenase [ubiquinone] iron-sulfur subunit, mitochondrial	-177921133357703	972441837849846
648	OSBP	Oxysterol-binding protein 1	122624599917663	342805113228613	+
649	FBL	rRNA 2-O-methyltransferase fibrillarin	-23533841661626	987474211799504
650	GART	Trifunctional purine biosynthetic protein adenosine-3;Phosphoribosylamine--glycine ligase;Phosphoribosylformylglycinamidine cyclo-ligase;Phosphoribosylglycinamide formyltransferase	570700506697867	117225816525825
651	PAICS	Multifunctional protein ADE2;Phosphoribosylaminoimidazole-succinocarboxamide synthase;Phosphoribosylaminoimidazole carboxylase	806935415465668	619733714791492
652	SCP2	Non-specific lipid-transfer protein	103847711021533	524651662342961
653	UBA1	Ubiquitin-like modifier-activating enzyme 1	425732836787986	321609865688048
654	NME1-NME2;NME2;NME1	Nucleoside diphosphate kinase;Nucleoside diphosphate kinase B	-562636719464134	611257298551307
655	HNRNPA2B1;HNRPA2B1	Heterogeneous nuclear ribonucleoproteins A2/B1	-207515325136367	977206982910475
656	UQCRC2	Cytochrome b-c1 complex subunit 2, mitochondrial	-22094612236616	990432447479596
657	SFPQ	Splicing factor, proline- and glutamine-rich	-123137560066953	878892842639799
658	TUBG1;TUBG2	Tubulin gamma-1 chain;Tubulin gamma-2 chain	-1864812482199	424854396860807
659	PPIB	Peptidyl-prolyl cis-trans isomerase B	161428999897767	469776416996024	+
660	RPS3	40S ribosomal protein S3	-5134213340992	601814807256423
661	AHCY	Adenosylhomocysteinase	103971257451299	29910149968331
662	CFL1	Cofilin-1	-312053494331134	484711560059273
663	RRM1	Ribonucleoside-diphosphate reductase large subunit	21373599431186	33962387474435	+
664	KDELR1	ER lumen protein-retaining receptor 1;ER lumen protein-retaining receptor	-109061142920703	828432208119211
665	EEF1B2	Elongation factor 1-beta	187295707639567	40634523976694	+
666	ACP1	Low molecular weight phosphotyrosine protein phosphatase	-307427800600068	495388426149204
667	ACAT1	Acetyl-CoA acetyltransferase, mitochondrial	-504922680458668	618306449013442
668	MCM3	DNA replication licensing factor MCM3	296786764236567	214326474888903
669	AZGP1	Zinc-alpha-2-glycoprotein	-505602242790533	583751262598916
670	RPS12	40S ribosomal protein S12	-978783103506267	79932928522115
671	DNAJB1	DnaJ homolog subfamily B member 1	276784637495299	218478663218006
672	ATP5A1	ATP synthase subunit alpha, mitochondrial	-222460506752413	991586624140373
673	PSMA1	Proteasome subunit alpha type-1	497434982873367	147396290537683
674	PSMA3	Proteasome subunit alpha type-3	-28746284924934	354276075800709
675	PSMA4	Proteasome subunit alpha type-4;Proteasome subunit alpha type;Proteasome subunit beta type	271293277989367	192078562267713
676	MSN	Moesin	456445269879066	22536135741132
677	U2AF2	Splicing factor U2AF 65 kDa subunit	-790644252683034	713432429617387
678	RPL13	60S ribosomal protein L13	-180573802407427	954943305448967
679	HMGB2	High mobility group protein B2	-988856890390566	823774330947559
680	TARS	Threonine--tRNA ligase, cytoplasmic	2154061086028	46620814002236	+
681	VARS	Valine--tRNA ligase	178739332452501	29129797286971
682	EEF1G	Elongation factor 1-gamma	-411001481996699	575145603139193
683	YWHAQ	14-3-3 protein theta	618976150408233	100668262877085
684	MAPK3	Mitogen-activated protein kinase 3;Mitogen-activated protein kinase	-120269239858434	411957141950233
685	ATP6V0C	V-type proton ATPase 16 kDa proteolipid subunit	-101894848158087	806504340194896
686	RPA1	Replication protein A 70 kDa DNA-binding subunit;Replication protein A 70 kDa DNA-binding subunit, N-terminally processed	368046730203666	161225293064796
687	APEX1	DNA-(apurinic or apyrimidinic site) lyase;DNA-(apurinic or apyrimidinic site) lyase, mitochondrial	-11008774631872	856446064990853
688	CALR	Calreticulin	18038850706401	46026923670983	+
689	CANX	Calnexin	-1371592612074	460002201085161
690	PSMA5	Proteasome subunit alpha type-5	114542457653067	451921355166173	+
691	MAPK1	Mitogen-activated protein kinase 1	-132699387572634	415294376973084
692	TPP2	Tripeptidyl-peptidase 2	-827264215294334	714717359549227
693	TKT	Transketolase	221253350324434	2426286813734
694	EEF1D	Elongation factor 1-delta	-168389631089566	463388406355028
695	EEF1D	Elongation factor 1-delta	-341699437919499	48180087947825
696	MARCKS	Myristoylated alanine-rich C-kinase substrate	-471635147164	598024721636786
697	GNA11	Guanine nucleotide-binding protein subunit alpha-11	-186185503335873	972539216514687
698	ERP29	Endoplasmic reticulum resident protein 29	207497504405998	219998764219819
699	PRDX6	Peroxiredoxin-6	2867310568414	3561324608576	+
700	PRDX5	Peroxiredoxin-5, mitochondrial	-425748332656533	558818478906442
701	PRDX3	Thioredoxin-dependent peroxide reductase, mitochondrial	304937007254933	21923803746312
702	ATP5D	ATP synthase subunit delta, mitochondrial	-189603499536157	960638382485083
703	RPL12	60S ribosomal protein L12	-198748458825463	983961557000327
704	ECHS1	Enoyl-CoA hydratase, mitochondrial	175313608195999	245030185269751
705	PEBP1	Phosphatidylethanolamine-binding protein 1;Hippocampal cholinergic neurostimulating peptide	200901000879867	32067255184099	+
706	PDIA3	Protein disulfide-isomerase A3	197006521219703	48739631317896	+
707	PPP2R1A	Serine/threonine-protein phosphatase 2A 65 kDa regulatory subunit A alpha isoform	108631431659113	367035211837839	+
708	PPIF	Peptidyl-prolyl cis-trans isomerase F, mitochondrial;Peptidyl-prolyl cis-trans isomerase	-816745357150101	775023844015934
709	HMOX2	Heme oxygenase 2	-932861380783101	746479607644199
710	LRPAP1	Alpha-2-macroglobulin receptor-associated protein	1380893086466	260275116664462	+
711	SDHA	Succinate dehydrogenase [ubiquinone] flavoprotein subunit, mitochondrial	-233372571624683	989942732807547
712	MAT2A	S-adenosylmethionine synthase isoform type-2	993334032889766	404849803391983	+
713	RRM2	Ribonucleoside-diphosphate reductase subunit M2	918349424859065	66077034794601
714	DNAJA1	DnaJ homolog subfamily A member 1	359390309449465	178584336184542
715	UQCRC1	Cytochrome b-c1 complex subunit 1, mitochondrial	-215420382002733	989691730464751
716	ATIC	Bifunctional purine biosynthesis protein PURH;Phosphoribosylaminoimidazolecarboxamide formyltransferase;IMP cyclohydrolase	9068724956361	53217523851049
717	HNRNPH3	Heterogeneous nuclear ribonucleoprotein H3	-235706982924447	981908900494919
718	CASP14	Caspase-14;Caspase-14 subunit p17, mature form;Caspase-14 subunit p10, mature form;Caspase-14 subunit p20, intermediate form;Caspase-14 subunit p8, intermediate form	-242414915538823	989229465975186
719	YWHAB	14-3-3 protein beta/alpha;14-3-3 protein beta/alpha, N-terminally processed	2092517710161	220379633434246
720	YWHAB	14-3-3 protein beta/alpha;14-3-3 protein beta/alpha, N-terminally processed	349198829597965	168942202466008
721	SFN	14-3-3 protein sigma	215497637946006	321609865688048
722	STIP1	Stress-induced-phosphoprotein 1	292780736546366	21282690559863
723	S100A11	Protein S100-A11;Protein S100-A11, N-terminally processed	3051465891285	192078562267713
724	PRDX2	Peroxiredoxin-2	178561097735653	73156234441532	+
725	PYCR1	Pyrroline-5-carboxylate reductase 1, mitochondrial;Pyrroline-5-carboxylate reductase	157646720314957	96641939200089	+
726	KIF5B	Kinesin-1 heavy chain	527586892109667	132984693916806
727	CSTF2	Cleavage stimulation factor subunit 2	-1266848780411	813876163640751
728	MCM4	DNA replication licensing factor MCM4	-449821732482315	392042083229829
729	MCM5	DNA replication licensing factor MCM5;DNA helicase	103367313053797	628138674059384
730	MCM7	DNA replication licensing factor MCM7	104332404320697	992871622673943
731	SHMT2	Serine hydroxymethyltransferase, mitochondrial;Serine hydroxymethyltransferase	18871191718303	82814609687506	+
732	HSPA4	Heat shock 70 kDa protein 4	905692487948997	312715613391153
733	CTNNA1	Catenin alpha-1	328951546226034	521109068989445
734	PHB	Prohibitin	-20286895184125	977206982910475
735	SERPINB6	Serpin B6	994654458592435	648619880625533
736	NF2	Merlin	319666862283065	188912273808758
737	RDX	Radixin	216249939710298	256788779441336
738	RPA3	Replication protein A 14 kDa subunit	103428614247136	412456393076255	+
739	RFC4	Replication factor C subunit 4	-568047444418666	637878214913833
740	RFC2	Replication factor C subunit 2	-723983131137968	645723924199291
741	RPL22	60S ribosomal protein L22	-740269798040967	739512373342276
742	GTF2F1	General transcription factor IIF subunit 1	431370131823233	151003384702268
743	MYH9	Myosin-9	24511259370634	14947693383752	+
744	BSG	Basigin	-223967151603407	992274246669791
745	FUS	RNA-binding protein FUS	-884872262819166	796418113039586
746	PPM1A	Protein phosphatase 1A	33667606926152	3950524188058	+
747	ARL2	ADP-ribosylation factor-like protein 2	-777226223159766	719409428582497
748	TRIM23	E3 ubiquitin-protein ligase TRIM23	-18638235917394	975445385379541
749	MAP2K2	Dual specificity mitogen-activated protein kinase kinase 2	-683745008041066	496844684428482
750	ATP5C1	ATP synthase subunit gamma, mitochondrial	-15342470150874	943070916462514
751	ATP6V1E1	V-type proton ATPase subunit E 1	19355570274364	86813933296137	+
752	CPOX	Oxygen-dependent coproporphyrinogen-III oxidase, mitochondrial	125968213655687	303791103121585	+
753	RPL4	60S ribosomal protein L4	-394378944173227	999205713981829
754	PGM1	Phosphoglucomutase-1	734162286647268	152218698248951
755	SRP14	Signal recognition particle 14 kDa protein	-916615087949868	786424002281211
756	TAGLN2	Transgelin-2	202690169934737	116810134780369	+
757	TALDO1	Transaldolase	460452030498833	157456543396746
758	ETFB	Electron transfer flavoprotein subunit beta	256914167565299	229620197569594
759	RBMX	RNA-binding motif protein, X chromosome;RNA-binding motif protein, X chromosome, N-terminally processed	-213071905674027	981982441549818
760	COIL	Coilin	826968127282134	633217940748916
761	ATP6V1A	V-type proton ATPase catalytic subunit A	9206894774972	451921355166173	+
762	EIF4A3	Eukaryotic initiation factor 4A-III;Eukaryotic initiation factor 4A-III, N-terminally processed	-979768735793765	818354360407664
763	RPS19	40S ribosomal protein S19	-14629616940728	934792389098982
764	RPL3	60S ribosomal protein L3	-281705877256807	98781684381945
765	FEN1	Flap endonuclease 1	-177530659523047	972246390435563
766	TXLNA	Alpha-taxilin	-468599606977599	590899492398037
767	CCT6A	T-complex protein 1 subunit zeta	187928595284247	40363023816493	+
768	MDH1	Malate dehydrogenase, cytoplasmic;Malate dehydrogenase	-204954473795301	477921131125937
769	MDH2	Malate dehydrogenase, mitochondrial;Malate dehydrogenase	-5747702184098	680175674660226
770	RFC5	Replication factor C subunit 5	-2913461264458	487137601953983
771	RFC3	Replication factor C subunit 3	-409883583505033	555446856520599
772	BUD31	Protein BUD31 homolog	415102593956699	29475670942039
773	NAA10	N-alpha-acetyltransferase 10	147459292493777	201531357379799	+
774	GARS	Glycine--tRNA ligase	148093988923157	29554383021831	+
775	IARS	Isoleucine--tRNA ligase, cytoplasmic	-280456872928043	994780266251314
776	ECI1;DCI	Enoyl-CoA delta isomerase 1, mitochondrial	146715884045566	268788411622177
777	TMPO	Lamina-associated polypeptide 2, isoform alpha;Thymopoietin;Thymopentin	-21983376120056	988263887401784
778	SKIV2L2	Superkiller viralicidic activity 2-like 2	-28049511145666	998045745491173
779	RPS27	40S ribosomal protein S27	230937188405697	57512935781561	+
780	LRPPRC	Leucine-rich PPR motif-containing protein, mitochondrial	-24872570576777	995514568326493
781	MSH2	DNA mismatch repair protein Msh2	-138886012558507	918139550900671
782	RANBP1	Ran-specific GTPase-activating protein	676423347231798	85333277475798
783	PSMC4	26S protease regulatory subunit 6B	-663452660083935	687726871836682
784	TSFM	Elongation factor Ts, mitochondrial;Elongation factor Ts	399778542745565	17025169344422
785	ACADSB	Short/branched chain specific acyl-CoA dehydrogenase, mitochondrial	-378584668861766	519654193590897
786	USP5	Ubiquitin carboxyl-terminal hydrolase 5	182204593600017	103082695352494	+
787	RANGAP1	Ran GTPase-activating protein 1	-700233689575766	710855885559027
788	RECQL	ATP-dependent DNA helicase Q1	-624354285094468	648022492961798
789	NOP2	Probable 28S rRNA (cytosine(4447)-C(5))-methyltransferase	-272677507439593	997747817666769
790	RPS10	40S ribosomal protein S10	-636274870699101	681067205664768
791	GNPDA1	Glucosamine-6-phosphate isomerase 1;Glucosamine-6-phosphate isomerase	892705938968334	628138674059384
792	IQGAP1	Ras GTPase-activating-like protein IQGAP1	22086298709176	17142623370162	+
793	CAPZA2	F-actin-capping protein subunit alpha-2	-446319262970666	607014132397069
794	EIF1AX;EIF1AY	Eukaryotic translation initiation factor 1A, X-chromosomal;Eukaryotic translation initiation factor 1A, Y-chromosomal	-882602923771167	762141205612367
795	QARS	Glutamine--tRNA ligase	644865560348934	174552992108191
796	ATP5O	ATP synthase subunit O, mitochondrial	638024294580199	245030185269751
797	ARCN1	Coatomer subunit delta	129901022737773	406111017732768	+
798	PSMD8	26S proteasome non-ATPase regulatory subunit 8	217431766453001	328784435297773
799	CCT5	T-complex protein 1 subunit epsilon	179205139295167	60300975178341	+
800	PITPNB	Phosphatidylinositol transfer protein beta isoform	219245876322083	114623415309351	+
801	MARCKSL1	MARCKS-related protein	-109701010640393	866457718811472
802	RPL34	60S ribosomal protein L34	-17671292598079	914251812480424
803	NASP	Nuclear autoantigenic sperm protein	494890797512532	126953337164049
804	FASN	Fatty acid synthase;[Acyl-carrier-protein] S-acetyltransferase;[Acyl-carrier-protein] S-malonyltransferase;3-oxoacyl-[acyl-carrier-protein] synthase;3-oxoacyl-[acyl-carrier-protein] reductase;3-hydroxyacyl-[acyl-carrier-protein] dehydratase;Enoyl-[acyl-carrier-protein] reductase;Oleoyl-[acyl-carrier-protein] hydrolase	139473262903623	125835107267652	+
805	DHPS	Deoxyhypusine synthase	125078934579433	188375459845974	+
806	CCT3	T-complex protein 1 subunit gamma	143480698387913	135921055677591	+
807	TUFM	Elongation factor Tu, mitochondrial	-4326487376043	584228490129129
808	SARS	Serine--tRNA ligase, cytoplasmic	250152772432373	57856638585036	+
809	CSNK1E	Casein kinase I isoform epsilon	-354422593791866	555446856520599
810	MCM2	DNA replication licensing factor MCM2	-297483906396466	520139174743554
811	ACADVL	Very long-chain specific acyl-CoA dehydrogenase, mitochondrial	207475345155077	126414103159988	+
812	TMED10	Transmembrane emp24 domain-containing protein 10	-100206077666793	828102155161997
813	EIF2B2	Translation initiation factor eIF-2B subunit beta	19875018481361	214460044898206	+
814	SEPHS1	Selenide, water dikinase 1	197993491649366	23039875860695
815	GMPS	GMP synthase [glutamine-hydrolyzing]	672025513514999	138630865782647
816	MRE11A	Double-strand break repair protein MRE11A	804264502846532	137204633097847
817	IDH3A	Isocitrate dehydrogenase [NAD] subunit alpha, mitochondrial	650519487568801	155594395523344
818	SULT1A1;SULT1A2	Sulfotransferase 1A1;Sulfotransferase;Sulfotransferase 1A2	1125776082151	30390758777505
819	GDI2	Rab GDP dissociation inhibitor beta	-263409962742434	466776617886566
820	EMD	Emerin	-184438863501263	975983058897602
821	SERPINH1	Serpin H1	-2981454508732	475981831794319
822	ST13;ST13P4	Hsc70-interacting protein;Putative protein FAM10A4	-190349240819867	445517031142169
823	VASP	Vasodilator-stimulated phosphoprotein	242046541401233	260900025552789
824	DNM2	Dynamin-2	113425464833799	318042095228353
825	CCT8	T-complex protein 1 subunit theta	229910840581937	15228835747629	+
826	CCT4	T-complex protein 1 subunit delta	15680876721389	112464158222705	+
827	FXR1	Fragile X mental retardation syndrome-related protein 1	-306740235330934	491505337190893
828	DAP3	28S ribosomal protein S29, mitochondrial	-232242242982497	956811159739027
829	DUSP3	Dual specificity protein phosphatase 3	790470858123633	687316058644853
830	GALK1	Galactokinase	-167571855363601	442626117620988
831	SSR4	Translocon-associated protein subunit delta	-15580779312988	953161345406018
832	BCAP31	B-cell receptor-associated protein 31	-7312689399887	473073698967676
833	PSMD7	26S proteasome non-ATPase regulatory subunit 7	-479663963864534	556892220953565
834	HDGF	Hepatoma-derived growth factor	878811401426335	284427268252322
835	PGD	6-phosphogluconate dehydrogenase, decarboxylating	-3233925610157	479375866609494
836	KPNA1	Importin subunit alpha-5;Importin subunit alpha-5, N-terminally processed	8172282982063	725660805997798
837	NCBP2	Nuclear cap-binding protein subunit 2	1886076875502	450340043253662
838	ARHGDIA	Rho GDP-dissociation inhibitor 1	544147194107	345107329813563
839	HNRNPF	Heterogeneous nuclear ribonucleoprotein F;Heterogeneous nuclear ribonucleoprotein F, N-terminally processed	-261453173137823	996381798320471
840	MSH6	DNA mismatch repair protein Msh6	-853947285561501	768821390751626
841	SMS	Spermine synthase	-296477482880434	485681929365367
842	THOP1	Thimet oligopeptidase	167953674311897	276557707528115	+
843	CAPZA1	F-actin-capping protein subunit alpha-1	-3421706331651	551589858996668
844	NUP98	Nuclear pore complex protein Nup98-Nup96;Nuclear pore complex protein Nup98;Nuclear pore complex protein Nup96	-2896226558231	998316167817864
845	BLVRA	Biliverdin reductase A	854561062862466	775078065142427
846	PPP5C	Serine/threonine-protein phosphatase 5;Serine/threonine-protein phosphatase	153286839412313	27115.3	+
847	ACLY	ATP-citrate synthase	10258410166704	457366136213277	+
848	METAP1	Methionine aminopeptidase 1	-192505618516123	981761218594499
849	SUCLG1	Succinyl-CoA ligase [ADP/GDP-forming] subunit alpha, mitochondrial	-131471795672173	861369134217353
850	COPB1	Coatomer subunit beta	13238368761569	232252378173546	+
851	COPA	Coatomer subunit alpha;Xenin;Proxenin	529845592556767	11671465798326
852	SUB1	Activated RNA polymerase II transcriptional coactivator p15	818171654650034	788755606979738
853	CLNS1A	Methylosome subunit pICln	13273039439626	224511272155707	+
854	RARS	Arginine--tRNA ligase, cytoplasmic	-298376853435435	449857482955741
855	YARS	Tyrosine--tRNA ligase, cytoplasmic;Tyrosine--tRNA ligase, cytoplasmic, N-terminally processed	163127151409127	119024490173734	+
856	ATP1B3	Sodium/potassium-transporting ATPase subunit beta-3	-136029086794733	926874765134825
857	RAD23A	UV excision repair protein RAD23 homolog A	-822334887343466	775408715449886
858	RAD23B	UV excision repair protein RAD23 homolog B	141291761927643	180910995050812	+
859	ALDH18A1	Delta-1-pyrroline-5-carboxylate synthase;Glutamate 5-kinase;Gamma-glutamyl phosphate reductase	519319935407007	390155979794892
860	PSMD4	26S proteasome non-ATPase regulatory subunit 4	-12111333818824	891019350873752
861	DRG2	Developmentally-regulated GTP-binding protein 2	146283495054953	29964855103079	+
862	CSE1L	Exportin-2	8992294776635	681951080661976
863	VCP	Transitional endoplasmic reticulum ATPase	153106323196163	12468242466037	+
864	MFAP1	Microfibrillar-associated protein 1	-590423160904325	356578786426578
865	HADHB	Trifunctional enzyme subunit beta, mitochondrial;3-ketoacyl-CoA thiolase	-14928133079095	941635795379612
866	MANF	Mesencephalic astrocyte-derived neurotrophic factor	4039116786134	183360197486214
867	ADAR	Double-stranded RNA-specific adenosine deaminase	-36479562483424	998986543384205
868	SEC13	Protein SEC13 homolog	-5138413088828	627658212486335
869	NHP2L1	NHP2-like protein 1;NHP2-like protein 1, N-terminally processed	-260986725502267	978222361730484
870	EIF3B	Eukaryotic translation initiation factor 3 subunit B	-351202033245933	51334763733641
871	MARS	Methionine--tRNA ligase, cytoplasmic	-113082716634727	736205339349949
872	MAZ	Myc-associated zinc finger protein	-206267882759363	982778281275161
873	ATP5EP2;ATP5E	ATP synthase subunit epsilon-like protein, mitochondrial;ATP synthase subunit epsilon, mitochondrial	117974922649953	134943063444839
874	ATP5I	ATP synthase subunit e, mitochondrial	10236229715741	322503866354881
875	CTBP2	C-terminal-binding protein 2	-230804694993977	990528442450249
876	STX17	Syntaxin-17	-214111842096366	488593403882621
877	NUP107	Nuclear pore complex protein Nup107	583397151777701	107524356410528
878	MTPN	Myotrophin	174018768622583	415012935527355	+
879	TPI1	Triosephosphate isomerase	819901488222367	750098152332379
880	SEC61B	Protein transport protein Sec61 subunit beta	-214793644975837	974159736078569
881	GABARAPL2	Gamma-aminobutyric acid receptor-associated protein-like 2	-125207603860413	9023080871848
882	EIF4A1	Eukaryotic initiation factor 4A-I	-316713259943932	503155315571518
883	RPS20	40S ribosomal protein S20	-25897820239776	995572444325408
884	S100A10	Protein S100-A10	29963455848714	254684669468966	+
885	CDC42	Cell division control protein 42 homolog	-189400066557801	435409211524454
886	UBE2N;UBE2NL	Ubiquitin-conjugating enzyme E2 N;Putative ubiquitin-conjugating enzyme E2 N-like	-421021420656369	557855479541178
887	ACTR2	Actin-related protein 2	-493871685294499	583273940978583
888	ACTR1A	Alpha-centractin	-944490877016101	745256129678149
889	COPS2	COP9 signalosome complex subunit 2	415251167347433	145910451626137
890	ARF1;ARF3	ADP-ribosylation factor 1;ADP-ribosylation factor 3	-122746014169266	387801142700107
891	ABCE1	ATP-binding cassette sub-family E member 1	236048717184966	216208698936663
892	RAP1B;RAP1A	Ras-related protein Rap-1b;Ras-related protein Rap-1b-like protein;Ras-related protein Rap-1A	-736801036064499	592326436859683
893	RPS3A	40S ribosomal protein S3a	-825204339254399	768430983185153
894	RPL26;RPL26L1	60S ribosomal protein L26;60S ribosomal protein L26-like 1	-136816066517457	865898575121047
895	PSME3	Proteasome activator complex subunit 3	937879663298567	431888402609726	+
896	RPL27	60S ribosomal protein L27	-165172845115813	946782476148951
897	RHOA	Transforming protein RhoA	-128286208837723	904557236941937
898	HSPE1;HSPE1-MOB4	10 kDa heat shock protein, mitochondrial	287983023280447	526150667092513
899	SUMO2	Small ubiquitin-related modifier 2	-160359941012493	950039760871451
900	DCAF7	DDB1- and CUL4-associated factor 7	284104995286339	370943903070365
901	WDR5	WD repeat-containing protein 5	-10804575927608	864775609807187
902	HNRNPK	Heterogeneous nuclear ribonucleoprotein K	-471578758744	584705623026916
903	YWHAG	14-3-3 protein gamma;14-3-3 protein gamma, N-terminally processed	488683238192901	133542281188528
904	RPS7	40S ribosomal protein S7	222453535324773	431888402609726	+
905	PPP1CA	Serine/threonine-protein phosphatase PP1-alpha catalytic subunit;Serine/threonine-protein phosphatase	-9960683138068	815951232846644
906	PPP1CB	Serine/threonine-protein phosphatase PP1-beta catalytic subunit;Serine/threonine-protein phosphatase	-484129519870167	640190589435625
907	PSMC5	26S protease regulatory subunit 8	-703438531920995	380755896842385
908	RPS15A	40S ribosomal protein S15a	-979772614063433	815606361644529
909	RPS16	40S ribosomal protein S16	-128330225612127	911097037181426
910	YWHAE	14-3-3 protein epsilon	5411973620064	110942745382271
911	RPS23	40S ribosomal protein S23	-127311363306033	901854058699016
912	RPS18	40S ribosomal protein S18	-118009060299293	858487086046262
913	RPS13	40S ribosomal protein S13	-185538831875303	967274087130095
914	RPS11	40S ribosomal protein S11	-947499549446365	816983499894199
915	SNRPE	Small nuclear ribonucleoprotein E	583939127510468	331036884987945
916	LSM3	U6 snRNA-associated Sm-like protein LSm3	-604747810220366	62158587067374
917	SNRPD1	Small nuclear ribonucleoprotein Sm D1	-20556054450698	960638382485083
918	SNRPD2	Small nuclear ribonucleoprotein Sm D2	-22008048838635	983481120915668
919	SNRPD3	Small nuclear ribonucleoprotein Sm D3	-1785145735077	439737517577922
920	ARF6	ADP-ribosylation factor 6	-187438642653467	975893997311314
921	RPL7A	60S ribosomal protein L7a	-30425956680804	982778281275161
922	POLR2G	DNA-directed RNA polymerase II subunit RPB7	915954975595133	712724878692042
923	ETF1	Eukaryotic peptide chain release factor subunit 1	-766206366410734	762141205612367
924	RPS4X	40S ribosomal protein S4, X isoform	-991443631234134	836867988002425
925	RPS6	40S ribosomal protein S6	-171079477784827	947684449258767
926	HIST1H4A	Histone H4	-18250030560175	892233834691997
927	RAB1A	Ras-related protein Rab-1A	334585899501967	207253301076962
928	RPL23	60S ribosomal protein L23	632465053804932	11242967297345
929	UBE2D2;UBE2D3	Ubiquitin-conjugating enzyme E2 D2;Ubiquitin-conjugating enzyme E2 D3	-17924080068399	973118674994185
930	RPS25	40S ribosomal protein S25	-126219841050543	891019350873752
931	RPS26;RPS26P11	40S ribosomal protein S26;Putative 40S ribosomal protein S26-like 1	-453966045113301	531286432052138
932	RPS28	40S ribosomal protein S28	11755042044698	121893565296662
933	GNB1;GNB2	Guanine nucleotide-binding protein G(I)/G(S)/G(T) subunit beta-1	-17708167457785	970953413493642
934	RBX1	E3 ubiquitin-protein ligase RBX1;E3 ubiquitin-protein ligase RBX1, N-terminally processed	302927355226432	176897566058738
935	RPL31	60S ribosomal protein L31	-133722886835457	887071748089023
936	RPL11	60S ribosomal protein L11	-388369328843675	390155979794892
937	RPL8	60S ribosomal protein L8	-22060890097459	9695167327382
938	PPIA	Peptidyl-prolyl cis-trans isomerase A;Peptidyl-prolyl cis-trans isomerase A, N-terminally processed;Peptidyl-prolyl cis-trans isomerase	-426719412508634	535643729793376
939	FKBP1A;FKBP12-Exip2;FKBP1C	Peptidyl-prolyl cis-trans isomerase FKBP1A;Peptidyl-prolyl cis-trans isomerase	8586898201929	106560738002772
940	RPS27A;UBC;UBB;UBA52	Ubiquitin-40S ribosomal protein S27a;Ubiquitin;40S ribosomal protein S27a;Polyubiquitin-C;Ubiquitin;Ubiquitin-60S ribosomal protein L40;Ubiquitin;60S ribosomal protein L40;Polyubiquitin-B;Ubiquitin	525188592725133	126414257717246
941	TRA2B	Transformer-2 protein homolog beta	-296910098951677	998851581274968
942	RAC1	Ras-related C3 botulinum toxin substrate 1	-8711467996636	805437566205839
943	GNAS	Guanine nucleotide-binding protein G(s) subunit alpha isoforms XLas;Guanine nucleotide-binding protein G(s) subunit alpha isoforms short	-37303600769904	99990743484471
944	YWHAZ	14-3-3 protein zeta/delta	102960322296667	268370762932248
945	PPP2R2A	Serine/threonine-protein phosphatase 2A 55 kDa regulatory subunit B alpha isoform	970823955620033	52765252437251
946	RPL38	60S ribosomal protein L38	4072233551272	6.34867e+09	+
947	SKP1	S-phase kinase-associated protein 1	2839486955096	217342147299914
948	GNB2L1	Guanine nucleotide-binding protein subunit beta-2-like 1;Guanine nucleotide-binding protein subunit beta-2-like 1, N-terminally processed	-495678763100365	618306449013442
949	ACTG1	Actin, cytoplasmic 2;Actin, cytoplasmic 2, N-terminally processed	-108634642280013	862226053615303
950	PPP2CA	Serine/threonine-protein phosphatase 2A catalytic subunit alpha isoform	320570366221499	222289016174925
951	YBX1	Nuclease-sensitive element-binding protein 1	-170486802314417	968033442936799
952	SEC11A	Signal peptidase complex catalytic subunit SEC11A;Signal peptidase complex catalytic subunit SEC11	-213100369031383	985410691003469
953	TPM4	Tropomyosin alpha-4 chain	113742486902307	396094340801262	+
954	ACTA1;ACTC1;ACTA2;ACTG2	Actin, alpha skeletal muscle;Actin, alpha cardiac muscle 1;Actin, aortic smooth muscle;Actin, gamma-enteric smooth muscle	-388459053072937	999881237931781
955	UBE2L3	Ubiquitin-conjugating enzyme E2 L3	479845757583133	177908426112598
956	EEF1A1;EEF1A1P5	Elongation factor 1-alpha 1;Putative elongation factor 1-alpha-like 3;Elongation factor 1-alpha	-808274377498634	771933038339114
957	TUBA1B	Tubulin alpha-1B chain	-567993730159866	662630759083908
958	TUBA4A	Tubulin alpha-4A chain	-408949907473067	588995471167293
959	TUBB4B	Tubulin beta-4B chain	-398161524474006	37374097267831
960	PAFAH1B2	Platelet-activating factor acetylhydrolase IB subunit beta	557241706986732	114181143207841
961	EIF4G2	Eukaryotic translation initiation factor 4 gamma 2	-931766544212502	699154047252967
962	GTF2I	General transcription factor II-I	-882596555202433	801136915055433
963	CCT2	T-complex protein 1 subunit beta	372090963831013	3.2941e+07	+
964	RAE1	mRNA export factor	-222873760266677	983756813102551
965	GSTO1	Glutathione S-transferase omega-1	434377936109434	130494753713179
966	PRKDC	DNA-dependent protein kinase catalytic subunit	-123744962144033	845638843953739
967	DCD	Dermcidin;Survival-promoting peptide;DCD-1	-773904578510933	77463864258868
968	MRPS35	28S ribosomal protein S35, mitochondrial	-132683537984087	893679263659396
969	SARNP	SAP domain-containing ribonucleoprotein	-26770269848777	997539757566773
970	TXNL4A	Thioredoxin-like protein 4A	-105824397218297	851107817550173
971	ARF5	ADP-ribosylation factor 5	-994750866315166	82974830655578
972	ERH	Enhancer of rudimentary homolog	549965148569767	33827686973694
973	RBM10	RNA-binding protein 10	-118551653425867	88757032702655
974	RBM3	RNA-binding protein 3	-969327258023867	815951232846644
975	SLC25A3	Phosphate carrier protein, mitochondrial	-200404115215007	982491656195921
976	GTF2B	Transcription initiation factor IIB	-134906474656547	918139550900671
977	FKBP3	Peptidyl-prolyl cis-trans isomerase FKBP3	-102497007916063	847476457896078
978	SORD	Sorbitol dehydrogenase	8986395007624	683736292915017
979	HNRNPU	Heterogeneous nuclear ribonucleoprotein U	-249899724953403	995572444325408
980	SPTBN1	Spectrin beta chain, non-erythrocytic 1	-155568664514077	880195993516594
981	TIAL1	Nucleolysin TIAR	-280282511704037	995064341678103
982	SET;SETSIP	Protein SET;Protein SETSIP	194276303479734	258429868949342
983	FABP5	Fatty acid-binding protein, epidermal	-267642462934533	456134947466971
984	SLC7A5	Large neutral amino acids transporter small subunit 1	-126601727686117	88757032702655
985	DR1	Protein Dr1	-221582467369101	396292885326073
986	PFKP	ATP-dependent 6-phosphofructokinase, platelet type	19693786078504	119024490173734	+
987	DSG1	Desmoglein-1	-298416960335973	998679583721718
988	MAP2K1	Dual specificity mitogen-activated protein kinase kinase 1	-10892774408224	871147818731045
989	FKBP4	Peptidyl-prolyl cis-trans isomerase FKBP4;Peptidyl-prolyl cis-trans isomerase FKBP4, N-terminally processed	401665224968427	3.40514e+09	+
990	RPL6	60S ribosomal protein L6	-307861910475183	998546749893039
991	SLC25A11	Mitochondrial 2-oxoglutarate/malate carrier protein	-180809275602593	956811159739027
992	LMNB2	Lamin-B2	-154184549055097	943544009179345
993	PTS	6-pyruvoyl tetrahydrobiopterin synthase	2282461403312	13463062459197	+
994	UBXN1	UBX domain-containing protein 1	4076521808236	147396290537683
995	GLO1	Lactoylglutathione lyase	276582148167765	188212854764409
996	SSBP1	Single-stranded DNA-binding protein, mitochondrial	-880903300067901	779620366565754
997	YWHAH	14-3-3 protein eta	312060921958835	202487475693244
998	PLP2	Proteolipid protein 2	-200518376623001	606542058944681
999	CSTF1	Cleavage stimulation factor subunit 1	-158397794714347	917331058087803
1000	PTPN11	Tyrosine-protein phosphatase non-receptor type 11	340093064646532	214702231511927
1001	PPAT	Amidophosphoribosyltransferase	295798114780473	535623329591	+
1002	GFPT1	Glutamine--fructose-6-phosphate aminotransferase [isomerizing] 1	982883292952	112180934758907
1003	PSME1	Proteasome activator complex subunit 1	164942368826797	73156234441532	+
1004	PRDX1	Peroxiredoxin-1	151908674961387	170088150172984	+
1005	C1QBP	Complement component 1 Q subcomponent-binding protein, mitochondrial	237448964182799	23000931661661
1006	CKAP4	Cytoskeleton-associated protein 4	-178784753379493	961861971623898
1007	KHDRBS1	KH domain-containing, RNA-binding, signal transduction-associated protein 1	-21380647366712	974991241924849
1008	BAX	Apoptosis regulator BAX	550532368589666	11773846532574
1009	DHX9	ATP-dependent RNA helicase A	-23615228269012	992232410460422
1010	CRYZ	Quinone oxidoreductase	382720282298366	508494662809107
1011	PPID	Peptidyl-prolyl cis-trans isomerase D	3436370556885	210960263362856
1012	SSRP1	FACT complex subunit SSRP1	206308043148743	71954784952047	+
1013	RBBP4	Histone-binding protein RBBP4	-223102105870343	987929650281326
1014	AHNAK	Neuroblast differentiation-associated protein AHNAK	-795347291944992	362584731525739
1015	AP1B1	AP-1 complex subunit beta-1	-474812135322999	602288057513196
1016	SCRN1	Secernin-1	211937493163967	255152275674291
1017	TWF1	Twinfilin-1	-738693988311686	431086769698738
1018	SF3A3	Splicing factor 3A subunit 3	-506843213320135	590899492398037
1019	AIMP1	Aminoacyl tRNA synthase complex-interacting multifunctional protein 1;Endothelial monocyte-activating polypeptide 2	-141095825461453	935825589455453
1020	ILF3	Interleukin enhancer-binding factor 3	-196473660431173	970649439768918
1021	LMAN2	Vesicular integral-membrane protein VIP36	-17802209087653	922686286490384
1022	TRAP1	Heat shock protein 75 kDa, mitochondrial	7782377156076	949971164564197
1023	ANK3	Ankyrin-3	-256126561048253	993347827414722
1024	DLG1	Disks large homolog 1	-236113409543157	975983058897602
1025	CSTF3	Cleavage stimulation factor subunit 3	-12094017556906	870601835455564
1026	ECH1	Delta(3,5)-Delta(2,4)-dienoyl-CoA isomerase, mitochondrial	13085128636429	161747465032183	+
1027	FLII	Protein flightless-1 homolog	13287398685043	14653203780457	+
1028	CHAF1B	Chromatin assembly factor 1 subunit B	-458287590856167	585659602755986
1029	IK	Protein Red	-331335362503734	576103194627346
1030	MTAP	S-methyl-5-thioadenosine phosphorylase;Purine nucleoside phosphorylase	1416024751451	155008863485912	+
1031	PRKAA1	5-AMP-activated protein kinase catalytic subunit alpha-1	4402153141933	302156711637067
1032	HNRNPA0	Heterogeneous nuclear ribonucleoprotein A0	-276214325993893	995485442146795
1033	PRDX4	Peroxiredoxin-4	24144654398405	11601772785307	+
1034	PAK2	Serine/threonine-protein kinase PAK 2;PAK-2p27;PAK-2p34	206750992105834	215454778122379
1035	CBX3	Chromobox protein homolog 3	-654386322506101	637415268474261
1036	PSMD2	26S proteasome non-ATPase regulatory subunit 2	2039044019002	269206331194037
1037	NME3	Nucleoside diphosphate kinase 3;Nucleoside diphosphate kinase	-145329595642823	864493892327618
1038	SRSF9	Serine/arginine-rich splicing factor 9	-292601056813037	99404042939938
1039	TRIM28	Transcription intermediary factor 1-beta	-724343635275666	37841412932626
1040	G3BP1	Ras GTPase-activating protein-binding protein 1	-9784530568275	690377225933799
1041	KCNAB2	Voltage-gated potassium channel subunit beta-2	19530897127799	89090412572636	+
1042	CTBP1	C-terminal-binding protein 1	-231960662579153	992804521504795
1043	UBE2V1;TMEM189-UBE2V1	Ubiquitin-conjugating enzyme E2 variant 1	857795180068663	267953385666557
1044	MRPL49	39S ribosomal protein L49, mitochondrial	-25446771872416	996305716832326
1045	DYNC1I2	Cytoplasmic dynein 1 intermediate chain 2	-798448058985267	7505388737094
1046	NNT	NAD(P) transhydrogenase, mitochondrial	-43430526281812	999953443015434
1047	SF3B2	Splicing factor 3B subunit 2	-32609548031905	999512211870614
1048	PDAP1	28 kDa heat- and acid-stable phosphoprotein	378229807848233	252299532915086
1049	ROCK1	Rho-associated protein kinase 1	117994939064	26977329737979	+
1050	PICALM	Phosphatidylinositol-binding clathrin assembly protein	-981605750507033	816295713317165
1051	PIN1	Peptidyl-prolyl cis-trans isomerase NIMA-interacting 1	-3431143647464	460002201085161
1052	HDAC1	Histone deacetylase 1	-9663666549427	79163831812012
1053	DCTN2	Dynactin subunit 2	121768074461134	291729473143795
1054	NAE1	NEDD8-activating enzyme E1 regulatory subunit	19201498224817	59171816456884
1055	TRA2A	Transformer-2 protein homolog alpha	-22217330243115	986888986165058
1056	CUL3	Cullin-3	10592124892998	171567791880789
1057	TSTA3	GDP-L-fucose synthase	898043454705567	997461162489536
1058	FHL3	Four and a half LIM domains protein 3	-188850435879401	461936919014268
1059	ALCAM	CD166 antigen	101528811014701	257198623260888
1060	DDX39B	Spliceosome RNA helicase DDX39B	-208630184696273	987125215274365
1061	BLMH	Bleomycin hydrolase	923254254260867	566133959995226
1062	TUBB2A	Tubulin beta-2A chain	-213079460031532	438294121716349
1063	BYSL	Bystin	-218782324505676	96835525175564
1064	CKAP5	Cytoskeleton-associated protein 5	753606481449167	718249855975345
1065	CIRBP	Cold-inducible RNA-binding protein	-708979586447165	713003622706888
1066	HNRNPD	Heterogeneous nuclear ribonucleoprotein D0	-200458032674596	966391636771192
1067	EIF3A	Eukaryotic translation initiation factor 3 subunit A	-942974197381333	783413826685524
1068	UBAP2L	Ubiquitin-associated protein 2-like	-444054788297135	606069865371477
1069	TTLL12	Tubulin--tyrosine ligase-like protein 12	108079176019147	115190102207427
1070	DPYSL3	Dihydropyrimidinase-related protein 3	-14734127817675	881747393447769
1071	EIF4A2	Eukaryotic initiation factor 4A-II;Eukaryotic initiation factor 4A-II, N-terminally processed	-3293685079935	457101477245392
1072	CTTN	Src substrate cortactin	-322596973174833	566992894331745
1073	RCN2	Reticulocalbin-2	25265527801241	8895054910024	+
1074	TRIM25	E3 ubiquitin/ISG15 ligase TRIM25	-597307652243466	524018168205681
1075	FLNC	Filamin-C	255439222298303	981454857638	+
1076	FAM50A	Protein FAM50A	-295544781901133	504611573850796
1077	FRG1	Protein FRG1	11533610123231	2262164156145	+
1078	GNA13	Guanine nucleotide-binding protein subunit alpha-13	-20870139549776	972733285115536
1079	CAPRIN1	Caprin-1	-5114023522161	524018168205681
1080	RBM39	RNA-binding protein 39	-132102908436157	915286574678661
1081	PRPSAP1	Phosphoribosyl pyrophosphate synthase-associated protein 1	357217530610213	3455021753425	+
1082	MCM6	DNA replication licensing factor MCM6	653675152747767	927896808897644
1083	CLINT1	Clathrin interactor 1	791191863738134	68911061754471
1084	SMC1A	Structural maintenance of chromosomes protein 1A;Structural maintenance of chromosomes protein	-27887900494415	997747817666769
1085	MESDC2	LDLR chaperone MESD	-183401704201387	92053336733593
1086	GANAB	Neutral alpha-glucosidase AB	818559996694467	889029628185739
1087	LASP1	LIM and SH3 domain protein 1	-199676871622233	489078697403631
1088	KPNB1	Importin subunit beta-1	678491555629501	932284022416361
1089	NOLC1	Nucleolar and coiled-body phosphoprotein 1	-405698358224563	99997416344952
1090	EMC2	ER membrane protein complex subunit 2	-231755471083423	991674721777446
1091	PSMD6	26S proteasome non-ATPase regulatory subunit 6	-526118541525733	576581862522743
1092	MORF4L2	Mortality factor 4-like protein 2	-303038111939901	488593403882621
1093	SEPT2	Septin-2	2366177985157	241033783335603
1094	NCAPD2	Condensin complex subunit 1	-531249513035634	603234211764254
1095	EFTUD2	116 kDa U5 small nuclear ribonucleoprotein component	-161536577225807	955348004138745
1096	KARS	Lysine--tRNA ligase	14130045598101	358885571127538
1097	EIF4H	Eukaryotic translation initiation factor 4H	319503469771166	20431329989948
1098	ACAP2	Arf-GAP with coiled-coil, ANK repeat and PH domain-containing protein 2	42772550670388	1.48429e+09	+
1099	WDR43	WD repeat-containing protein 43	-164151530989337	866736706864095
1100	PDIA6	Protein disulfide-isomerase A6	702309483699368	755814373886006
1101	PAFAH1B3	Platelet-activating factor acetylhydrolase IB subunit gamma	907896888397334	718249855975345
1102	PDK3	[Pyruvate dehydrogenase (acetyl-transferring)] kinase isozyme 3, mitochondrial	-104296728865063	825113282166068
1103	EBP	3-beta-hydroxysteroid-Delta(8),Delta(7)-isomerase	147742706866343	650346464158697
1104	PPA1	Inorganic pyrophosphatase	135420212166134	272979707547163
1105	PPP2R4	Serine/threonine-protein phosphatase 2A activator	13717772703617	85333277475798
1106	RCN1	Reticulocalbin-1	5515223941214	108980649126248
1107	PCBP1	Poly(rC)-binding protein 1	-640239837368265	642037627303407
1108	PCBP2	Poly(rC)-binding protein 2	-123230059397177	898636409778607
1109	TCEB2	Transcription elongation factor B polypeptide 2	323166284253399	173222153789963
1110	TOMM20	Mitochondrial import receptor subunit TOM20 homolog	-335094032014597	999699721278355
1111	SF3B3	Splicing factor 3B subunit 3	-816533300728	766474144587434
1112	CNN3	Calponin-3	321994867740768	226518936229845
1113	SF3A2	Splicing factor 3A subunit 2	-651335457510234	663537644945305
1114	PPP1R7	Protein phosphatase 1 regulatory subunit 7	195046404248437	65394260482329	+
1115	SF3A1	Splicing factor 3A subunit 1	-223338962236337	990576198202601
1116	SKIV2L	Helicase SKI2W	438351303935966	145614487221216
1117	SF1	Splicing factor 1	-906808004510099	771933038339114
1118	TRIP13	Pachytene checkpoint protein 2 homolog	-232347933080033	471135538479012
1119	MAPRE1	Microtubule-associated protein RP/EB family member 1	417262603844735	147993439044397
1120	ELAVL1	ELAV-like protein 1	-250783117890167	994970826131253
1121	NSDHL	Sterol-4-alpha-carboxylate 3-dehydrogenase, decarboxylating	105284532966563	131874179952575
1122	TAB1	TGF-beta-activated kinase 1 and MAP3K7-binding protein 1	347984912123013	6.18012e+09	+
1123	SLC1A5	Neutral amino acid transporter B(0);Amino acid transporter	-3497767398911	511891876894195
1124	TOMM34	Mitochondrial import receptor subunit TOM34	-341496428370098	557373882379012
1125	UBE2V2	Ubiquitin-conjugating enzyme E2 variant 2	-114497997982053	866178341654174
1126	ZYX	Zyxin	250431916752997	50921692378927	+
1127	ADRM1	Proteasomal ubiquitin receptor ADRM1	-155436415993329	427729177858087
1128	CCDC6	Coiled-coil domain-containing protein 6	238862908592907	11484187250321	+
1129	CSRP2	Cysteine and glycine-rich protein 2	-155054736729866	492476063334446
1130	DDB1	DNA damage-binding protein 1	8720001444717	545898296104523
1131	CDC37	Hsp90 co-chaperone Cdc37;Hsp90 co-chaperone Cdc37, N-terminally processed	1907367994793	83252782225535	+
1132	DBN1	Drebrin	-100619647868847	813528959437498
1133	FSCN1	Fascin	658462198720534	895430619738338
1134	CLPP	ATP-dependent Clp protease proteolytic subunit, mitochondrial;ATP-dependent Clp protease proteolytic subunit	-950996748233133	828761850279503
1135	QPCT	Glutaminyl-peptide cyclotransferase	9454874242857	45600086416488	+
1136	HIST2H2AC;HIST2H2AA3;HIST1H2AJ;HIST1H2AH;H2AFJ;HIST1H2AD;HIST1H2AG	Histone H2A type 2-C;Histone H2A type 2-A;Histone H2A type 1-J;Histone H2A type 1-H;Histone H2A.J;Histone H2A type 1-D;Histone H2A type 1;Histone H2A	-155876935047643	930729089902805
1137	HADH	Hydroxyacyl-coenzyme A dehydrogenase, mitochondrial	-540982764096434	632777318342771
1138	HNRNPUL2;HNRNPUL2-BSCL2	Heterogeneous nuclear ribonucleoprotein U-like protein 2	-239198611489733	989691730464751
1139	PDS5A	Sister chromatid cohesion protein PDS5 homolog A	-30687568987899	999285376046452
1140	ERCC6L	DNA excision repair protein ERCC-6-like	11960557066028	535204693632773
1141	SMU1	WD40 repeat-containing protein SMU1;WD40 repeat-containing protein SMU1, N-terminally processed	-201424672776147	983272317042761
1142	VMA21	Vacuolar ATPase assembly integral membrane protein VMA21	138509776794267	468386545939823	+
1143	TIMM50	Mitochondrial import inner membrane translocase subunit TIM50	-11176368728104	856152898343455
1144	FAM98B	Protein FAM98B	-375315228385698	569872936783472
1145	HSD17B12	Very-long-chain 3-oxoacyl-CoA reductase	-237818695940799	426291415201838
1146	PYCRL	Pyrroline-5-carboxylate reductase 3;Pyrroline-5-carboxylate reductase	335896732715802	166343181715036
1147	OCIAD2	OCIA domain-containing protein 2	-195259977375203	978636374528706
1148	TMEM97	Transmembrane protein 97	-301561888684563	988041758252858
1149	DNAJC21	DnaJ homolog subfamily C member 21	-495073965988035	624391449065469
1150	RRP12	RRP12-like protein	-105781437935193	842854840670617
1151	PCID2	PCI domain-containing protein 2	-177002978385127	93322188805994
1152	HIST1H2BH;HIST2H2BF;HIST1H2BN;HIST1H2BL;HIST1H2BC;HIST1H2BD;H2BFS;HIST1H2BK	Histone H2B type 1-H;Histone H2B type 2-F;Histone H2B;Histone H2B type 1-L;Histone H2B type 1-N;Histone H2B type 1-C/E/F/G/I;Histone H2B type 1-D;Histone H2B type F-S;Histone H2B type 1-K	-18370081526187	937859132922259
1153	RALY	RNA-binding protein Raly	-191136517738703	936167548473444
1154	ABCF1	ATP-binding cassette sub-family F member 1	-2002097483826	971355436987091
1155	CHCHD2;CHCHD2P9	Coiled-coil-helix-coiled-coil-helix domain-containing protein 2;Putative coiled-coil-helix-coiled-coil-helix domain-containing protein CHCHD2P9, mitochondrial	-692592752160634	688169140955508
1156	UBAP2	Ubiquitin-associated protein 2	294294367083732	405297406634282
1157	KPRP	Keratinocyte proline-rich protein	-353290920819813	95989181669821
1158	GTF3C5	General transcription factor 3C polypeptide 5	1963643445136	227292295466432
1159	RBM26	RNA-binding protein 26	-34083950896329	999811407606841
1160	DDI2	Protein DDI1 homolog 2	121249359772377	267855483133956	+
1161	HIST2H3PS2	Histone H3	-259828341747673	9695167327382
1162	RNF20	E3 ubiquitin-protein ligase BRE1A	-602866581165601	741159146218928
1163	ECM29;KIAA0368	Proteasome-associated protein ECM29 homolog	214532042635497	44564310376869	+
1164	TTC19	Tetratricopeptide repeat protein 19, mitochondrial	-114800130540783	865337872842693
1165	HIST2H2BD;HIST2H2BC	Putative histone H2B type 2-D;Putative histone H2B type 2-C	-4152099250436	495873841146796
1166	LAMTOR1	Ragulator complex protein LAMTOR1	-128344630392147	911734078543355
1167	SMEK1	Serine/threonine-protein phosphatase 4 regulatory subunit 3A	222823061828063	54480660667201	+
1168	PDE12	2,5-phosphodiesterase 12	173403321742117	740635289306275
1169	SLC25A24	Calcium-binding mitochondrial carrier protein SCaMC-1	-28059377046506	99802899473824
1170	MRPL54	39S ribosomal protein L54, mitochondrial	-321849930391664	323846393269113
1171	MRPL14	39S ribosomal protein L14, mitochondrial	-239854457251853	972148321143816
1172	CC2D1A	Coiled-coil and C2 domain-containing protein 1A	-165989974842487	88806743631436
1173	TTC37	Tetratricopeptide repeat protein 37	-791463483642995	382631739844614
1174	BLOC1S2	Biogenesis of lysosome-related organelles complex 1 subunit 2	13938391494907	138370028988637	+
1175	POTEE	POTE ankyrin domain family member E	-124566481620487	854976240380463
1176	FIP1L1	Pre-mRNA 3-end-processing factor FIP1	-150530123311987	863363109670339
1177	GIGYF2	PERQ amino acid-rich with GYF domain-containing protein 2	30964944974663	372808038767028
1178	HSDL2	Hydroxysteroid dehydrogenase-like protein 2	109361829154487	729385321378601
1179	IKBIP	Inhibitor of nuclear factor kappa-B kinase-interacting protein	-28128265203161	998434287524426
1180	HIST2H3A;H3F3B;HIST3H3;H3F3A;HIST1H3A;H3F3C	Histone H3.2;Histone H3;Histone H3.1t;Histone H3.3;Histone H3.1;Histone H3.3C	-175467339521627	892475643589472
1181	TUBA1A;TUBA3E	Tubulin alpha-1A chain;Tubulin alpha-3E chain	359955963642335	211705873877414
1182	SND1	Staphylococcal nuclease domain-containing protein 1	-805414034500333	775793256348227
1183	TRMT10C	Mitochondrial ribonuclease P protein 1	-282987311228967	483256135575729
1184	BZW1	Basic leucine zipper and W2 domain-containing protein 1	-477155043232334	584228490129129
1185	EIF3M	Eukaryotic translation initiation factor 3 subunit M	-573473780673235	663990807910444
1186	CYFIP1	Cytoplasmic FMR1-interacting protein 1	762010141589132	118510237503325
1187	GET4	Golgi to ER traffic protein 4 homolog	-690347850781733	724070558235395
1188	CHMP1B	Charged multivesicular body protein 1b	46490813908734	351518296274672
1189	NUP54	Nucleoporin p54	-699410232746165	641114428872462
1190	MAVS	Mitochondrial antiviral-signaling protein	-228906989827597	992644033044206
1191	HDGFRP2	Hepatoma-derived growth factor-related protein 2	-24213256448625	989590171703962
1192	CTU1	Cytoplasmic tRNA 2-thiolation protein 1	209044195842666	333746198611703
1193	CMC1	COX assembly mitochondrial protein homolog	-143406826037127	934271656141012
1194	PABPN1	Polyadenylate-binding protein 2	-237104650599987	993754987632199
1195	YRDC	YrdC domain-containing protein, mitochondrial	309849464522467	277197549359097
1196	ZNF598	Zinc finger protein 598	-192314900459837	966056671875856
1197	ALYREF	THO complex subunit 4	-529060878287199	607486085186334
1198	CAND1	Cullin-associated NEDD8-dissociated protein 1	4185349217953	166666596844747
1199	CARM1	Histone-arginine methyltransferase CARM1	191894031311737	101571732751927	+
1200	DDX42	ATP-dependent RNA helicase DDX42	-14794798704583	939849257187989
1201	STX12	Syntaxin-12	-20202568830719	980239957599792
1202	CCDC50	Coiled-coil domain-containing protein 50	162011775449883	180910995050812	+
1203	RHOT2	Mitochondrial Rho GTPase 2	-117532666114667	381693550986558
1204	MRPL41	39S ribosomal protein L41, mitochondrial	-203535086858337	942116816883781
1205	CCAR2	Cell cycle and apoptosis regulator protein 2	-321734146061037	994452073404258
1206	NUP93	Nuclear pore complex protein Nup93	-378622471179567	500728155170335
1207	LRRC47	Leucine-rich repeat-containing protein 47	572418695394866	112180934758907
1208	STAG2	Cohesin subunit SA-2	-25132936767737	987125215274365
1209	GUF1	Translation factor GUF1, mitochondrial	-356176538507866	550625021213492
1210	MMGT1	Membrane magnesium transporter 1	-21387274597234	986829480807259
1211	CISD2	CDGSH iron-sulfur domain-containing protein 2	-247252414994347	9938271837678
1212	JAGN1	Protein jagunal homolog 1	-240459218967053	993754987632199
1213	MRPL50	39S ribosomal protein L50, mitochondrial	-305315095981977	998909183680421
1214	KCTD17	BTB/POZ domain-containing protein KCTD17	252322597154173	13990970398929	+
1215	EMC1	ER membrane protein complex subunit 1	-27885032438466	996202626056612
1216	PRPF38A	Pre-mRNA-splicing factor 38A	324132721102834	393930134628523
1217	COLGALT1	Procollagen galactosyltransferase 1	972180816990833	151610229643275
1218	RDH13	Retinol dehydrogenase 13	-256104391644067	988591896678202
1219	TXNDC5	Thioredoxin domain-containing protein 5	9828772779465	376557826157589	+
1220	SERBP1	Plasminogen activator inhibitor 1 RNA-binding protein	-254322834763033	470166649668758
1221	LSM14A	Protein LSM14 homolog A	159588426285883	743709839898	+
1222	NUP43	Nucleoporin Nup43	-16330461840329	940990298108751
1223	NUP35	Nucleoporin NUP53	-236452056325687	949311488427407
1224	SMARCC2	SWI/SNF complex subunit SMARCC2	-24877697149483	981982441549818
1225	PIP4K2C	Phosphatidylinositol 5-phosphate 4-kinase type-2 gamma	592140973386167	117225816525825
1226	PNPT1	Polyribonucleotide nucleotidyltransferase 1, mitochondrial	14730265189654	155594395523344
1227	BICD2	Protein bicaudal D homolog 2	3738803626547	215454778122379
1228	DTD1	D-tyrosyl-tRNA(Tyr) deacylase 1	758921131704327	297795597958475
1229	GEMIN5	Gem-associated protein 5	-7628357622582	689494646234875
1230	IPO4	Importin-4	552516824574968	221142380823729
1231	ZC3H15	Zinc finger CCCH domain-containing protein 15	788106605112034	106560738002772
1232	PPIL4	Peptidyl-prolyl cis-trans isomerase-like 4	308148105386632	190315705230702
1233	PTPMT1	Phosphatidylglycerophosphatase and protein-tyrosine phosphatase 1	940180702681635	183704286682835
1234	NUP133	Nuclear pore complex protein Nup133	-854219357905433	73579070615347
1235	PDCD6IP	Programmed cell death 6-interacting protein	835957556063033	108008336465999
1236	UBLCP1	Ubiquitin-like domain-containing CTD phosphatase 1	110525980761233	187863721306962
1237	ATXN2L	Ataxin-2-like protein	-1428128321502	92706146786214
1238	PRPF31	U4/U6 small nuclear ribonucleoprotein Prp31	107492342560817	348474327683554	+
1239	PSPC1	Paraspeckle component 1	-146593697463647	931447538199453
1240	AP3S1	AP-3 complex subunit sigma-1	-570117574897767	670765464682328
1241	NDRG1	Protein NDRG1	-661026938623005	395347430649972
1242	HSPH1	Heat shock protein 105 kDa	396225361135999	177571071545131
1243	DHX38	Pre-mRNA-splicing factor ATP-dependent RNA helicase PRP16	-7346380108701	726599693888504
1244	ANP32B	Acidic leucine-rich nuclear phosphoprotein 32 family member B	11117132077195	325077406579374	+
1245	ARPC1A	Actin-related protein 2/3 complex subunit 1A	-3055836272263	492961439285994
1246	HDAC2	Histone deacetylase 2	-262226736067068	450340043253662
1247	DLG3	Disks large homolog 3	-261738774572167	996254407889958
1248	TAF15	TATA-binding protein-associated factor 2N	-834026234327006	387330552997396
1249	RAD50	DNA repair protein RAD50	-269681030353603	997673575409994
1250	UFD1L	Ubiquitin fusion degradation protein 1 homolog	763216200829498	162813187218427
1251	UPF1	Regulator of nonsense transcripts 1	-4987492090577	622521619154037
1252	COPS5	COP9 signalosome complex subunit 5	118319497084627	941099892491192
1253	KHSRP	Far upstream element-binding protein 2	-635404188309867	673463113300401
1254	GCDH	Glutaryl-CoA dehydrogenase, mitochondrial	-90219191383	806149124231463
1255	TNPO1	Transportin-1	167858007669127	165882861393085	+
1256	PTP4A1	Protein tyrosine phosphatase type IVA 1	-284035090308917	993608910958038
1257	MYDGF	Myeloid-derived growth factor	-7519046172002	694337913481762
1258	CCDC47	Coiled-coil domain-containing protein 47	-109482254825307	851707382844327
1259	SYAP1	Synapse-associated protein 1	-575801822642267	645263711253961
1260	MAGOHB	Protein mago nashi homolog 2	-168443089992087	96137562602892
1261	FUBP1	Far upstream element-binding protein 1	-9871486156023	82710953693188
1262	LRRC59	Leucine-rich repeat-containing protein 59	-159458298057177	954263386378672
1263	FKBP10	Peptidyl-prolyl cis-trans isomerase FKBP10	549507897961201	123211797708004
1264	CHCHD1	Coiled-coil-helix-coiled-coil-helix domain-containing protein 1	-128460252431099	40102708395635
1265	LENG1	Leukocyte receptor cluster member 1	-464564488477734	629056096929635
1266	EFHD2	EF-hand domain-containing protein D2	-320770555715434	510921302596369
1267	PYCR2	Pyrroline-5-carboxylate reductase 2;Pyrroline-5-carboxylate reductase	134293028962473	276557707528115	+
1268	PPP1R14B	Protein phosphatase 1 regulatory subunit 14B	-186435239293168	384979522891913
1269	ISOC1	Isochorismatase domain-containing protein 1	-145041966387573	92945975832329
1270	CCDC124	Coiled-coil domain-containing protein 124	124423107888917	190654173423886	+
1271	KCTD12	BTB/POZ domain-containing protein KCTD12	308806208005933	213951063443755
1272	DNAJC19	Mitochondrial import inner membrane translocase subunit TIM14	-133474265717303	862226053615303
1273	DGCR14	Protein DGCR14	163019462303334	24302817121243
1274	CMBL	Carboxymethylenebutenolidase homolog	414658232122547	4.1161e+08	+
1275	MRPL38	39S ribosomal protein L38, mitochondrial	-306403364306857	998144260829744
1276	PTCD3	Pentatricopeptide repeat domain-containing protein 3, mitochondrial	-303605638466703	996555244102344
1277	PGM2	Phosphoglucomutase-2	130140619172483	220285947874412	+
1278	SNF8	Vacuolar-sorting protein SNF8	-215050093676567	405297406634282
1279	PDLIM5	PDZ and LIM domain protein 5	148749011241907	128161741730144	+
1280	PGAM5	Serine/threonine-protein phosphatase PGAM5, mitochondrial	-335635661404757	996862482239049
1281	DDRGK1	DDRGK domain-containing protein 1	-140762290277343	87223517351035
1282	FUBP3	Far upstream element-binding protein 3	-180441228529747	941956771216178
1283	USMG5	Up-regulated during skeletal muscle growth protein 5	-22018891380304	988153169903269
1284	PAWR	PRKC apoptosis WT1 regulator protein	202827369609732	227679465465079
1285	THOC3	THO complex subunit 3	251653491691733	1195933964598	+
1286	CDK5RAP3	CDK5 regulatory subunit-associated protein 3	-12318975756318	842543456603254
1287	BTF3L4	Transcription factor BTF3 homolog 4;Transcription factor BTF3	660179725513867	105602894071099
1288	ZMAT2	Zinc finger matrin-type protein 2	-594250116511338	353816028529914
1289	RBM14	RNA-binding protein 14	-241164664126853	977548872784429
1290	QKI	Protein quaking	-313256446765937	998779824678517
1291	VPS35	Vacuolar protein sorting-associated protein 35	185923574986147	14653203780457	+
1292	SIN3A	Paired amphipathic helix protein Sin3a	-396148727203217	999793285090455
1293	TBCB	Tubulin-folding cofactor B	12764639820768	241060026886862	+
1294	PSMB7	Proteasome subunit beta type-7	-105674777546653	841919454993147
1295	CDC5L	Cell division cycle 5-like protein	-184707304539467	95507847553262
1296	PSMD1	26S proteasome non-ATPase regulatory subunit 1	-19704632569137	98078165204694
1297	PFDN5	Prefoldin subunit 5	-3100544352007	456134947466971
1298	VAT1	Synaptic vesicle membrane protein VAT-1 homolog	595510241654868	109713700643402
1299	TSNAX;DISC1	Translin-associated protein X	101455337394683	339433281241436	+
1300	TTC1	Tetratricopeptide repeat protein 1	-307605326646167	48083080952516
1301	PHB2	Prohibitin-2	-2614433624845	997064116824408
1302	NAP1L4	Nucleosome assembly protein 1-like 4	35140542940279	9.70077e+09	+
1303	CCT7	T-complex protein 1 subunit eta	11676793066376	275581621501545	+
1304	SH3GL1	Endophilin-A2	131179699259087	17725387205757	+
1305	VRK1	Serine/threonine-protein kinase VRK1	-29241030803417	997838377373848
1306	ARPC5L	Actin-related protein 2/3 complex subunit 5-like protein	-187418290579001	450822659137966
1307	ELAC2	Zinc phosphodiesterase ELAC protein 2	209516660852407	334971999546225	+
1308	C19orf43	Uncharacterized protein C19orf43	-786556600830199	776177466168653
1309	WDR77	Methylosome protein 50	118352364628693	235749222578687	+
1310	SLC25A21	Mitochondrial 2-oxodicarboxylate carrier	-470607746017334	607014132397069
1311	TXNDC17	Thioredoxin domain-containing protein 17	349216160085012	29997326362801
1312	CPPED1	Serine/threonine-protein phosphatase CPPED1	142642343186007	143355872594521	+
1313	WIBG	Partner of Y14 and mago	-375385609811932	499757281519504
1314	PELO	Protein pelota homolog	-232454921711299	414340397244014
1315	WDR83	WD repeat domain-containing protein 83	885380091309299	90186226243558
1316	ERP44	Endoplasmic reticulum resident protein 44	-9099478202175	687284386608847
1317	LXN	Latexin	-335163079654658	32339868156558
1318	TACO1	Translational activator of cytochrome c oxidase 1	320357492613834	203947413248723
1319	ESYT1	Extended synaptotagmin-1	340387518747299	195275489669423
1320	UBAC1	Ubiquitin-associated domain-containing protein 1	1139412245094	325077406579374	+
1321	COPS4	COP9 signalosome complex subunit 4	120859693883234	29086671473533
1322	MCMBP	Mini-chromosome maintenance complex-binding protein	29814191015592	12948603712445	+
1323	ANP32E	Acidic leucine-rich nuclear phosphoprotein 32 family member E	553489512883338	339185237178789
1324	TMEM43	Transmembrane protein 43	-386908386244934	492476063334446
1325	NDUFAF3	NADH dehydrogenase [ubiquinone] 1 alpha subcomplex assembly factor 3	-17715204222068	966280227832312
1326	TMEM70	Transmembrane protein 70, mitochondrial	-29963105567932	9938271837678
1327	HNRNPUL1	Heterogeneous nuclear ribonucleoprotein U-like protein 1	-222514389440833	967054940936249
1328	DDX23	Probable ATP-dependent RNA helicase DDX23	-274286620100623	964464053150885
1329	MRI1	Methylthioribose-1-phosphate isomerase	-235341135964767	438775185249245
1330	TMEM109	Transmembrane protein 109	-165863621408199	405297406634282
1331	PBDC1	Protein PBDC1	846986428941001	321609865688048
1332	NUP85	Nuclear pore complex protein Nup85	-551956706734001	557373882379012
1333	ACAT2	Acetyl-CoA acetyltransferase, cytosolic	872072555107433	673071617054295
1334	RBM4	RNA-binding protein 4	-230044205318597	992063555300265
1335	CHID1	Chitinase domain-containing protein 1	-7309119625722	732463719632592
1336	SRRT	Serrate RNA effector molecule homolog	-159352861294363	953161345406018
1337	AP1M1	AP-1 complex subunit mu-1	994295523844433	418867523042674	+
1338	CECR5	Cat eye syndrome critical region protein 5	412031661570399	165697607165546
1339	CHMP4A	Charged multivesicular body protein 4a	10982890528989	282462662474504	+
1340	EIF2A	Eukaryotic translation initiation factor 2A;Eukaryotic translation initiation factor 2A, N-terminally processed	-12591756246225	721955744495025
1341	NIFK	MKI67 FHA domain-interacting nucleolar phosphoprotein	-29813423298834	998375943515288
1342	GTPBP4	Nucleolar GTP-binding protein 1	-23101107354726	957984233058245
1343	NACAP1	Putative nascent polypeptide-associated complex subunit alpha-like protein	-14410545762295	912789038934837
1344	API5	Apoptosis inhibitor 5	-810707244855799	731629237067752
1345	C20orf27	UPF0687 protein C20orf27	163201157989732	239443809437815
1346	SLIRP	SRA stem-loop-interacting RNA-binding protein, mitochondrial	-159243956017873	943857943712619
1347	PAIP1	Polyadenylate-binding protein-interacting protein 1	4624565568028	137204633097847
1348	CLPB	Caseinolytic peptidase B protein homolog	-441809266125266	607014132397069
1349	NAT10	N-acetyltransferase 10	-328947765822697	995798969950442
1350	KLC2	Kinesin light chain 2	157044354977067	127577417679703	+
1351	ILKAP;ILKAP3	Integrin-linked kinase-associated serine/threonine phosphatase 2C	-305724952705798	539030527261579
1352	XRN2	5-3 exoribonuclease 2	-109040676059157	76960124139305
1353	RAB1B	Ras-related protein Rab-1B	27774595862998	131705191927407	+
1354	EHD4	EH domain-containing protein 4	22045406910954	20218312804841	+
1355	PPIL3	Peptidyl-prolyl cis-trans isomerase-like 3;Peptidyl-prolyl cis-trans isomerase	-6639416687516	69653047223445
1356	PDCL3	Phosducin-like protein 3	707995324293465	757726214629394
1357	PNN	Pinin	-456086279011297	999931273539265
1358	BOLA2;BOLA2B	BolA-like protein 2	427736646171393	17762181052371	+
1359	TMX1	Thioredoxin-related transmembrane protein 1	3932327563064	152523542103922
1360	ACBD3	Golgi resident protein GCP60	-169862604316634	452753667692879
1361	CHMP4B	Charged multivesicular body protein 4b	8124112819585	788755606979738
1362	RNPEP	Aminopeptidase B	19944534725899	4173269939098	+
1363	CXorf56	UPF0428 protein CXorf56	-849198245342566	773481063770155
1364	DHX35	Probable ATP-dependent RNA helicase DHX35	11539103962022	134101424878953
1365	CCDC134	Coiled-coil domain-containing protein 134	-128548581207657	820738156109542
1366	RPAP3	RNA polymerase II-associated protein 3	576511774858966	171567791880789
1367	PHAX	Phosphorylated adapter RNA export protein	-516726767892468	657173993612786
1368	ACAD9	Acyl-CoA dehydrogenase family member 9, mitochondrial	-19529887505987	973689924042903
1369	ARMT1	Protein-glutamate O-methyltransferase	8822515465419	690908297416565
1370	SFXN1	Sideroflexin-1	-219623004692897	989590171703962
1371	COPS7B	COP9 signalosome complex subunit 7b	22823100843764	36434449470605	+
1372	FN3KRP	Ketosamine-3-kinase	115412706523297	107524356410528
1373	XPO5	Exportin-5	103290477329173	457366136213277	+
1374	GRPEL1	GrpE protein homolog 1, mitochondrial	106022955492335	326536886699599
1375	C12orf10	UPF0160 protein MYG1, mitochondrial	11749140371893	648619880625533
1376	CACYBP	Calcyclin-binding protein	839817353393266	882659214566452
1377	RDH14	Retinol dehydrogenase 14	-501868333343034	626725565997322
1378	MCCC2	Methylcrotonoyl-CoA carboxylase beta chain, mitochondrial	24516754118204	9709392698776	+
1379	APMAP	Adipocyte plasma membrane-associated protein	235504887370966	215454778122379
1380	EXOSC4	Exosome complex component RRP41	-11389703875737	865618418940938
1381	OSGEP	Probable tRNA N6-adenosine threonylcarbamoyltransferase	-281240580551434	510921302596369
1382	ISYNA1	Inositol-3-phosphate synthase 1	697216658733899	845074769615629
1383	ACOT13	Acyl-coenzyme A thioesterase 13;Acyl-coenzyme A thioesterase 13, N-terminally processed	-820657276842868	784921667229479
1384	TIGAR	Fructose-2,6-bisphosphatase TIGAR	347260174891765	240635826867264
1385	COPRS	Coordinator of PRMT5 and differentiation stimulator	197317273392927	37973739433884	+
1386	RTN4	Reticulon-4;Reticulon	-324866328095664	331036884987945
1387	RPRD1B	Regulation of nuclear pre-mRNA domain-containing protein 1B	-663608483940099	642960180390012
1388	NIT2	Omega-amidase NIT2	299544250676566	195632577944903
1389	DIABLO	Diablo homolog, mitochondrial	27153444219794	8698845826728	+
1390	DDX21	Nucleolar RNA helicase 2	-141507448609837	888563078121678
1391	SAR1A	GTP-binding protein SAR1a	33311225309138	17450569216417	+
1392	NANS	Sialic acid synthase	145248998210143	261214738024261	+
1393	AASDHPPT	L-aminoadipate-semialdehyde dehydrogenase-phosphopantetheinyl transferase	-144144370154632	438775185249245
1394	UBQLN4	Ubiquilin-4	-410133685537	526441684309412
1395	PHPT1	14 kDa phosphohistidine phosphatase	151862644880098	228454783511547
1396	TOMM22	Mitochondrial import receptor subunit TOM22 homolog	-28567642103257	998361134489591
1397	LANCL2	LanC-like protein 2	-585980120003667	691258928181343
1398	FARSB	Phenylalanine--tRNA ligase beta subunit	12513424052686	180910995050812	+
1399	IARS2	Isoleucine--tRNA ligase, mitochondrial	-538565998754832	664896571198072
1400	SMC4	Structural maintenance of chromosomes protein 4;Structural maintenance of chromosomes protein	-141118251638923	923266620794344
1401	RBM12	RNA-binding protein 12	-12339455419239	860795885143485
1402	FAM49B	Protein FAM49B	-842385956432165	784921667229479
1403	ATAD3A	ATPase family AAA domain-containing protein 3A	-20235226239862	973405322036825
1404	ARL8B	ADP-ribosylation factor-like protein 8B	-881422102256167	63602549584663
1405	DNAJC17	DnaJ homolog subfamily C member 17	-801913011895332	737033773031785
1406	DDX18	ATP-dependent RNA helicase DDX18	-133132134298303	859644650493673
1407	PIH1D1	PIH1 domain-containing protein 1	-593586904988834	687284386608847
1408	BABAM1	BRISC and BRCA1-A complex member 1	19917380016399	94238017973992	+
1409	NDUFB11	NADH dehydrogenase [ubiquinone] 1 beta subcomplex subunit 11, mitochondrial	-173068691595277	939520565148104
1410	OCIAD1	OCIA domain-containing protein 1	-192131264796403	958754360692375
1411	ADPRHL2	Poly(ADP-ribose) glycohydrolase ARH3	470853584301966	151306604350265
1412	HYPK	Huntingtin-interacting protein K	466031583078834	159647756958983
1413	IMPAD1	Inositol monophosphatase 3	-120828419929063	847781301751049
1414	THUMPD1	THUMP domain-containing protein 1	144747430945467	24824910101737
1415	TRMT1	tRNA (guanine(26)-N(2))-dimethyltransferase	131699366634393	221126733935002	+
1416	NDE1	Nuclear distribution protein nudE homolog 1	-667219695275199	694337913481762
1417	KCTD5	BTB/POZ domain-containing protein KCTD5	193114392619063	46323234338392	+
1418	CDKN2AIP	CDKN2A-interacting protein	-23814497121726	98495950610008
1419	UTP6	U3 small nucleolar RNA-associated protein 6 homolog	-121824455027323	856152898343455
1420	TAB2	TGF-beta-activated kinase 1 and MAP3K7-binding protein 2	34674188847638	1015902145461	+
1421	UGGT1	UDP-glucose:glycoprotein glucosyltransferase 1	-163551142526347	94813158855814
1422	TECR	Very-long-chain enoyl-CoA reductase	-15552009570267	933573043234783
1423	IGF2BP1	Insulin-like growth factor 2 mRNA-binding protein 1	-137595149284297	92053336733593
1424	HSPBP1	Hsp70-binding protein 1	164964681471877	163118200815229	+
1425	MAT2B	Methionine adenosyltransferase 2 subunit beta	728049757569399	865820380265763
1426	COMMD9	COMM domain-containing protein 9	112419058995813	59171816456884
1427	CWC15	Spliceosome-associated protein CWC15 homolog	-131508817521157	877843544195868
1428	HACD3	Very-long-chain (3R)-3-hydroxyacyl-CoA dehydratase 3	-211343204270637	983550334096189
1429	VAPA	Vesicle-associated membrane protein-associated protein A	-221520135368063	97624892693709
1430	RNF181	E3 ubiquitin-protein ligase RNF181	874717763691966	521662199589074
1431	CAMSAP3	Calmodulin-regulated spectrin-associated protein 3	829743574698766	567710934814155
1432	RCC2	Protein RCC2	249551110812323	21438070550575	+
1433	SLAIN2	SLAIN motif-containing protein 2	-477127266813731	647103566818848
1434	BCCIP	BRCA2 and CDKN1A-interacting protein	15489944808199	38746603002634	+
1435	ANKFY1	Rabankyrin-5	27537834625678	909419244663	+
1436	ATXN10	Ataxin-10	-106362987867832	443107779046435
1437	SAE1	SUMO-activating enzyme subunit 1;SUMO-activating enzyme subunit 1, N-terminally processed	619288036322832	138059192650504
1438	DHCR7	7-dehydrocholesterol reductase	-129870376650333	887819065241093
1439	HDAC6	Histone deacetylase 6	393545024991667	1.07678e+09	+
1440	VPS29	Vacuolar protein sorting-associated protein 29	9212578304376	128852181268955
1441	UBA2	SUMO-activating enzyme subunit 2	145158029401603	383806876096496	+
1442	SLC25A10	Mitochondrial dicarboxylate carrier	-239570649029717	99304085066959
1443	ABCF2	ATP-binding cassette sub-family F member 2	-14034749333717	92854366220508
1444	TES	Testin	-145197086122567	50509698369648
1445	SEC63	Translocation protein SEC63 homolog	166791959570466	258840853781072
1446	ARMCX3	Armadillo repeat-containing X-linked protein 3	-7626057044185	689936045494607
1447	SWAP70	Switch-associated protein 70	-34135963314058	97125528117236
1448	LIMA1	LIM domain and actin-binding protein 1	-237424330356953	945102043955338
1449	SRP68	Signal recognition particle subunit SRP68	201812328261366	239443809437815
1450	CHORDC1	Cysteine and histidine-rich domain-containing protein 1	100051498605803	445176367964768	+
1451	SEPT9	Septin-9	934189327200012	325639254750661
1452	UBQLN2	Ubiquilin-2	768368080496132	782874269466987
1453	PFDN2	Prefoldin subunit 2	604737394206012	305662086518238
1454	PUF60	Poly(U)-binding-splicing factor PUF60	-644410104796834	656718085222669
1455	TRMT112	Multifunctional methyltransferase subunit TRM112-like protein	-151219931536973	920730718244864
1456	SLC25A13	Calcium-binding mitochondrial carrier protein Aralar2	-985072553983566	818696090572451
1457	DDX41	Probable ATP-dependent RNA helicase DDX41	479489088481534	126683606277723
1458	STOML2	Stomatin-like protein 2, mitochondrial	-299023978572093	99886326010946
1459	DBR1	Lariat debranching enzyme	8307500422274	648619880625533
1460	MRTO4	mRNA turnover protein 4 homolog	-16707833659638	95507847553262
1461	CDV3	Protein CDV3 homolog	328716752058699	181645639592336
1462	RAB21	Ras-related protein Rab-21	-130466530376693	888563078121678
1463	MCTS1	Malignant T-cell-amplified sequence 1	339042437566767	238650679887549
1464	ISY1	Pre-mRNA-splicing factor ISY1 homolog	-103776181096833	841606836908097
1465	CORO1C	Coronin-1C;Coronin	-21513017117808	97912622233692
1466	NOB1	RNA-binding protein NOB1	-19894502619088	958370484119089
1467	TMCO1	Transmembrane and coiled-coil domain-containing protein 1	-18931408275002	974991241924849
1468	UBQLN1	Ubiquilin-1	7160324657589	113678880655664
1469	G3BP2	Ras GTPase-activating protein-binding protein 2	-129690659219737	720259229127373
1470	STUB1	E3 ubiquitin-protein ligase CHIP	2444768498308	241830619006225
1471	MAGED2	Melanoma-associated antigen D2	149198805684067	187619943295789	+
1472	DUSP12	Dual specificity protein phosphatase 12	-100310837148465	351059254439513
1473	PSMD13	26S proteasome non-ATPase regulatory subunit 13	-12571643875783	899793517604224
1474	FAF1	FAS-associated factor 1	914421236600165	169268953863269
1475	PPIE	Peptidyl-prolyl cis-trans isomerase E;Peptidyl-prolyl cis-trans isomerase	-117942156683833	810386774589661
1476	COPS3	COP9 signalosome complex subunit 3	484952536727633	150398161256705
1477	NSFL1C	NSFL1 cofactor p47	162908704197603	111928614612121	+
1478	TRIM33	E3 ubiquitin-protein ligase TRIM33	-22401512776557	990480525632965
1479	SHOC2	Leucine-rich repeat protein SHOC-2	-19839928786229	983756813102551
1480	PA2G4	Proliferation-associated protein 2G4	-115445285395523	878892842639799
1481	SMC3	Structural maintenance of chromosomes protein 3	-27957029736295	998223781894763
1482	C14orf166	UPF0568 protein C14orf166	-760476113273375	344194267084907
1483	RUVBL2	RuvB-like 2	-129476016595313	873046662835951
1484	PIN4	Peptidyl-prolyl cis-trans isomerase NIMA-interacting 4	12274603620474	212814576810195	+
1485	HIGD1A	HIG1 domain family member 1A, mitochondrial	-14450345285475	900712837732606
1486	EIF3L	Eukaryotic translation initiation factor 3 subunit L	-372421679319165	394874879968156
1487	PLAA	Phospholipase A-2-activating protein	808455332372632	126145291211464
1488	NUDC	Nuclear migration protein nudC	154883765238338	351977507038202
1489	BCS1L	Mitochondrial chaperone BCS1	-430553619853532	487622855615491
1490	CFL2	Cofilin-2	-955238915910665	373274434002678
1491	FARSA	Phenylalanine--tRNA ligase alpha subunit	12705394455639	243745079630713	+
1492	DRG1	Developmentally-regulated GTP-binding protein 1	-907520384764167	783036010383672
1493	NCKAP1	Nck-associated protein 1	156833104378687	250087580751507	+
1494	STK38L	Serine/threonine-protein kinase 38-like	48960704965115	7.1137e+08	+
1495	DIS3	Exosome complex exonuclease RRP44	-17749870148114	94887114639355
1496	RCL1	RNA 3-terminal phosphate cyclase-like protein	311737229206366	202487475693244
1497	TMA7	Translation machinery-associated protein 7	293853213665793	328353640835166	+
1498	POLDIP2	Polymerase delta-interacting protein 2	-859786872923198	80257639899146
1499	AP3M1	AP-3 complex subunit mu-1	117525446676973	851263253073037
1500	CARHSP1	Calcium-regulated heat stable protein 1	-861207590209632	723648116643549
1501	THRAP3	Thyroid hormone receptor-associated protein 3	-4057020479499	999664914441542
1502	WBP11	WW domain-binding protein 11	-945382711657499	754969814730249
1503	SUGT1	Suppressor of G2 allele of SKP1 homolog	598028661660012	324742422161016
1504	YARS2	Tyrosine--tRNA ligase, mitochondrial;Tyrosine--tRNA ligase	103444389571763	624767631127683
1505	ACOT9	Acyl-coenzyme A thioesterase 9, mitochondrial	-122517119677568	41577150987087
1506	NOSIP	Nitric oxide synthase-interacting protein	-733376953005232	755370824382316
1507	TMX2	Thioredoxin-related transmembrane protein 2	-945420896229133	809332483132838
1508	CAB39	Calcium-binding protein 39	276085257631019	372341787513665
1509	LUC7L2	Putative RNA-binding protein Luc7-like 2	10051654280172	588478836959345
1510	DHRS7	Dehydrogenase/reductase SDR family member 7	-183996702099334	463388406355028
1511	MRPS2	28S ribosomal protein S2, mitochondrial	-114398061981483	834624552796539
1512	SBDS	Ribosome maturation protein SBDS	351371982981599	183016500105801
1513	SF3B6	Splicing factor 3B subunit 6	-25550777439892	996097635040083
1514	PPIL1	Peptidyl-prolyl cis-trans isomerase-like 1	-100798172845387	792008132965609
1515	FIS1	Mitochondrial fission 1 protein	-110841786029573	82710953693188
1516	STRAP	Serine-threonine kinase receptor-associated protein	-453804600050301	566992894331745
1517	RTCB	tRNA-splicing ligase RtcB homolog	232318563852847	47521194087683	+
1518	RAP2C	Ras-related protein Rap-2c	-57541403963833	607486085186334
1519	TLN1	Talin-1	24470745310218	981454857638	+
1520	USP15	Ubiquitin carboxyl-terminal hydrolase 15	174602608947433	56151736452488	+
1521	TELO2	Telomere length regulation protein TEL2 homolog	128999901034843	692709100971952
1522	AFG3L2	AFG3-like protein 2	-27190778190032	993497871058506
1523	LSM4	U6 snRNA-associated Sm-like protein LSm4	5965077462115	100206482395776
1524	PPME1	Protein phosphatase methylesterase 1	5295989919435	137489093290863
1525	YTHDF2	YTH domain-containing family protein 2	-24695999504562	986162997101136
1526	SUPT16H	FACT complex subunit SPT16	8863019940249	628138674059384
1527	SRPRB	Signal recognition particle receptor subunit beta	-570803591671634	650316852072672
1528	SNX5	Sorting nexin-5	102797569855327	82062075821249
1529	NUBP2	Cytosolic Fe-S cluster assembly factor NUBP2	812426078102633	59171816456884
1530	HEBP2	Heme-binding protein 2	162984261136734	24824910101737
1531	PSAT1	Phosphoserine aminotransferase	738566942610699	961138428089643
1532	NPTN;DKFZp566H1924	Neuroplastin	396107780565233	370478233169215
1533	SPIN1	Spindlin-1	963042604091065	603149395621806
1534	COPG1	Coatomer subunit gamma-1	316175270385273	28706434723674	+
1535	CLIC4	Chloride intracellular channel protein 4	276573472788098	216208698936663
1536	MTCH2	Mitochondrial carrier homolog 2	-240727849576153	993969902482166
1537	DYNC1LI1	Cytoplasmic dynein 1 light intermediate chain 1	-122365837712223	77463864258868
1538	EPN1	Epsin-1	191068395890633	33827686973694
1539	IVNS1ABP	Influenza virus NS1A-binding protein	378443482109133	4.38455e+09	+
1540	ENO2	Enolase	-927614766017599	736619695156823
