# Supplementary material for: Identification of phosphatases that dephosphorylate the co-chaperone BAG3
Source: Life Sci Alliance. 2024 Nov 19;8(2):e202402734. doi: 10.26508/lsa.202402734 (PMC11576475; doi:10.26508/lsa.202402734)
Supplement: Supplementary file 6 [file LSA-2024-02734_SdataF5.1.xlsx]

## Sheet: Overview
	pT285 + PP5c
	Replicate	1st		2nd		3rd
		A	B	A	B	A	B
	10µM	NA	0.00658113	0.00942131	0.0118332	0.00823711	0.00899373
	50µM	NA	0.0308642	0.0246914	0.0511464	0.0507055	0.0185185
	100µM	NA	0.0246914	0.0432099	0.037037	0.0843621	0.0987654
	250µM	NA	0.0925926	0.0617284	0.037037	0.0992063	0.0617284
	500µM	NA	0.0617284	0.0617284	0.0617284	0.123457	0.0617284
	750µM	NA	0.104938	0.0617284	0.0617284	0.12963	0.123457
	pS289 + PP5c
	Replicate	1st		2nd		3rd
		A	B	A	B	A	B
	10µM	0.0104914	0.0086005	0.0111247	0.0214354	0.00761584	0.00681417
	50µM	0.0320231	0.0184819	0.0246914	0.0278117	0.0203624	0.0156325
	100µM	0.0328161	0.0308642	0.014245	0.0194004	0.0377585	0.0417669
	250µM	0.0573976	0.0556288	0.0552164	0.0518247	0.072711	0.0644545
	500µM	0.0872859	0.0713658	0.0906254	0.0803147	0.1144	0.116036
	750µM	0.0619724	0.0713658	0.102293	0.0987654	0.124477	0.116537
	pT285/pS289 + PP5c
	Replicate	1st		2nd		3rd
		A	B	A	B	A	B
	10µM	0.0131866	0.0212132	0.0748145	0.0538474	0.00414537	0.00455991
	50µM	0.0395597	0.0210858	0.108886	0.109839	0.0118332	0.0227242
	100µM	0.0444648	0.0254813	0.180841	0.184892	0.0203123	0.0205384
	250µM	0.0395981	0.0469974	0.335474	0.351914	0.0434511	0.0437149
	500µM	0.0466307	0.0407925	0.393372	0.390274	0.0925926	0.0616647
	750µM	0.0555556	0.0679012	0.390274	0.390274	0.141975	0.112875
	pS134/pS136 + PP5c
	Replicate	1st		2nd		3rd
		A	B	A	B	A	B
	10µM	0.0397508	0.0234428	0.0338901	0.0150977	0.0135688	0.0135688
	50µM	0.04937	0.0514085	0.088866	0.0530011	0.0593714	0.0509626
	100µM	0.0931978	0.073832	0.11078	0.0613462	0.104218	0.0953637
	250µM	0.190664	0.12626	0.18493	0.158876	0.213533	0.199136
	500µM	0.290168	0.323421	0.300424	0.244174	0.343488	0.332021
	750µM	0.388207	0.382729	0.335716	0.277109	0.398846	0.406936

## Sheet: pT2851
	Extracted															Absolute																same Level																Slopes
Seconds	Ctrl	Ctrl	10µM	10µM	50µM	50µM	100µM	100µM	250µM	250µM	500µM	500µM	750µM	750µM		Ctrl	Ctrl	10µM	10µM	50µM	50µM	100µM	100µM	250µM	250µM	500µM	500µM	750µM	750µM		Seconds	Ctrl	Ctrl	10µM	10µM	50µM	50µM	100µM	100µM	250µM	250µM	500µM	500µM	750µM	750µM			10µM	10µM
0	0.169	0.16	0.158	0.16	0.163	0.169	0.166	0.175	0.176	0.177	0.194	0.192	0.228	0.221		92	87	85.8889	87	88.6667	92	90.3333	95.3333	95.8889	96.4444	105.889	104.778	124.778	120.889		0	0	0	0	0	0	0	0	0	0	0	0	0	0	0			0.00545334	0.00658113
9	0.169	0.16	0.158	0.16	0.164	0.17	0.166	0.176	0.177	0.178	0.195	0.193	0.229	0.228		92	87	85.8889	87	89.2222	92.5556	90.3333	95.8889	96.4444	97	106.444	105.333	125.333	124.778		9	0	0	0	0	0.555556	0.555556	0	0.555556	0.555556	0.555556	0.555556	0.555556	0.555556	3.88889
18	0.169	0.16	0.159	0.161	0.165	0.171	0.167	0.176	0.178	0.179	0.195	0.194	0.229	0.229		92	87	86.4444	87.5556	89.7778	93.1111	90.8889	95.8889	97	97.5556	106.444	105.889	125.333	125.333		18	0	0	0.555556	0.555556	1.11111	1.11111	0.555556	0.555556	1.11111	1.11111	0.555556	1.11111	0.555556	4.44444
27	0.17	0.161	0.159	0.161	0.165	0.171	0.167	0.176	0.179	0.179	0.196	0.194	0.23	0.229		92.5556	87.5556	86.4444	87.5556	89.7778	93.1111	90.8889	95.8889	97.5556	97.5556	107	105.889	125.889	125.333		27	0.555556	0.555556	0.555556	0.555556	1.11111	1.11111	0.555556	0.555556	1.66667	1.11111	1.11111	1.11111	1.11111	4.44444
36	0.17	0.161	0.159	0.161	0.166	0.171	0.167	0.177	0.179	0.18	0.196	0.195	0.231	0.229		92.5556	87.5556	86.4444	87.5556	90.3333	93.1111	90.8889	96.4444	97.5556	98.1111	107	106.444	126.444	125.333		36	0.555556	0.555556	0.555556	0.555556	1.66667	1.11111	0.555556	1.11111	1.66667	1.66667	1.11111	1.66667	1.66667	4.44444
45	0.17	0.161	0.159	0.162	0.166	0.171	0.167	0.177	0.18	0.18	0.197	0.195	0.232	0.229		92.5556	87.5556	86.4444	88.1111	90.3333	93.1111	90.8889	96.4444	98.1111	98.1111	107.556	106.444	127	125.333		45	0.555556	0.555556	0.555556	1.11111	1.66667	1.11111	0.555556	1.11111	2.22222	1.66667	1.66667	1.66667	2.22222	4.44444
54	0.17	0.161	0.159	0.162	0.166	0.171	0.167	0.177	0.18	0.18	0.197	0.195	0.232	0.23		92.5556	87.5556	86.4444	88.1111	90.3333	93.1111	90.8889	96.4444	98.1111	98.1111	107.556	106.444	127	125.889		54	0.555556	0.555556	0.555556	1.11111	1.66667	1.11111	0.555556	1.11111	2.22222	1.66667	1.66667	1.66667	2.22222	5
63	0.17	0.162	0.159	0.162	0.166	0.172	0.168	0.177	0.18	0.181	0.198	0.196	0.233	0.23		92.5556	88.1111	86.4444	88.1111	90.3333	93.6667	91.4444	96.4444	98.1111	98.6667	108.111	107	127.556	125.889		63	0.555556	1.11111	0.555556	1.11111	1.66667	1.66667	1.11111	1.11111	2.22222	2.22222	2.22222	2.22222	2.77778	5
72	0.17	0.162	0.159	0.162	0.166	0.172	0.168	0.178	0.181	0.181	0.198	0.196	0.233	0.231		92.5556	88.1111	86.4444	88.1111	90.3333	93.6667	91.4444	97	98.6667	98.6667	108.111	107	127.556	126.444		72	0.555556	1.11111	0.555556	1.11111	1.66667	1.66667	1.11111	1.66667	2.77778	2.22222	2.22222	2.22222	2.77778	5.55556
81	0.17	0.162	0.159	0.162	0.166	0.172	0.168	0.178	0.181	0.181	0.199	0.197	0.233	0.231		92.5556	88.1111	86.4444	88.1111	90.3333	93.6667	91.4444	97	98.6667	98.6667	108.667	107.556	127.556	126.444		81	0.555556	1.11111	0.555556	1.11111	1.66667	1.66667	1.11111	1.66667	2.77778	2.22222	2.77778	2.77778	2.77778	5.55556
90	0.17	0.162	0.159	0.162	0.166	0.172	0.168	0.178	0.182	0.182	0.199	0.197	0.234	0.232		92.5556	88.1111	86.4444	88.1111	90.3333	93.6667	91.4444	97	99.2222	99.2222	108.667	107.556	128.111	127		90	0.555556	1.11111	0.555556	1.11111	1.66667	1.66667	1.11111	1.66667	3.33333	2.77778	2.77778	2.77778	3.33333	6.11111
99	0.17	0.162	0.16	0.162	0.167	0.172	0.169	0.178	0.182	0.182	0.199	0.198	0.234	0.234		92.5556	88.1111	87	88.1111	90.8889	93.6667	92	97	99.2222	99.2222	108.667	108.111	128.111	128.111		99	0.555556	1.11111	1.11111	1.11111	2.22222	1.66667	1.66667	1.66667	3.33333	2.77778	2.77778	3.33333	3.33333	7.22222
108	0.171	0.162	0.16	0.162	0.168	0.172	0.169	0.179	0.182	0.183	0.2	0.198	0.235	0.235		93.1111	88.1111	87	88.1111	91.4444	93.6667	92	97.5556	99.2222	99.7778	109.222	108.111	128.667	128.667		108	1.11111	1.11111	1.11111	1.11111	2.77778	1.66667	1.66667	2.22222	3.33333	3.33333	3.33333	3.33333	3.88889	7.77778
117	0.171	0.162	0.16	0.163	0.168	0.172	0.169	0.179	0.183	0.183	0.2	0.199	0.235	0.235		93.1111	88.1111	87	88.6667	91.4444	93.6667	92	97.5556	99.7778	99.7778	109.222	108.667	128.667	128.667		117	1.11111	1.11111	1.11111	1.66667	2.77778	1.66667	1.66667	2.22222	3.88889	3.33333	3.33333	3.88889	3.88889	7.77778
126	0.171	0.162	0.16	0.163	0.168	0.173	0.169	0.179	0.183	0.183	0.201	0.199	0.235	0.235		93.1111	88.1111	87	88.6667	91.4444	94.2222	92	97.5556	99.7778	99.7778	109.778	108.667	128.667	128.667		126	1.11111	1.11111	1.11111	1.66667	2.77778	2.22222	1.66667	2.22222	3.88889	3.33333	3.88889	3.88889	3.88889	7.77778
135	0.171	0.162	0.16	0.163	0.168	0.173	0.17	0.179	0.183	0.184	0.201	0.2	0.235	0.235		93.1111	88.1111	87	88.6667	91.4444	94.2222	92.5556	97.5556	99.7778	100.333	109.778	109.222	128.667	128.667		135	1.11111	1.11111	1.11111	1.66667	2.77778	2.22222	2.22222	2.22222	3.88889	3.88889	3.88889	4.44444	3.88889	7.77778
144	0.171	0.163	0.16	0.163	0.169	0.173	0.17	0.18	0.184	0.184	0.202	0.2	0.236	0.236		93.1111	88.6667	87	88.6667	92	94.2222	92.5556	98.1111	100.333	100.333	110.333	109.222	129.222	129.222		144	1.11111	1.66667	1.11111	1.66667	3.33333	2.22222	2.22222	2.77778	4.44444	3.88889	4.44444	4.44444	4.44444	8.33333
153	0.171	0.163	0.16	0.163	0.169	0.173	0.17	0.18	0.184	0.184	0.202	0.2	0.236	0.236		93.1111	88.6667	87	88.6667	92	94.2222	92.5556	98.1111	100.333	100.333	110.333	109.222	129.222	129.222		153	1.11111	1.66667	1.11111	1.66667	3.33333	2.22222	2.22222	2.77778	4.44444	3.88889	4.44444	4.44444	4.44444	8.33333
162	0.171	0.163	0.16	0.163	0.169	0.173	0.171	0.18	0.185	0.185	0.203	0.201	0.237	0.237		93.1111	88.6667	87	88.6667	92	94.2222	93.1111	98.1111	100.889	100.889	110.889	109.778	129.778	129.778		162	1.11111	1.66667	1.11111	1.66667	3.33333	2.22222	2.77778	2.77778	5	4.44444	5	5	5	8.88889
171	0.171	0.163	0.161	0.163	0.169	0.174	0.171	0.18	0.185	0.185	0.203	0.201	0.237	0.237		93.1111	88.6667	87.5556	88.6667	92	94.7778	93.1111	98.1111	100.889	100.889	110.889	109.778	129.778	129.778		171	1.11111	1.66667	1.66667	1.66667	3.33333	2.77778	2.77778	2.77778	5	4.44444	5	5	5	8.88889
180	0.171	0.163	0.161	0.163	0.17	0.174	0.171	0.18	0.185	0.185	0.203	0.201	0.237	0.238		93.1111	88.6667	87.5556	88.6667	92.5556	94.7778	93.1111	98.1111	100.889	100.889	110.889	109.778	129.778	130.333		180	1.11111	1.66667	1.66667	1.66667	3.88889	2.77778	2.77778	2.77778	5	4.44444	5	5	5	9.44444
189	0.171	0.163	0.161	0.163	0.17	0.174	0.171	0.181	0.186	0.186	0.204	0.202	0.238	0.239		93.1111	88.6667	87.5556	88.6667	92.5556	94.7778	93.1111	98.6667	101.444	101.444	111.444	110.333	130.333	130.889		189	1.11111	1.66667	1.66667	1.66667	3.88889	2.77778	2.77778	3.33333	5.55556	5	5.55556	5.55556	5.55556	10
198	0.171	0.163	0.161	0.164	0.17	0.174	0.171	0.181	0.186	0.186	0.204	0.202	0.238	0.239		93.1111	88.6667	87.5556	89.2222	92.5556	94.7778	93.1111	98.6667	101.444	101.444	111.444	110.333	130.333	130.889		198	1.11111	1.66667	1.66667	2.22222	3.88889	2.77778	2.77778	3.33333	5.55556	5	5.55556	5.55556	5.55556	10
207	0.171	0.163	0.161	0.164	0.17	0.174	0.172	0.181	0.186	0.188	0.205	0.203	0.239	0.239		93.1111	88.6667	87.5556	89.2222	92.5556	94.7778	93.6667	98.6667	101.444	102.556	112	110.889	130.889	130.889		207	1.11111	1.66667	1.66667	2.22222	3.88889	2.77778	3.33333	3.33333	5.55556	6.11111	6.11111	6.11111	6.11111	10
216	0.171	0.163	0.161	0.164	0.17	0.174	0.172	0.181	0.187	0.189	0.205	0.203	0.239	0.238		93.1111	88.6667	87.5556	89.2222	92.5556	94.7778	93.6667	98.6667	102	103.111	112	110.889	130.889	130.333		216	1.11111	1.66667	1.66667	2.22222	3.88889	2.77778	3.33333	3.33333	6.11111	6.66667	6.11111	6.11111	6.11111	9.44444
225	0.172	0.163	0.161	0.164	0.171	0.175	0.172	0.182	0.187	0.189	0.205	0.204	0.239	0.239		93.6667	88.6667	87.5556	89.2222	93.1111	95.3333	93.6667	99.2222	102	103.111	112	111.444	130.889	130.889		225	1.66667	1.66667	1.66667	2.22222	4.44444	3.33333	3.33333	3.88889	6.11111	6.66667	6.11111	6.66667	6.11111	10
234	0.172	0.163	0.161	0.164	0.17	0.175	0.172	0.182	0.187	0.19	0.206	0.204	0.24	0.239		93.6667	88.6667	87.5556	89.2222	92.5556	95.3333	93.6667	99.2222	102	103.667	112.556	111.444	131.444	130.889		234	1.66667	1.66667	1.66667	2.22222	3.88889	3.33333	3.33333	3.88889	6.11111	7.22222	6.66667	6.66667	6.66667	10
243	0.172	0.163	0.161	0.164	0.17	0.175	0.172	0.182	0.188	0.189	0.206	0.204	0.24	0.239		93.6667	88.6667	87.5556	89.2222	92.5556	95.3333	93.6667	99.2222	102.556	103.111	112.556	111.444	131.444	130.889		243	1.66667	1.66667	1.66667	2.22222	3.88889	3.33333	3.33333	3.88889	6.66667	6.66667	6.66667	6.66667	6.66667	10
252	0.172	0.164	0.161	0.164	0.171	0.175	0.173	0.182	0.188	0.189	0.207	0.205	0.241	0.24		93.6667	89.2222	87.5556	89.2222	93.1111	95.3333	94.2222	99.2222	102.556	103.111	113.111	112	132	131.444		252	1.66667	2.22222	1.66667	2.22222	4.44444	3.33333	3.88889	3.88889	6.66667	6.66667	7.22222	7.22222	7.22222	10.5556
261	0.172	0.163	0.161	0.164	0.171	0.175	0.173	0.182	0.188	0.188	0.207	0.205	0.241	0.24		93.6667	88.6667	87.5556	89.2222	93.1111	95.3333	94.2222	99.2222	102.556	102.556	113.111	112	132	131.444		261	1.66667	1.66667	1.66667	2.22222	4.44444	3.33333	3.88889	3.88889	6.66667	6.11111	7.22222	7.22222	7.22222	10.5556
270	0.172	0.164	0.162	0.165	0.171	0.175	0.173	0.183	0.189	0.189	0.207	0.206	0.241	0.241		93.6667	89.2222	88.1111	89.7778	93.1111	95.3333	94.2222	99.7778	103.111	103.111	113.111	112.556	132	132		270	1.66667	2.22222	2.22222	2.77778	4.44444	3.33333	3.88889	4.44444	7.22222	6.66667	7.22222	7.77778	7.22222	11.1111
279	0.172	0.164	0.162	0.165	0.171	0.176	0.173	0.183	0.189	0.189	0.208	0.206	0.242	0.241		93.6667	89.2222	88.1111	89.7778	93.1111	95.8889	94.2222	99.7778	103.111	103.111	113.667	112.556	132.556	132		279	1.66667	2.22222	2.22222	2.77778	4.44444	3.88889	3.88889	4.44444	7.22222	6.66667	7.77778	7.77778	7.77778	11.1111
288	0.172	0.164	0.162	0.165	0.171	0.176	0.174	0.183	0.189	0.19	0.208	0.206	0.242	0.241		93.6667	89.2222	88.1111	89.7778	93.1111	95.8889	94.7778	99.7778	103.111	103.667	113.667	112.556	132.556	132		288	1.66667	2.22222	2.22222	2.77778	4.44444	3.88889	4.44444	4.44444	7.22222	7.22222	7.77778	7.77778	7.77778	11.1111
297	0.172	0.164	0.162	0.165	0.172	0.176	0.174	0.183	0.19	0.19	0.209	0.206	0.242	0.241		93.6667	89.2222	88.1111	89.7778	93.6667	95.8889	94.7778	99.7778	103.667	103.667	114.222	112.556	132.556	132		297	1.66667	2.22222	2.22222	2.77778	5	3.88889	4.44444	4.44444	7.77778	7.22222	8.33333	7.77778	7.77778	11.1111
306	0.172	0.164	0.162	0.165	0.172	0.176	0.174	0.183	0.19	0.191	0.209	0.207	0.242	0.242		93.6667	89.2222	88.1111	89.7778	93.6667	95.8889	94.7778	99.7778	103.667	104.222	114.222	113.111	132.556	132.556		306	1.66667	2.22222	2.22222	2.77778	5	3.88889	4.44444	4.44444	7.77778	7.77778	8.33333	8.33333	7.77778	11.6667
315	0.172	0.164	0.162	0.165	0.172	0.176	0.174	0.184	0.191	0.192	0.21	0.207	0.243	0.242		93.6667	89.2222	88.1111	89.7778	93.6667	95.8889	94.7778	100.333	104.222	104.778	114.778	113.111	133.111	132.556		315	1.66667	2.22222	2.22222	2.77778	5	3.88889	4.44444	5	8.33333	8.33333	8.88889	8.33333	8.33333	11.6667
324	0.172	0.164	0.162	0.165	0.172	0.176	0.174	0.184	0.191	0.193	0.21	0.208	0.243	0.243		93.6667	89.2222	88.1111	89.7778	93.6667	95.8889	94.7778	100.333	104.222	105.333	114.778	113.667	133.111	133.111		324	1.66667	2.22222	2.22222	2.77778	5	3.88889	4.44444	5	8.33333	8.88889	8.88889	8.88889	8.33333	12.2222
333	0.172	0.164	0.162	0.165	0.172	0.176	0.174	0.184	0.191	0.194	0.21	0.208	0.244	0.243		93.6667	89.2222	88.1111	89.7778	93.6667	95.8889	94.7778	100.333	104.222	105.889	114.778	113.667	133.667	133.111		333	1.66667	2.22222	2.22222	2.77778	5	3.88889	4.44444	5	8.33333	9.44444	8.88889	8.88889	8.88889	12.2222
342	0.172	0.164	0.162	0.165	0.172	0.176	0.175	0.184	0.191	0.194	0.211	0.208	0.244	0.243		93.6667	89.2222	88.1111	89.7778	93.6667	95.8889	95.3333	100.333	104.222	105.889	115.333	113.667	133.667	133.111		342	1.66667	2.22222	2.22222	2.77778	5	3.88889	5	5	8.33333	9.44444	9.44444	8.88889	8.88889	12.2222
351	0.172	0.164	0.162	0.165	0.172	0.177	0.175	0.185	0.192	0.195	0.211	0.209	0.244	0.244		93.6667	89.2222	88.1111	89.7778	93.6667	96.4444	95.3333	100.889	104.778	106.444	115.333	114.222	133.667	133.667		351	1.66667	2.22222	2.22222	2.77778	5	4.44444	5	5.55556	8.88889	10	9.44444	9.44444	8.88889	12.7778
360	0.172	0.164	0.162	0.165	0.173	0.177	0.175	0.185	0.192	0.196	0.212	0.209	0.245	0.245		93.6667	89.2222	88.1111	89.7778	94.2222	96.4444	95.3333	100.889	104.778	107	115.889	114.222	134.222	134.222		360	1.66667	2.22222	2.22222	2.77778	5.55556	4.44444	5	5.55556	8.88889	10.5556	10	9.44444	9.44444	13.3333
369	0.172	0.164	0.162	0.165	0.173	0.177	0.175	0.185	0.192	0.195	0.213	0.209	0.245	0.245		93.6667	89.2222	88.1111	89.7778	94.2222	96.4444	95.3333	100.889	104.778	106.444	116.444	114.222	134.222	134.222		369	1.66667	2.22222	2.22222	2.77778	5.55556	4.44444	5	5.55556	8.88889	10	10.5556	9.44444	9.44444	13.3333
378	0.172	0.164	0.162	0.165	0.173	0.177	0.175	0.185	0.193	0.194	0.214	0.21	0.245	0.246		93.6667	89.2222	88.1111	89.7778	94.2222	96.4444	95.3333	100.889	105.333	105.889	117	114.778	134.222	134.778		378	1.66667	2.22222	2.22222	2.77778	5.55556	4.44444	5	5.55556	9.44444	9.44444	11.1111	10	9.44444	13.8889
387	0.173	0.164	0.162	0.165	0.173	0.177	0.176	0.185	0.193	0.193	0.214	0.21	0.246	0.246		94.2222	89.2222	88.1111	89.7778	94.2222	96.4444	95.8889	100.889	105.333	105.333	117	114.778	134.778	134.778		387	2.22222	2.22222	2.22222	2.77778	5.55556	4.44444	5.55556	5.55556	9.44444	8.88889	11.1111	10	10	13.8889
396	0.173	0.164	0.162	0.166	0.173	0.177	0.176	0.186	0.193	0.193	0.215	0.211	0.246	0.246		94.2222	89.2222	88.1111	90.3333	94.2222	96.4444	95.8889	101.444	105.333	105.333	117.556	115.333	134.778	134.778		396	2.22222	2.22222	2.22222	3.33333	5.55556	4.44444	5.55556	6.11111	9.44444	8.88889	11.6667	10.5556	10	13.8889
405	0.172	0.165	0.162	0.165	0.173	0.177	0.176	0.186	0.194	0.194	0.215	0.211	0.246	0.246		93.6667	89.7778	88.1111	89.7778	94.2222	96.4444	95.8889	101.444	105.889	105.889	117.556	115.333	134.778	134.778		405	1.66667	2.77778	2.22222	2.77778	5.55556	4.44444	5.55556	6.11111	10	9.44444	11.6667	10.5556	10	13.8889
414	0.173	0.164	0.162	0.165	0.173	0.177	0.176	0.186	0.194	0.194	0.215	0.211	0.246	0.246		94.2222	89.2222	88.1111	89.7778	94.2222	96.4444	95.8889	101.444	105.889	105.889	117.556	115.333	134.778	134.778		414	2.22222	2.22222	2.22222	2.77778	5.55556	4.44444	5.55556	6.11111	10	9.44444	11.6667	10.5556	10	13.8889
423	0.172	0.165	0.162	0.166	0.173	0.178	0.176	0.186	0.194	0.194	0.215	0.212	0.247	0.247		93.6667	89.7778	88.1111	90.3333	94.2222	97	95.8889	101.444	105.889	105.889	117.556	115.889	135.333	135.333		423	1.66667	2.77778	2.22222	3.33333	5.55556	5	5.55556	6.11111	10	9.44444	11.6667	11.1111	10.5556	14.4444
432	0.173	0.165	0.163	0.166	0.174	0.178	0.177	0.186	0.195	0.195	0.215	0.212	0.247	0.247		94.2222	89.7778	88.6667	90.3333	94.7778	97	96.4444	101.444	106.444	106.444	117.556	115.889	135.333	135.333		432	2.22222	2.77778	2.77778	3.33333	6.11111	5	6.11111	6.11111	10.5556	10	11.6667	11.1111	10.5556	14.4444
441	0.173	0.165	0.163	0.166	0.174	0.178	0.177	0.186	0.195	0.195	0.216	0.212	0.247	0.247		94.2222	89.7778	88.6667	90.3333	94.7778	97	96.4444	101.444	106.444	106.444	118.111	115.889	135.333	135.333		441	2.22222	2.77778	2.77778	3.33333	6.11111	5	6.11111	6.11111	10.5556	10	12.2222	11.1111	10.5556	14.4444
450	0.173	0.165	0.163	0.166	0.174	0.178	0.177	0.187	0.195	0.196	0.216	0.213	0.248	0.248		94.2222	89.7778	88.6667	90.3333	94.7778	97	96.4444	102	106.444	107	118.111	116.444	135.889	135.889		450	2.22222	2.77778	2.77778	3.33333	6.11111	5	6.11111	6.66667	10.5556	10.5556	12.2222	11.6667	11.1111	15
459	0.173	0.165	0.163	0.166	0.174	0.178	0.177	0.187	0.195	0.198	0.216	0.213	0.248	0.248		94.2222	89.7778	88.6667	90.3333	94.7778	97	96.4444	102	106.444	108.111	118.111	116.444	135.889	135.889		459	2.22222	2.77778	2.77778	3.33333	6.11111	5	6.11111	6.66667	10.5556	11.6667	12.2222	11.6667	11.1111	15
468	0.173	0.165	0.163	0.166	0.174	0.178	0.177	0.187	0.196	0.198	0.217	0.213	0.248	0.249		94.2222	89.7778	88.6667	90.3333	94.7778	97	96.4444	102	107	108.111	118.667	116.444	135.889	136.444		468	2.22222	2.77778	2.77778	3.33333	6.11111	5	6.11111	6.66667	11.1111	11.6667	12.7778	11.6667	11.1111	15.5556
477	0.173	0.165	0.163	0.166	0.174	0.178	0.178	0.187	0.196	0.199	0.217	0.214	0.249	0.249		94.2222	89.7778	88.6667	90.3333	94.7778	97	97	102	107	108.667	118.667	117	136.444	136.444		477	2.22222	2.77778	2.77778	3.33333	6.11111	5	6.66667	6.66667	11.1111	12.2222	12.7778	12.2222	11.6667	15.5556
486	0.173	0.165	0.163	0.166	0.174	0.178	0.178	0.187	0.197	0.2	0.217	0.214	0.249	0.249		94.2222	89.7778	88.6667	90.3333	94.7778	97	97	102	107.556	109.222	118.667	117	136.444	136.444		486	2.22222	2.77778	2.77778	3.33333	6.11111	5	6.66667	6.66667	11.6667	12.7778	12.7778	12.2222	11.6667	15.5556
495	0.173	0.165	0.163	0.166	0.174	0.178	0.178	0.187	0.197	0.2	0.218	0.214	0.249	0.249		94.2222	89.7778	88.6667	90.3333	94.7778	97	97	102	107.556	109.222	119.222	117	136.444	136.444		495	2.22222	2.77778	2.77778	3.33333	6.11111	5	6.66667	6.66667	11.6667	12.7778	13.3333	12.2222	11.6667	15.5556
504	0.173	0.165	0.163	0.166	0.175	0.179	0.178	0.188	0.197	0.199	0.218	0.215	0.249	0.249		94.2222	89.7778	88.6667	90.3333	95.3333	97.5556	97	102.556	107.556	108.667	119.222	117.556	136.444	136.444		504	2.22222	2.77778	2.77778	3.33333	6.66667	5.55556	6.66667	7.22222	11.6667	12.2222	13.3333	12.7778	11.6667	15.5556
513	0.173	0.165	0.163	0.166	0.174	0.179	0.178	0.188	0.197	0.198	0.218	0.215	0.249	0.249		94.2222	89.7778	88.6667	90.3333	94.7778	97.5556	97	102.556	107.556	108.111	119.222	117.556	136.444	136.444		513	2.22222	2.77778	2.77778	3.33333	6.11111	5.55556	6.66667	7.22222	11.6667	11.6667	13.3333	12.7778	11.6667	15.5556
522	0.173	0.165	0.163	0.166	0.174	0.179	0.178	0.188	0.198	0.197	0.219	0.215	0.25	0.249		94.2222	89.7778	88.6667	90.3333	94.7778	97.5556	97	102.556	108.111	107.556	119.778	117.556	137	136.444		522	2.22222	2.77778	2.77778	3.33333	6.11111	5.55556	6.66667	7.22222	12.2222	11.1111	13.8889	12.7778	12.2222	15.5556
531	0.173	0.165	0.163	0.166	0.175	0.179	0.179	0.188	0.198	0.198	0.219	0.216	0.25	0.25		94.2222	89.7778	88.6667	90.3333	95.3333	97.5556	97.5556	102.556	108.111	108.111	119.778	118.111	137	137		531	2.22222	2.77778	2.77778	3.33333	6.66667	5.55556	7.22222	7.22222	12.2222	11.6667	13.8889	13.3333	12.2222	16.1111
540	0.173	0.165	0.163	0.166	0.175	0.179	0.179	0.188	0.198	0.198	0.219	0.216	0.25	0.25		94.2222	89.7778	88.6667	90.3333	95.3333	97.5556	97.5556	102.556	108.111	108.111	119.778	118.111	137	137		540	2.22222	2.77778	2.77778	3.33333	6.66667	5.55556	7.22222	7.22222	12.2222	11.6667	13.8889	13.3333	12.2222	16.1111
549	0.173	0.165	0.163	0.166	0.175	0.179	0.179	0.188	0.198	0.198	0.22	0.216	0.25	0.25		94.2222	89.7778	88.6667	90.3333	95.3333	97.5556	97.5556	102.556	108.111	108.111	120.333	118.111	137	137		549	2.22222	2.77778	2.77778	3.33333	6.66667	5.55556	7.22222	7.22222	12.2222	11.6667	14.4444	13.3333	12.2222	16.1111
558	0.173	0.165	0.163	0.166	0.175	0.179	0.179	0.189	0.199	0.199	0.22	0.217	0.251	0.251		94.2222	89.7778	88.6667	90.3333	95.3333	97.5556	97.5556	103.111	108.667	108.667	120.333	118.667	137.556	137.556		558	2.22222	2.77778	2.77778	3.33333	6.66667	5.55556	7.22222	7.77778	12.7778	12.2222	14.4444	13.8889	12.7778	16.6667
567	0.173	0.165	0.163	0.166	0.175	0.179	0.179	0.189	0.199	0.199	0.22	0.217	0.251	0.251		94.2222	89.7778	88.6667	90.3333	95.3333	97.5556	97.5556	103.111	108.667	108.667	120.333	118.667	137.556	137.556		567	2.22222	2.77778	2.77778	3.33333	6.66667	5.55556	7.22222	7.77778	12.7778	12.2222	14.4444	13.8889	12.7778	16.6667
576	0.173	0.165	0.163	0.166	0.175	0.179	0.179	0.189	0.199	0.2	0.22	0.217	0.251	0.251		94.2222	89.7778	88.6667	90.3333	95.3333	97.5556	97.5556	103.111	108.667	109.222	120.333	118.667	137.556	137.556		576	2.22222	2.77778	2.77778	3.33333	6.66667	5.55556	7.22222	7.77778	12.7778	12.7778	14.4444	13.8889	12.7778	16.6667
585	0.173	0.165	0.163	0.166	0.175	0.179	0.179	0.189	0.199	0.201	0.221	0.218	0.252	0.251		94.2222	89.7778	88.6667	90.3333	95.3333	97.5556	97.5556	103.111	108.667	109.778	120.889	119.222	138.111	137.556		585	2.22222	2.77778	2.77778	3.33333	6.66667	5.55556	7.22222	7.77778	12.7778	13.3333	15	14.4444	13.3333	16.6667
594	0.173	0.165	0.163	0.166	0.175	0.18	0.18	0.189	0.2	0.202	0.221	0.218	0.252	0.251		94.2222	89.7778	88.6667	90.3333	95.3333	98.1111	98.1111	103.111	109.222	110.333	120.889	119.222	138.111	137.556		594	2.22222	2.77778	2.77778	3.33333	6.66667	6.11111	7.77778	7.77778	13.3333	13.8889	15	14.4444	13.3333	16.6667
603	0.173	0.165	0.163	0.166	0.175	0.18	0.18	0.189	0.2	0.203	0.221	0.218	0.252	0.252		94.2222	89.7778	88.6667	90.3333	95.3333	98.1111	98.1111	103.111	109.222	110.889	120.889	119.222	138.111	138.111		603	2.22222	2.77778	2.77778	3.33333	6.66667	6.11111	7.77778	7.77778	13.3333	14.4444	15	14.4444	13.3333	17.2222
612	0.173	0.165	0.164	0.166	0.176	0.18	0.18	0.189	0.2	0.203	0.222	0.218	0.252	0.252		94.2222	89.7778	89.2222	90.3333	95.8889	98.1111	98.1111	103.111	109.222	110.889	121.444	119.222	138.111	138.111		612	2.22222	2.77778	3.33333	3.33333	7.22222	6.11111	7.77778	7.77778	13.3333	14.4444	15.5556	14.4444	13.3333	17.2222
621	0.173	0.165	0.164	0.167	0.175	0.18	0.18	0.19	0.201	0.204	0.222	0.219	0.253	0.253		94.2222	89.7778	89.2222	90.8889	95.3333	98.1111	98.1111	103.667	109.778	111.444	121.444	119.778	138.667	138.667		621	2.22222	2.77778	3.33333	3.88889	6.66667	6.11111	7.77778	8.33333	13.8889	15	15.5556	15	13.8889	17.7778
630	0.173	0.165	0.163	0.166	0.175	0.18	0.18	0.19	0.201	0.203	0.222	0.219	0.253	0.253		94.2222	89.7778	88.6667	90.3333	95.3333	98.1111	98.1111	103.667	109.778	110.889	121.444	119.778	138.667	138.667		630	2.22222	2.77778	2.77778	3.33333	6.66667	6.11111	7.77778	8.33333	13.8889	14.4444	15.5556	15	13.8889	17.7778
639	0.173	0.165	0.164	0.167	0.176	0.18	0.18	0.19	0.201	0.202	0.223	0.219	0.253	0.254		94.2222	89.7778	89.2222	90.8889	95.8889	98.1111	98.1111	103.667	109.778	110.333	122	119.778	138.667	139.222		639	2.22222	2.77778	3.33333	3.88889	7.22222	6.11111	7.77778	8.33333	13.8889	13.8889	16.1111	15	13.8889	18.3333
648	0.173	0.165	0.164	0.167	0.175	0.18	0.181	0.19	0.201	0.201	0.223	0.22	0.253	0.254		94.2222	89.7778	89.2222	90.8889	95.3333	98.1111	98.6667	103.667	109.778	109.778	122	120.333	138.667	139.222		648	2.22222	2.77778	3.33333	3.88889	6.66667	6.11111	8.33333	8.33333	13.8889	13.3333	16.1111	15.5556	13.8889	18.3333
657	0.173	0.165	0.164	0.167	0.175	0.18	0.181	0.19	0.202	0.201	0.223	0.22	0.254	0.254		94.2222	89.7778	89.2222	90.8889	95.3333	98.1111	98.6667	103.667	110.333	109.778	122	120.333	139.222	139.222		657	2.22222	2.77778	3.33333	3.88889	6.66667	6.11111	8.33333	8.33333	14.4444	13.3333	16.1111	15.5556	14.4444	18.3333
666	0.173	0.165	0.164	0.167	0.176	0.18	0.181	0.19	0.202	0.202	0.223	0.22	0.254	0.254		94.2222	89.7778	89.2222	90.8889	95.8889	98.1111	98.6667	103.667	110.333	110.333	122	120.333	139.222	139.222		666	2.22222	2.77778	3.33333	3.88889	7.22222	6.11111	8.33333	8.33333	14.4444	13.8889	16.1111	15.5556	14.4444	18.3333
675	0.173	0.165	0.164	0.167	0.176	0.18	0.181	0.19	0.202	0.202	0.224	0.22	0.254	0.254		94.2222	89.7778	89.2222	90.8889	95.8889	98.1111	98.6667	103.667	110.333	110.333	122.556	120.333	139.222	139.222		675	2.22222	2.77778	3.33333	3.88889	7.22222	6.11111	8.33333	8.33333	14.4444	13.8889	16.6667	15.5556	14.4444	18.3333
684	0.173	0.165	0.164	0.167	0.176	0.18	0.181	0.191	0.202	0.202	0.224	0.221	0.254	0.255		94.2222	89.7778	89.2222	90.8889	95.8889	98.1111	98.6667	104.222	110.333	110.333	122.556	120.889	139.222	139.778		684	2.22222	2.77778	3.33333	3.88889	7.22222	6.11111	8.33333	8.88889	14.4444	13.8889	16.6667	16.1111	14.4444	18.8889
693	0.173	0.165	0.164	0.167	0.176	0.181	0.181	0.191	0.203	0.202	0.224	0.221	0.255	0.255		94.2222	89.7778	89.2222	90.8889	95.8889	98.6667	98.6667	104.222	110.889	110.333	122.556	120.889	139.778	139.778		693	2.22222	2.77778	3.33333	3.88889	7.22222	6.66667	8.33333	8.88889	15	13.8889	16.6667	16.1111	15	18.8889
702	0.173	0.165	0.164	0.167	0.176	0.181	0.181	0.191	0.203	0.203	0.224	0.221	0.255	0.255		94.2222	89.7778	89.2222	90.8889	95.8889	98.6667	98.6667	104.222	110.889	110.889	122.556	120.889	139.778	139.778		702	2.22222	2.77778	3.33333	3.88889	7.22222	6.66667	8.33333	8.88889	15	14.4444	16.6667	16.1111	15	18.8889
711	0.173	0.165	0.164	0.167	0.176	0.181	0.181	0.191	0.203	0.204	0.225	0.221	0.255	0.255		94.2222	89.7778	89.2222	90.8889	95.8889	98.6667	98.6667	104.222	110.889	111.444	123.111	120.889	139.778	139.778		711	2.22222	2.77778	3.33333	3.88889	7.22222	6.66667	8.33333	8.88889	15	15	17.2222	16.1111	15	18.8889
720	0.173	0.166	0.164	0.167	0.176	0.181	0.182	0.191	0.203	0.206	0.225	0.222	0.255	0.256		94.2222	90.3333	89.2222	90.8889	95.8889	98.6667	99.2222	104.222	110.889	112.556	123.111	121.444	139.778	140.333		720	2.22222	3.33333	3.33333	3.88889	7.22222	6.66667	8.88889	8.88889	15	16.1111	17.2222	16.6667	15	19.4444
729	0.173	0.166	0.164	0.167	0.177	0.181	0.182	0.191	0.204	0.206	0.225	0.223	0.255	0.256		94.2222	90.3333	89.2222	90.8889	96.4444	98.6667	99.2222	104.222	111.444	112.556	123.111	122	139.778	140.333		729	2.22222	3.33333	3.33333	3.88889	7.77778	6.66667	8.88889	8.88889	15.5556	16.1111	17.2222	17.2222	15	19.4444
738	0.173	0.165	0.164	0.167	0.177	0.181	0.182	0.191	0.204	0.207	0.226	0.223	0.256	0.256		94.2222	89.7778	89.2222	90.8889	96.4444	98.6667	99.2222	104.222	111.444	113.111	123.667	122	140.333	140.333		738	2.22222	2.77778	3.33333	3.88889	7.77778	6.66667	8.88889	8.88889	15.5556	16.6667	17.7778	17.2222	15.5556	19.4444
747	0.173	0.166	0.164	0.167	0.177	0.181	0.182	0.192	0.204	0.207	0.226	0.224	0.256	0.256		94.2222	90.3333	89.2222	90.8889	96.4444	98.6667	99.2222	104.778	111.444	113.111	123.667	122.556	140.333	140.333		747	2.22222	3.33333	3.33333	3.88889	7.77778	6.66667	8.88889	9.44444	15.5556	16.6667	17.7778	17.7778	15.5556	19.4444
756	0.173	0.166	0.164	0.167	0.177	0.181	0.182	0.192	0.204	0.206	0.226	0.225	0.256	0.256		94.2222	90.3333	89.2222	90.8889	96.4444	98.6667	99.2222	104.778	111.444	112.556	123.667	123.111	140.333	140.333		756	2.22222	3.33333	3.33333	3.88889	7.77778	6.66667	8.88889	9.44444	15.5556	16.1111	17.7778	18.3333	15.5556	19.4444
765	0.173	0.166	0.164	0.167	0.177	0.181	0.182	0.192	0.205	0.205	0.226	0.226	0.256	0.256		94.2222	90.3333	89.2222	90.8889	96.4444	98.6667	99.2222	104.778	112	112	123.667	123.667	140.333	140.333		765	2.22222	3.33333	3.33333	3.88889	7.77778	6.66667	8.88889	9.44444	16.1111	15.5556	17.7778	18.8889	15.5556	19.4444
774	0.173	0.166	0.164	0.167	0.177	0.181	0.183	0.192	0.205	0.204	0.227	0.226	0.256	0.256		94.2222	90.3333	89.2222	90.8889	96.4444	98.6667	99.7778	104.778	112	111.444	124.222	123.667	140.333	140.333		774	2.22222	3.33333	3.33333	3.88889	7.77778	6.66667	9.44444	9.44444	16.1111	15	18.3333	18.8889	15.5556	19.4444
783	0.173	0.166	0.164	0.167	0.177	0.181	0.183	0.192	0.205	0.205	0.227	0.226	0.257	0.256		94.2222	90.3333	89.2222	90.8889	96.4444	98.6667	99.7778	104.778	112	112	124.222	123.667	140.889	140.333		783	2.22222	3.33333	3.33333	3.88889	7.77778	6.66667	9.44444	9.44444	16.1111	15.5556	18.3333	18.8889	16.1111	19.4444
792	0.173	0.166	0.164	0.167	0.177	0.181	0.183	0.192	0.205	0.205	0.227	0.225	0.257	0.257		94.2222	90.3333	89.2222	90.8889	96.4444	98.6667	99.7778	104.778	112	112	124.222	123.111	140.889	140.889		792	2.22222	3.33333	3.33333	3.88889	7.77778	6.66667	9.44444	9.44444	16.1111	15.5556	18.3333	18.3333	16.1111	20
801	0.173	0.165	0.164	0.167	0.178	0.181	0.183	0.192	0.205	0.205	0.227	0.225	0.257	0.257		94.2222	89.7778	89.2222	90.8889	97	98.6667	99.7778	104.778	112	112	124.222	123.111	140.889	140.889		801	2.22222	2.77778	3.33333	3.88889	8.33333	6.66667	9.44444	9.44444	16.1111	15.5556	18.3333	18.3333	16.1111	20
810	0.173	0.165	0.164	0.167	0.178	0.182	0.183	0.192	0.206	0.205	0.228	0.225	0.257	0.257		94.2222	89.7778	89.2222	90.8889	97	99.2222	99.7778	104.778	112.556	112	124.778	123.111	140.889	140.889		810	2.22222	2.77778	3.33333	3.88889	8.33333	7.22222	9.44444	9.44444	16.6667	15.5556	18.8889	18.3333	16.1111	20
819	0.173	0.165	0.164	0.167	0.177	0.181	0.183	0.192	0.206	0.206	0.228	0.225	0.257	0.257		94.2222	89.7778	89.2222	90.8889	96.4444	98.6667	99.7778	104.778	112.556	112.556	124.778	123.111	140.889	140.889		819	2.22222	2.77778	3.33333	3.88889	7.77778	6.66667	9.44444	9.44444	16.6667	16.1111	18.8889	18.3333	16.1111	20
828	0.173	0.166	0.164	0.167	0.178	0.182	0.183	0.193	0.206	0.207	0.228	0.225	0.258	0.258		94.2222	90.3333	89.2222	90.8889	97	99.2222	99.7778	105.333	112.556	113.111	124.778	123.111	141.444	141.444		828	2.22222	3.33333	3.33333	3.88889	8.33333	7.22222	9.44444	10	16.6667	16.6667	18.8889	18.3333	16.6667	20.5556
837	0.173	0.166	0.164	0.167	0.178	0.182	0.183	0.193	0.206	0.208	0.228	0.226	0.258	0.258		94.2222	90.3333	89.2222	90.8889	97	99.2222	99.7778	105.333	112.556	113.667	124.778	123.667	141.444	141.444		837	2.22222	3.33333	3.33333	3.88889	8.33333	7.22222	9.44444	10	16.6667	17.2222	18.8889	18.8889	16.6667	20.5556
846	0.173	0.166	0.164	0.167	0.178	0.182	0.184	0.193	0.207	0.21	0.229	0.227	0.258	0.258		94.2222	90.3333	89.2222	90.8889	97	99.2222	100.333	105.333	113.111	114.778	125.333	124.222	141.444	141.444		846	2.22222	3.33333	3.33333	3.88889	8.33333	7.22222	10	10	17.2222	18.3333	19.4444	19.4444	16.6667	20.5556
855	0.173	0.166	0.164	0.167	0.178	0.182	0.184	0.193	0.207	0.21	0.229	0.227	0.258	0.258		94.2222	90.3333	89.2222	90.8889	97	99.2222	100.333	105.333	113.111	114.778	125.333	124.222	141.444	141.444		855	2.22222	3.33333	3.33333	3.88889	8.33333	7.22222	10	10	17.2222	18.3333	19.4444	19.4444	16.6667	20.5556
864	0.173	0.166	0.164	0.167	0.178	0.182	0.184	0.193	0.207	0.21	0.229	0.228	0.258	0.258		94.2222	90.3333	89.2222	90.8889	97	99.2222	100.333	105.333	113.111	114.778	125.333	124.778	141.444	141.444		864	2.22222	3.33333	3.33333	3.88889	8.33333	7.22222	10	10	17.2222	18.3333	19.4444	20	16.6667	20.5556
873	0.173	0.166	0.164	0.167	0.178	0.182	0.184	0.193	0.207	0.209	0.229	0.229	0.259	0.258		94.2222	90.3333	89.2222	90.8889	97	99.2222	100.333	105.333	113.111	114.222	125.333	125.333	142	141.444		873	2.22222	3.33333	3.33333	3.88889	8.33333	7.22222	10	10	17.2222	17.7778	19.4444	20.5556	17.2222	20.5556
882	0.173	0.166	0.164	0.167	0.178	0.182	0.184	0.193	0.208	0.208	0.23	0.23	0.259	0.259		94.2222	90.3333	89.2222	90.8889	97	99.2222	100.333	105.333	113.667	113.667	125.889	125.889	142	142		882	2.22222	3.33333	3.33333	3.88889	8.33333	7.22222	10	10	17.7778	17.2222	20	21.1111	17.2222	21.1111
891	0.173	0.166	0.164	0.167	0.178	0.182	0.184	0.193	0.208	0.207	0.23	0.23	0.259	0.259		94.2222	90.3333	89.2222	90.8889	97	99.2222	100.333	105.333	113.667	113.111	125.889	125.889	142	142		891	2.22222	3.33333	3.33333	3.88889	8.33333	7.22222	10	10	17.7778	16.6667	20	21.1111	17.2222	21.1111
900	0.173	0.166	0.164	0.167	0.178	0.182	0.184	0.193	0.208	0.207	0.23	0.231	0.259	0.26		94.2222	90.3333	89.2222	90.8889	97	99.2222	100.333	105.333	113.667	113.111	125.889	126.444	142	142.556		900	2.22222	3.33333	3.33333	3.88889	8.33333	7.22222	10	10	17.7778	16.6667	20	21.6667	17.2222	21.6667
909	0.173	0.165	0.164	0.167	0.178	0.182	0.185	0.194	0.208	0.207	0.23	0.23	0.259	0.26		94.2222	89.7778	89.2222	90.8889	97	99.2222	100.889	105.889	113.667	113.111	125.889	125.889	142	142.556		909	2.22222	2.77778	3.33333	3.88889	8.33333	7.22222	10.5556	10.5556	17.7778	16.6667	20	21.1111	17.2222	21.6667
918	0.173	0.166	0.164	0.167	0.178	0.182	0.185	0.194	0.208	0.208	0.231	0.23	0.26	0.26		94.2222	90.3333	89.2222	90.8889	97	99.2222	100.889	105.889	113.667	113.667	126.444	125.889	142.556	142.556		918	2.22222	3.33333	3.33333	3.88889	8.33333	7.22222	10.5556	10.5556	17.7778	17.2222	20.5556	21.1111	17.7778	21.6667
927	0.173	0.165	0.164	0.167	0.178	0.182	0.185	0.194	0.209	0.208	0.231	0.23	0.26	0.26		94.2222	89.7778	89.2222	90.8889	97	99.2222	100.889	105.889	114.222	113.667	126.444	125.889	142.556	142.556		927	2.22222	2.77778	3.33333	3.88889	8.33333	7.22222	10.5556	10.5556	18.3333	17.2222	20.5556	21.1111	17.7778	21.6667
936	0.173	0.165	0.164	0.167	0.178	0.182	0.185	0.194	0.209	0.209	0.231	0.23	0.26	0.26		94.2222	89.7778	89.2222	90.8889	97	99.2222	100.889	105.889	114.222	114.222	126.444	125.889	142.556	142.556		936	2.22222	2.77778	3.33333	3.88889	8.33333	7.22222	10.5556	10.5556	18.3333	17.7778	20.5556	21.1111	17.7778	21.6667
945	0.173	0.166	0.164	0.167	0.178	0.183	0.185	0.194	0.209	0.21	0.231	0.23	0.26	0.26		94.2222	90.3333	89.2222	90.8889	97	99.7778	100.889	105.889	114.222	114.778	126.444	125.889	142.556	142.556		945	2.22222	3.33333	3.33333	3.88889	8.33333	7.77778	10.5556	10.5556	18.3333	18.3333	20.5556	21.1111	17.7778	21.6667
954	0.173	0.166	0.164	0.167	0.179	0.183	0.185	0.194	0.209	0.211	0.232	0.23	0.26	0.26		94.2222	90.3333	89.2222	90.8889	97.5556	99.7778	100.889	105.889	114.222	115.333	127	125.889	142.556	142.556		954	2.22222	3.33333	3.33333	3.88889	8.88889	7.77778	10.5556	10.5556	18.3333	18.8889	21.1111	21.1111	17.7778	21.6667
963	0.173	0.166	0.164	0.167	0.179	0.183	0.185	0.194	0.209	0.212	0.232	0.23	0.26	0.261		94.2222	90.3333	89.2222	90.8889	97.5556	99.7778	100.889	105.889	114.222	115.889	127	125.889	142.556	143.111		963	2.22222	3.33333	3.33333	3.88889	8.88889	7.77778	10.5556	10.5556	18.3333	19.4444	21.1111	21.1111	17.7778	22.2222
972	0.173	0.165	0.164	0.167	0.179	0.183	0.185	0.194	0.21	0.213	0.232	0.23	0.261	0.261		94.2222	89.7778	89.2222	90.8889	97.5556	99.7778	100.889	105.889	114.778	116.444	127	125.889	143.111	143.111		972	2.22222	2.77778	3.33333	3.88889	8.88889	7.77778	10.5556	10.5556	18.8889	20	21.1111	21.1111	18.3333	22.2222
981	0.173	0.166	0.164	0.167	0.179	0.183	0.186	0.195	0.21	0.213	0.232	0.231	0.261	0.261		94.2222	90.3333	89.2222	90.8889	97.5556	99.7778	101.444	106.444	114.778	116.444	127	126.444	143.111	143.111		981	2.22222	3.33333	3.33333	3.88889	8.88889	7.77778	11.1111	11.1111	18.8889	20	21.1111	21.6667	18.3333	22.2222
990	0.173	0.166	0.164	0.167	0.179	0.183	0.186	0.195	0.21	0.212	0.233	0.231	0.261	0.262		94.2222	90.3333	89.2222	90.8889	97.5556	99.7778	101.444	106.444	114.778	115.889	127.556	126.444	143.111	143.667		990	2.22222	3.33333	3.33333	3.88889	8.88889	7.77778	11.1111	11.1111	18.8889	19.4444	21.6667	21.6667	18.3333	22.7778
999	0.173	0.166	0.164	0.167	0.179	0.183	0.186	0.195	0.21	0.211	0.233	0.231	0.261	0.262		94.2222	90.3333	89.2222	90.8889	97.5556	99.7778	101.444	106.444	114.778	115.333	127.556	126.444	143.111	143.667		999	2.22222	3.33333	3.33333	3.88889	8.88889	7.77778	11.1111	11.1111	18.8889	18.8889	21.6667	21.6667	18.3333	22.7778
1008	0.173	0.165	0.164	0.167	0.179	0.183	0.186	0.195	0.211	0.21	0.233	0.232	0.262	0.262		94.2222	89.7778	89.2222	90.8889	97.5556	99.7778	101.444	106.444	115.333	114.778	127.556	127	143.667	143.667		1008	2.22222	2.77778	3.33333	3.88889	8.88889	7.77778	11.1111	11.1111	19.4444	18.3333	21.6667	22.2222	18.8889	22.7778
1017	0.173	0.166	0.164	0.167	0.179	0.183	0.186	0.195	0.211	0.21	0.233	0.232	0.262	0.262		94.2222	90.3333	89.2222	90.8889	97.5556	99.7778	101.444	106.444	115.333	114.778	127.556	127	143.667	143.667		1017	2.22222	3.33333	3.33333	3.88889	8.88889	7.77778	11.1111	11.1111	19.4444	18.3333	21.6667	22.2222	18.8889	22.7778
1026	0.173	0.166	0.164	0.167	0.179	0.183	0.186	0.195	0.211	0.21	0.233	0.233	0.262	0.261		94.2222	90.3333	89.2222	90.8889	97.5556	99.7778	101.444	106.444	115.333	114.778	127.556	127.556	143.667	143.111		1026	2.22222	3.33333	3.33333	3.88889	8.88889	7.77778	11.1111	11.1111	19.4444	18.3333	21.6667	22.7778	18.8889	22.2222
1035	0.173	0.166	0.165	0.167	0.179	0.183	0.186	0.195	0.211	0.211	0.234	0.234	0.262	0.261		94.2222	90.3333	89.7778	90.8889	97.5556	99.7778	101.444	106.444	115.333	115.333	128.111	128.111	143.667	143.111		1035	2.22222	3.33333	3.88889	3.88889	8.88889	7.77778	11.1111	11.1111	19.4444	18.8889	22.2222	23.3333	18.8889	22.2222
1044	0.173	0.166	0.164	0.167	0.179	0.183	0.186	0.195	0.211	0.211	0.234	0.234	0.262	0.262		94.2222	90.3333	89.2222	90.8889	97.5556	99.7778	101.444	106.444	115.333	115.333	128.111	128.111	143.667	143.667		1044	2.22222	3.33333	3.33333	3.88889	8.88889	7.77778	11.1111	11.1111	19.4444	18.8889	22.2222	23.3333	18.8889	22.7778
1053	0.173	0.165	0.164	0.167	0.179	0.183	0.186	0.195	0.212	0.212	0.234	0.235	0.262	0.262		94.2222	89.7778	89.2222	90.8889	97.5556	99.7778	101.444	106.444	115.889	115.889	128.111	128.667	143.667	143.667		1053	2.22222	2.77778	3.33333	3.88889	8.88889	7.77778	11.1111	11.1111	20	19.4444	22.2222	23.8889	18.8889	22.7778
1062	0.173	0.166	0.164	0.167	0.179	0.184	0.187	0.196	0.212	0.213	0.234	0.235	0.262	0.262		94.2222	90.3333	89.2222	90.8889	97.5556	100.333	102	107	115.889	116.444	128.111	128.667	143.667	143.667		1062	2.22222	3.33333	3.33333	3.88889	8.88889	8.33333	11.6667	11.6667	20	20	22.2222	23.8889	18.8889	22.7778
1071	0.173	0.165	0.164	0.167	0.179	0.184	0.187	0.196	0.212	0.215	0.235	0.235	0.263	0.262		94.2222	89.7778	89.2222	90.8889	97.5556	100.333	102	107	115.889	117.556	128.667	128.667	144.222	143.667		1071	2.22222	2.77778	3.33333	3.88889	8.88889	8.33333	11.6667	11.6667	20	21.1111	22.7778	23.8889	19.4444	22.7778
1080	0.173	0.166	0.164	0.167	0.179	0.184	0.187	0.196	0.212	0.215	0.235	0.235	0.263	0.263		94.2222	90.3333	89.2222	90.8889	97.5556	100.333	102	107	115.889	117.556	128.667	128.667	144.222	144.222		1080	2.22222	3.33333	3.33333	3.88889	8.88889	8.33333	11.6667	11.6667	20	21.1111	22.7778	23.8889	19.4444	23.3333
1089	0.173	0.165	0.164	0.167	0.179	0.183	0.187	0.196	0.212	0.216	0.235	0.235	0.263	0.263		94.2222	89.7778	89.2222	90.8889	97.5556	99.7778	102	107	115.889	118.111	128.667	128.667	144.222	144.222		1089	2.22222	2.77778	3.33333	3.88889	8.88889	7.77778	11.6667	11.6667	20	21.6667	22.7778	23.8889	19.4444	23.3333
1098	0.173	0.165	0.164	0.167	0.179	0.184	0.187	0.196	0.213	0.215	0.235	0.234	0.263	0.263		94.2222	89.7778	89.2222	90.8889	97.5556	100.333	102	107	116.444	117.556	128.667	128.111	144.222	144.222		1098	2.22222	2.77778	3.33333	3.88889	8.88889	8.33333	11.6667	11.6667	20.5556	21.1111	22.7778	23.3333	19.4444	23.3333
1107	0.173	0.165	0.164	0.167	0.179	0.184	0.187	0.196	0.213	0.214	0.235	0.234	0.263	0.263		94.2222	89.7778	89.2222	90.8889	97.5556	100.333	102	107	116.444	117	128.667	128.111	144.222	144.222		1107	2.22222	2.77778	3.33333	3.88889	8.88889	8.33333	11.6667	11.6667	20.5556	20.5556	22.7778	23.3333	19.4444	23.3333
1116	0.173	0.165	0.164	0.167	0.18	0.184	0.187	0.196	0.213	0.213	0.236	0.234	0.263	0.263		94.2222	89.7778	89.2222	90.8889	98.1111	100.333	102	107	116.444	116.444	129.222	128.111	144.222	144.222		1116	2.22222	2.77778	3.33333	3.88889	9.44444	8.33333	11.6667	11.6667	20.5556	20	23.3333	23.3333	19.4444	23.3333
1125	0.173	0.165	0.164	0.167	0.18	0.184	0.187	0.196	0.213	0.212	0.236	0.235	0.263	0.263		94.2222	89.7778	89.2222	90.8889	98.1111	100.333	102	107	116.444	115.889	129.222	128.667	144.222	144.222		1125	2.22222	2.77778	3.33333	3.88889	9.44444	8.33333	11.6667	11.6667	20.5556	19.4444	23.3333	23.8889	19.4444	23.3333
1134	0.173	0.166	0.164	0.167	0.18	0.184	0.187	0.196	0.213	0.213	0.236	0.235	0.264	0.263		94.2222	90.3333	89.2222	90.8889	98.1111	100.333	102	107	116.444	116.444	129.222	128.667	144.778	144.222		1134	2.22222	3.33333	3.33333	3.88889	9.44444	8.33333	11.6667	11.6667	20.5556	20	23.3333	23.8889	20	23.3333
1143	0.173	0.165	0.164	0.167	0.18	0.184	0.187	0.196	0.214	0.213	0.236	0.235	0.264	0.263		94.2222	89.7778	89.2222	90.8889	98.1111	100.333	102	107	117	116.444	129.222	128.667	144.778	144.222		1143	2.22222	2.77778	3.33333	3.88889	9.44444	8.33333	11.6667	11.6667	21.1111	20	23.3333	23.8889	20	23.3333
1152	0.173	0.165	0.165	0.167	0.18	0.184	0.187	0.197	0.214	0.213	0.237	0.235	0.264	0.264		94.2222	89.7778	89.7778	90.8889	98.1111	100.333	102	107.556	117	116.444	129.778	128.667	144.778	144.778		1152	2.22222	2.77778	3.88889	3.88889	9.44444	8.33333	11.6667	12.2222	21.1111	20	23.8889	23.8889	20	23.8889
1161	0.173	0.165	0.165	0.167	0.18	0.184	0.188	0.197	0.214	0.214	0.237	0.235	0.264	0.264		94.2222	89.7778	89.7778	90.8889	98.1111	100.333	102.556	107.556	117	117	129.778	128.667	144.778	144.778		1161	2.22222	2.77778	3.88889	3.88889	9.44444	8.33333	12.2222	12.2222	21.1111	20.5556	23.8889	23.8889	20	23.8889
1170	0.173	0.165	0.164	0.168	0.18	0.184	0.188	0.197	0.214	0.214	0.237	0.235	0.264	0.265		94.2222	89.7778	89.2222	91.4444	98.1111	100.333	102.556	107.556	117	117	129.778	128.667	144.778	145.333		1170	2.22222	2.77778	3.33333	4.44444	9.44444	8.33333	12.2222	12.2222	21.1111	20.5556	23.8889	23.8889	20	24.4444
1179	0.173	0.165	0.164	0.168	0.18	0.184	0.188	0.197	0.214	0.216	0.237	0.236	0.264	0.265		94.2222	89.7778	89.2222	91.4444	98.1111	100.333	102.556	107.556	117	118.111	129.778	129.222	144.778	145.333		1179	2.22222	2.77778	3.33333	4.44444	9.44444	8.33333	12.2222	12.2222	21.1111	21.6667	23.8889	24.4444	20	24.4444
1188	0.173	0.165	0.165	0.168	0.18	0.184	0.188	0.197	0.215	0.217	0.238	0.236	0.265	0.265		94.2222	89.7778	89.7778	91.4444	98.1111	100.333	102.556	107.556	117.556	118.667	130.333	129.222	145.333	145.333		1188	2.22222	2.77778	3.88889	4.44444	9.44444	8.33333	12.2222	12.2222	21.6667	22.2222	24.4444	24.4444	20.5556	24.4444
1197	0.173	0.165	0.164	0.167	0.18	0.184	0.188	0.197	0.215	0.218	0.238	0.236	0.265	0.265		94.2222	89.7778	89.2222	90.8889	98.1111	100.333	102.556	107.556	117.556	119.222	130.333	129.222	145.333	145.333		1197	2.22222	2.77778	3.33333	3.88889	9.44444	8.33333	12.2222	12.2222	21.6667	22.7778	24.4444	24.4444	20.5556	24.4444
1206	0.173	0.165	0.164	0.167	0.18	0.184	0.188	0.197	0.215	0.218	0.238	0.236	0.265	0.265		94.2222	89.7778	89.2222	90.8889	98.1111	100.333	102.556	107.556	117.556	119.222	130.333	129.222	145.333	145.333		1206	2.22222	2.77778	3.33333	3.88889	9.44444	8.33333	12.2222	12.2222	21.6667	22.7778	24.4444	24.4444	20.5556	24.4444
1215	0.173	0.165	0.164	0.167	0.18	0.184	0.188	0.197	0.215	0.217	0.238	0.237	0.265	0.265		94.2222	89.7778	89.2222	90.8889	98.1111	100.333	102.556	107.556	117.556	118.667	130.333	129.778	145.333	145.333		1215	2.22222	2.77778	3.33333	3.88889	9.44444	8.33333	12.2222	12.2222	21.6667	22.2222	24.4444	25	20.5556	24.4444
1224	0.173	0.165	0.164	0.167	0.18	0.184	0.188	0.197	0.215	0.216	0.238	0.237	0.265	0.265		94.2222	89.7778	89.2222	90.8889	98.1111	100.333	102.556	107.556	117.556	118.111	130.333	129.778	145.333	145.333		1224	2.22222	2.77778	3.33333	3.88889	9.44444	8.33333	12.2222	12.2222	21.6667	21.6667	24.4444	25	20.5556	24.4444
1233	0.173	0.165	0.164	0.167	0.18	0.184	0.188	0.197	0.215	0.215	0.238	0.238	0.265	0.265		94.2222	89.7778	89.2222	90.8889	98.1111	100.333	102.556	107.556	117.556	117.556	130.333	130.333	145.333	145.333		1233	2.22222	2.77778	3.33333	3.88889	9.44444	8.33333	12.2222	12.2222	21.6667	21.1111	24.4444	25.5556	20.5556	24.4444
1242	0.173	0.165	0.164	0.167	0.18	0.184	0.188	0.197	0.216	0.215	0.239	0.239	0.265	0.265		94.2222	89.7778	89.2222	90.8889	98.1111	100.333	102.556	107.556	118.111	117.556	130.889	130.889	145.333	145.333		1242	2.22222	2.77778	3.33333	3.88889	9.44444	8.33333	12.2222	12.2222	22.2222	21.1111	25	26.1111	20.5556	24.4444
1251	0.173	0.165	0.164	0.167	0.18	0.184	0.189	0.197	0.216	0.215	0.239	0.239	0.265	0.266		94.2222	89.7778	89.2222	90.8889	98.1111	100.333	103.111	107.556	118.111	117.556	130.889	130.889	145.333	145.889		1251	2.22222	2.77778	3.33333	3.88889	9.44444	8.33333	12.7778	12.2222	22.2222	21.1111	25	26.1111	20.5556	25
1260	0.173	0.165	0.164	0.167	0.18	0.184	0.189	0.197	0.216	0.215	0.239	0.24	0.266	0.266		94.2222	89.7778	89.2222	90.8889	98.1111	100.333	103.111	107.556	118.111	117.556	130.889	131.444	145.889	145.889		1260	2.22222	2.77778	3.33333	3.88889	9.44444	8.33333	12.7778	12.2222	22.2222	21.1111	25	26.6667	21.1111	25
1269	0.173	0.165	0.165	0.168	0.18	0.185	0.189	0.198	0.216	0.216	0.239	0.24	0.266	0.265		94.2222	89.7778	89.7778	91.4444	98.1111	100.889	103.111	108.111	118.111	118.111	130.889	131.444	145.889	145.333		1269	2.22222	2.77778	3.88889	4.44444	9.44444	8.88889	12.7778	12.7778	22.2222	21.6667	25	26.6667	21.1111	24.4444
1278	0.173	0.165	0.164	0.167	0.18	0.185	0.189	0.198	0.216	0.216	0.24	0.24	0.266	0.265		94.2222	89.7778	89.2222	90.8889	98.1111	100.889	103.111	108.111	118.111	118.111	131.444	131.444	145.889	145.333		1278	2.22222	2.77778	3.33333	3.88889	9.44444	8.88889	12.7778	12.7778	22.2222	21.6667	25.5556	26.6667	21.1111	24.4444
1287	0.173	0.165	0.164	0.167	0.18	0.185	0.189	0.198	0.217	0.217	0.24	0.24	0.266	0.265		94.2222	89.7778	89.2222	90.8889	98.1111	100.889	103.111	108.111	118.667	118.667	131.444	131.444	145.889	145.333		1287	2.22222	2.77778	3.33333	3.88889	9.44444	8.88889	12.7778	12.7778	22.7778	22.2222	25.5556	26.6667	21.1111	24.4444
1296	0.173	0.165	0.165	0.167	0.18	0.185	0.189	0.198	0.217	0.219	0.24	0.24	0.266	0.265		94.2222	89.7778	89.7778	90.8889	98.1111	100.889	103.111	108.111	118.667	119.778	131.444	131.444	145.889	145.333		1296	2.22222	2.77778	3.88889	3.88889	9.44444	8.88889	12.7778	12.7778	22.7778	23.3333	25.5556	26.6667	21.1111	24.4444
1305	0.173	0.165	0.164	0.167	0.18	0.185	0.189	0.198	0.217	0.219	0.24	0.239	0.266	0.266		94.2222	89.7778	89.2222	90.8889	98.1111	100.889	103.111	108.111	118.667	119.778	131.444	130.889	145.889	145.889		1305	2.22222	2.77778	3.33333	3.88889	9.44444	8.88889	12.7778	12.7778	22.7778	23.3333	25.5556	26.1111	21.1111	25
1314	0.173	0.165	0.165	0.168	0.181	0.185	0.189	0.198	0.217	0.22	0.24	0.239	0.266	0.266		94.2222	89.7778	89.7778	91.4444	98.6667	100.889	103.111	108.111	118.667	120.333	131.444	130.889	145.889	145.889		1314	2.22222	2.77778	3.88889	4.44444	10	8.88889	12.7778	12.7778	22.7778	23.8889	25.5556	26.1111	21.1111	25
1323	0.173	0.165	0.164	0.167	0.181	0.185	0.189	0.198	0.217	0.22	0.241	0.239	0.266	0.266		94.2222	89.7778	89.2222	90.8889	98.6667	100.889	103.111	108.111	118.667	120.333	132	130.889	145.889	145.889		1323	2.22222	2.77778	3.33333	3.88889	10	8.88889	12.7778	12.7778	22.7778	23.8889	26.1111	26.1111	21.1111	25
1332	0.173	0.165	0.164	0.167	0.18	0.185	0.189	0.198	0.217	0.219	0.241	0.238	0.267	0.266		94.2222	89.7778	89.2222	90.8889	98.1111	100.889	103.111	108.111	118.667	119.778	132	130.333	146.444	145.889		1332	2.22222	2.77778	3.33333	3.88889	9.44444	8.88889	12.7778	12.7778	22.7778	23.3333	26.1111	25.5556	21.6667	25
1341	0.173	0.165	0.165	0.167	0.181	0.185	0.19	0.198	0.218	0.218	0.241	0.239	0.267	0.266		94.2222	89.7778	89.7778	90.8889	98.6667	100.889	103.667	108.111	119.222	119.222	132	130.889	146.444	145.889		1341	2.22222	2.77778	3.88889	3.88889	10	8.88889	13.3333	12.7778	23.3333	22.7778	26.1111	26.1111	21.6667	25
1350	0.173	0.165	0.164	0.167	0.181	0.185	0.189	0.198	0.218	0.217	0.241	0.239	0.267	0.266		94.2222	89.7778	89.2222	90.8889	98.6667	100.889	103.111	108.111	119.222	118.667	132	130.889	146.444	145.889		1350	2.22222	2.77778	3.33333	3.88889	10	8.88889	12.7778	12.7778	23.3333	22.2222	26.1111	26.1111	21.6667	25
1359	0.173	0.165	0.164	0.167	0.181	0.185	0.19	0.198	0.218	0.217	0.241	0.239	0.267	0.267		94.2222	89.7778	89.2222	90.8889	98.6667	100.889	103.667	108.111	119.222	118.667	132	130.889	146.444	146.444		1359	2.22222	2.77778	3.33333	3.88889	10	8.88889	13.3333	12.7778	23.3333	22.2222	26.1111	26.1111	21.6667	25.5556
1368	0.173	0.165	0.164	0.167	0.181	0.185	0.19	0.199	0.218	0.217	0.242	0.239	0.267	0.267		94.2222	89.7778	89.2222	90.8889	98.6667	100.889	103.667	108.667	119.222	118.667	132.556	130.889	146.444	146.444		1368	2.22222	2.77778	3.33333	3.88889	10	8.88889	13.3333	13.3333	23.3333	22.2222	26.6667	26.1111	21.6667	25.5556
1377	0.173	0.165	0.165	0.167	0.181	0.185	0.19	0.199	0.218	0.218	0.242	0.239	0.267	0.266		94.2222	89.7778	89.7778	90.8889	98.6667	100.889	103.667	108.667	119.222	119.222	132.556	130.889	146.444	145.889		1377	2.22222	2.77778	3.88889	3.88889	10	8.88889	13.3333	13.3333	23.3333	22.7778	26.6667	26.1111	21.6667	25
1386	0.173	0.165	0.164	0.167	0.181	0.185	0.19	0.199	0.218	0.218	0.242	0.239	0.267	0.267		94.2222	89.7778	89.2222	90.8889	98.6667	100.889	103.667	108.667	119.222	119.222	132.556	130.889	146.444	146.444		1386	2.22222	2.77778	3.33333	3.88889	10	8.88889	13.3333	13.3333	23.3333	22.7778	26.6667	26.1111	21.6667	25.5556
1395	0.173	0.165	0.164	0.167	0.181	0.185	0.19	0.199	0.219	0.219	0.242	0.24	0.268	0.268		94.2222	89.7778	89.2222	90.8889	98.6667	100.889	103.667	108.667	119.778	119.778	132.556	131.444	147	147		1395	2.22222	2.77778	3.33333	3.88889	10	8.88889	13.3333	13.3333	23.8889	23.3333	26.6667	26.6667	22.2222	26.1111
1404	0.173	0.165	0.164	0.167	0.181	0.185	0.19	0.199	0.219	0.221	0.243	0.24	0.268	0.268		94.2222	89.7778	89.2222	90.8889	98.6667	100.889	103.667	108.667	119.778	120.889	133.111	131.444	147	147		1404	2.22222	2.77778	3.33333	3.88889	10	8.88889	13.3333	13.3333	23.8889	24.4444	27.2222	26.6667	22.2222	26.1111
1413	0.173	0.165	0.164	0.167	0.181	0.185	0.19	0.199	0.219	0.221	0.243	0.24	0.268	0.268		94.2222	89.7778	89.2222	90.8889	98.6667	100.889	103.667	108.667	119.778	120.889	133.111	131.444	147	147		1413	2.22222	2.77778	3.33333	3.88889	10	8.88889	13.3333	13.3333	23.8889	24.4444	27.2222	26.6667	22.2222	26.1111
1422	0.173	0.165	0.164	0.167	0.181	0.185	0.19	0.199	0.219	0.222	0.243	0.241	0.268	0.268		94.2222	89.7778	89.2222	90.8889	98.6667	100.889	103.667	108.667	119.778	121.444	133.111	132	147	147		1422	2.22222	2.77778	3.33333	3.88889	10	8.88889	13.3333	13.3333	23.8889	25	27.2222	27.2222	22.2222	26.1111
1431	0.173	0.165	0.164	0.167	0.181	0.185	0.19	0.199	0.219	0.222	0.243	0.241	0.268	0.268		94.2222	89.7778	89.2222	90.8889	98.6667	100.889	103.667	108.667	119.778	121.444	133.111	132	147	147		1431	2.22222	2.77778	3.33333	3.88889	10	8.88889	13.3333	13.3333	23.8889	25	27.2222	27.2222	22.2222	26.1111
1440	0.173	0.165	0.164	0.167	0.181	0.185	0.191	0.199	0.219	0.221	0.243	0.241	0.268	0.268		94.2222	89.7778	89.2222	90.8889	98.6667	100.889	104.222	108.667	119.778	120.889	133.111	132	147	147		1440	2.22222	2.77778	3.33333	3.88889	10	8.88889	13.8889	13.3333	23.8889	24.4444	27.2222	27.2222	22.2222	26.1111
1449	0.172	0.165	0.164	0.167	0.181	0.185	0.19	0.199	0.219	0.219	0.243	0.242	0.268	0.268		93.6667	89.7778	89.2222	90.8889	98.6667	100.889	103.667	108.667	119.778	119.778	133.111	132.556	147	147		1449	1.66667	2.77778	3.33333	3.88889	10	8.88889	13.3333	13.3333	23.8889	23.3333	27.2222	27.7778	22.2222	26.1111
1458	0.173	0.165	0.164	0.167	0.181	0.185	0.19	0.199	0.22	0.219	0.243	0.242	0.268	0.268		94.2222	89.7778	89.2222	90.8889	98.6667	100.889	103.667	108.667	120.333	119.778	133.111	132.556	147	147		1458	2.22222	2.77778	3.33333	3.88889	10	8.88889	13.3333	13.3333	24.4444	23.3333	27.2222	27.7778	22.2222	26.1111
1467	0.173	0.165	0.164	0.167	0.181	0.186	0.191	0.2	0.22	0.219	0.244	0.243	0.269	0.269		94.2222	89.7778	89.2222	90.8889	98.6667	101.444	104.222	109.222	120.333	119.778	133.667	133.111	147.556	147.556		1467	2.22222	2.77778	3.33333	3.88889	10	9.44444	13.8889	13.8889	24.4444	23.3333	27.7778	28.3333	22.7778	26.6667
1476	0.172	0.165	0.164	0.167	0.181	0.185	0.191	0.2	0.22	0.219	0.244	0.244	0.269	0.268		93.6667	89.7778	89.2222	90.8889	98.6667	100.889	104.222	109.222	120.333	119.778	133.667	133.667	147.556	147		1476	1.66667	2.77778	3.33333	3.88889	10	8.88889	13.8889	13.8889	24.4444	23.3333	27.7778	28.8889	22.7778	26.1111
1485	0.173	0.165	0.164	0.167	0.181	0.185	0.191	0.2	0.22	0.219	0.244	0.244	0.269	0.269		94.2222	89.7778	89.2222	90.8889	98.6667	100.889	104.222	109.222	120.333	119.778	133.667	133.667	147.556	147.556		1485	2.22222	2.77778	3.33333	3.88889	10	8.88889	13.8889	13.8889	24.4444	23.3333	27.7778	28.8889	22.7778	26.6667
1494	0.172	0.165	0.164	0.167	0.181	0.185	0.191	0.2	0.22	0.22	0.244	0.245	0.269	0.269		93.6667	89.7778	89.2222	90.8889	98.6667	100.889	104.222	109.222	120.333	120.333	133.667	134.222	147.556	147.556		1494	1.66667	2.77778	3.33333	3.88889	10	8.88889	13.8889	13.8889	24.4444	23.8889	27.7778	29.4444	22.7778	26.6667
1503	0.172	0.165	0.164	0.167	0.181	0.186	0.191	0.2	0.221	0.221	0.245	0.245	0.269	0.269		93.6667	89.7778	89.2222	90.8889	98.6667	101.444	104.222	109.222	120.889	120.889	134.222	134.222	147.556	147.556		1503	1.66667	2.77778	3.33333	3.88889	10	9.44444	13.8889	13.8889	25	24.4444	28.3333	29.4444	22.7778	26.6667
1512	0.172	0.165	0.164	0.167	0.181	0.186	0.191	0.2	0.221	0.222	0.245	0.245	0.269	0.269		93.6667	89.7778	89.2222	90.8889	98.6667	101.444	104.222	109.222	120.889	121.444	134.222	134.222	147.556	147.556		1512	1.66667	2.77778	3.33333	3.88889	10	9.44444	13.8889	13.8889	25	25	28.3333	29.4444	22.7778	26.6667
1521	0.172	0.165	0.164	0.167	0.181	0.186	0.191	0.2	0.221	0.223	0.245	0.245	0.269	0.268		93.6667	89.7778	89.2222	90.8889	98.6667	101.444	104.222	109.222	120.889	122	134.222	134.222	147.556	147		1521	1.66667	2.77778	3.33333	3.88889	10	9.44444	13.8889	13.8889	25	25.5556	28.3333	29.4444	22.7778	26.1111
1530	0.172	0.165	0.164	0.167	0.181	0.186	0.191	0.2	0.221	0.224	0.245	0.244	0.269	0.268		93.6667	89.7778	89.2222	90.8889	98.6667	101.444	104.222	109.222	120.889	122.556	134.222	133.667	147.556	147		1530	1.66667	2.77778	3.33333	3.88889	10	9.44444	13.8889	13.8889	25	26.1111	28.3333	28.8889	22.7778	26.1111
1539	0.172	0.165	0.164	0.167	0.181	0.186	0.191	0.2	0.221	0.223	0.245	0.244	0.27	0.269		93.6667	89.7778	89.2222	90.8889	98.6667	101.444	104.222	109.222	120.889	122	134.222	133.667	148.111	147.556		1539	1.66667	2.77778	3.33333	3.88889	10	9.44444	13.8889	13.8889	25	25.5556	28.3333	28.8889	23.3333	26.6667
1548	0.172	0.165	0.164	0.167	0.181	0.186	0.192	0.2	0.221	0.222	0.246	0.243	0.27	0.269		93.6667	89.7778	89.2222	90.8889	98.6667	101.444	104.778	109.222	120.889	121.444	134.778	133.111	148.111	147.556		1548	1.66667	2.77778	3.33333	3.88889	10	9.44444	14.4444	13.8889	25	25	28.8889	28.3333	23.3333	26.6667
1557	0.172	0.164	0.164	0.167	0.182	0.186	0.192	0.2	0.221	0.221	0.246	0.243	0.269	0.269		93.6667	89.2222	89.2222	90.8889	99.2222	101.444	104.778	109.222	120.889	120.889	134.778	133.111	147.556	147.556		1557	1.66667	2.22222	3.33333	3.88889	10.5556	9.44444	14.4444	13.8889	25	24.4444	28.8889	28.3333	22.7778	26.6667
1566	0.172	0.165	0.164	0.167	0.181	0.186	0.192	0.2	0.221	0.22	0.246	0.243	0.27	0.269		93.6667	89.7778	89.2222	90.8889	98.6667	101.444	104.778	109.222	120.889	120.333	134.778	133.111	148.111	147.556		1566	1.66667	2.77778	3.33333	3.88889	10	9.44444	14.4444	13.8889	25	23.8889	28.8889	28.3333	23.3333	26.6667
1575	0.172	0.165	0.164	0.167	0.181	0.186	0.192	0.201	0.222	0.221	0.246	0.243	0.27	0.269		93.6667	89.7778	89.2222	90.8889	98.6667	101.444	104.778	109.778	121.444	120.889	134.778	133.111	148.111	147.556		1575	1.66667	2.77778	3.33333	3.88889	10	9.44444	14.4444	14.4444	25.5556	24.4444	28.8889	28.3333	23.3333	26.6667
1584	0.172	0.165	0.164	0.167	0.182	0.186	0.192	0.201	0.222	0.221	0.246	0.243	0.27	0.27		93.6667	89.7778	89.2222	90.8889	99.2222	101.444	104.778	109.778	121.444	120.889	134.778	133.111	148.111	148.111		1584	1.66667	2.77778	3.33333	3.88889	10.5556	9.44444	14.4444	14.4444	25.5556	24.4444	28.8889	28.3333	23.3333	27.2222
1593	0.172	0.165	0.164	0.167	0.181	0.186	0.192	0.201	0.222	0.221	0.246	0.243	0.27	0.269		93.6667	89.7778	89.2222	90.8889	98.6667	101.444	104.778	109.778	121.444	120.889	134.778	133.111	148.111	147.556		1593	1.66667	2.77778	3.33333	3.88889	10	9.44444	14.4444	14.4444	25.5556	24.4444	28.8889	28.3333	23.3333	26.6667
1602	0.172	0.164	0.164	0.167	0.181	0.186	0.192	0.201	0.222	0.221	0.246	0.243	0.27	0.269		93.6667	89.2222	89.2222	90.8889	98.6667	101.444	104.778	109.778	121.444	120.889	134.778	133.111	148.111	147.556		1602	1.66667	2.22222	3.33333	3.88889	10	9.44444	14.4444	14.4444	25.5556	24.4444	28.8889	28.3333	23.3333	26.6667
1611	0.172	0.165	0.164	0.167	0.182	0.186	0.192	0.202	0.222	0.222	0.247	0.243	0.27	0.269		93.6667	89.7778	89.2222	90.8889	99.2222	101.444	104.778	110.333	121.444	121.444	135.333	133.111	148.111	147.556		1611	1.66667	2.77778	3.33333	3.88889	10.5556	9.44444	14.4444	15	25.5556	25	29.4444	28.3333	23.3333	26.6667
1620	0.172	0.165	0.164	0.167	0.182	0.186	0.192	0.202	0.222	0.224	0.247	0.244	0.27	0.27		93.6667	89.7778	89.2222	90.8889	99.2222	101.444	104.778	110.333	121.444	122.556	135.333	133.667	148.111	148.111		1620	1.66667	2.77778	3.33333	3.88889	10.5556	9.44444	14.4444	15	25.5556	26.1111	29.4444	28.8889	23.3333	27.2222
1629	0.172	0.164	0.164	0.167	0.182	0.186	0.192	0.202	0.223	0.225	0.247	0.243	0.27	0.27		93.6667	89.2222	89.2222	90.8889	99.2222	101.444	104.778	110.333	122	123.111	135.333	133.111	148.111	148.111		1629	1.66667	2.22222	3.33333	3.88889	10.5556	9.44444	14.4444	15	26.1111	26.6667	29.4444	28.3333	23.3333	27.2222
1638	0.172	0.164	0.164	0.167	0.182	0.186	0.192	0.202	0.222	0.225	0.247	0.244	0.27	0.27		93.6667	89.2222	89.2222	90.8889	99.2222	101.444	104.778	110.333	121.444	123.111	135.333	133.667	148.111	148.111		1638	1.66667	2.22222	3.33333	3.88889	10.5556	9.44444	14.4444	15	25.5556	26.6667	29.4444	28.8889	23.3333	27.2222
1647	0.172	0.164	0.164	0.167	0.182	0.186	0.192	0.202	0.223	0.225	0.247	0.244	0.271	0.271		93.6667	89.2222	89.2222	90.8889	99.2222	101.444	104.778	110.333	122	123.111	135.333	133.667	148.667	148.667		1647	1.66667	2.22222	3.33333	3.88889	10.5556	9.44444	14.4444	15	26.1111	26.6667	29.4444	28.8889	23.8889	27.7778
1656	0.172	0.165	0.164	0.167	0.182	0.186	0.192	0.202	0.223	0.224	0.248	0.244	0.271	0.271		93.6667	89.7778	89.2222	90.8889	99.2222	101.444	104.778	110.333	122	122.556	135.889	133.667	148.667	148.667		1656	1.66667	2.77778	3.33333	3.88889	10.5556	9.44444	14.4444	15	26.1111	26.1111	30	28.8889	23.8889	27.7778
1665	0.172	0.164	0.164	0.167	0.182	0.186	0.192	0.202	0.223	0.223	0.248	0.244	0.271	0.271		93.6667	89.2222	89.2222	90.8889	99.2222	101.444	104.778	110.333	122	122	135.889	133.667	148.667	148.667		1665	1.66667	2.22222	3.33333	3.88889	10.5556	9.44444	14.4444	15	26.1111	25.5556	30	28.8889	23.8889	27.7778
1674	0.172	0.164	0.164	0.167	0.182	0.186	0.192	0.202	0.223	0.222	0.248	0.244	0.271	0.271		93.6667	89.2222	89.2222	90.8889	99.2222	101.444	104.778	110.333	122	121.444	135.889	133.667	148.667	148.667		1674	1.66667	2.22222	3.33333	3.88889	10.5556	9.44444	14.4444	15	26.1111	25	30	28.8889	23.8889	27.7778
1683	0.172	0.164	0.164	0.167	0.182	0.186	0.193	0.202	0.223	0.222	0.248	0.245	0.271	0.271		93.6667	89.2222	89.2222	90.8889	99.2222	101.444	105.333	110.333	122	121.444	135.889	134.222	148.667	148.667		1683	1.66667	2.22222	3.33333	3.88889	10.5556	9.44444	15	15	26.1111	25	30	29.4444	23.8889	27.7778
1692	0.172	0.164	0.164	0.167	0.182	0.186	0.193	0.202	0.223	0.222	0.248	0.245	0.271	0.271		93.6667	89.2222	89.2222	90.8889	99.2222	101.444	105.333	110.333	122	121.444	135.889	134.222	148.667	148.667		1692	1.66667	2.22222	3.33333	3.88889	10.5556	9.44444	15	15	26.1111	25	30	29.4444	23.8889	27.7778
1701	0.172	0.164	0.164	0.167	0.182	0.186	0.193	0.202	0.224	0.223	0.248	0.245	0.271	0.271		93.6667	89.2222	89.2222	90.8889	99.2222	101.444	105.333	110.333	122.556	122	135.889	134.222	148.667	148.667		1701	1.66667	2.22222	3.33333	3.88889	10.5556	9.44444	15	15	26.6667	25.5556	30	29.4444	23.8889	27.7778
1710	0.172	0.164	0.164	0.167	0.182	0.186	0.193	0.202	0.224	0.223	0.249	0.245	0.272	0.271		93.6667	89.2222	89.2222	90.8889	99.2222	101.444	105.333	110.333	122.556	122	136.444	134.222	149.222	148.667		1710	1.66667	2.22222	3.33333	3.88889	10.5556	9.44444	15	15	26.6667	25.5556	30.5556	29.4444	24.4444	27.7778
1719	0.172	0.164	0.164	0.167	0.182	0.186	0.193	0.202	0.224	0.224	0.249	0.246	0.272	0.271		93.6667	89.2222	89.2222	90.8889	99.2222	101.444	105.333	110.333	122.556	122.556	136.444	134.778	149.222	148.667		1719	1.66667	2.22222	3.33333	3.88889	10.5556	9.44444	15	15	26.6667	26.1111	30.5556	30	24.4444	27.7778
1728	0.172	0.164	0.164	0.167	0.182	0.186	0.193	0.202	0.224	0.225	0.249	0.246	0.272	0.272		93.6667	89.2222	89.2222	90.8889	99.2222	101.444	105.333	110.333	122.556	123.111	136.444	134.778	149.222	149.222		1728	1.66667	2.22222	3.33333	3.88889	10.5556	9.44444	15	15	26.6667	26.6667	30.5556	30	24.4444	28.3333
1737	0.172	0.164	0.164	0.167	0.182	0.186	0.193	0.202	0.224	0.226	0.249	0.246	0.272	0.272		93.6667	89.2222	89.2222	90.8889	99.2222	101.444	105.333	110.333	122.556	123.667	136.444	134.778	149.222	149.222		1737	1.66667	2.22222	3.33333	3.88889	10.5556	9.44444	15	15	26.6667	27.2222	30.5556	30	24.4444	28.3333
1746	0.172	0.164	0.164	0.167	0.182	0.186	0.193	0.202	0.224	0.227	0.249	0.247	0.272	0.271		93.6667	89.2222	89.2222	90.8889	99.2222	101.444	105.333	110.333	122.556	124.222	136.444	135.333	149.222	148.667		1746	1.66667	2.22222	3.33333	3.88889	10.5556	9.44444	15	15	26.6667	27.7778	30.5556	30.5556	24.4444	27.7778
1755	0.172	0.164	0.164	0.167	0.182	0.186	0.193	0.202	0.224	0.227	0.249	0.247	0.272	0.271		93.6667	89.2222	89.2222	90.8889	99.2222	101.444	105.333	110.333	122.556	124.222	136.444	135.333	149.222	148.667		1755	1.66667	2.22222	3.33333	3.88889	10.5556	9.44444	15	15	26.6667	27.7778	30.5556	30.5556	24.4444	27.7778
1764	0.172	0.164	0.164	0.167	0.182	0.187	0.193	0.202	0.224	0.226	0.249	0.248	0.272	0.271		93.6667	89.2222	89.2222	90.8889	99.2222	102	105.333	110.333	122.556	123.667	136.444	135.889	149.222	148.667		1764	1.66667	2.22222	3.33333	3.88889	10.5556	10	15	15	26.6667	27.2222	30.5556	31.1111	24.4444	27.7778
1773	0.172	0.164	0.164	0.167	0.182	0.187	0.193	0.202	0.225	0.225	0.25	0.248	0.272	0.271		93.6667	89.2222	89.2222	90.8889	99.2222	102	105.333	110.333	123.111	123.111	137	135.889	149.222	148.667		1773	1.66667	2.22222	3.33333	3.88889	10.5556	10	15	15	27.2222	26.6667	31.1111	31.1111	24.4444	27.7778
1782	0.172	0.164	0.164	0.167	0.182	0.187	0.193	0.202	0.225	0.224	0.25	0.249	0.272	0.271		93.6667	89.2222	89.2222	90.8889	99.2222	102	105.333	110.333	123.111	122.556	137	136.444	149.222	148.667		1782	1.66667	2.22222	3.33333	3.88889	10.5556	10	15	15	27.2222	26.1111	31.1111	31.6667	24.4444	27.7778
1791	0.172	0.164	0.164	0.167	0.183	0.186	0.193	0.202	0.225	0.224	0.25	0.249	0.273	0.271		93.6667	89.2222	89.2222	90.8889	99.7778	101.444	105.333	110.333	123.111	122.556	137	136.444	149.778	148.667		1791	1.66667	2.22222	3.33333	3.88889	11.1111	9.44444	15	15	27.2222	26.1111	31.1111	31.6667	25	27.7778
1800	0.172	0.164	0.164	0.167	0.183	0.187	0.194	0.203	0.225	0.224	0.25	0.25	0.273	0.272		93.6667	89.2222	89.2222	90.8889	99.7778	102	105.889	110.889	123.111	122.556	137	137	149.778	149.222		1800	1.66667	2.22222	3.33333	3.88889	11.1111	10	15.5556	15.5556	27.2222	26.1111	31.1111	32.2222	25	28.3333
1809	0.172	0.164	0.164	0.167	0.182	0.186	0.193	0.203	0.225	0.224	0.25	0.25	0.273	0.272		93.6667	89.2222	89.2222	90.8889	99.2222	101.444	105.333	110.889	123.111	122.556	137	137	149.778	149.222		1809	1.66667	2.22222	3.33333	3.88889	10.5556	9.44444	15	15.5556	27.2222	26.1111	31.1111	32.2222	25	28.3333
1818	0.172	0.164	0.164	0.167	0.183	0.186	0.193	0.203	0.225	0.224	0.25	0.25	0.273	0.272		93.6667	89.2222	89.2222	90.8889	99.7778	101.444	105.333	110.889	123.111	122.556	137	137	149.778	149.222		1818	1.66667	2.22222	3.33333	3.88889	11.1111	9.44444	15	15.5556	27.2222	26.1111	31.1111	32.2222	25	28.3333
1827	0.172	0.164	0.164	0.167	0.183	0.187	0.194	0.203	0.225	0.225	0.25	0.249	0.273	0.272		93.6667	89.2222	89.2222	90.8889	99.7778	102	105.889	110.889	123.111	123.111	137	136.444	149.778	149.222		1827	1.66667	2.22222	3.33333	3.88889	11.1111	10	15.5556	15.5556	27.2222	26.6667	31.1111	31.6667	25	28.3333
1836	0.172	0.164	0.164	0.167	0.183	0.187	0.194	0.203	0.226	0.226	0.251	0.249	0.273	0.272		93.6667	89.2222	89.2222	90.8889	99.7778	102	105.889	110.889	123.667	123.667	137.556	136.444	149.778	149.222		1836	1.66667	2.22222	3.33333	3.88889	11.1111	10	15.5556	15.5556	27.7778	27.2222	31.6667	31.6667	25	28.3333
1845	0.172	0.164	0.164	0.167	0.183	0.187	0.194	0.203	0.226	0.228	0.251	0.249	0.273	0.272		93.6667	89.2222	89.2222	90.8889	99.7778	102	105.889	110.889	123.667	124.778	137.556	136.444	149.778	149.222		1845	1.66667	2.22222	3.33333	3.88889	11.1111	10	15.5556	15.5556	27.7778	28.3333	31.6667	31.6667	25	28.3333
1854	0.172	0.164	0.164	0.167	0.183	0.187	0.194	0.203	0.226	0.228	0.251	0.248	0.273	0.272		93.6667	89.2222	89.2222	90.8889	99.7778	102	105.889	110.889	123.667	124.778	137.556	135.889	149.778	149.222		1854	1.66667	2.22222	3.33333	3.88889	11.1111	10	15.5556	15.5556	27.7778	28.3333	31.6667	31.1111	25	28.3333
1863	0.172	0.164	0.164	0.167	0.183	0.187	0.194	0.203	0.226	0.228	0.251	0.248	0.273	0.273		93.6667	89.2222	89.2222	90.8889	99.7778	102	105.889	110.889	123.667	124.778	137.556	135.889	149.778	149.778		1863	1.66667	2.22222	3.33333	3.88889	11.1111	10	15.5556	15.5556	27.7778	28.3333	31.6667	31.1111	25	28.8889
1872	0.172	0.164	0.164	0.167	0.183	0.187	0.194	0.203	0.226	0.227	0.251	0.248	0.274	0.273		93.6667	89.2222	89.2222	90.8889	99.7778	102	105.889	110.889	123.667	124.222	137.556	135.889	150.333	149.778		1872	1.66667	2.22222	3.33333	3.88889	11.1111	10	15.5556	15.5556	27.7778	27.7778	31.6667	31.1111	25.5556	28.8889
1881	0.172	0.164	0.164	0.167	0.183	0.187	0.194	0.203	0.226	0.226	0.251	0.248	0.273	0.273		93.6667	89.2222	89.2222	90.8889	99.7778	102	105.889	110.889	123.667	123.667	137.556	135.889	149.778	149.778		1881	1.66667	2.22222	3.33333	3.88889	11.1111	10	15.5556	15.5556	27.7778	27.2222	31.6667	31.1111	25	28.8889
1890	0.172	0.164	0.164	0.167	0.183	0.187	0.194	0.203	0.226	0.225	0.251	0.248	0.273	0.273		93.6667	89.2222	89.2222	90.8889	99.7778	102	105.889	110.889	123.667	123.111	137.556	135.889	149.778	149.778		1890	1.66667	2.22222	3.33333	3.88889	11.1111	10	15.5556	15.5556	27.7778	26.6667	31.6667	31.1111	25	28.8889
1899	0.172	0.164	0.164	0.167	0.183	0.187	0.194	0.203	0.226	0.225	0.252	0.248	0.274	0.273		93.6667	89.2222	89.2222	90.8889	99.7778	102	105.889	110.889	123.667	123.111	138.111	135.889	150.333	149.778		1899	1.66667	2.22222	3.33333	3.88889	11.1111	10	15.5556	15.5556	27.7778	26.6667	32.2222	31.1111	25.5556	28.8889
1908	0.171	0.164	0.164	0.167	0.183	0.187	0.194	0.203	0.226	0.225	0.252	0.248	0.274	0.273		93.1111	89.2222	89.2222	90.8889	99.7778	102	105.889	110.889	123.667	123.111	138.111	135.889	150.333	149.778		1908	1.11111	2.22222	3.33333	3.88889	11.1111	10	15.5556	15.5556	27.7778	26.6667	32.2222	31.1111	25.5556	28.8889
1917	0.172	0.164	0.164	0.167	0.183	0.187	0.194	0.203	0.227	0.226	0.252	0.248	0.274	0.273		93.6667	89.2222	89.2222	90.8889	99.7778	102	105.889	110.889	124.222	123.667	138.111	135.889	150.333	149.778		1917	1.66667	2.22222	3.33333	3.88889	11.1111	10	15.5556	15.5556	28.3333	27.2222	32.2222	31.1111	25.5556	28.8889
1926	0.171	0.164	0.164	0.167	0.183	0.187	0.194	0.203	0.227	0.226	0.252	0.248	0.274	0.273		93.1111	89.2222	89.2222	90.8889	99.7778	102	105.889	110.889	124.222	123.667	138.111	135.889	150.333	149.778		1926	1.11111	2.22222	3.33333	3.88889	11.1111	10	15.5556	15.5556	28.3333	27.2222	32.2222	31.1111	25.5556	28.8889
1935	0.171	0.164	0.164	0.167	0.183	0.187	0.194	0.203	0.227	0.227	0.252	0.249	0.274	0.273		93.1111	89.2222	89.2222	90.8889	99.7778	102	105.889	110.889	124.222	124.222	138.111	136.444	150.333	149.778		1935	1.11111	2.22222	3.33333	3.88889	11.1111	10	15.5556	15.5556	28.3333	27.7778	32.2222	31.6667	25.5556	28.8889
1944	0.171	0.164	0.164	0.167	0.183	0.187	0.195	0.204	0.227	0.228	0.252	0.248	0.274	0.274		93.1111	89.2222	89.2222	90.8889	99.7778	102	106.444	111.444	124.222	124.778	138.111	135.889	150.333	150.333		1944	1.11111	2.22222	3.33333	3.88889	11.1111	10	16.1111	16.1111	28.3333	28.3333	32.2222	31.1111	25.5556	29.4444
1953	0.172	0.164	0.164	0.167	0.183	0.187	0.194	0.204	0.227	0.229	0.253	0.248	0.274	0.274		93.6667	89.2222	89.2222	90.8889	99.7778	102	105.889	111.444	124.222	125.333	138.667	135.889	150.333	150.333		1953	1.66667	2.22222	3.33333	3.88889	11.1111	10	15.5556	16.1111	28.3333	28.8889	32.7778	31.1111	25.5556	29.4444
1962	0.171	0.164	0.164	0.167	0.183	0.187	0.195	0.204	0.227	0.23	0.253	0.249	0.274	0.274		93.1111	89.2222	89.2222	90.8889	99.7778	102	106.444	111.444	124.222	125.889	138.667	136.444	150.333	150.333		1962	1.11111	2.22222	3.33333	3.88889	11.1111	10	16.1111	16.1111	28.3333	29.4444	32.7778	31.6667	25.5556	29.4444
1971	0.171	0.164	0.164	0.167	0.183	0.187	0.195	0.204	0.228	0.229	0.253	0.249	0.274	0.274		93.1111	89.2222	89.2222	90.8889	99.7778	102	106.444	111.444	124.778	125.333	138.667	136.444	150.333	150.333		1971	1.11111	2.22222	3.33333	3.88889	11.1111	10	16.1111	16.1111	28.8889	28.8889	32.7778	31.6667	25.5556	29.4444
1980	0.171	0.164	0.164	0.167	0.183	0.187	0.195	0.204	0.227	0.228	0.253	0.249	0.274	0.273		93.1111	89.2222	89.2222	90.8889	99.7778	102	106.444	111.444	124.222	124.778	138.667	136.444	150.333	149.778		1980	1.11111	2.22222	3.33333	3.88889	11.1111	10	16.1111	16.1111	28.3333	28.3333	32.7778	31.6667	25.5556	28.8889
1989	0.171	0.163	0.164	0.167	0.183	0.187	0.195	0.204	0.227	0.227	0.253	0.249	0.274	0.273		93.1111	88.6667	89.2222	90.8889	99.7778	102	106.444	111.444	124.222	124.222	138.667	136.444	150.333	149.778		1989	1.11111	1.66667	3.33333	3.88889	11.1111	10	16.1111	16.1111	28.3333	27.7778	32.7778	31.6667	25.5556	28.8889
1998	0.171	0.163	0.164	0.167	0.183	0.187	0.195	0.204	0.228	0.226	0.253	0.249	0.274	0.273		93.1111	88.6667	89.2222	90.8889	99.7778	102	106.444	111.444	124.778	123.667	138.667	136.444	150.333	149.778		1998	1.11111	1.66667	3.33333	3.88889	11.1111	10	16.1111	16.1111	28.8889	27.2222	32.7778	31.6667	25.5556	28.8889
2007	0.171	0.163	0.164	0.167	0.183	0.187	0.195	0.204	0.228	0.227	0.253	0.249	0.275	0.273		93.1111	88.6667	89.2222	90.8889	99.7778	102	106.444	111.444	124.778	124.222	138.667	136.444	150.889	149.778		2007	1.11111	1.66667	3.33333	3.88889	11.1111	10	16.1111	16.1111	28.8889	27.7778	32.7778	31.6667	26.1111	28.8889
2016	0.171	0.164	0.164	0.167	0.183	0.187																									2016
[truncated: 10 more columns]

## Sheet: pT285_2
	Extracted															Absolute																same Level																Slopes
Seconds	Ctrl	Ctrl	10µM	10µM	50µM	50µM	100µM	100µM	250µM	250µM	500µM	500µM	750µM	750µM		Ctrl	Ctrl	10µM	10µM	50µM	50µM	100µM	100µM	250µM	250µM	500µM	500µM	750µM	750µM		Seconds	Ctrl	Ctrl	10µM	10µM	50µM	50µM	100µM	100µM	250µM	250µM	500µM	500µM	750µM	750µM			10µM	10µM
0	0.169	0.158	0.158	0.157	0.164	0.165	0.167	0.168	0.176	0.177	0.194	0.193	0.226	0.23		92	85.8889	85.8889	85.3333	89.2222	89.7778	90.8889	91.4444	95.8889	96.4444	105.889	105.333	123.667	125.889		0	0	0	0	0	0	0	0	0	0	0	0	0	0	0			0.00942131	0.0118332
9	0.17	0.158	0.159	0.158	0.165	0.166	0.167	0.169	0.177	0.177	0.195	0.194	0.226	0.231		92.5556	85.8889	86.4444	85.8889	89.7778	90.3333	90.8889	92	96.4444	96.4444	106.444	105.889	123.667	126.444		9	0.555556	0	0.555556	0.555556	0.555556	0.555556	0	0.555556	0.555556	0	0.555556	0.555556	0	0.555556
18	0.17	0.159	0.16	0.159	0.165	0.17	0.168	0.169	0.178	0.178	0.195	0.195	0.227	0.232		92.5556	86.4444	87	86.4444	89.7778	92.5556	91.4444	92	97	97	106.444	106.444	124.222	127		18	0.555556	0.555556	1.11111	1.11111	0.555556	2.77778	0.555556	0.555556	1.11111	0.555556	0.555556	1.11111	0.555556	1.11111
27	0.17	0.159	0.16	0.159	0.165	0.172	0.169	0.17	0.178	0.179	0.196	0.195	0.228	0.232		92.5556	86.4444	87	86.4444	89.7778	93.6667	92	92.5556	97	97.5556	107	106.444	124.778	127		27	0.555556	0.555556	1.11111	1.11111	0.555556	3.88889	1.11111	1.11111	1.11111	1.11111	1.11111	1.11111	1.11111	1.11111
36	0.17	0.16	0.16	0.16	0.166	0.17	0.169	0.17	0.179	0.179	0.196	0.196	0.229	0.232		92.5556	87	87	87	90.3333	92.5556	92	92.5556	97.5556	97.5556	107	107	125.333	127		36	0.555556	1.11111	1.11111	1.66667	1.11111	2.77778	1.11111	1.11111	1.66667	1.11111	1.11111	1.66667	1.66667	1.11111
45	0.17	0.16	0.161	0.16	0.166	0.168	0.17	0.17	0.179	0.179	0.197	0.196	0.229	0.233		92.5556	87	87.5556	87	90.3333	91.4444	92.5556	92.5556	97.5556	97.5556	107.556	107	125.333	127.556		45	0.555556	1.11111	1.66667	1.66667	1.11111	1.66667	1.66667	1.11111	1.66667	1.11111	1.66667	1.66667	1.66667	1.66667
54	0.17	0.16	0.161	0.16	0.166	0.167	0.17	0.17	0.179	0.18	0.197	0.197	0.23	0.233		92.5556	87	87.5556	87	90.3333	90.8889	92.5556	92.5556	97.5556	98.1111	107.556	107.556	125.889	127.556		54	0.555556	1.11111	1.66667	1.66667	1.11111	1.11111	1.66667	1.11111	1.66667	1.66667	1.66667	2.22222	2.22222	1.66667
63	0.17	0.16	0.161	0.16	0.166	0.167	0.17	0.17	0.179	0.18	0.198	0.197	0.23	0.233		92.5556	87	87.5556	87	90.3333	90.8889	92.5556	92.5556	97.5556	98.1111	108.111	107.556	125.889	127.556		63	0.555556	1.11111	1.66667	1.66667	1.11111	1.11111	1.66667	1.11111	1.66667	1.66667	2.22222	2.22222	2.22222	1.66667
72	0.17	0.161	0.162	0.161	0.167	0.167	0.171	0.171	0.18	0.181	0.198	0.197	0.231	0.234		92.5556	87.5556	88.1111	87.5556	90.8889	90.8889	93.1111	93.1111	98.1111	98.6667	108.111	107.556	126.444	128.111		72	0.555556	1.66667	2.22222	2.22222	1.66667	1.11111	2.22222	1.66667	2.22222	2.22222	2.22222	2.22222	2.77778	2.22222
81	0.171	0.161	0.162	0.161	0.167	0.168	0.171	0.171	0.18	0.181	0.199	0.198	0.231	0.234		93.1111	87.5556	88.1111	87.5556	90.8889	91.4444	93.1111	93.1111	98.1111	98.6667	108.667	108.111	126.444	128.111		81	1.11111	1.66667	2.22222	2.22222	1.66667	1.66667	2.22222	1.66667	2.22222	2.22222	2.77778	2.77778	2.77778	2.22222
90	0.171	0.161	0.161	0.161	0.167	0.168	0.171	0.171	0.181	0.181	0.199	0.198	0.231	0.235		93.1111	87.5556	87.5556	87.5556	90.8889	91.4444	93.1111	93.1111	98.6667	98.6667	108.667	108.111	126.444	128.667		90	1.11111	1.66667	1.66667	2.22222	1.66667	1.66667	2.22222	1.66667	2.77778	2.22222	2.77778	2.77778	2.77778	2.77778
99	0.171	0.161	0.161	0.161	0.167	0.168	0.171	0.172	0.181	0.182	0.2	0.199	0.232	0.235		93.1111	87.5556	87.5556	87.5556	90.8889	91.4444	93.1111	93.6667	98.6667	99.2222	109.222	108.667	127	128.667		99	1.11111	1.66667	1.66667	2.22222	1.66667	1.66667	2.22222	2.22222	2.77778	2.77778	3.33333	3.33333	3.33333	2.77778
108	0.171	0.161	0.162	0.161	0.168	0.168	0.172	0.172	0.182	0.182	0.2	0.199	0.232	0.235		93.1111	87.5556	88.1111	87.5556	91.4444	91.4444	93.6667	93.6667	99.2222	99.2222	109.222	108.667	127	128.667		108	1.11111	1.66667	2.22222	2.22222	2.22222	1.66667	2.77778	2.22222	3.33333	2.77778	3.33333	3.33333	3.33333	2.77778
117	0.171	0.161	0.162	0.161	0.168	0.168	0.172	0.172	0.182	0.183	0.2	0.2	0.233	0.236		93.1111	87.5556	88.1111	87.5556	91.4444	91.4444	93.6667	93.6667	99.2222	99.7778	109.222	109.222	127.556	129.222		117	1.11111	1.66667	2.22222	2.22222	2.22222	1.66667	2.77778	2.22222	3.33333	3.33333	3.33333	3.88889	3.88889	3.33333
126	0.171	0.161	0.162	0.162	0.168	0.169	0.172	0.172	0.182	0.183	0.201	0.2	0.233	0.236		93.1111	87.5556	88.1111	88.1111	91.4444	92	93.6667	93.6667	99.2222	99.7778	109.778	109.222	127.556	129.222		126	1.11111	1.66667	2.22222	2.77778	2.22222	2.22222	2.77778	2.22222	3.33333	3.33333	3.88889	3.88889	3.88889	3.33333
135	0.171	0.162	0.162	0.162	0.168	0.169	0.172	0.173	0.183	0.184	0.201	0.201	0.233	0.236		93.1111	88.1111	88.1111	88.1111	91.4444	92	93.6667	94.2222	99.7778	100.333	109.778	109.778	127.556	129.222		135	1.11111	2.22222	2.22222	2.77778	2.22222	2.22222	2.77778	2.77778	3.88889	3.88889	3.88889	4.44444	3.88889	3.33333
144	0.171	0.162	0.162	0.162	0.168	0.169	0.172	0.173	0.183	0.184	0.202	0.201	0.234	0.237		93.1111	88.1111	88.1111	88.1111	91.4444	92	93.6667	94.2222	99.7778	100.333	110.333	109.778	128.111	129.778		144	1.11111	2.22222	2.22222	2.77778	2.22222	2.22222	2.77778	2.77778	3.88889	3.88889	4.44444	4.44444	4.44444	3.88889
153	0.171	0.162	0.162	0.162	0.169	0.169	0.173	0.173	0.183	0.184	0.202	0.202	0.234	0.237		93.1111	88.1111	88.1111	88.1111	92	92	94.2222	94.2222	99.7778	100.333	110.333	110.333	128.111	129.778		153	1.11111	2.22222	2.22222	2.77778	2.77778	2.22222	3.33333	2.77778	3.88889	3.88889	4.44444	5	4.44444	3.88889
162	0.171	0.162	0.162	0.162	0.169	0.169	0.173	0.173	0.184	0.185	0.202	0.202	0.234	0.238		93.1111	88.1111	88.1111	88.1111	92	92	94.2222	94.2222	100.333	100.889	110.333	110.333	128.111	130.333		162	1.11111	2.22222	2.22222	2.77778	2.77778	2.22222	3.33333	2.77778	4.44444	4.44444	4.44444	5	4.44444	4.44444
171	0.171	0.162	0.163	0.162	0.169	0.17	0.173	0.173	0.184	0.185	0.203	0.202	0.235	0.238		93.1111	88.1111	88.6667	88.1111	92	92.5556	94.2222	94.2222	100.333	100.889	110.889	110.333	128.667	130.333		171	1.11111	2.22222	2.77778	2.77778	2.77778	2.77778	3.33333	2.77778	4.44444	4.44444	5	5	5	4.44444
180	0.171	0.162	0.163	0.162	0.169	0.17	0.174	0.174	0.185	0.185	0.203	0.203	0.235	0.238		93.1111	88.1111	88.6667	88.1111	92	92.5556	94.7778	94.7778	100.889	100.889	110.889	110.889	128.667	130.333		180	1.11111	2.22222	2.77778	2.77778	2.77778	2.77778	3.88889	3.33333	5	4.44444	5	5.55556	5	4.44444
189	0.172	0.162	0.163	0.163	0.169	0.17	0.174	0.174	0.185	0.186	0.204	0.203	0.235	0.239		93.6667	88.1111	88.6667	88.6667	92	92.5556	94.7778	94.7778	100.889	101.444	111.444	110.889	128.667	130.889		189	1.66667	2.22222	2.77778	3.33333	2.77778	2.77778	3.88889	3.33333	5	5	5.55556	5.55556	5	5
198	0.172	0.163	0.163	0.163	0.17	0.17	0.174	0.174	0.185	0.186	0.204	0.203	0.236	0.239		93.6667	88.6667	88.6667	88.6667	92.5556	92.5556	94.7778	94.7778	100.889	101.444	111.444	110.889	129.222	130.889		198	1.66667	2.77778	2.77778	3.33333	3.33333	2.77778	3.88889	3.33333	5	5	5.55556	5.55556	5.55556	5
207	0.172	0.163	0.163	0.163	0.17	0.17	0.174	0.175	0.186	0.187	0.204	0.204	0.236	0.239		93.6667	88.6667	88.6667	88.6667	92.5556	92.5556	94.7778	95.3333	101.444	102	111.444	111.444	129.222	130.889		207	1.66667	2.77778	2.77778	3.33333	3.33333	2.77778	3.88889	3.88889	5.55556	5.55556	5.55556	6.11111	5.55556	5
216	0.172	0.164	0.163	0.163	0.17	0.171	0.174	0.175	0.186	0.187	0.205	0.204	0.237	0.24		93.6667	89.2222	88.6667	88.6667	92.5556	93.1111	94.7778	95.3333	101.444	102	112	111.444	129.778	131.444		216	1.66667	3.33333	2.77778	3.33333	3.33333	3.33333	3.88889	3.88889	5.55556	5.55556	6.11111	6.11111	6.11111	5.55556
225	0.172	0.165	0.163	0.163	0.17	0.171	0.174	0.175	0.186	0.187	0.205	0.205	0.237	0.24		93.6667	89.7778	88.6667	88.6667	92.5556	93.1111	94.7778	95.3333	101.444	102	112	112	129.778	131.444		225	1.66667	3.88889	2.77778	3.33333	3.33333	3.33333	3.88889	3.88889	5.55556	5.55556	6.11111	6.66667	6.11111	5.55556
234	0.172	0.166	0.163	0.163	0.17	0.171	0.175	0.175	0.187	0.188	0.206	0.205	0.237	0.24		93.6667	90.3333	88.6667	88.6667	92.5556	93.1111	95.3333	95.3333	102	102.556	112.556	112	129.778	131.444		234	1.66667	4.44444	2.77778	3.33333	3.33333	3.33333	4.44444	3.88889	6.11111	6.11111	6.66667	6.66667	6.11111	5.55556
243	0.172	0.167	0.164	0.163	0.171	0.171	0.175	0.176	0.187	0.188	0.206	0.206	0.238	0.241		93.6667	90.8889	89.2222	88.6667	93.1111	93.1111	95.3333	95.8889	102	102.556	112.556	112.556	130.333	132		243	1.66667	5	3.33333	3.33333	3.88889	3.33333	4.44444	4.44444	6.11111	6.11111	6.66667	7.22222	6.66667	6.11111
252	0.172	0.167	0.163	0.163	0.171	0.171	0.175	0.176	0.187	0.188	0.207	0.206	0.238	0.241		93.6667	90.8889	88.6667	88.6667	93.1111	93.1111	95.3333	95.8889	102	102.556	113.111	112.556	130.333	132		252	1.66667	5	2.77778	3.33333	3.88889	3.33333	4.44444	4.44444	6.11111	6.11111	7.22222	7.22222	6.66667	6.11111
261	0.172	0.167	0.164	0.163	0.171	0.171	0.175	0.176	0.188	0.189	0.207	0.206	0.238	0.241		93.6667	90.8889	89.2222	88.6667	93.1111	93.1111	95.3333	95.8889	102.556	103.111	113.111	112.556	130.333	132		261	1.66667	5	3.33333	3.33333	3.88889	3.33333	4.44444	4.44444	6.66667	6.66667	7.22222	7.22222	6.66667	6.11111
270	0.172	0.168	0.164	0.164	0.171	0.171	0.176	0.176	0.188	0.189	0.208	0.207	0.239	0.241		93.6667	91.4444	89.2222	89.2222	93.1111	93.1111	95.8889	95.8889	102.556	103.111	113.667	113.111	130.889	132		270	1.66667	5.55556	3.33333	3.88889	3.88889	3.33333	5	4.44444	6.66667	6.66667	7.77778	7.77778	7.22222	6.11111
279	0.172	0.168	0.164	0.164	0.171	0.172	0.176	0.176	0.188	0.189	0.208	0.207	0.239	0.242		93.6667	91.4444	89.2222	89.2222	93.1111	93.6667	95.8889	95.8889	102.556	103.111	113.667	113.111	130.889	132.556		279	1.66667	5.55556	3.33333	3.88889	3.88889	3.88889	5	4.44444	6.66667	6.66667	7.77778	7.77778	7.22222	6.66667
288	0.172	0.168	0.164	0.164	0.171	0.172	0.176	0.177	0.189	0.19	0.209	0.208	0.239	0.242		93.6667	91.4444	89.2222	89.2222	93.1111	93.6667	95.8889	96.4444	103.111	103.667	114.222	113.667	130.889	132.556		288	1.66667	5.55556	3.33333	3.88889	3.88889	3.88889	5	5	7.22222	7.22222	8.33333	8.33333	7.22222	6.66667
297	0.172	0.168	0.164	0.164	0.171	0.172	0.176	0.177	0.189	0.19	0.209	0.208	0.24	0.242		93.6667	91.4444	89.2222	89.2222	93.1111	93.6667	95.8889	96.4444	103.111	103.667	114.222	113.667	131.444	132.556		297	1.66667	5.55556	3.33333	3.88889	3.88889	3.88889	5	5	7.22222	7.22222	8.33333	8.33333	7.77778	6.66667
306	0.173	0.168	0.164	0.164	0.172	0.172	0.177	0.177	0.19	0.191	0.209	0.208	0.24	0.242		94.2222	91.4444	89.2222	89.2222	93.6667	93.6667	96.4444	96.4444	103.667	104.222	114.222	113.667	131.444	132.556		306	2.22222	5.55556	3.33333	3.88889	4.44444	3.88889	5.55556	5	7.77778	7.77778	8.33333	8.33333	7.77778	6.66667
315	0.172	0.168	0.164	0.164	0.172	0.172	0.177	0.178	0.19	0.191	0.21	0.209	0.24	0.243		93.6667	91.4444	89.2222	89.2222	93.6667	93.6667	96.4444	97	103.667	104.222	114.778	114.222	131.444	133.111		315	1.66667	5.55556	3.33333	3.88889	4.44444	3.88889	5.55556	5.55556	7.77778	7.77778	8.88889	8.88889	7.77778	7.22222
324	0.173	0.168	0.164	0.164	0.172	0.172	0.177	0.178	0.19	0.191	0.21	0.209	0.241	0.243		94.2222	91.4444	89.2222	89.2222	93.6667	93.6667	96.4444	97	103.667	104.222	114.778	114.222	132	133.111		324	2.22222	5.55556	3.33333	3.88889	4.44444	3.88889	5.55556	5.55556	7.77778	7.77778	8.88889	8.88889	8.33333	7.22222
333	0.173	0.168	0.164	0.164	0.172	0.173	0.177	0.178	0.191	0.192	0.21	0.21	0.241	0.243		94.2222	91.4444	89.2222	89.2222	93.6667	94.2222	96.4444	97	104.222	104.778	114.778	114.778	132	133.111		333	2.22222	5.55556	3.33333	3.88889	4.44444	4.44444	5.55556	5.55556	8.33333	8.33333	8.88889	9.44444	8.33333	7.22222
342	0.173	0.168	0.165	0.164	0.172	0.173	0.178	0.178	0.191	0.192	0.211	0.21	0.241	0.244		94.2222	91.4444	89.7778	89.2222	93.6667	94.2222	97	97	104.222	104.778	115.333	114.778	132	133.667		342	2.22222	5.55556	3.88889	3.88889	4.44444	4.44444	6.11111	5.55556	8.33333	8.33333	9.44444	9.44444	8.33333	7.77778
351	0.173	0.167	0.165	0.164	0.172	0.173	0.178	0.178	0.191	0.192	0.211	0.211	0.242	0.244		94.2222	90.8889	89.7778	89.2222	93.6667	94.2222	97	97	104.222	104.778	115.333	115.333	132.556	133.667		351	2.22222	5	3.88889	3.88889	4.44444	4.44444	6.11111	5.55556	8.33333	8.33333	9.44444	10	8.88889	7.77778
360	0.173	0.167	0.165	0.164	0.172	0.173	0.178	0.179	0.191	0.192	0.212	0.211	0.242	0.244		94.2222	90.8889	89.7778	89.2222	93.6667	94.2222	97	97.5556	104.222	104.778	115.889	115.333	132.556	133.667		360	2.22222	5	3.88889	3.88889	4.44444	4.44444	6.11111	6.11111	8.33333	8.33333	10	10	8.88889	7.77778
369	0.173	0.167	0.165	0.164	0.173	0.173	0.178	0.179	0.192	0.193	0.212	0.211	0.242	0.245		94.2222	90.8889	89.7778	89.2222	94.2222	94.2222	97	97.5556	104.778	105.333	115.889	115.333	132.556	134.222		369	2.22222	5	3.88889	3.88889	5	4.44444	6.11111	6.11111	8.88889	8.88889	10	10	8.88889	8.33333
378	0.173	0.167	0.165	0.165	0.173	0.173	0.178	0.179	0.192	0.193	0.212	0.211	0.243	0.245		94.2222	90.8889	89.7778	89.7778	94.2222	94.2222	97	97.5556	104.778	105.333	115.889	115.333	133.111	134.222		378	2.22222	5	3.88889	4.44444	5	4.44444	6.11111	6.11111	8.88889	8.88889	10	10	9.44444	8.33333
387	0.173	0.167	0.165	0.165	0.173	0.173	0.178	0.179	0.193	0.193	0.213	0.212	0.243	0.245		94.2222	90.8889	89.7778	89.7778	94.2222	94.2222	97	97.5556	105.333	105.333	116.444	115.889	133.111	134.222		387	2.22222	5	3.88889	4.44444	5	4.44444	6.11111	6.11111	9.44444	8.88889	10.5556	10.5556	9.44444	8.33333
396	0.173	0.167	0.165	0.165	0.173	0.174	0.179	0.18	0.193	0.194	0.213	0.212	0.243	0.246		94.2222	90.8889	89.7778	89.7778	94.2222	94.7778	97.5556	98.1111	105.333	105.889	116.444	115.889	133.111	134.778		396	2.22222	5	3.88889	4.44444	5	5	6.66667	6.66667	9.44444	9.44444	10.5556	10.5556	9.44444	8.88889
405	0.173	0.167	0.165	0.165	0.173	0.174	0.179	0.18	0.193	0.194	0.214	0.213	0.243	0.246		94.2222	90.8889	89.7778	89.7778	94.2222	94.7778	97.5556	98.1111	105.333	105.889	117	116.444	133.111	134.778		405	2.22222	5	3.88889	4.44444	5	5	6.66667	6.66667	9.44444	9.44444	11.1111	11.1111	9.44444	8.88889
414	0.173	0.166	0.165	0.165	0.173	0.174	0.179	0.18	0.194	0.194	0.214	0.213	0.244	0.246		94.2222	90.3333	89.7778	89.7778	94.2222	94.7778	97.5556	98.1111	105.889	105.889	117	116.444	133.667	134.778		414	2.22222	4.44444	3.88889	4.44444	5	5	6.66667	6.66667	10	9.44444	11.1111	11.1111	10	8.88889
423	0.173	0.166	0.165	0.165	0.173	0.174	0.179	0.18	0.194	0.195	0.214	0.213	0.244	0.246		94.2222	90.3333	89.7778	89.7778	94.2222	94.7778	97.5556	98.1111	105.889	106.444	117	116.444	133.667	134.778		423	2.22222	4.44444	3.88889	4.44444	5	5	6.66667	6.66667	10	10	11.1111	11.1111	10	8.88889
432	0.173	0.167	0.165	0.165	0.174	0.174	0.179	0.18	0.194	0.195	0.215	0.214	0.244	0.247		94.2222	90.8889	89.7778	89.7778	94.7778	94.7778	97.5556	98.1111	105.889	106.444	117.556	117	133.667	135.333		432	2.22222	5	3.88889	4.44444	5.55556	5	6.66667	6.66667	10	10	11.6667	11.6667	10	9.44444
441	0.173	0.167	0.165	0.165	0.174	0.174	0.18	0.181	0.195	0.195	0.215	0.214	0.245	0.247		94.2222	90.8889	89.7778	89.7778	94.7778	94.7778	98.1111	98.6667	106.444	106.444	117.556	117	134.222	135.333		441	2.22222	5	3.88889	4.44444	5.55556	5	7.22222	7.22222	10.5556	10	11.6667	11.6667	10.5556	9.44444
450	0.173	0.167	0.165	0.165	0.174	0.174	0.18	0.181	0.195	0.196	0.215	0.215	0.245	0.247		94.2222	90.8889	89.7778	89.7778	94.7778	94.7778	98.1111	98.6667	106.444	107	117.556	117.556	134.222	135.333		450	2.22222	5	3.88889	4.44444	5.55556	5	7.22222	7.22222	10.5556	10.5556	11.6667	12.2222	10.5556	9.44444
459	0.174	0.168	0.165	0.165	0.174	0.174	0.18	0.181	0.195	0.196	0.216	0.215	0.245	0.247		94.7778	91.4444	89.7778	89.7778	94.7778	94.7778	98.1111	98.6667	106.444	107	118.111	117.556	134.222	135.333		459	2.77778	5.55556	3.88889	4.44444	5.55556	5	7.22222	7.22222	10.5556	10.5556	12.2222	12.2222	10.5556	9.44444
468	0.174	0.168	0.166	0.165	0.174	0.175	0.18	0.181	0.196	0.196	0.216	0.216	0.245	0.248		94.7778	91.4444	90.3333	89.7778	94.7778	95.3333	98.1111	98.6667	107	107	118.111	118.111	134.222	135.889		468	2.77778	5.55556	4.44444	4.44444	5.55556	5.55556	7.22222	7.22222	11.1111	10.5556	12.2222	12.7778	10.5556	10
477	0.173	0.169	0.165	0.165	0.174	0.175	0.18	0.181	0.196	0.196	0.216	0.216	0.245	0.248		94.2222	92	89.7778	89.7778	94.7778	95.3333	98.1111	98.6667	107	107	118.111	118.111	134.222	135.889		477	2.22222	6.11111	3.88889	4.44444	5.55556	5.55556	7.22222	7.22222	11.1111	10.5556	12.2222	12.7778	10.5556	10
486	0.174	0.169	0.166	0.165	0.174	0.175	0.181	0.181	0.196	0.197	0.217	0.216	0.246	0.248		94.7778	92	90.3333	89.7778	94.7778	95.3333	98.6667	98.6667	107	107.556	118.667	118.111	134.778	135.889		486	2.77778	6.11111	4.44444	4.44444	5.55556	5.55556	7.77778	7.22222	11.1111	11.1111	12.7778	12.7778	11.1111	10
495	0.174	0.17	0.166	0.165	0.174	0.176	0.181	0.182	0.197	0.197	0.217	0.216	0.246	0.248		94.7778	92.5556	90.3333	89.7778	94.7778	95.8889	98.6667	99.2222	107.556	107.556	118.667	118.111	134.778	135.889		495	2.77778	6.66667	4.44444	4.44444	5.55556	6.11111	7.77778	7.77778	11.6667	11.1111	12.7778	12.7778	11.1111	10
504	0.174	0.17	0.166	0.165	0.175	0.177	0.181	0.182	0.197	0.197	0.218	0.217	0.246	0.249		94.7778	92.5556	90.3333	89.7778	95.3333	96.4444	98.6667	99.2222	107.556	107.556	119.222	118.667	134.778	136.444		504	2.77778	6.66667	4.44444	4.44444	6.11111	6.66667	7.77778	7.77778	11.6667	11.1111	13.3333	13.3333	11.1111	10.5556
513	0.174	0.17	0.166	0.165	0.175	0.178	0.181	0.182	0.197	0.197	0.218	0.217	0.246	0.249		94.7778	92.5556	90.3333	89.7778	95.3333	97	98.6667	99.2222	107.556	107.556	119.222	118.667	134.778	136.444		513	2.77778	6.66667	4.44444	4.44444	6.11111	7.22222	7.77778	7.77778	11.6667	11.1111	13.3333	13.3333	11.1111	10.5556
522	0.174	0.17	0.166	0.165	0.175	0.178	0.181	0.182	0.197	0.198	0.218	0.217	0.247	0.249		94.7778	92.5556	90.3333	89.7778	95.3333	97	98.6667	99.2222	107.556	108.111	119.222	118.667	135.333	136.444		522	2.77778	6.66667	4.44444	4.44444	6.11111	7.22222	7.77778	7.77778	11.6667	11.6667	13.3333	13.3333	11.6667	10.5556
531	0.174	0.17	0.166	0.166	0.175	0.178	0.181	0.182	0.198	0.198	0.219	0.218	0.247	0.249		94.7778	92.5556	90.3333	90.3333	95.3333	97	98.6667	99.2222	108.111	108.111	119.778	119.222	135.333	136.444		531	2.77778	6.66667	4.44444	5	6.11111	7.22222	7.77778	7.77778	12.2222	11.6667	13.8889	13.8889	11.6667	10.5556
540	0.174	0.17	0.166	0.165	0.175	0.178	0.182	0.182	0.198	0.198	0.219	0.218	0.247	0.249		94.7778	92.5556	90.3333	89.7778	95.3333	97	99.2222	99.2222	108.111	108.111	119.778	119.222	135.333	136.444		540	2.77778	6.66667	4.44444	4.44444	6.11111	7.22222	8.33333	7.77778	12.2222	11.6667	13.8889	13.8889	11.6667	10.5556
549	0.174	0.17	0.166	0.166	0.175	0.178	0.182	0.183	0.198	0.199	0.219	0.218	0.248	0.25		94.7778	92.5556	90.3333	90.3333	95.3333	97	99.2222	99.7778	108.111	108.667	119.778	119.222	135.889	137		549	2.77778	6.66667	4.44444	5	6.11111	7.22222	8.33333	8.33333	12.2222	12.2222	13.8889	13.8889	12.2222	11.1111
558	0.174	0.17	0.166	0.166	0.175	0.178	0.182	0.183	0.198	0.199	0.22	0.219	0.248	0.25		94.7778	92.5556	90.3333	90.3333	95.3333	97	99.2222	99.7778	108.111	108.667	120.333	119.778	135.889	137		558	2.77778	6.66667	4.44444	5	6.11111	7.22222	8.33333	8.33333	12.2222	12.2222	14.4444	14.4444	12.2222	11.1111
567	0.174	0.17	0.166	0.166	0.175	0.178	0.182	0.183	0.199	0.199	0.22	0.219	0.248	0.25		94.7778	92.5556	90.3333	90.3333	95.3333	97	99.2222	99.7778	108.667	108.667	120.333	119.778	135.889	137		567	2.77778	6.66667	4.44444	5	6.11111	7.22222	8.33333	8.33333	12.7778	12.2222	14.4444	14.4444	12.2222	11.1111
576	0.174	0.17	0.166	0.166	0.175	0.178	0.182	0.183	0.199	0.199	0.22	0.219	0.248	0.25		94.7778	92.5556	90.3333	90.3333	95.3333	97	99.2222	99.7778	108.667	108.667	120.333	119.778	135.889	137		576	2.77778	6.66667	4.44444	5	6.11111	7.22222	8.33333	8.33333	12.7778	12.2222	14.4444	14.4444	12.2222	11.1111
585	0.174	0.169	0.166	0.166	0.175	0.178	0.182	0.183	0.199	0.199	0.22	0.219	0.248	0.25		94.7778	92	90.3333	90.3333	95.3333	97	99.2222	99.7778	108.667	108.667	120.333	119.778	135.889	137		585	2.77778	6.11111	4.44444	5	6.11111	7.22222	8.33333	8.33333	12.7778	12.2222	14.4444	14.4444	12.2222	11.1111
594	0.174	0.169	0.166	0.166	0.176	0.178	0.183	0.183	0.2	0.2	0.221	0.22	0.249	0.251		94.7778	92	90.3333	90.3333	95.8889	97	99.7778	99.7778	109.222	109.222	120.889	120.333	136.444	137.556		594	2.77778	6.11111	4.44444	5	6.66667	7.22222	8.88889	8.33333	13.3333	12.7778	15	15	12.7778	11.6667
603	0.174	0.169	0.166	0.166	0.176	0.179	0.183	0.184	0.2	0.2	0.221	0.22	0.249	0.251		94.7778	92	90.3333	90.3333	95.8889	97.5556	99.7778	100.333	109.222	109.222	120.889	120.333	136.444	137.556		603	2.77778	6.11111	4.44444	5	6.66667	7.77778	8.88889	8.88889	13.3333	12.7778	15	15	12.7778	11.6667
612	0.174	0.169	0.166	0.166	0.176	0.179	0.183	0.184	0.2	0.2	0.222	0.22	0.249	0.251		94.7778	92	90.3333	90.3333	95.8889	97.5556	99.7778	100.333	109.222	109.222	121.444	120.333	136.444	137.556		612	2.77778	6.11111	4.44444	5	6.66667	7.77778	8.88889	8.88889	13.3333	12.7778	15.5556	15	12.7778	11.6667
621	0.174	0.168	0.166	0.166	0.176	0.181	0.183	0.184	0.2	0.2	0.222	0.221	0.249	0.251		94.7778	91.4444	90.3333	90.3333	95.8889	98.6667	99.7778	100.333	109.222	109.222	121.444	120.889	136.444	137.556		621	2.77778	5.55556	4.44444	5	6.66667	8.88889	8.88889	8.88889	13.3333	12.7778	15.5556	15.5556	12.7778	11.6667
630	0.174	0.168	0.166	0.166	0.176	0.182	0.183	0.184	0.2	0.201	0.222	0.221	0.249	0.251		94.7778	91.4444	90.3333	90.3333	95.8889	99.2222	99.7778	100.333	109.222	109.778	121.444	120.889	136.444	137.556		630	2.77778	5.55556	4.44444	5	6.66667	9.44444	8.88889	8.88889	13.3333	13.3333	15.5556	15.5556	12.7778	11.6667
639	0.174	0.168	0.166	0.166	0.176	0.182	0.183	0.184	0.201	0.201	0.222	0.221	0.25	0.252		94.7778	91.4444	90.3333	90.3333	95.8889	99.2222	99.7778	100.333	109.778	109.778	121.444	120.889	137	138.111		639	2.77778	5.55556	4.44444	5	6.66667	9.44444	8.88889	8.88889	13.8889	13.3333	15.5556	15.5556	13.3333	12.2222
648	0.174	0.168	0.166	0.166	0.176	0.182	0.183	0.184	0.201	0.201	0.223	0.221	0.25	0.252		94.7778	91.4444	90.3333	90.3333	95.8889	99.2222	99.7778	100.333	109.778	109.778	122	120.889	137	138.111		648	2.77778	5.55556	4.44444	5	6.66667	9.44444	8.88889	8.88889	13.8889	13.3333	16.1111	15.5556	13.3333	12.2222
657	0.174	0.168	0.166	0.166	0.176	0.182	0.184	0.185	0.201	0.202	0.223	0.222	0.25	0.252		94.7778	91.4444	90.3333	90.3333	95.8889	99.2222	100.333	100.889	109.778	110.333	122	121.444	137	138.111		657	2.77778	5.55556	4.44444	5	6.66667	9.44444	9.44444	9.44444	13.8889	13.8889	16.1111	16.1111	13.3333	12.2222
666	0.174	0.168	0.166	0.166	0.176	0.181	0.184	0.185	0.202	0.202	0.223	0.222	0.25	0.252		94.7778	91.4444	90.3333	90.3333	95.8889	98.6667	100.333	100.889	110.333	110.333	122	121.444	137	138.111		666	2.77778	5.55556	4.44444	5	6.66667	8.88889	9.44444	9.44444	14.4444	13.8889	16.1111	16.1111	13.3333	12.2222
675	0.174	0.168	0.166	0.166	0.176	0.18	0.184	0.185	0.202	0.202	0.223	0.222	0.25	0.252		94.7778	91.4444	90.3333	90.3333	95.8889	98.1111	100.333	100.889	110.333	110.333	122	121.444	137	138.111		675	2.77778	5.55556	4.44444	5	6.66667	8.33333	9.44444	9.44444	14.4444	13.8889	16.1111	16.1111	13.3333	12.2222
684	0.174	0.169	0.166	0.166	0.176	0.18	0.184	0.185	0.202	0.202	0.224	0.223	0.251	0.253		94.7778	92	90.3333	90.3333	95.8889	98.1111	100.333	100.889	110.333	110.333	122.556	122	137.556	138.667		684	2.77778	6.11111	4.44444	5	6.66667	8.33333	9.44444	9.44444	14.4444	13.8889	16.6667	16.6667	13.8889	12.7778
693	0.174	0.169	0.166	0.166	0.177	0.18	0.184	0.185	0.202	0.203	0.224	0.223	0.251	0.253		94.7778	92	90.3333	90.3333	96.4444	98.1111	100.333	100.889	110.333	110.889	122.556	122	137.556	138.667		693	2.77778	6.11111	4.44444	5	7.22222	8.33333	9.44444	9.44444	14.4444	14.4444	16.6667	16.6667	13.8889	12.7778
702	0.174	0.17	0.167	0.166	0.177	0.18	0.184	0.185	0.203	0.203	0.225	0.223	0.251	0.253		94.7778	92.5556	90.8889	90.3333	96.4444	98.1111	100.333	100.889	110.889	110.889	123.111	122	137.556	138.667		702	2.77778	6.66667	5	5	7.22222	8.33333	9.44444	9.44444	15	14.4444	17.2222	16.6667	13.8889	12.7778
711	0.174	0.17	0.167	0.166	0.177	0.18	0.185	0.185	0.203	0.203	0.225	0.223	0.251	0.253		94.7778	92.5556	90.8889	90.3333	96.4444	98.1111	100.889	100.889	110.889	110.889	123.111	122	137.556	138.667		711	2.77778	6.66667	5	5	7.22222	8.33333	10	9.44444	15	14.4444	17.2222	16.6667	13.8889	12.7778
720	0.174	0.17	0.167	0.166	0.177	0.181	0.184	0.186	0.203	0.203	0.225	0.223	0.251	0.253		94.7778	92.5556	90.8889	90.3333	96.4444	98.6667	100.333	101.444	110.889	110.889	123.111	122	137.556	138.667		720	2.77778	6.66667	5	5	7.22222	8.88889	9.44444	10	15	14.4444	17.2222	16.6667	13.8889	12.7778
729	0.174	0.17	0.167	0.166	0.177	0.181	0.185	0.186	0.203	0.204	0.225	0.224	0.252	0.254		94.7778	92.5556	90.8889	90.3333	96.4444	98.6667	100.889	101.444	110.889	111.444	123.111	122.556	138.111	139.222		729	2.77778	6.66667	5	5	7.22222	8.88889	10	10	15	15	17.2222	17.2222	14.4444	13.3333
738	0.174	0.17	0.167	0.166	0.177	0.182	0.185	0.186	0.203	0.204	0.226	0.224	0.252	0.254		94.7778	92.5556	90.8889	90.3333	96.4444	99.2222	100.889	101.444	110.889	111.444	123.667	122.556	138.111	139.222		738	2.77778	6.66667	5	5	7.22222	9.44444	10	10	15	15	17.7778	17.2222	14.4444	13.3333
747	0.174	0.17	0.167	0.166	0.177	0.184	0.185	0.186	0.204	0.204	0.226	0.224	0.252	0.254		94.7778	92.5556	90.8889	90.3333	96.4444	100.333	100.889	101.444	111.444	111.444	123.667	122.556	138.111	139.222		747	2.77778	6.66667	5	5	7.22222	10.5556	10	10	15.5556	15	17.7778	17.2222	14.4444	13.3333
756	0.174	0.17	0.167	0.166	0.177	0.184	0.185	0.186	0.204	0.205	0.226	0.225	0.253	0.254		94.7778	92.5556	90.8889	90.3333	96.4444	100.333	100.889	101.444	111.444	112	123.667	123.111	138.667	139.222		756	2.77778	6.66667	5	5	7.22222	10.5556	10	10	15.5556	15.5556	17.7778	17.7778	15	13.3333
765	0.174	0.17	0.167	0.166	0.177	0.184	0.185	0.186	0.204	0.205	0.227	0.225	0.253	0.254		94.7778	92.5556	90.8889	90.3333	96.4444	100.333	100.889	101.444	111.444	112	124.222	123.111	138.667	139.222		765	2.77778	6.66667	5	5	7.22222	10.5556	10	10	15.5556	15.5556	18.3333	17.7778	15	13.3333
774	0.174	0.17	0.167	0.166	0.177	0.183	0.186	0.186	0.204	0.205	0.227	0.225	0.253	0.254		94.7778	92.5556	90.8889	90.3333	96.4444	99.7778	101.444	101.444	111.444	112	124.222	123.111	138.667	139.222		774	2.77778	6.66667	5	5	7.22222	10	10.5556	10	15.5556	15.5556	18.3333	17.7778	15	13.3333
783	0.174	0.17	0.167	0.166	0.177	0.183	0.186	0.187	0.205	0.206	0.227	0.225	0.253	0.255		94.7778	92.5556	90.8889	90.3333	96.4444	99.7778	101.444	102	112	112.556	124.222	123.111	138.667	139.778		783	2.77778	6.66667	5	5	7.22222	10	10.5556	10.5556	16.1111	16.1111	18.3333	17.7778	15	13.8889
792	0.174	0.17	0.167	0.166	0.177	0.182	0.186	0.187	0.205	0.206	0.227	0.226	0.253	0.255		94.7778	92.5556	90.8889	90.3333	96.4444	99.2222	101.444	102	112	112.556	124.222	123.667	138.667	139.778		792	2.77778	6.66667	5	5	7.22222	9.44444	10.5556	10.5556	16.1111	16.1111	18.3333	18.3333	15	13.8889
801	0.174	0.17	0.167	0.166	0.177	0.181	0.186	0.187	0.205	0.206	0.228	0.226	0.253	0.255		94.7778	92.5556	90.8889	90.3333	96.4444	98.6667	101.444	102	112	112.556	124.778	123.667	138.667	139.778		801	2.77778	6.66667	5	5	7.22222	8.88889	10.5556	10.5556	16.1111	16.1111	18.8889	18.3333	15	13.8889
810	0.174	0.17	0.167	0.166	0.178	0.181	0.186	0.187	0.205	0.206	0.228	0.226	0.254	0.255		94.7778	92.5556	90.8889	90.3333	97	98.6667	101.444	102	112	112.556	124.778	123.667	139.222	139.778		810	2.77778	6.66667	5	5	7.77778	8.88889	10.5556	10.5556	16.1111	16.1111	18.8889	18.3333	15.5556	13.8889
819	0.174	0.17	0.167	0.166	0.178	0.181	0.186	0.187	0.206	0.207	0.228	0.226	0.254	0.255		94.7778	92.5556	90.8889	90.3333	97	98.6667	101.444	102	112.556	113.111	124.778	123.667	139.222	139.778		819	2.77778	6.66667	5	5	7.77778	8.88889	10.5556	10.5556	16.6667	16.6667	18.8889	18.3333	15.5556	13.8889
828	0.174	0.169	0.167	0.166	0.178	0.181	0.186	0.187	0.206	0.207	0.228	0.227	0.254	0.255		94.7778	92	90.8889	90.3333	97	98.6667	101.444	102	112.556	113.111	124.778	124.222	139.222	139.778		828	2.77778	6.11111	5	5	7.77778	8.88889	10.5556	10.5556	16.6667	16.6667	18.8889	18.8889	15.5556	13.8889
837	0.174	0.169	0.167	0.166	0.178	0.182	0.186	0.187	0.206	0.207	0.229	0.227	0.254	0.256		94.7778	92	90.8889	90.3333	97	99.2222	101.444	102	112.556	113.111	125.333	124.222	139.222	140.333		837	2.77778	6.11111	5	5	7.77778	9.44444	10.5556	10.5556	16.6667	16.6667	19.4444	18.8889	15.5556	14.4444
846	0.174	0.169	0.167	0.166	0.178	0.182	0.186	0.187	0.206	0.207	0.229	0.227	0.254	0.256		94.7778	92	90.8889	90.3333	97	99.2222	101.444	102	112.556	113.111	125.333	124.222	139.222	140.333		846	2.77778	6.11111	5	5	7.77778	9.44444	10.5556	10.5556	16.6667	16.6667	19.4444	18.8889	15.5556	14.4444
855	0.174	0.169	0.167	0.166	0.178	0.183	0.187	0.188	0.207	0.208	0.229	0.228	0.254	0.256		94.7778	92	90.8889	90.3333	97	99.7778	102	102.556	113.111	113.667	125.333	124.778	139.222	140.333		855	2.77778	6.11111	5	5	7.77778	10	11.1111	11.1111	17.2222	17.2222	19.4444	19.4444	15.5556	14.4444
864	0.174	0.168	0.167	0.166	0.178	0.184	0.187	0.188	0.207	0.208	0.229	0.228	0.255	0.256		94.7778	91.4444	90.8889	90.3333	97	100.333	102	102.556	113.111	113.667	125.333	124.778	139.778	140.333		864	2.77778	5.55556	5	5	7.77778	10.5556	11.1111	11.1111	17.2222	17.2222	19.4444	19.4444	16.1111	14.4444
873	0.174	0.169	0.167	0.166	0.178	0.185	0.187	0.188	0.207	0.208	0.23	0.228	0.255	0.256		94.7778	92	90.8889	90.3333	97	100.889	102	102.556	113.111	113.667	125.889	124.778	139.778	140.333		873	2.77778	6.11111	5	5	7.77778	11.1111	11.1111	11.1111	17.2222	17.2222	20	19.4444	16.1111	14.4444
882	0.174	0.169	0.167	0.166	0.178	0.185	0.187	0.188	0.207	0.208	0.23	0.228	0.255	0.257		94.7778	92	90.8889	90.3333	97	100.889	102	102.556	113.111	113.667	125.889	124.778	139.778	140.889		882	2.77778	6.11111	5	5	7.77778	11.1111	11.1111	11.1111	17.2222	17.2222	20	19.4444	16.1111	15
891	0.174	0.168	0.167	0.166	0.178	0.185	0.187	0.188	0.207	0.209	0.23	0.228	0.255	0.257		94.7778	91.4444	90.8889	90.3333	97	100.889	102	102.556	113.111	114.222	125.889	124.778	139.778	140.889		891	2.77778	5.55556	5	5	7.77778	11.1111	11.1111	11.1111	17.2222	17.7778	20	19.4444	16.1111	15
900	0.174	0.168	0.167	0.166	0.178	0.184	0.187	0.188	0.208	0.209	0.23	0.229	0.255	0.257		94.7778	91.4444	90.8889	90.3333	97	100.333	102	102.556	113.667	114.222	125.889	125.333	139.778	140.889		900	2.77778	5.55556	5	5	7.77778	10.5556	11.1111	11.1111	17.7778	17.7778	20	20	16.1111	15
909	0.174	0.169	0.167	0.167	0.178	0.184	0.187	0.188	0.208	0.209	0.231	0.229	0.256	0.257		94.7778	92	90.8889	90.8889	97	100.333	102	102.556	113.667	114.222	126.444	125.333	140.333	140.889		909	2.77778	6.11111	5	5.55556	7.77778	10.5556	11.1111	11.1111	17.7778	17.7778	20.5556	20	16.6667	15
918	0.174	0.169	0.167	0.166	0.179	0.185	0.187	0.188	0.208	0.209	0.231	0.229	0.256	0.257		94.7778	92	90.8889	90.3333	97.5556	100.889	102	102.556	113.667	114.222	126.444	125.333	140.333	140.889		918	2.77778	6.11111	5	5	8.33333	11.1111	11.1111	11.1111	17.7778	17.7778	20.5556	20	16.6667	15
927	0.174	0.169	0.167	0.166	0.178	0.186	0.188	0.189	0.208	0.209	0.231	0.229	0.256	0.257		94.7778	92	90.8889	90.3333	97	101.444	102.556	103.111	113.667	114.222	126.444	125.333	140.333	140.889		927	2.77778	6.11111	5	5	7.77778	11.6667	11.6667	11.6667	17.7778	17.7778	20.5556	20	16.6667	15
936	0.174	0.169	0.167	0.166	0.179	0.186	0.188	0.189	0.209	0.21	0.232	0.23	0.256	0.258		94.7778	92	90.8889	90.3333	97.5556	101.444	102.556	103.111	114.222	114.778	127	125.889	140.333	141.444		936	2.77778	6.11111	5	5	8.33333	11.6667	11.6667	11.6667	18.3333	18.3333	21.1111	20.5556	16.6667	15.5556
945	0.174	0.17	0.167	0.166	0.179	0.185	0.188	0.189	0.209	0.21	0.232	0.23	0.256	0.258		94.7778	92.5556	90.8889	90.3333	97.5556	100.889	102.556	103.111	114.222	114.778	127	125.889	140.333	141.444		945	2.77778	6.66667	5	5	8.33333	11.1111	11.6667	11.6667	18.3333	18.3333	21.1111	20.5556	16.6667	15.5556
954	0.174	0.17	0.167	0.167	0.179	0.185	0.188	0.189	0.209	0.21	0.232	0.23	0.256	0.258		94.7778	92.5556	90.8889	90.8889	97.5556	100.889	102.556	103.111	114.222	114.778	127	125.889	140.333	141.444		954	2.77778	6.66667	5	5.55556	8.33333	11.1111	11.6667	11.6667	18.3333	18.3333	21.1111	20.5556	16.6667	15.5556
963	0.174	0.17	0.167	0.167	0.179	0.184	0.188	0.189	0.209	0.211	0.232	0.23	0.257	0.258		94.7778	92.5556	90.8889	90.8889	97.5556	100.333	102.556	103.111	114.222	115.333	127	125.889	140.889	141.444		963	2.77778	6.66667	5	5.55556	8.33333	10.5556	11.6667	11.6667	18.3333	18.8889	21.1111	20.5556	17.2222	15.5556
972	0.174	0.17	0.167	0.167	0.179	0.184	0.188	0.189	0.209	0.211	0.233	0.231	0.257	0.258		94.7778	92.5556	90.8889	90.8889	97.5556	100.333	102.556	103.111	114.222	115.333	127.556	126.444	140.889	141.444		972	2.77778	6.66667	5	5.55556	8.33333	10.5556	11.6667	11.6667	18.3333	18.8889	21.6667	21.1111	17.2222	15.5556
981	0.174	0.17	0.167	0.167	0.179	0.184	0.188	0.189	0.21	0.211	0.233	0.231	0.257	0.258		94.7778	92.5556	90.8889	90.8889	97.5556	100.333	102.556	103.111	114.778	115.333	127.556	126.444	140.889	141.444		981	2.77778	6.66667	5	5.55556	8.33333	10.5556	11.6667	11.6667	18.8889	18.8889	21.6667	21.1111	17.2222	15.5556
990	0.174	0.17	0.167	0.167	0.179	0.185	0.188	0.189	0.21	0.211	0.233	0.231	0.257	0.258		94.7778	92.5556	90.8889	90.8889	97.5556	100.889	102.556	103.111	114.778	115.333	127.556	126.444	140.889	141.444		990	2.77778	6.66667	5	5.55556	8.33333	11.1111	11.6667	11.6667	18.8889	18.8889	21.6667	21.1111	17.2222	15.5556
999	0.174	0.17	0.167	0.167	0.179	0.186	0.189	0.19	0.21	0.211	0.233	0.231	0.257	0.259		94.7778	92.5556	90.8889	90.8889	97.5556	101.444	103.111	103.667	114.778	115.333	127.556	126.444	140.889	142		999	2.77778	6.66667	5	5.55556	8.33333	11.6667	12.2222	12.2222	18.8889	18.8889	21.6667	21.1111	17.2222	16.1111
1008	0.174	0.17	0.167	0.167	0.179	0.186	0.189	0.19	0.21	0.212	0.234	0.231	0.257	0.259		94.7778	92.5556	90.8889	90.8889	97.5556	101.444	103.111	103.667	114.778	115.889	128.111	126.444	140.889	142		1008	2.77778	6.66667	5	5.55556	8.33333	11.6667	12.2222	12.2222	18.8889	19.4444	22.2222	21.1111	17.2222	16.1111
1017	0.174	0.17	0.167	0.167	0.179	0.186	0.189	0.19	0.21	0.212	0.234	0.232	0.258	0.259		94.7778	92.5556	90.8889	90.8889	97.5556	101.444	103.111	103.667	114.778	115.889	128.111	127	141.444	142		1017	2.77778	6.66667	5	5.55556	8.33333	11.6667	12.2222	12.2222	18.8889	19.4444	22.2222	21.6667	17.7778	16.1111
1026	0.174	0.17	0.167	0.167	0.179	0.185	0.189	0.19	0.211	0.212	0.234	0.232	0.258	0.259		94.7778	92.5556	90.8889	90.8889	97.5556	100.889	103.111	103.667	115.333	115.889	128.111	127	141.444	142		1026	2.77778	6.66667	5	5.55556	8.33333	11.1111	12.2222	12.2222	19.4444	19.4444	22.2222	21.6667	17.7778	16.1111
1035	0.174	0.17	0.167	0.167	0.179	0.185	0.189	0.19	0.211	0.212	0.234	0.232	0.258	0.259		94.7778	92.5556	90.8889	90.8889	97.5556	100.889	103.111	103.667	115.333	115.889	128.111	127	141.444	142		1035	2.77778	6.66667	5	5.55556	8.33333	11.1111	12.2222	12.2222	19.4444	19.4444	22.2222	21.6667	17.7778	16.1111
1044	0.174	0.17	0.167	0.167	0.179	0.184	0.189	0.19	0.211	0.212	0.234	0.232	0.258	0.259		94.7778	92.5556	90.8889	90.8889	97.5556	100.333	103.111	103.667	115.333	115.889	128.111	127	141.444	142		1044	2.77778	6.66667	5	5.55556	8.33333	10.5556	12.2222	12.2222	19.4444	19.4444	22.2222	21.6667	17.7778	16.1111
1053	0.174	0.169	0.167	0.167	0.179	0.183	0.189	0.19	0.211	0.213	0.235	0.232	0.258	0.259		94.7778	92	90.8889	90.8889	97.5556	99.7778	103.111	103.667	115.333	116.444	128.667	127	141.444	142		1053	2.77778	6.11111	5	5.55556	8.33333	10	12.2222	12.2222	19.4444	20	22.7778	21.6667	17.7778	16.1111
1062	0.174	0.169	0.167	0.167	0.179	0.183	0.189	0.19	0.211	0.213	0.235	0.233	0.258	0.26		94.7778	92	90.8889	90.8889	97.5556	99.7778	103.111	103.667	115.333	116.444	128.667	127.556	141.444	142.556		1062	2.77778	6.11111	5	5.55556	8.33333	10	12.2222	12.2222	19.4444	20	22.7778	22.2222	17.7778	16.6667
1071	0.174	0.169	0.167	0.167	0.18	0.183	0.19	0.19	0.212	0.213	0.235	0.233	0.259	0.26		94.7778	92	90.8889	90.8889	98.1111	99.7778	103.667	103.667	115.889	116.444	128.667	127.556	142	142.556		1071	2.77778	6.11111	5	5.55556	8.88889	10	12.7778	12.2222	20	20	22.7778	22.2222	18.3333	16.6667
1080	0.174	0.169	0.167	0.166	0.179	0.183	0.19	0.19	0.212	0.213	0.235	0.233	0.259	0.26		94.7778	92	90.8889	90.3333	97.5556	99.7778	103.667	103.667	115.889	116.444	128.667	127.556	142	142.556		1080	2.77778	6.11111	5	5	8.33333	10	12.7778	12.2222	20	20	22.7778	22.2222	18.3333	16.6667
1089	0.174	0.169	0.168	0.167	0.18	0.184	0.19	0.191	0.212	0.213	0.235	0.233	0.259	0.26		94.7778	92	91.4444	90.8889	98.1111	100.333	103.667	104.222	115.889	116.444	128.667	127.556	142	142.556		1089	2.77778	6.11111	5.55556	5.55556	8.88889	10.5556	12.7778	12.7778	20	20	22.7778	22.2222	18.3333	16.6667
1098	0.174	0.168	0.167	0.167	0.18	0.184	0.19	0.191	0.212	0.214	0.236	0.234	0.259	0.26		94.7778	91.4444	90.8889	90.8889	98.1111	100.333	103.667	104.222	115.889	117	129.222	128.111	142	142.556		1098	2.77778	5.55556	5	5.55556	8.88889	10.5556	12.7778	12.7778	20	20.5556	23.3333	22.7778	18.3333	16.6667
1107	0.174	0.168	0.167	0.167	0.18	0.184	0.19	0.191	0.212	0.214	0.236	0.234	0.259	0.26		94.7778	91.4444	90.8889	90.8889	98.1111	100.333	103.667	104.222	115.889	117	129.222	128.111	142	142.556		1107	2.77778	5.55556	5	5.55556	8.88889	10.5556	12.7778	12.7778	20	20.5556	23.3333	22.7778	18.3333	16.6667
1116	0.174	0.168	0.167	0.167	0.18	0.185	0.19	0.191	0.213	0.214	0.236	0.234	0.259	0.26		94.7778	91.4444	90.8889	90.8889	98.1111	100.889	103.667	104.222	116.444	117	129.222	128.111	142	142.556		1116	2.77778	5.55556	5	5.55556	8.88889	11.1111	12.7778	12.7778	20.5556	20.5556	23.3333	22.7778	18.3333	16.6667
1125	0.174	0.168	0.167	0.167	0.18	0.186	0.19	0.191	0.213	0.214	0.236	0.234	0.26	0.261		94.7778	91.4444	90.8889	90.8889	98.1111	101.444	103.667	104.222	116.444	117	129.222	128.111	142.556	143.111		1125	2.77778	5.55556	5	5.55556	8.88889	11.6667	12.7778	12.7778	20.5556	20.5556	23.3333	22.7778	18.8889	17.2222
1134	0.174	0.168	0.167	0.167	0.18	0.187	0.19	0.191	0.213	0.214	0.237	0.234	0.26	0.261		94.7778	91.4444	90.8889	90.8889	98.1111	102	103.667	104.222	116.444	117	129.778	128.111	142.556	143.111		1134	2.77778	5.55556	5	5.55556	8.88889	12.2222	12.7778	12.7778	20.5556	20.5556	23.8889	22.7778	18.8889	17.2222
1143	0.174	0.168	0.167	0.167	0.18	0.187	0.19	0.191	0.213	0.215	0.237	0.235	0.26	0.261		94.7778	91.4444	90.8889	90.8889	98.1111	102	103.667	104.222	116.444	117.556	129.778	128.667	142.556	143.111		1143	2.77778	5.55556	5	5.55556	8.88889	12.2222	12.7778	12.7778	20.5556	21.1111	23.8889	23.3333	18.8889	17.2222
1152	0.174	0.168	0.167	0.167	0.18	0.186	0.191	0.191	0.214	0.215	0.237	0.235	0.26	0.261		94.7778	91.4444	90.8889	90.8889	98.1111	101.444	104.222	104.222	117	117.556	129.778	128.667	142.556	143.111		1152	2.77778	5.55556	5	5.55556	8.88889	11.6667	13.3333	12.7778	21.1111	21.1111	23.8889	23.3333	18.8889	17.2222
1161	0.174	0.168	0.167	0.167	0.18	0.186	0.191	0.191	0.214	0.215	0.237	0.235	0.26	0.261		94.7778	91.4444	90.8889	90.8889	98.1111	101.444	104.222	104.222	117	117.556	129.778	128.667	142.556	143.111		1161	2.77778	5.55556	5	5.55556	8.88889	11.6667	13.3333	12.7778	21.1111	21.1111	23.8889	23.3333	18.8889	17.2222
1170	0.174	0.168	0.167	0.167	0.18	0.185	0.191	0.191	0.214	0.215	0.238	0.235	0.26	0.261		94.7778	91.4444	90.8889	90.8889	98.1111	100.889	104.222	104.222	117	117.556	130.333	128.667	142.556	143.111		1170	2.77778	5.55556	5	5.55556	8.88889	11.1111	13.3333	12.7778	21.1111	21.1111	24.4444	23.3333	18.8889	17.2222
1179	0.174	0.168	0.167	0.167	0.18	0.185	0.191	0.192	0.214	0.215	0.238	0.235	0.26	0.261		94.7778	91.4444	90.8889	90.8889	98.1111	100.889	104.222	104.778	117	117.556	130.333	128.667	142.556	143.111		1179	2.77778	5.55556	5	5.55556	8.88889	11.1111	13.3333	13.3333	21.1111	21.1111	24.4444	23.3333	18.8889	17.2222
1188	0.174	0.168	0.167	0.167	0.18	0.184	0.191	0.192	0.214	0.215	0.238	0.235	0.26	0.261		94.7778	91.4444	90.8889	90.8889	98.1111	100.333	104.222	104.778	117	117.556	130.333	128.667	142.556	143.111		1188	2.77778	5.55556	5	5.55556	8.88889	10.5556	13.3333	13.3333	21.1111	21.1111	24.4444	23.3333	18.8889	17.2222
1197	0.174	0.169	0.167	0.167	0.18	0.184	0.191	0.192	0.214	0.216	0.238	0.236	0.261	0.262		94.7778	92	90.8889	90.8889	98.1111	100.333	104.222	104.778	117	118.111	130.333	129.222	143.111	143.667		1197	2.77778	6.11111	5	5.55556	8.88889	10.5556	13.3333	13.3333	21.1111	21.6667	24.4444	23.8889	19.4444	17.7778
1206	0.174	0.169	0.167	0.167	0.18	0.184	0.191	0.192	0.215	0.216	0.238	0.236	0.261	0.262		94.7778	92	90.8889	90.8889	98.1111	100.333	104.222	104.778	117.556	118.111	130.333	129.222	143.111	143.667		1206	2.77778	6.11111	5	5.55556	8.88889	10.5556	13.3333	13.3333	21.6667	21.6667	24.4444	23.8889	19.4444	17.7778
1215	0.174	0.17	0.167	0.167	0.181	0.184	0.191	0.192	0.215	0.216	0.238	0.236	0.261	0.262		94.7778	92.5556	90.8889	90.8889	98.6667	100.333	104.222	104.778	117.556	118.111	130.333	129.222	143.111	143.667		1215	2.77778	6.66667	5	5.55556	9.44444	10.5556	13.3333	13.3333	21.6667	21.6667	24.4444	23.8889	19.4444	17.7778
1224	0.174	0.17	0.167	0.167	0.181	0.184	0.191	0.192	0.215	0.216	0.239	0.236	0.261	0.262		94.7778	92.5556	90.8889	90.8889	98.6667	100.333	104.222	104.778	117.556	118.111	130.889	129.222	143.111	143.667		1224	2.77778	6.66667	5	5.55556	9.44444	10.5556	13.3333	13.3333	21.6667	21.6667	25	23.8889	19.4444	17.7778
1233	0.174	0.17	0.167	0.167	0.181	0.185	0.191	0.192	0.215	0.216	0.239	0.236	0.261	0.262		94.7778	92.5556	90.8889	90.8889	98.6667	100.889	104.222	104.778	117.556	118.111	130.889	129.222	143.111	143.667		1233	2.77778	6.66667	5	5.55556	9.44444	11.1111	13.3333	13.3333	21.6667	21.6667	25	23.8889	19.4444	17.7778
1242	0.173	0.17	0.167	0.167	0.181	0.185	0.191	0.192	0.215	0.216	0.239	0.236	0.261	0.262		94.2222	92.5556	90.8889	90.8889	98.6667	100.889	104.222	104.778	117.556	118.111	130.889	129.222	143.111	143.667		1242	2.22222	6.66667	5	5.55556	9.44444	11.1111	13.3333	13.3333	21.6667	21.6667	25	23.8889	19.4444	17.7778
1251	0.173	0.17	0.167	0.167	0.181	0.186	0.192	0.192	0.215	0.216	0.239	0.237	0.261	0.262		94.2222	92.5556	90.8889	90.8889	98.6667	101.444	104.778	104.778	117.556	118.111	130.889	129.778	143.111	143.667		1251	2.22222	6.66667	5	5.55556	9.44444	11.6667	13.8889	13.3333	21.6667	21.6667	25	24.4444	19.4444	17.7778
1260	0.173	0.17	0.167	0.167	0.181	0.187	0.192	0.192	0.216	0.217	0.239	0.237	0.261	0.262		94.2222	92.5556	90.8889	90.8889	98.6667	102	104.778	104.778	118.111	118.667	130.889	129.778	143.111	143.667		1260	2.22222	6.66667	5	5.55556	9.44444	12.2222	13.8889	13.3333	22.2222	22.2222	25	24.4444	19.4444	17.7778
1269	0.174	0.17	0.167	0.167	0.181	0.188	0.192	0.193	0.216	0.217	0.24	0.237	0.262	0.262		94.7778	92.5556	90.8889	90.8889	98.6667	102.556	104.778	105.333	118.111	118.667	131.444	129.778	143.667	143.667		1269	2.77778	6.66667	5	5.55556	9.44444	12.7778	13.8889	13.8889	22.2222	22.2222	25.5556	24.4444	20	17.7778
1278	0.173	0.17	0.167	0.167	0.181	0.188	0.192	0.193	0.216	0.217	0.24	0.237	0.262	0.263		94.2222	92.5556	90.8889	90.8889	98.6667	102.556	104.778	105.333	118.111	118.667	131.444	129.778	143.667	144.222		1278	2.22222	6.66667	5	5.55556	9.44444	12.7778	13.8889	13.8889	22.2222	22.2222	25.5556	24.4444	20	18.3333
1287	0.173	0.169	0.167	0.167	0.181	0.188	0.192	0.193	0.216	0.217	0.24	0.238	0.262	0.263		94.2222	92	90.8889	90.8889	98.6667	102.556	104.778	105.333	118.111	118.667	131.444	130.333	143.667	144.222		1287	2.22222	6.11111	5	5.55556	9.44444	12.7778	13.8889	13.8889	22.2222	22.2222	25.5556	25	20	18.3333
1296	0.174	0.169	0.167	0.167	0.181	0.187	0.192	0.193	0.216	0.217	0.24	0.238	0.262	0.263		94.7778	92	90.8889	90.8889	98.6667	102	104.778	105.333	118.111	118.667	131.444	130.333	143.667	144.222		1296	2.77778	6.11111	5	5.55556	9.44444	12.2222	13.8889	13.8889	22.2222	22.2222	25.5556	25	20	18.3333
1305	0.173	0.169	0.167	0.167	0.181	0.186	0.192	0.193	0.217	0.217	0.24	0.238	0.262	0.263		94.2222	92	90.8889	90.8889	98.6667	101.444	104.778	105.333	118.667	118.667	131.444	130.333	143.667	144.222		1305	2.22222	6.11111	5	5.55556	9.44444	11.6667	13.8889	13.8889	22.7778	22.2222	25.5556	25	20	18.3333
1314	0.173	0.168	0.167	0.167	0.181	0.186	0.192	0.193	0.217	0.218	0.241	0.238	0.262	0.263		94.2222	91.4444	90.8889	90.8889	98.6667	101.444	104.778	105.333	118.667	119.222	132	130.333	143.667	144.222		1314	2.22222	5.55556	5	5.55556	9.44444	11.6667	13.8889	13.8889	22.7778	22.7778	26.1111	25	20	18.3333
1323	0.173	0.168	0.167	0.167	0.181	0.185	0.192	0.193	0.217	0.218	0.241	0.238	0.262	0.263		94.2222	91.4444	90.8889	90.8889	98.6667	100.889	104.778	105.333	118.667	119.222	132	130.333	143.667	144.222		1323	2.22222	5.55556	5	5.55556	9.44444	11.1111	13.8889	13.8889	22.7778	22.7778	26.1111	25	20	18.3333
1332	0.173	0.168	0.167	0.166	0.181	0.186	0.192	0.193	0.217	0.218	0.241	0.238	0.263	0.263		94.2222	91.4444	90.8889	90.3333	98.6667	101.444	104.778	105.333	118.667	119.222	132	130.333	144.222	144.222		1332	2.22222	5.55556	5	5	9.44444	11.6667	13.8889	13.8889	22.7778	22.7778	26.1111	25	20.5556	18.3333
1341	0.173	0.168	0.167	0.167	0.181	0.187	0.193	0.193	0.217	0.218	0.241	0.239	0.263	0.263		94.2222	91.4444	90.8889	90.8889	98.6667	102	105.333	105.333	118.667	119.222	132	130.889	144.222	144.222		1341	2.22222	5.55556	5	5.55556	9.44444	12.2222	14.4444	13.8889	22.7778	22.7778	26.1111	25.5556	20.5556	18.3333
1350	0.173	0.167	0.167	0.167	0.181	0.188	0.193	0.193	0.217	0.218	0.241	0.239	0.263	0.263		94.2222	90.8889	90.8889	90.8889	98.6667	102.556	105.333	105.333	118.667	119.222	132	130.889	144.222	144.222		1350	2.22222	5	5	5.55556	9.44444	12.7778	14.4444	13.8889	22.7778	22.7778	26.1111	25.5556	20.5556	18.3333
1359	0.173	0.167	0.167	0.167	0.181	0.189	0.193	0.194	0.218	0.218	0.241	0.239	0.263	0.264		94.2222	90.8889	90.8889	90.8889	98.6667	103.111	105.333	105.889	119.222	119.222	132	130.889	144.222	144.778		1359	2.22222	5	5	5.55556	9.44444	13.3333	14.4444	14.4444	23.3333	22.7778	26.1111	25.5556	20.5556	18.8889
1368	0.173	0.167	0.167	0.167	0.181	0.189	0.193	0.194	0.218	0.218	0.242	0.239	0.263	0.264		94.2222	90.8889	90.8889	90.8889	98.6667	103.111	105.333	105.889	119.222	119.222	132.556	130.889	144.222	144.778		1368	2.22222	5	5	5.55556	9.44444	13.3333	14.4444	14.4444	23.3333	22.7778	26.6667	25.5556	20.5556	18.8889
1377	0.173	0.167	0.167	0.167	0.181	0.189	0.193	0.194	0.218	0.219	0.242	0.239	0.263	0.264		94.2222	90.8889	90.8889	90.8889	98.6667	103.111	105.333	105.889	119.222	119.778	132.556	130.889	144.222	144.778		1377	2.22222	5	5	5.55556	9.44444	13.3333	14.4444	14.4444	23.3333	23.3333	26.6667	25.5556	20.5556	18.8889
1386	0.173	0.167	0.167	0.166	0.181	0.189	0.193	0.194	0.218	0.219	0.242	0.239	0.263	0.264		94.2222	90.8889	90.8889	90.3333	98.6667	103.111	105.333	105.889	119.222	119.778	132.556	130.889	144.222	144.778		1386	2.22222	5	5	5	9.44444	13.3333	14.4444	14.4444	23.3333	23.3333	26.6667	25.5556	20.5556	18.8889
1395	0.173	0.167	0.167	0.166	0.181	0.189	0.193	0.194	0.218	0.219	0.242	0.24	0.263	0.264		94.2222	90.8889	90.8889	90.3333	98.6667	103.111	105.333	105.889	119.222	119.778	132.556	131.444	144.222	144.778		1395	2.22222	5	5	5	9.44444	13.3333	14.4444	14.4444	23.3333	23.3333	26.6667	26.1111	20.5556	18.8889
1404	0.173	0.167	0.167	0.167	0.181	0.189	0.193	0.194	0.218	0.219	0.243	0.24	0.264	0.264		94.2222	90.8889	90.8889	90.8889	98.6667	103.111	105.333	105.889	119.222	119.778	133.111	131.444	144.778	144.778		1404	2.22222	5	5	5.55556	9.44444	13.3333	14.4444	14.4444	23.3333	23.3333	27.2222	26.1111	21.1111	18.8889
1413	0.173	0.168	0.167	0.167	0.182	0.189	0.193	0.194	0.219	0.219	0.243	0.24	0.264	0.264		94.2222	91.4444	90.8889	90.8889	99.2222	103.111	105.333	105.889	119.778	119.778	133.111	131.444	144.778	144.778		1413	2.22222	5.55556	5	5.55556	10	13.3333	14.4444	14.4444	23.8889	23.3333	27.2222	26.1111	21.1111	18.8889
1422	0.173	0.168	0.167	0.167	0.182	0.188	0.193	0.194	0.219	0.219	0.243	0.24	0.264	0.264		94.2222	91.4444	90.8889	90.8889	99.2222	102.556	105.333	105.889	119.778	119.778	133.111	131.444	144.778	144.778		1422	2.22222	5.55556	5	5.55556	10	12.7778	14.4444	14.4444	23.8889	23.3333	27.2222	26.1111	21.1111	18.8889
1431	0.173	0.168	0.167	0.167	0.182	0.188	0.194	0.194	0.219	0.22	0.243	0.24	0.264	0.264		94.2222	91.4444	90.8889	90.8889	99.2222	102.556	105.889	105.889	119.778	120.333	133.111	131.444	144.778	144.778		1431	2.22222	5.55556	5	5.55556	10	12.7778	15	14.4444	23.8889	23.8889	27.2222	26.1111	21.1111	18.8889
1440	0.173	0.169	0.167	0.167	0.181	0.187	0.193	0.194	0.219	0.22	0.243	0.24	0.264	0.264		94.2222	92	90.8889	90.8889	98.6667	102	105.333	105.889	119.778	120.333	133.111	131.444	144.778	144.778		1440	2.22222	6.11111	5	5.55556	9.44444	12.2222	14.4444	14.4444	23.8889	23.8889	27.2222	26.1111	21.1111	18.8889
1449	0.173	0.169	0.167	0.167	0.182	0.187	0.194	0.194	0.219	0.22	0.243	0.241	0.264	0.265		94.2222	92	90.8889	90.8889	99.2222	102	105.889	105.889	119.778	120.333	133.111	132	144.778	145.333		1449	2.22222	6.11111	5	5.55556	10	12.2222	15	14.4444	23.8889	23.8889	27.2222	26.6667	21.1111	19.4444
1458	0.173	0.169	0.167	0.166	0.182	0.186	0.194	0.194	0.219	0.22	0.243	0.241	0.264	0.265		94.2222	92	90.8889	90.3333	99.2222	101.444	105.889	105.889	119.778	120.333	133.111	132	144.778	145.333		1458	2.22222	6.11111	5	5	10	11.6667	15	14.4444	23.8889	23.8889	27.2222	26.6667	21.1111	19.4444
1467	0.173	0.169	0.167	0.167	0.182	0.185	0.194	0.194	0.22	0.22	0.244	0.241	0.264	0.265		94.2222	92	90.8889	90.8889	99.2222	100.889	105.889	105.889	120.333	120.333	133.667	132	144.778	145.333		1467	2.22222	6.11111	5	5.55556	10	11.1111	15	14.4444	24.4444	23.8889	27.7778	26.6667	21.1111	19.4444
1476	0.173	0.169	0.167	0.167	0.182	0.185	0.194	0.195	0.22	0.22	0.244	0.241	0.265	0.265		94.2222	92	90.8889	90.8889	99.2222	100.889	105.889	106.444	120.333	120.333	133.667	132	145.333	145.333		1476	2.22222	6.11111	5	5.55556	10	11.1111	15	15	24.4444	23.8889	27.7778	26.6667	21.6667	19.4444
1485	0.173	0.17	0.167	0.167	0.182	0.185	0.194	0.195	0.22	0.22	0.244	0.241	0.264	0.265		94.2222	92.5556	90.8889	90.8889	99.2222	100.889	105.889	106.444	120.333	120.333	133.667	132	144.778	145.333		1485	2.22222	6.66667	5	5.55556	10	11.1111	15	15	24.4444	23.8889	27.7778	26.6667	21.1111	19.4444
1494	0.173	0.17	0.167	0.167	0.182	0.185	0.194	0.195	0.22	0.221	0.244	0.241	0.265	0.265		94.2222	92.5556	90.8889	90.8889	99.2222	100.889	105.889	106.444	120.333	120.889	133.667	132	145.333	145.333		1494	2.22222	6.66667	5	5.55556	10	11.1111	15	15	24.4444	24.4444	27.7778	26.6667	21.6667	19.4444
1503	0.173	0.169	0.167	0.167	0.182	0.186	0.194	0.195	0.22	0.221	0.244	0.242	0.265	0.265		94.2222	92	90.8889	90.8889	99.2222	101.444	105.889	106.444	120.333	120.889	133.667	132.556	145.333	145.333		1503	2.22222	6.11111	5	5.55556	10	11.6667	15	15	24.4444	24.4444	27.7778	27.2222	21.6667	19.4444
1512	0.173	0.169	0.167	0.167	0.182	0.186	0.194	0.195	0.22	0.221	0.245	0.242	0.265	0.265		94.2222	92	90.8889	90.8889	99.2222	101.444	105.889	106.444	120.333	120.889	134.222	132.556	145.333	145.333		1512	2.22222	6.11111	5	5.55556	10	11.6667	15	15	24.4444	24.4444	28.3333	27.2222	21.6667	19.4444
1521	0.173	0.169	0.167	0.166	0.182	0.187	0.194	0.195	0.22	0.221	0.245	0.242	0.265	0.265		94.2222	92	90.8889	90.3333	99.2222	102	105.889	106.444	120.333	120.889	134.222	132.556	145.333	145.333		1521	2.22222	6.11111	5	5	10	12.2222	15	15	24.4444	24.4444	28.3333	27.2222	21.6667	19.4444
1530	0.173	0.168	0.167	0.166	0.182	0.189	0.194	0.195	0.22	0.221	0.245	0.242	0.265	0.265		94.2222	91.4444	90.8889	90.3333	99.2222	103.111	105.889	106.444	120.333	120.889	134.222	132.556	145.333	145.333		1530	2.22222	5.55556	5	5	10	13.3333	15	15	24.4444	24.4444	28.3333	27.2222	21.6667	19.4444
1539	0.173	0.168	0.167	0.166	0.182	0.189	0.194	0.195	0.221	0.221	0.245	0.242	0.265	0.266		94.2222	91.4444	90.8889	90.3333	99.2222	103.111	105.889	106.444	120.889	120.889	134.222	132.556	145.333	145.889		1539	2.22222	5.55556	5	5	10	13.3333	15	15	25	24.4444	28.3333	27.2222	21.6667	20
1548	0.173	0.168	0.167	0.166	0.182	0.189	0.195	0.195	0.221	0.221	0.245	0.242	0.265	0.266		94.2222	91.4444	90.8889	90.3333	99.2222	103.111	106.444	106.444	120.889	120.889	134.222	132.556	145.333	145.889		1548	2.22222	5.55556	5	5	10	13.3333	15.5556	15	25	24.4444	28.3333	27.2222	21.6667	20
1557	0.173	0.167	0.167	0.166	0.182	0.189	0.195	0.195	0.221	0.221	0.245	0.242	0.265	0.266		94.2222	90.8889	90.8889	90.3333	99.2222	103.111	106.444	106.444	120.889	120.889	134.222	132.556	145.333	145.889		1557	2.22222	5	5	5	10	13.3333	15.5556	15	25	24.4444	28.3333	27.2222	21.6667	20
1566	0.173	0.167	0.167	0.166	0.182	0.188	0.195	0.195	0.221	0.222	0.246	0.243	0.266	0.266		94.2222	90.8889	90.8889	90.3333	99.2222	102.556	106.444	106.444	120.889	121.444	134.778	133.111	145.889	145.889		1566	2.22222	5	5	5	10	12.7778	15.5556	15	25	25	28.8889	27.7778	22.2222	20
1575	0.173	0.167	0.167	0.166	0.182	0.188	0.195	0.196	0.221	0.222	0.246	0.243	0.266	0.266		94.2222	90.8889	90.8889	90.3333	99.2222	102.556	106.444	107	120.889	121.444	134.778	133.111	145.889	145.889		1575	2.22222	5	5	5	10	12.7778	15.5556	15.5556	25	25	28.8889	27.7778	22.2222	20
1584	0.173	0.167	0.167	0.166	0.182	0.187	0.195	0.195	0.221	0.222	0.246	0.243	0.266	0.266		94.2222	90.8889	90.8889	90.3333	99.2222	102	106.444	106.444	120.889	121.444	134.778	133.111	145.889	145.889		1584	2.22222	5	5	5	10	12.2222	15.5556	15	25	25	28.8889	27.7778	22.2222	20
1593	0.173	0.167	0.167	0.166	0.182	0.186	0.195	0.196	0.222	0.222	0.246	0.243	0.266	0.266		94.2222	90.8889	90.8889	90.3333	99.2222	101.444	106.444	107	121.444	121.444	134.778	133.111	145.889	145.889		1593	2.22222	5	5	5	10	11.6667	15.5556	15.5556	25.5556	25	28.8889	27.7778	22.2222	20
1602	0.173	0.166	0.167	0.166	0.182	0.186	0.195	0.196	0.222	0.222	0.246	0.243	0.266	0.266		94.2222	90.3333	90.8889	90.3333	99.2222	101.444	106.444	107	121.444	121.444	134.778	133.111	145.889	145.889		1602	2.22222	4.44444	5	5	10	11.6667	15.5556	15.5556	25.5556	25	28.8889	27.7778	22.2222	20
1611	0.173	0.166	0.167	0.166	0.182	0.186	0.195	0.196	0.222	0.222	0.246	0.243	0.266	0.266		94.2222	90.3333	90.8889	90.3333	99.2222	101.444	106.444	107	121.444	121.444	134.778	133.111	145.889	145.889		1611	2.22222	4.44444	5	5	10	11.6667	15.5556	15.5556	25.5556	25	28.8889	27.7778	22.2222	20
1620	0.173	0.166	0.167	0.166	0.182	0.186	0.195	0.196	0.222	0.222	0.247	0.244	0.266	0.266		94.2222	90.3333	90.8889	90.3333	99.2222	101.444	106.444	107	121.444	121.444	135.333	133.667	145.889	145.889		1620	2.22222	4.44444	5	5	10	11.6667	15.5556	15.5556	25.5556	25	29.4444	28.3333	22.2222	20
1629	0.173	0.167	0.167	0.166	0.183	0.186	0.195	0.196	0.222	0.222	0.247	0.243	0.266	0.266		94.2222	90.8889	90.8889	90.3333	99.7778	101.444	106.444	107	121.444	121.444	135.333	133.111	145.889	145.889		1629	2.22222	5	5	5	10.5556	11.6667	15.5556	15.5556	25.5556	25	29.4444	27.7778	22.2222	20
1638	0.173	0.167	0.167	0.166	0.182	0.187	0.195	0.196	0.222	0.223	0.247	0.244	0.266	0.267		94.2222	90.8889	90.8889	90.3333	99.2222	102	106.444	107	121.444	122	135.333	133.667	145.889	146.444		1638	2.22222	5	5	5	10	12.2222	15.5556	15.5556	25.5556	25.5556	29.4444	28.3333	22.2222	20.5556
1647	0.173	0.167	0.167	0.166	0.183	0.187	0.195	0.196	0.222	0.223	0.247	0.244	0.266	0.267		94.2222	90.8889	90.8889	90.3333	99.7778	102	106.444	107	121.444	122	135.333	133.667	145.889	146.444		1647	2.22222	5	5	5	10.5556	12.2222	15.5556	15.5556	25.5556	25.5556	29.4444	28.3333	22.2222	20.5556
1656	0.173	0.167	0.167	0.166	0.183	0.188	0.196	0.196	0.223	0.223	0.247	0.244	0.267	0.267		94.2222	90.8889	90.8889	90.3333	99.7778	102.556	107	107	122	122	135.333	133.667	146.444	146.444		1656	2.22222	5	5	5	10.5556	12.7778	16.1111	15.5556	26.1111	25.5556	29.4444	28.3333	22.7778	20.5556
1665	0.173	0.168	0.167	0.166	0.183	0.19	0.196	0.196	0.223	0.223	0.247	0.244	0.267	0.267		94.2222	91.4444	90.8889	90.3333	99.7778	103.667	107	107	122	122	135.333	133.667	146.444	146.444		1665	2.22222	5.55556	5	5	10.5556	13.8889	16.1111	15.5556	26.1111	25.5556	29.4444	28.3333	22.7778	20.5556
1674	0.173	0.168	0.167	0.166	0.183	0.19	0.196	0.196	0.223	0.223	0.247	0.244	0.267	0.267		94.2222	91.4444	90.8889	90.3333	99.7778	103.667	107	107	122	122	135.333	133.667	146.444	146.444		1674	2.22222	5.55556	5	5	10.5556	13.8889	16.1111	15.5556	26.1111	25.5556	29.4444	28.3333	22.7778	20.5556
1683	0.173	0.168	0.167	0.166	0.183	0.189	0.196	0.196	0.223	0.223	0.247	0.245	0.267	0.267		94.2222	91.4444	90.8889	90.3333	99.7778	103.111	107	107	122	122	135.333	134.222	146.444	146.444		1683	2.22222	5.55556	5	5	10.5556	13.3333	16.1111	15.5556	26.1111	25.5556	29.4444	28.8889	22.7778	20.5556
1692	0.172	0.169	0.167	0.166	0.183	0.189	0.196	0.196	0.223	0.223	0.248	0.244	0.267	0.267		93.6667	92	90.8889	90.3333	99.7778	103.111	107	107	122	122	135.889	133.667	146.444	146.444		1692	1.66667	6.11111	5	5	10.5556	13.3333	16.1111	15.5556	26.1111	25.5556	30	28.3333	22.7778	20.5556
1701	0.172	0.169	0.167	0.166	0.183	0.188	0.196	0.196	0.223	0.223	0.248	0.245	0.267	0.267		93.6667	92	90.8889	90.3333	99.7778	102.556	107	107	122	122	135.889	134.222	146.444	146.444		1701	1.66667	6.11111	5	5	10.5556	12.7778	16.1111	15.5556	26.1111	25.5556	30	28.8889	22.7778	20.5556
1710	0.173	0.169	0.167	0.166	0.183	0.187	0.196	0.197	0.223	0.224	0.248	0.245	0.267	0.267		94.2222	92	90.8889	90.3333	99.7778	102	107	107.556	122	122.556	135.889	134.222	146.444	146.444		1710	2.22222	6.11111	5	5	10.5556	12.2222	16.1111	16.1111	26.1111	26.1111	30	28.8889	22.7778	20.5556
1719	0.172	0.169	0.167	0.166	0.183	0.187	0.196	0.197	0.223	0.224	0.248	0.245	0.267	0.267		93.6667	92	90.8889	90.3333	99.7778	102	107	107.556	122	122.556	135.889	134.222	146.444	146.444		1719	1.66667	6.11111	5	5	10.5556	12.2222	16.1111	16.1111	26.1111	26.1111	30	28.8889	22.7778	20.5556
1728	0.173	0.169	0.167	0.166	0.183	0.186	0.196	0.197	0.224	0.224	0.248	0.245	0.267	0.268		94.2222	92	90.8889	90.3333	99.7778	101.444	107	107.556	122.556	122.556	135.889	134.222	146.444	147		1728	2.22222	6.11111	5	5	10.5556	11.6667	16.1111	16.1111	26.6667	26.1111	30	28.8889	22.7778	21.1111
1737	0.172	0.169	0.167	0.166	0.183	0.186	0.196	0.197	0.224	0.224	0.248	0.245	0.267	0.268		93.6667	92	90.8889	90.3333	99.7778	101.444	107	107.556	122.556	122.556	135.889	134.222	146.444	147		1737	1.66667	6.11111	5	5	10.5556	11.6667	16.1111	16.1111	26.6667	26.1111	30	28.8889	22.7778	21.1111
1746	0.172	0.168	0.167	0.166	0.183	0.186	0.196	0.197	0.224	0.224	0.248	0.245	0.267	0.268		93.6667	91.4444	90.8889	90.3333	99.7778	101.444	107	107.556	122.556	122.556	135.889	134.222	146.444	147		1746	1.66667	5.55556	5	5	10.5556	11.6667	16.1111	16.1111	26.6667	26.1111	30	28.8889	22.7778	21.1111
1755	0.172	0.168	0.167	0.166	0.183	0.187	0.196	0.197	0.224	0.224	0.248	0.246	0.267	0.268		93.6667	91.4444	90.8889	90.3333	99.7778	102	107	107.556	122.556	122.556	135.889	134.778	146.444	147		1755	1.66667	5.55556	5	5	10.5556	12.2222	16.1111	16.1111	26.6667	26.1111	30	29.4444	22.7778	21.1111
1764	0.172	0.168	0.167	0.166	0.183	0.188	0.196	0.197	0.224	0.224	0.249	0.246	0.268	0.268		93.6667	91.4444	90.8889	90.3333	99.7778	102.556	107	107.556	122.556	122.556	136.444	134.778	147	147		1764	1.66667	5.55556	5	5	10.5556	12.7778	16.1111	16.1111	26.6667	26.1111	30.5556	29.4444	23.3333	21.1111
1773	0.172	0.168	0.167	0.166	0.183	0.188	0.197	0.197	0.224	0.224	0.249	0.246	0.268	0.268		93.6667	91.4444	90.8889	90.3333	99.7778	102.556	107.556	107.556	122.556	122.556	136.444	134.778	147	147		1773	1.66667	5.55556	5	5	10.5556	12.7778	16.6667	16.1111	26.6667	26.1111	30.5556	29.4444	23.3333	21.1111
1782	0.172	0.167	0.167	0.166	0.183	0.189	0.197	0.197	0.224	0.225	0.249	0.246	0.268	0.268		93.6667	90.8889	90.8889	90.3333	99.7778	103.111	107.556	107.556	122.556	123.111	136.444	134.778	147	147		1782	1.66667	5	5	5	10.5556	13.3333	16.6667	16.1111	26.6667	26.6667	30.5556	29.4444	23.3333	21.1111
1791	0.172	0.167	0.167	0.166	0.183	0.19	0.197	0.197	0.225	0.225	0.249	0.246	0.268	0.268		93.6667	90.8889	90.8889	90.3333	99.7778	103.667	107.556	107.556	123.111	123.111	136.444	134.778	147	147		1791	1.66667	5	5	5	10.5556	13.8889	16.6667	16.1111	27.2222	26.6667	30.5556	29.4444	23.3333	21.1111
1800	0.172	0.167	0.167	0.166	0.183	0.19	0.197	0.197	0.225	0.225	0.249	0.246	0.268	0.268		93.6667	90.8889	90.8889	90.3333	99.7778	103.667	107.556	107.556	123.111	123.111	136.444	134.778	147	147		1800	1.66667	5	5	5	10.5556	13.8889	16.6667	16.1111	27.2222	26.6667	30.5556	29.4444	23.3333	21.1111
1809	0.172	0.166	0.167	0.166	0.183	0.19	0.197	0.197	0.225	0.225	0.249	0.246	0.268	0.268		93.6667	90.3333	90.8889	90.3333	99.7778	103.667	107.556	107.556	123.111	123.111	136.444	134.778	147	147		1809	1.66667	4.44444	5	5	10.5556	13.8889	16.6667	16.1111	27.2222	26.6667	30.5556	29.4444	23.3333	21.1111
1818	0.172	0.166	0.167	0.166	0.183	0.189	0.197	0.197	0.225	0.225	0.25	0.246	0.268	0.268		93.6667	90.3333	90.8889	90.3333	99.7778	103.111	107.556	107.556	123.111	123.111	137	134.778	147	147		1818	1.66667	4.44444	5	5	10.5556	13.3333	16.6667	16.1111	27.2222	26.6667	31.1111	29.4444	23.3333	21.1111
1827	0.172	0.166	0.167	0.166	0.183	0.189	0.197	0.197	0.225	0.225	0.25	0.246	0.268	0.268		93.6667	90.3333	90.8889	90.3333	99.7778	103.111	107.556	107.556	123.111	123.111	137	134.778	147	147		1827	1.66667	4.44444	5	5	10.5556	13.3333	16.6667	16.1111	27.2222	26.6667	31.1111	29.4444	23.3333	21.1111
1836	0.172	0.166	0.167	0.166	0.183	0.188	0.197	0.197	0.225	0.225	0.25	0.247	0.268	0.268		93.6667	90.3333	90.8889	90.3333	99.7778	102.556	107.556	107.556	123.111	123.111	137	135.333	147	147		1836	1.66667	4.44444	5	5	10.5556	12.7778	16.6667	16.1111	27.2222	26.6667	31.1111	30	23.3333	21.1111
1845	0.172	0.166	0.167	0.166	0.183	0.187	0.197	0.197	0.225	0.225	0.25	0.247	0.268	0.269		93.6667	90.3333	90.8889	90.3333	99.7778	102	107.556	107.556	123.111	123.111	137	135.333	147	147.556		1845	1.66667	4.44444	5	5	10.5556	12.2222	16.6667	16.1111	27.2222	26.6667	31.1111	30	23.3333	21.6667
1854	0.172	0.166	0.167	0.166	0.183	0.187	0.197	0.198	0.225	0.225	0.25	0.247	0.268	0.269		93.6667	90.3333	90.8889	90.3333	99.7778	102	107.556	108.111	123.111	123.111	137	135.333	147	147.556		1854	1.66667	4.44444	5	5	10.5556	12.2222	16.6667	16.6667	27.2222	26.6667	31.1111	30	23.3333	21.6667
1863	0.172	0.166	0.167	0.166	0.183	0.187	0.197	0.198	0.225	0.226	0.25	0.247	0.269	0.269		93.6667	90.3333	90.8889	90.3333	99.7778	102	107.556	108.111	123.111	123.667	137	135.333	147.556	147.556		1863	1.66667	4.44444	5	5	10.5556	12.2222	16.6667	16.6667	27.2222	27.2222	31.1111	30	23.8889	21.6667
1872	0.172	0.166	0.167	0.166	0.183	0.187	0.197	0.198	0.226	0.226	0.25	0.247	0.268	0.269		93.6667	90.3333	90.8889	90.3333	99.7778	102	107.556	108.111	123.667	123.667	137	135.333	147	147.556		1872	1.66667	4.44444	5	5	10.5556	12.2222	16.6667	16.6667	27.7778	27.2222	31.1111	30	23.3333	21.6667
1881	0.172	0.166	0.167	0.166	0.183	0.187	0.197	0.198	0.226	0.226	0.25	0.247	0.269	0.269		93.6667	90.3333	90.8889	90.3333	99.7778	102	107.556	108.111	123.667	123.667	137	135.333	147.556	147.556		1881	1.66667	4.44444	5	5	10.5556	12.2222	16.6667	16.6667	27.7778	27.2222	31.1111	30	23.8889	21.6667
1890	0.172	0.167	0.167	0.166	0.183	0.188	0.197	0.198	0.226	0.226	0.251	0.247	0.269	0.269		93.6667	90.8889	90.8889	90.3333	99.7778	102.556	107.556	108.111	123.667	123.667	137.556	135.333	147.556	147.556		1890	1.66667	5	5	5	10.5556	12.7778	16.6667	16.6667	27.7778	27.2222	31.6667	30	23.8889	21.6667
1899	0.172	0.167	0.167	0.166	0.183	0.189	0.197	0.198	0.226	0.226	0.251	0.247	0.269	0.269		93.6667	90.8889	90.8889	90.3333	99.7778	103.111	107.556	108.111	123.667	123.667	137.556	135.333	147.556	147.556		1899	1.66667	5	5	5	10.5556	13.3333	16.6667	16.6667	27.7778	27.2222	31.6667	30	23.8889	21.6667
1908	0.172	0.168	0.167	0.166	0.184	0.19	0.198	0.198	0.226	0.226	0.251	0.248	0.269	0.269		93.6667	91.4444	90.8889	90.3333	100.333	103.667	108.111	108.111	123.667	123.667	137.556	135.889	147.556	147.556		1908	1.66667	5.55556	5	5	11.1111	13.8889	17.2222	16.6667	27.7778	27.2222	31.6667	30.5556	23.8889	21.6667
1917	0.172	0.168	0.167	0.166	0.183	0.191	0.197	0.198	0.226	0.226	0.251	0.248	0.269	0.269		93.6667	91.4444	90.8889	90.3333	99.7778	104.222	107.556	108.111	123.667	123.667	137.556	135.889	147.556	147.556		1917	1.66667	5.55556	5	5	10.5556	14.4444	16.6667	16.6667	27.7778	27.2222	31.6667	30.5556	23.8889	21.6667
1926	0.172	0.168	0.167	0.166	0.184	0.191	0.198	0.198	0.226	0.226	0.251	0.248	0.269	0.269		93.6667	91.4444	90.8889	90.3333	100.333	104.222	108.111	108.111	123.667	123.667	137.556	135.889	147.556	147.556		1926	1.66667	5.55556	5	5	11.1111	14.4444	17.2222	16.6667	27.7778	27.2222	31.6667	30.5556	23.8889	21.6667
1935	0.172	0.168	0.167	0.166	0.184	0.191	0.198	0.198	0.226	0.226	0.251	0.248	0.269	0.269		93.6667	91.4444	90.8889	90.3333	100.333	104.222	108.111	108.111	123.667	123.667	137.556	135.889	147.556	147.556		1935	1.66667	5.55556	5	5	11.1111	14.4444	17.2222	16.6667	27.7778	27.2222	31.6667	30.5556	23.8889	21.6667
1944	0.172	0.168	0.167	0.166	0.184	0.19	0.198	0.198	0.226	0.226	0.251	0.248	0.269	0.269		93.6667	91.4444	90.8889	90.3333	100.333	103.667	108.111	108.111	123.667	123.667	137.556	135.889	147.556	147.556		1944	1.66667	5.55556	5	5	11.1111	13.8889	17.2222	16.6667	27.7778	27.2222	31.6667	30.5556	23.8889	21.6667
1953	0.172	0.168	0.167	0.166	0.184	0.19	0.198	0.198	0.227	0.227	0.252	0.248	0.269	0.269		93.6667	91.4444	90.8889	90.3333	100.333	103.667	108.111	108.111	124.222	124.222	138.111	135.889	147.556	147.556		1953	1.66667	5.55556	5	5	11.1111	13.8889	17.2222	16.6667	28.3333	27.7778	32.2222	30.5556	23.8889	21.6667
1962	0.172	0.168	0.167	0.166	0.184	0.189	0.198	0.198	0.227	0.227	0.252	0.248	0.269	0.269		93.6667	91.4444	90.8889	90.3333	100.333	103.111	108.111	108.111	124.222	124.222	138.111	135.889	147.556	147.556		1962	1.66667	5.55556	5	5	11.1111	13.3333	17.2222	16.6667	28.3333	27.7778	32.2222	30.5556	23.8889	21.6667
1971	0.172	0.168	0.167	0.166	0.184	0.189	0.198	0.198	0.227	0.227	0.252	0.248	0.269	0.269		93.6667	91.4444	90.8889	90.3333	100.333	103.111	108.111	108.111	124.222	124.222	138.111	135.889	147.556	147.556		1971	1.66667	5.55556	5	5	11.1111	13.3333	17.2222	16.6667	28.3333	27.7778	32.2222	30.5556	23.8889	21.6667
1980	0.172	0.168	0.167	0.166	0.184	0.188	0.198	0.198	0.227	0.227	0.252	0.249	0.269	0.269		93.6667	91.4444	90.8889	90.3333	100.333	102.556	108.111	108.111	124.222	124.222	138.111	136.444	147.556	147.556		1980	1.66667	5.55556	5	5	11.1111	12.7778	17.2222	16.6667	28.3333	27.7778	32.2222	31.1111	23.8889	21.6667
1989	0.172	0.168	0.167	0.166	0.184	0.187	0.198	0.199	0.227	0.227	0.252	0.249	0.27	0.27		93.6667	91.4444	90.8889	90.3333	100.333	102	108.111	108.667	124.222	124.222	138.111	136.444	148.111	148.111		1989	1.66667	5.55556	5	5	11.1111	12.2222	17.2222	17.2222	28.3333	27.7778	32.2222	31.1111	24.4444	22.2222
1998	0.172	0.167	0.167	0.166	0.184	0.187	0.198	0.199	0.227	0.227	0.252	0.249	0.27	0.27		93.6667	90.8889	90.8889	90.3333	100.333	102	108.111	108.667	124.222	124.222	138.111	136.444	148.111	148.111		1998	1.66667	5	5	5	11.1111	12.2222	17.2222	17.2222	28.3333	27.7778	32.2222	31.1111	24.4444	22.2222
2007	0.172	0.167	0.167	0.166	0.184	0.187	0.198	0.199	0.227	0.227	0.252	0.249	0.27	0.27		93.6667	90.8889	90.8889	90.3333	100.333	102	108.111	108.667	124.222	124.222	138.111	136.444	148.111	148.111		2007	1.66667	5	5	5	11.1111	12.2222	17.2222	17.2222	28.3333	27.7778	32.2222	31.1111	24.4444	22.2222
2016	0.172	0.167	0.167	0.166	0.184	0.187	0.198	0.199	0.227	0.227	0.252	0.249	0.27	0.27																	2016
	0.172	0.166	0.167	0.166	0.184	0.188	0.198	0.199	0.227	0.227	0.252	0.249	0.27	0.27
	0.172	0.166	0.167	0.166	0.184	0.188	0.198	0.199	0.228	0.228	0.252	0.249	0.27	0.27
	0.172	0.166	0.167	0.166	0.184	0.189	0.198	0.199	0.228	0.228	0.253	0.249	0.27	0.27
	0.172	0.166	0.167	0.166	0.184	0.191	0.198	0.199	0.228	0.228	0.253	0.249	0.27	0.27
	0.172	0.165	0.167	0.166	0.184	0.191	0.198	0.199	0.228	0.228	0.253	0.249	0.27	0.27
	0.172	0.165	0.167	0.166	0.184	0.191	0.199	0.199	0.228	0.228	0.253	0.25	0.27	0.27
	0.171	0.165	0.167	0.166	0.184	0.191	0.199	0.199	0.228	0.228	0.253	0.25	0.27	0.27
	0.172	0.165	0.167	0.166	0.184	0.19	0.199	0.199	0.228	0.228	0.253	0.25	0.27	0.27
	0.172	0.165	0.167	0.166	0.184	0.189	0.199	0.199	0.228	0.228	0.253	0.25	0.27	0.27
[truncated: 10 more columns]

## Sheet: pT285_3
	Extracted															Absolute																same Level																Slopes
Seconds	Ctrl	Ctrl	10µM	10µM	50µM	50µM	100µM	100µM	250µM	250µM	500µM	500µM	750µM	750µM		Ctrl	Ctrl	10µM	10µM	50µM	50µM	100µM	100µM	250µM	250µM	500µM	500µM	750µM	750µM		Seconds	Ctrl	Ctrl	10µM	10µM	50µM	50µM	100µM	100µM	250µM	250µM	500µM	500µM	750µM	750µM			10µM	10µM
0	0.158	0.167	0.156	0.154	0.156	0.159	0.159	0.155	0.17	0.165	0.19	0.194	0.227	0.224		85.8889	90.8889	84.7778	83.6667	84.7778	86.4444	86.4444	84.2222	92.5556	89.7778	103.667	105.889	124.222	122.556		0	0	0	0	0	0	0	0	0	0	0	0	0	0	0			0.00823711	0.00899373
9	0.159	0.167	0.157	0.155	0.157	0.16	0.16	0.156	0.171	0.165	0.191	0.193	0.228	0.226		86.4444	90.8889	85.3333	84.2222	85.3333	87	87	84.7778	93.1111	89.7778	104.222	105.333	124.778	123.667		9	0.555556	0	0.555556	0.555556	0.555556	0.555556	0.555556	0.555556	0.555556	0	0.555556	-0.555556	0.555556	1.11111
18	0.167	0.167	0.157	0.155	0.158	0.16	0.161	0.157	0.171	0.166	0.193	0.191	0.229	0.227		90.8889	90.8889	85.3333	84.2222	85.8889	87	87.5556	85.3333	93.1111	90.3333	105.333	104.222	125.333	124.222		18	5	0	0.555556	0.555556	1.11111	0.555556	1.11111	1.11111	0.555556	0.555556	1.66667	-1.66667	1.11111	1.66667
27	0.162	0.167	0.157	0.155	0.158	0.16	0.161	0.158	0.177	0.166	0.192	0.191	0.228	0.227		88.1111	90.8889	85.3333	84.2222	85.8889	87	87.5556	85.8889	96.4444	90.3333	104.778	104.222	124.778	124.222		27	2.22222	0	0.555556	0.555556	1.11111	0.555556	1.11111	1.66667	3.88889	0.555556	1.11111	-1.66667	0.555556	1.66667
36	0.16	0.168	0.158	0.155	0.158	0.161	0.162	0.158	0.18	0.167	0.192	0.192	0.228	0.228		87	91.4444	85.8889	84.2222	85.8889	87.5556	88.1111	85.8889	98.1111	90.8889	104.778	104.778	124.778	124.778		36	1.11111	0.555556	1.11111	0.555556	1.11111	1.11111	1.66667	1.66667	5.55556	1.11111	1.11111	-1.11111	0.555556	2.22222
45	0.16	0.168	0.158	0.156	0.158	0.161	0.163	0.159	0.176	0.167	0.193	0.192	0.228	0.228		87	91.4444	85.8889	84.7778	85.8889	87.5556	88.6667	86.4444	95.8889	90.8889	105.333	104.778	124.778	124.778		45	1.11111	0.555556	1.11111	1.11111	1.11111	1.11111	2.22222	2.22222	3.33333	1.11111	1.66667	-1.11111	0.555556	2.22222
54	0.16	0.168	0.158	0.156	0.159	0.161	0.163	0.159	0.175	0.168	0.193	0.193	0.228	0.228		87	91.4444	85.8889	84.7778	86.4444	87.5556	88.6667	86.4444	95.3333	91.4444	105.333	105.333	124.778	124.778		54	1.11111	0.555556	1.11111	1.11111	1.66667	1.11111	2.22222	2.22222	2.77778	1.66667	1.66667	-0.555556	0.555556	2.22222
63	0.16	0.168	0.158	0.156	0.159	0.162	0.164	0.16	0.177	0.169	0.194	0.193	0.229	0.229		87	91.4444	85.8889	84.7778	86.4444	88.1111	89.2222	87	96.4444	92	105.889	105.333	125.333	125.333		63	1.11111	0.555556	1.11111	1.11111	1.66667	1.66667	2.77778	2.77778	3.88889	2.22222	2.22222	-0.555556	1.11111	2.77778
72	0.16	0.168	0.158	0.156	0.159	0.162	0.164	0.16	0.18	0.17	0.194	0.194	0.229	0.23		87	91.4444	85.8889	84.7778	86.4444	88.1111	89.2222	87	98.1111	92.5556	105.889	105.889	125.333	125.889		72	1.11111	0.555556	1.11111	1.11111	1.66667	1.66667	2.77778	2.77778	5.55556	2.77778	2.22222	0	1.11111	3.33333
81	0.16	0.169	0.158	0.156	0.159	0.162	0.164	0.16	0.183	0.17	0.197	0.195	0.23	0.23		87	92	85.8889	84.7778	86.4444	88.1111	89.2222	87	99.7778	92.5556	107.556	106.444	125.889	125.889		81	1.11111	1.11111	1.11111	1.11111	1.66667	1.66667	2.77778	2.77778	7.22222	2.77778	3.88889	0.555556	1.66667	3.33333
90	0.16	0.169	0.159	0.156	0.16	0.162	0.164	0.161	0.184	0.17	0.195	0.195	0.231	0.231		87	92	86.4444	84.7778	87	88.1111	89.2222	87.5556	100.333	92.5556	106.444	106.444	126.444	126.444		90	1.11111	1.11111	1.66667	1.11111	2.22222	1.66667	2.77778	3.33333	7.77778	2.77778	2.77778	0.555556	2.22222	3.88889
99	0.16	0.169	0.159	0.157	0.16	0.163	0.164	0.161	0.184	0.171	0.196	0.196	0.233	0.231		87	92	86.4444	85.3333	87	88.6667	89.2222	87.5556	100.333	93.1111	107	107	127.556	126.444		99	1.11111	1.11111	1.66667	1.66667	2.22222	2.22222	2.77778	3.33333	7.77778	3.33333	3.33333	1.11111	3.33333	3.88889
108	0.16	0.169	0.159	0.157	0.16	0.163	0.165	0.161	0.184	0.171	0.197	0.196	0.236	0.232		87	92	86.4444	85.3333	87	88.6667	89.7778	87.5556	100.333	93.1111	107.556	107	129.222	127		108	1.11111	1.11111	1.66667	1.66667	2.22222	2.22222	3.33333	3.33333	7.77778	3.33333	3.88889	1.11111	5	4.44444
117	0.16	0.169	0.159	0.157	0.16	0.163	0.165	0.162	0.185	0.172	0.197	0.197	0.238	0.232		87	92	86.4444	85.3333	87	88.6667	89.7778	88.1111	100.889	93.6667	107.556	107.556	130.333	127		117	1.11111	1.11111	1.66667	1.66667	2.22222	2.22222	3.33333	3.88889	8.33333	3.88889	3.88889	1.66667	6.11111	4.44444
126	0.16	0.169	0.159	0.157	0.161	0.164	0.165	0.162	0.185	0.172	0.198	0.198	0.239	0.233		87	92	86.4444	85.3333	87.5556	89.2222	89.7778	88.1111	100.889	93.6667	108.111	108.111	130.889	127.556		126	1.11111	1.11111	1.66667	1.66667	2.77778	2.77778	3.33333	3.88889	8.33333	3.88889	4.44444	2.22222	6.66667	5
135	0.161	0.169	0.159	0.157	0.161	0.164	0.166	0.162	0.185	0.173	0.198	0.198	0.238	0.233		87.5556	92	86.4444	85.3333	87.5556	89.2222	90.3333	88.1111	100.889	94.2222	108.111	108.111	130.333	127.556		135	1.66667	1.11111	1.66667	1.66667	2.77778	2.77778	3.88889	3.88889	8.33333	4.44444	4.44444	2.22222	6.11111	5
144	0.161	0.17	0.16	0.158	0.161	0.164	0.166	0.163	0.186	0.173	0.199	0.198	0.238	0.234		87.5556	92.5556	87	85.8889	87.5556	89.2222	90.3333	88.6667	101.444	94.2222	108.667	108.111	130.333	128.111		144	1.66667	1.66667	2.22222	2.22222	2.77778	2.77778	3.88889	4.44444	8.88889	4.44444	5	2.22222	6.11111	5.55556
153	0.161	0.17	0.16	0.158	0.161	0.164	0.166	0.163	0.186	0.174	0.199	0.199	0.238	0.234		87.5556	92.5556	87	85.8889	87.5556	89.2222	90.3333	88.6667	101.444	94.7778	108.667	108.667	130.333	128.111		153	1.66667	1.66667	2.22222	2.22222	2.77778	2.77778	3.88889	4.44444	8.88889	5	5	2.77778	6.11111	5.55556
162	0.161	0.17	0.16	0.158	0.162	0.164	0.168	0.163	0.187	0.174	0.2	0.199	0.238	0.234		87.5556	92.5556	87	85.8889	88.1111	89.2222	91.4444	88.6667	102	94.7778	109.222	108.667	130.333	128.111		162	1.66667	1.66667	2.22222	2.22222	3.33333	2.77778	5	4.44444	9.44444	5	5.55556	2.77778	6.11111	5.55556
171	0.161	0.17	0.16	0.158	0.162	0.165	0.173	0.164	0.188	0.174	0.2	0.2	0.239	0.235		87.5556	92.5556	87	85.8889	88.1111	89.7778	94.2222	89.2222	102.556	94.7778	109.222	109.222	130.889	128.667		171	1.66667	1.66667	2.22222	2.22222	3.33333	3.33333	7.77778	5	10	5	5.55556	3.33333	6.66667	6.11111
180	0.161	0.17	0.16	0.158	0.162	0.165	0.178	0.164	0.189	0.175	0.203	0.2	0.239	0.235		87.5556	92.5556	87	85.8889	88.1111	89.7778	97	89.2222	103.111	95.3333	110.889	109.222	130.889	128.667		180	1.66667	1.66667	2.22222	2.22222	3.33333	3.33333	10.5556	5	10.5556	5.55556	7.22222	3.33333	6.66667	6.11111
189	0.161	0.17	0.16	0.158	0.162	0.165	0.179	0.164	0.188	0.175	0.201	0.201	0.239	0.236		87.5556	92.5556	87	85.8889	88.1111	89.7778	97.5556	89.2222	102.556	95.3333	109.778	109.778	130.889	129.222		189	1.66667	1.66667	2.22222	2.22222	3.33333	3.33333	11.1111	5	10	5.55556	6.11111	3.88889	6.66667	6.66667
198	0.162	0.171	0.16	0.159	0.162	0.165	0.175	0.164	0.185	0.175	0.202	0.201	0.239	0.236		88.1111	93.1111	87	86.4444	88.1111	89.7778	95.3333	89.2222	100.889	95.3333	110.333	109.778	130.889	129.222		198	2.22222	2.22222	2.22222	2.77778	3.33333	3.33333	8.88889	5	8.33333	5.55556	6.66667	3.88889	6.66667	6.66667
207	0.162	0.171	0.16	0.159	0.163	0.166	0.172	0.165	0.185	0.176	0.202	0.202	0.24	0.237		88.1111	93.1111	87	86.4444	88.6667	90.3333	93.6667	89.7778	100.889	95.8889	110.333	110.333	131.444	129.778		207	2.22222	2.22222	2.22222	2.77778	3.88889	3.88889	7.22222	5.55556	8.33333	6.11111	6.66667	4.44444	7.22222	7.22222
216	0.162	0.171	0.161	0.159	0.163	0.166	0.18	0.165	0.188	0.176	0.203	0.202	0.24	0.237		88.1111	93.1111	87.5556	86.4444	88.6667	90.3333	98.1111	89.7778	102.556	95.8889	110.889	110.333	131.444	129.778		216	2.22222	2.22222	2.77778	2.77778	3.88889	3.88889	11.6667	5.55556	10	6.11111	7.22222	4.44444	7.22222	7.22222
225	0.162	0.171	0.161	0.159	0.163	0.166	0.181	0.165	0.19	0.177	0.203	0.203	0.24	0.238		88.1111	93.1111	87.5556	86.4444	88.6667	90.3333	98.6667	89.7778	103.667	96.4444	110.889	110.889	131.444	130.333		225	2.22222	2.22222	2.77778	2.77778	3.88889	3.88889	12.2222	5.55556	11.1111	6.66667	7.22222	5	7.22222	7.77778
234	0.162	0.171	0.161	0.159	0.163	0.166	0.181	0.165	0.191	0.177	0.205	0.203	0.241	0.239		88.1111	93.1111	87.5556	86.4444	88.6667	90.3333	98.6667	89.7778	104.222	96.4444	112	110.889	132	130.889		234	2.22222	2.22222	2.77778	2.77778	3.88889	3.88889	12.2222	5.55556	11.6667	6.66667	8.33333	5	7.77778	8.33333
243	0.162	0.171	0.161	0.159	0.163	0.166	0.182	0.166	0.191	0.177	0.204	0.204	0.241	0.239		88.1111	93.1111	87.5556	86.4444	88.6667	90.3333	99.2222	90.3333	104.222	96.4444	111.444	111.444	132	130.889		243	2.22222	2.22222	2.77778	2.77778	3.88889	3.88889	12.7778	6.11111	11.6667	6.66667	7.77778	5.55556	7.77778	8.33333
252	0.163	0.171	0.161	0.159	0.164	0.167	0.182	0.166	0.19	0.178	0.205	0.204	0.242	0.24		88.6667	93.1111	87.5556	86.4444	89.2222	90.8889	99.2222	90.3333	103.667	97	112	111.444	132.556	131.444		252	2.77778	2.22222	2.77778	2.77778	4.44444	4.44444	12.7778	6.11111	11.1111	7.22222	8.33333	5.55556	8.33333	8.88889
261	0.163	0.171	0.161	0.159	0.164	0.167	0.183	0.168	0.191	0.178	0.205	0.204	0.242	0.24		88.6667	93.1111	87.5556	86.4444	89.2222	90.8889	99.7778	91.4444	104.222	97	112	111.444	132.556	131.444		261	2.77778	2.22222	2.77778	2.77778	4.44444	4.44444	13.3333	7.22222	11.6667	7.22222	8.33333	5.55556	8.33333	8.88889
270	0.163	0.171	0.161	0.16	0.164	0.167	0.183	0.172	0.191	0.179	0.206	0.205	0.242	0.241		88.6667	93.1111	87.5556	87	89.2222	90.8889	99.7778	93.6667	104.222	97.5556	112.556	112	132.556	132		270	2.77778	2.22222	2.77778	3.33333	4.44444	4.44444	13.3333	9.44444	11.6667	7.77778	8.88889	6.11111	8.33333	9.44444
279	0.163	0.172	0.161	0.16	0.164	0.167	0.183	0.167	0.191	0.179	0.206	0.205	0.243	0.241		88.6667	93.6667	87.5556	87	89.2222	90.8889	99.7778	90.8889	104.222	97.5556	112.556	112	133.111	132		279	2.77778	2.77778	2.77778	3.33333	4.44444	4.44444	13.3333	6.66667	11.6667	7.77778	8.88889	6.11111	8.88889	9.44444
288	0.164	0.172	0.161	0.16	0.164	0.167	0.183	0.167	0.192	0.179	0.207	0.206	0.243	0.241		89.2222	93.6667	87.5556	87	89.2222	90.8889	99.7778	90.8889	104.778	97.5556	113.111	112.556	133.111	132		288	3.33333	2.77778	2.77778	3.33333	4.44444	4.44444	13.3333	6.66667	12.2222	7.77778	9.44444	6.66667	8.88889	9.44444
297	0.165	0.172	0.162	0.16	0.165	0.167	0.183	0.167	0.193	0.18	0.207	0.206	0.243	0.242		89.7778	93.6667	88.1111	87	89.7778	90.8889	99.7778	90.8889	105.333	98.1111	113.111	112.556	133.111	132.556		297	3.88889	2.77778	3.33333	3.33333	5	4.44444	13.3333	6.66667	12.7778	8.33333	9.44444	6.66667	8.88889	10
306	0.165	0.172	0.162	0.16	0.166	0.168	0.182	0.168	0.195	0.18	0.207	0.207	0.243	0.242		89.7778	93.6667	88.1111	87	90.3333	91.4444	99.2222	91.4444	106.444	98.1111	113.111	113.111	133.111	132.556		306	3.88889	2.77778	3.33333	3.33333	5.55556	5	12.7778	7.22222	13.8889	8.33333	9.44444	7.22222	8.88889	10
315	0.166	0.172	0.162	0.16	0.167	0.168	0.179	0.168	0.195	0.181	0.208	0.207	0.244	0.243		90.3333	93.6667	88.1111	87	90.8889	91.4444	97.5556	91.4444	106.444	98.6667	113.667	113.111	133.667	133.111		315	4.44444	2.77778	3.33333	3.33333	6.11111	5	11.1111	7.22222	13.8889	8.88889	10	7.22222	9.44444	10.5556
324	0.166	0.172	0.162	0.16	0.168	0.168	0.176	0.171	0.193	0.181	0.208	0.208	0.244	0.243		90.3333	93.6667	88.1111	87	91.4444	91.4444	95.8889	93.1111	105.333	98.6667	113.667	113.667	133.667	133.111		324	4.44444	2.77778	3.33333	3.33333	6.66667	5	9.44444	8.88889	12.7778	8.88889	10	7.77778	9.44444	10.5556
333	0.167	0.172	0.162	0.16	0.168	0.168	0.174	0.176	0.19	0.181	0.209	0.208	0.244	0.243		90.8889	93.6667	88.1111	87	91.4444	91.4444	94.7778	95.8889	103.667	98.6667	114.222	113.667	133.667	133.111		333	5	2.77778	3.33333	3.33333	6.66667	5	8.33333	11.6667	11.1111	8.88889	10.5556	7.77778	9.44444	10.5556
342	0.167	0.172	0.162	0.16	0.169	0.168	0.172	0.179	0.192	0.182	0.209	0.208	0.245	0.243		90.8889	93.6667	88.1111	87	92	91.4444	93.6667	97.5556	104.778	99.2222	114.222	113.667	134.222	133.111		342	5	2.77778	3.33333	3.33333	7.22222	5	7.22222	13.3333	12.2222	9.44444	10.5556	7.77778	10	10.5556
351	0.168	0.172	0.162	0.161	0.169	0.168	0.172	0.177	0.196	0.182	0.21	0.209	0.245	0.244		91.4444	93.6667	88.1111	87.5556	92	91.4444	93.6667	96.4444	107	99.2222	114.778	114.222	134.222	133.667		351	5.55556	2.77778	3.33333	3.88889	7.22222	5	7.22222	12.2222	14.4444	9.44444	11.1111	8.33333	10	11.1111
360	0.169	0.173	0.162	0.161	0.169	0.169	0.173	0.172	0.197	0.183	0.21	0.209	0.245	0.244		92	94.2222	88.1111	87.5556	92	92	94.2222	93.6667	107.556	99.7778	114.778	114.222	134.222	133.667		360	6.11111	3.33333	3.33333	3.88889	7.22222	5.55556	7.77778	9.44444	15	10	11.1111	8.33333	10	11.1111
369	0.169	0.173	0.162	0.161	0.169	0.169	0.173	0.172	0.196	0.183	0.21	0.21	0.246	0.244		92	94.2222	88.1111	87.5556	92	92	94.2222	93.6667	107	99.7778	114.778	114.778	134.778	133.667		369	6.11111	3.33333	3.33333	3.88889	7.22222	5.55556	7.77778	9.44444	14.4444	10	11.1111	8.88889	10.5556	11.1111
378	0.17	0.173	0.163	0.161	0.169	0.169	0.173	0.178	0.195	0.183	0.211	0.21	0.246	0.245		92.5556	94.2222	88.6667	87.5556	92	92	94.2222	97	106.444	99.7778	115.333	114.778	134.778	134.222		378	6.66667	3.33333	3.88889	3.88889	7.22222	5.55556	7.77778	12.7778	13.8889	10	11.6667	8.88889	10.5556	11.6667
387	0.17	0.173	0.163	0.161	0.168	0.169	0.173	0.184	0.194	0.184	0.211	0.21	0.246	0.245		92.5556	94.2222	88.6667	87.5556	91.4444	92	94.2222	100.333	105.889	100.333	115.333	114.778	134.778	134.222		387	6.66667	3.33333	3.88889	3.88889	6.66667	5.55556	7.77778	16.1111	13.3333	10.5556	11.6667	8.88889	10.5556	11.6667
396	0.171	0.173	0.163	0.161	0.168	0.169	0.174	0.186	0.195	0.184	0.212	0.211	0.247	0.246		93.1111	94.2222	88.6667	87.5556	91.4444	92	94.7778	101.444	106.444	100.333	115.889	115.333	135.333	134.778		396	7.22222	3.33333	3.88889	3.88889	6.66667	5.55556	8.33333	17.2222	13.8889	10.5556	12.2222	9.44444	11.1111	12.2222
405	0.171	0.173	0.163	0.161	0.168	0.17	0.174	0.184	0.195	0.184	0.212	0.211	0.246	0.246		93.1111	94.2222	88.6667	87.5556	91.4444	92.5556	94.7778	100.333	106.444	100.333	115.889	115.333	134.778	134.778		405	7.22222	3.33333	3.88889	3.88889	6.66667	6.11111	8.33333	16.1111	13.8889	10.5556	12.2222	9.44444	10.5556	12.2222
414	0.171	0.174	0.163	0.161	0.168	0.17	0.175	0.175	0.197	0.185	0.213	0.212	0.245	0.246		93.1111	94.7778	88.6667	87.5556	91.4444	92.5556	95.3333	95.3333	107.556	100.889	116.444	115.889	134.222	134.778		414	7.22222	3.88889	3.88889	3.88889	6.66667	6.11111	8.88889	11.1111	15	11.1111	12.7778	10	10	12.2222
423	0.172	0.174	0.163	0.161	0.168	0.17	0.175	0.171	0.198	0.185	0.213	0.212	0.244	0.247		93.6667	94.7778	88.6667	87.5556	91.4444	92.5556	95.3333	93.1111	108.111	100.889	116.444	115.889	133.667	135.333		423	7.77778	3.88889	3.88889	3.88889	6.66667	6.11111	8.88889	8.88889	15.5556	11.1111	12.7778	10	9.44444	12.7778
432	0.172	0.174	0.163	0.161	0.168	0.17	0.176	0.171	0.2	0.185	0.214	0.213	0.244	0.247		93.6667	94.7778	88.6667	87.5556	91.4444	92.5556	95.8889	93.1111	109.222	100.889	117	116.444	133.667	135.333		432	7.77778	3.88889	3.88889	3.88889	6.66667	6.11111	9.44444	8.88889	16.6667	11.1111	13.3333	10.5556	9.44444	12.7778
441	0.172	0.174	0.163	0.161	0.168	0.17	0.176	0.172	0.201	0.186	0.214	0.213	0.244	0.247		93.6667	94.7778	88.6667	87.5556	91.4444	92.5556	95.8889	93.6667	109.778	101.444	117	116.444	133.667	135.333		441	7.77778	3.88889	3.88889	3.88889	6.66667	6.11111	9.44444	9.44444	17.2222	11.6667	13.3333	10.5556	9.44444	12.7778
450	0.172	0.175	0.164	0.162	0.169	0.17	0.176	0.173	0.198	0.186	0.214	0.213	0.244	0.248		93.6667	95.3333	89.2222	88.1111	92	92.5556	95.8889	94.2222	108.111	101.444	117	116.444	133.667	135.889		450	7.77778	4.44444	4.44444	4.44444	7.22222	6.11111	9.44444	10	15.5556	11.6667	13.3333	10.5556	9.44444	13.3333
459	0.172	0.175	0.164	0.162	0.169	0.17	0.176	0.175	0.195	0.186	0.215	0.214	0.244	0.248		93.6667	95.3333	89.2222	88.1111	92	92.5556	95.8889	95.3333	106.444	101.444	117.556	117	133.667	135.889		459	7.77778	4.44444	4.44444	4.44444	7.22222	6.11111	9.44444	11.1111	13.8889	11.6667	13.8889	11.1111	9.44444	13.3333
468	0.172	0.175	0.164	0.162	0.17	0.17	0.176	0.178	0.196	0.187	0.215	0.214	0.244	0.248		93.6667	95.3333	89.2222	88.1111	92.5556	92.5556	95.8889	97	107	102	117.556	117	133.667	135.889		468	7.77778	4.44444	4.44444	4.44444	7.77778	6.11111	9.44444	12.7778	14.4444	12.2222	13.8889	11.1111	9.44444	13.3333
477	0.173	0.176	0.164	0.162	0.171	0.171	0.176	0.184	0.2	0.187	0.216	0.214	0.245	0.248		94.2222	95.8889	89.2222	88.1111	93.1111	93.1111	95.8889	100.333	109.222	102	118.111	117	134.222	135.889		477	8.33333	5	4.44444	4.44444	8.33333	6.66667	9.44444	16.1111	16.6667	12.2222	14.4444	11.1111	10	13.3333
486	0.173	0.176	0.164	0.162	0.172	0.17	0.177	0.185	0.202	0.187	0.216	0.215	0.245	0.249		94.2222	95.8889	89.2222	88.1111	93.6667	92.5556	96.4444	100.889	110.333	102	118.111	117.556	134.222	136.444		486	8.33333	5	4.44444	4.44444	8.88889	6.11111	10	16.6667	17.7778	12.2222	14.4444	11.6667	10	13.8889
495	0.174	0.176	0.164	0.162	0.173	0.171	0.177	0.18	0.202	0.188	0.216	0.215	0.245	0.249		94.7778	95.8889	89.2222	88.1111	94.2222	93.1111	96.4444	98.1111	110.333	102.556	118.111	117.556	134.222	136.444		495	8.88889	5	4.44444	4.44444	9.44444	6.66667	10	13.8889	17.7778	12.7778	14.4444	11.6667	10	13.8889
504	0.174	0.177	0.164	0.162	0.173	0.171	0.178	0.181	0.201	0.188	0.217	0.216	0.245	0.249		94.7778	96.4444	89.2222	88.1111	94.2222	93.1111	97	98.6667	109.778	102.556	118.667	118.111	134.222	136.444		504	8.88889	5.55556	4.44444	4.44444	9.44444	6.66667	10.5556	14.4444	17.2222	12.7778	15	12.2222	10	13.8889
513	0.175	0.177	0.164	0.162	0.174	0.171	0.178	0.185	0.2	0.188	0.217	0.216	0.246	0.25		95.3333	96.4444	89.2222	88.1111	94.7778	93.1111	97	100.889	109.222	102.556	118.667	118.111	134.778	137		513	9.44444	5.55556	4.44444	4.44444	10	6.66667	10.5556	16.6667	16.6667	12.7778	15	12.2222	10.5556	14.4444
522	0.176	0.178	0.165	0.162	0.174	0.171	0.178	0.188	0.201	0.188	0.218	0.216	0.246	0.25		95.8889	97	89.7778	88.1111	94.7778	93.1111	97	102.556	109.778	102.556	119.222	118.111	134.778	137		522	10	6.11111	5	4.44444	10	6.66667	10.5556	18.3333	17.2222	12.7778	15.5556	12.2222	10.5556	14.4444
531	0.176	0.179	0.165	0.162	0.175	0.171	0.179	0.189	0.201	0.189	0.218	0.217	0.246	0.25		95.8889	97.5556	89.7778	88.1111	95.3333	93.1111	97.5556	103.111	109.778	103.111	119.222	118.667	134.778	137		531	10	6.66667	5	4.44444	10.5556	6.66667	11.1111	18.8889	17.2222	13.3333	15.5556	12.7778	10.5556	14.4444
540	0.176	0.179	0.165	0.162	0.175	0.172	0.179	0.185	0.202	0.189	0.218	0.217	0.246	0.25		95.8889	97.5556	89.7778	88.1111	95.3333	93.6667	97.5556	100.889	110.333	103.111	119.222	118.667	134.778	137		540	10	6.66667	5	4.44444	10.5556	7.22222	11.1111	16.6667	17.7778	13.3333	15.5556	12.7778	10.5556	14.4444
549	0.176	0.179	0.165	0.162	0.174	0.172	0.18	0.176	0.203	0.189	0.219	0.217	0.247	0.251		95.8889	97.5556	89.7778	88.1111	94.7778	93.6667	98.1111	95.8889	110.889	103.111	119.778	118.667	135.333	137.556		549	10	6.66667	5	4.44444	10	7.22222	11.6667	11.6667	18.3333	13.3333	16.1111	12.7778	11.1111	15
558	0.176	0.18	0.165	0.162	0.174	0.172	0.18	0.173	0.204	0.19	0.219	0.218	0.247	0.251		95.8889	98.1111	89.7778	88.1111	94.7778	93.6667	98.1111	94.2222	111.444	103.667	119.778	119.222	135.333	137.556		558	10	7.22222	5	4.44444	10	7.22222	11.6667	10	18.8889	13.8889	16.1111	13.3333	11.1111	15
567	0.175	0.18	0.165	0.162	0.174	0.172	0.181	0.173	0.205	0.19	0.219	0.218	0.247	0.251		95.3333	98.1111	89.7778	88.1111	94.7778	93.6667	98.6667	94.2222	112	103.667	119.778	119.222	135.333	137.556		567	9.44444	7.22222	5	4.44444	10	7.22222	12.2222	10	19.4444	13.8889	16.1111	13.3333	11.1111	15
576	0.175	0.181	0.165	0.162	0.174	0.172	0.181	0.175	0.204	0.19	0.22	0.218	0.247	0.251		95.3333	98.6667	89.7778	88.1111	94.7778	93.6667	98.6667	95.3333	111.444	103.667	120.333	119.222	135.333	137.556		576	9.44444	7.77778	5	4.44444	10	7.22222	12.2222	11.1111	18.8889	13.8889	16.6667	13.3333	11.1111	15
585	0.176	0.181	0.165	0.162	0.174	0.172	0.181	0.175	0.201	0.19	0.22	0.219	0.248	0.252		95.8889	98.6667	89.7778	88.1111	94.7778	93.6667	98.6667	95.3333	109.778	103.667	120.333	119.778	135.889	138.111		585	10	7.77778	5	4.44444	10	7.22222	12.2222	11.1111	17.2222	13.8889	16.6667	13.8889	11.6667	15.5556
594	0.176	0.181	0.165	0.162	0.174	0.172	0.181	0.177	0.198	0.191	0.221	0.219	0.248	0.252		95.8889	98.6667	89.7778	88.1111	94.7778	93.6667	98.6667	96.4444	108.111	104.222	120.889	119.778	135.889	138.111		594	10	7.77778	5	4.44444	10	7.22222	12.2222	12.2222	15.5556	14.4444	17.2222	13.8889	11.6667	15.5556
603	0.176	0.181	0.165	0.163	0.174	0.172	0.181	0.18	0.201	0.191	0.221	0.219	0.248	0.252		95.8889	98.6667	89.7778	88.6667	94.7778	93.6667	98.6667	98.1111	109.778	104.222	120.889	119.778	135.889	138.111		603	10	7.77778	5	5	10	7.22222	12.2222	13.8889	17.2222	14.4444	17.2222	13.8889	11.6667	15.5556
612	0.176	0.181	0.165	0.162	0.173	0.172	0.181	0.185	0.204	0.191	0.221	0.22	0.248	0.252		95.8889	98.6667	89.7778	88.1111	94.2222	93.6667	98.6667	100.889	111.444	104.222	120.889	120.333	135.889	138.111		612	10	7.77778	5	4.44444	9.44444	7.22222	12.2222	16.6667	18.8889	14.4444	17.2222	14.4444	11.6667	15.5556
621	0.177	0.181	0.165	0.162	0.173	0.172	0.181	0.188	0.206	0.192	0.222	0.22	0.249	0.252		96.4444	98.6667	89.7778	88.1111	94.2222	93.6667	98.6667	102.556	112.556	104.778	121.444	120.333	136.444	138.111		621	10.5556	7.77778	5	4.44444	9.44444	7.22222	12.2222	18.3333	20	15	17.7778	14.4444	12.2222	15.5556
630	0.177	0.181	0.165	0.163	0.173	0.173	0.181	0.186	0.206	0.192	0.222	0.22	0.249	0.253		96.4444	98.6667	89.7778	88.6667	94.2222	94.2222	98.6667	101.444	112.556	104.778	121.444	120.333	136.444	138.667		630	10.5556	7.77778	5	5	9.44444	7.77778	12.2222	17.2222	20	15	17.7778	14.4444	12.2222	16.1111
639	0.177	0.181	0.165	0.163	0.173	0.173	0.181	0.182	0.205	0.192	0.222	0.221	0.249	0.253		96.4444	98.6667	89.7778	88.6667	94.2222	94.2222	98.6667	99.2222	112	104.778	121.444	120.889	136.444	138.667		639	10.5556	7.77778	5	5	9.44444	7.77778	12.2222	15	19.4444	15	17.7778	15	12.2222	16.1111
648	0.177	0.18	0.165	0.163	0.173	0.173	0.181	0.184	0.204	0.192	0.223	0.221	0.249	0.253		96.4444	98.1111	89.7778	88.6667	94.2222	94.2222	98.6667	100.333	111.444	104.778	122	120.889	136.444	138.667		648	10.5556	7.22222	5	5	9.44444	7.77778	12.2222	16.1111	18.8889	15	18.3333	15	12.2222	16.1111
657	0.176	0.18	0.165	0.163	0.173	0.173	0.181	0.189	0.204	0.192	0.223	0.221	0.25	0.253		95.8889	98.1111	89.7778	88.6667	94.2222	94.2222	98.6667	103.111	111.444	104.778	122	120.889	137	138.667		657	10	7.22222	5	5	9.44444	7.77778	12.2222	18.8889	18.8889	15	18.3333	15	12.7778	16.1111
666	0.176	0.179	0.165	0.163	0.174	0.173	0.181	0.192	0.205	0.193	0.223	0.221	0.25	0.253		95.8889	97.5556	89.7778	88.6667	94.7778	94.2222	98.6667	104.778	112	105.333	122	120.889	137	138.667		666	10	6.66667	5	5	10	7.77778	12.2222	20.5556	19.4444	15.5556	18.3333	15	12.7778	16.1111
675	0.176	0.179	0.165	0.163	0.174	0.173	0.181	0.191	0.205	0.193	0.225	0.222	0.25	0.253		95.8889	97.5556	89.7778	88.6667	94.7778	94.2222	98.6667	104.222	112	105.333	123.111	121.444	137	138.667		675	10	6.66667	5	5	10	7.77778	12.2222	20	19.4444	15.5556	19.4444	15.5556	12.7778	16.1111
684	0.176	0.178	0.165	0.163	0.175	0.173	0.182	0.184	0.207	0.193	0.224	0.222	0.25	0.254		95.8889	97	89.7778	88.6667	95.3333	94.2222	99.2222	100.333	113.111	105.333	122.556	121.444	137	139.222		684	10	6.11111	5	5	10.5556	7.77778	12.7778	16.1111	20.5556	15.5556	18.8889	15.5556	12.7778	16.6667
693	0.176	0.178	0.165	0.163	0.175	0.173	0.182	0.176	0.209	0.193	0.224	0.222	0.251	0.254		95.8889	97	89.7778	88.6667	95.3333	94.2222	99.2222	95.8889	114.222	105.333	122.556	121.444	137.556	139.222		693	10	6.11111	5	5	10.5556	7.77778	12.7778	11.6667	21.6667	15.5556	18.8889	15.5556	13.3333	16.6667
702	0.176	0.177	0.166	0.163	0.175	0.173	0.182	0.176	0.21	0.194	0.225	0.223	0.251	0.254		95.8889	96.4444	90.3333	88.6667	95.3333	94.2222	99.2222	95.8889	114.778	105.889	123.111	122	137.556	139.222		702	10	5.55556	5.55556	5	10.5556	7.77778	12.7778	11.6667	22.2222	16.1111	19.4444	16.1111	13.3333	16.6667
711	0.176	0.176	0.166	0.163	0.174	0.174	0.183	0.176	0.206	0.194	0.225	0.223	0.251	0.254		95.8889	95.8889	90.3333	88.6667	94.7778	94.7778	99.7778	95.8889	112.556	105.889	123.111	122	137.556	139.222		711	10	5	5.55556	5	10	8.33333	13.3333	11.6667	20	16.1111	19.4444	16.1111	13.3333	16.6667
720	0.176	0.176	0.166	0.163	0.173	0.174	0.183	0.178	0.203	0.194	0.225	0.223	0.252	0.255		95.8889	95.8889	90.3333	88.6667	94.2222	94.7778	99.7778	97	110.889	105.889	123.111	122	138.111	139.778		720	10	5	5.55556	5	9.44444	8.33333	13.3333	12.7778	18.3333	16.1111	19.4444	16.1111	13.8889	17.2222
729	0.176	0.176	0.166	0.163	0.173	0.174	0.184	0.179	0.206	0.195	0.226	0.223	0.252	0.255		95.8889	95.8889	90.3333	88.6667	94.2222	94.7778	100.333	97.5556	112.556	106.444	123.667	122	138.111	139.778		729	10	5	5.55556	5	9.44444	8.33333	13.8889	13.3333	20	16.6667	20	16.1111	13.8889	17.2222
738	0.176	0.176	0.166	0.163	0.173	0.174	0.184	0.181	0.209	0.195	0.226	0.224	0.252	0.255		95.8889	95.8889	90.3333	88.6667	94.2222	94.7778	100.333	98.6667	114.222	106.444	123.667	122.556	138.111	139.778		738	10	5	5.55556	5	9.44444	8.33333	13.8889	14.4444	21.6667	16.6667	20	16.6667	13.8889	17.2222
747	0.176	0.176	0.166	0.163	0.172	0.174	0.184	0.182	0.21	0.195	0.226	0.224	0.253	0.255		95.8889	95.8889	90.3333	88.6667	93.6667	94.7778	100.333	99.2222	114.778	106.444	123.667	122.556	138.667	139.778		747	10	5	5.55556	5	8.88889	8.33333	13.8889	15	22.2222	16.6667	20	16.6667	14.4444	17.2222
756	0.176	0.175	0.166	0.163	0.172	0.174	0.184	0.185	0.209	0.195	0.227	0.224	0.253	0.256		95.8889	95.3333	90.3333	88.6667	93.6667	94.7778	100.333	100.889	114.222	106.444	124.222	122.556	138.667	140.333		756	10	4.44444	5.55556	5	8.88889	8.33333	13.8889	16.6667	21.6667	16.6667	20.5556	16.6667	14.4444	17.7778
765	0.176	0.175	0.166	0.163	0.172	0.174	0.184	0.189	0.208	0.195	0.227	0.225	0.253	0.256		95.8889	95.3333	90.3333	88.6667	93.6667	94.7778	100.333	103.111	113.667	106.444	124.222	123.111	138.667	140.333		765	10	4.44444	5.55556	5	8.88889	8.33333	13.8889	18.8889	21.1111	16.6667	20.5556	17.2222	14.4444	17.7778
774	0.175	0.175	0.166	0.163	0.172	0.174	0.184	0.191	0.209	0.196	0.227	0.225	0.253	0.256		95.3333	95.3333	90.3333	88.6667	93.6667	94.7778	100.333	104.222	114.222	107	124.222	123.111	138.667	140.333		774	9.44444	4.44444	5.55556	5	8.88889	8.33333	13.8889	20	21.6667	17.2222	20.5556	17.2222	14.4444	17.7778
783	0.175	0.176	0.166	0.163	0.172	0.174	0.184	0.187	0.21	0.196	0.229	0.225	0.254	0.256		95.3333	95.8889	90.3333	88.6667	93.6667	94.7778	100.333	102	114.778	107	125.333	123.111	139.222	140.333		783	9.44444	5	5.55556	5	8.88889	8.33333	13.8889	17.7778	22.2222	17.2222	21.6667	17.2222	15	17.7778
792	0.175	0.175	0.166	0.163	0.172	0.174	0.183	0.185	0.211	0.196	0.228	0.225	0.253	0.256		95.3333	95.3333	90.3333	88.6667	93.6667	94.7778	99.7778	100.889	115.333	107	124.778	123.111	138.667	140.333		792	9.44444	4.44444	5.55556	5	8.88889	8.33333	13.3333	16.6667	22.7778	17.2222	21.1111	17.2222	14.4444	17.7778
801	0.175	0.175	0.166	0.163	0.172	0.174	0.184	0.188	0.212	0.196	0.228	0.225	0.254	0.256		95.3333	95.3333	90.3333	88.6667	93.6667	94.7778	100.333	102.556	115.889	107	124.778	123.111	139.222	140.333		801	9.44444	4.44444	5.55556	5	8.88889	8.33333	13.8889	18.3333	23.3333	17.2222	21.1111	17.2222	15	17.7778
810	0.175	0.176	0.166	0.163	0.172	0.175	0.184	0.192	0.213	0.197	0.228	0.226	0.254	0.257		95.3333	95.8889	90.3333	88.6667	93.6667	95.3333	100.333	104.778	116.444	107.556	124.778	123.667	139.222	140.889		810	9.44444	5	5.55556	5	8.88889	8.88889	13.8889	20.5556	23.8889	17.7778	21.1111	17.7778	15	18.3333
819	0.176	0.175	0.166	0.163	0.172	0.175	0.184	0.194	0.213	0.197	0.229	0.226	0.254	0.257		95.8889	95.3333	90.3333	88.6667	93.6667	95.3333	100.333	105.889	116.444	107.556	125.333	123.667	139.222	140.889		819	10	4.44444	5.55556	5	8.88889	8.88889	13.8889	21.6667	23.8889	17.7778	21.6667	17.7778	15	18.3333
828	0.176	0.175	0.166	0.163	0.172	0.175	0.184	0.192	0.209	0.197	0.229	0.226	0.254	0.257		95.8889	95.3333	90.3333	88.6667	93.6667	95.3333	100.333	104.778	114.222	107.556	125.333	123.667	139.222	140.889		828	10	4.44444	5.55556	5	8.88889	8.88889	13.8889	20.5556	21.6667	17.7778	21.6667	17.7778	15	18.3333
837	0.176	0.176	0.167	0.163	0.172	0.175	0.184	0.185	0.205	0.197	0.229	0.227	0.255	0.257		95.8889	95.8889	90.8889	88.6667	93.6667	95.3333	100.333	100.889	112	107.556	125.333	124.222	139.778	140.889		837	10	5	6.11111	5	8.88889	8.88889	13.8889	16.6667	19.4444	17.7778	21.6667	18.3333	15.5556	18.3333
846	0.176	0.176	0.167	0.163	0.172	0.175	0.184	0.178	0.206	0.198	0.23	0.227	0.255	0.257		95.8889	95.8889	90.8889	88.6667	93.6667	95.3333	100.333	97	112.556	108.111	125.889	124.222	139.778	140.889		846	10	5	6.11111	5	8.88889	8.88889	13.8889	12.7778	20	18.3333	22.2222	18.3333	15.5556	18.3333
855	0.176	0.176	0.167	0.163	0.173	0.175	0.185	0.178	0.21	0.198	0.23	0.227	0.255	0.257		95.8889	95.8889	90.8889	88.6667	94.2222	95.3333	100.889	97	114.778	108.111	125.889	124.222	139.778	140.889		855	10	5	6.11111	5	9.44444	8.88889	14.4444	12.7778	22.2222	18.3333	22.2222	18.3333	15.5556	18.3333
864	0.176	0.176	0.167	0.163	0.173	0.175	0.185	0.179	0.213	0.198	0.23	0.227	0.255	0.257		95.8889	95.8889	90.8889	88.6667	94.2222	95.3333	100.889	97.5556	116.444	108.111	125.889	124.222	139.778	140.889		864	10	5	6.11111	5	9.44444	8.88889	14.4444	13.3333	23.8889	18.3333	22.2222	18.3333	15.5556	18.3333
873	0.176	0.176	0.167	0.164	0.174	0.175	0.186	0.18	0.214	0.198	0.231	0.228	0.255	0.258		95.8889	95.8889	90.8889	89.2222	94.7778	95.3333	101.444	98.1111	117	108.111	126.444	124.778	139.778	141.444		873	10	5	6.11111	5.55556	10	8.88889	15	13.8889	24.4444	18.3333	22.7778	18.8889	15.5556	18.8889
882	0.176	0.176	0.168	0.164	0.175	0.175	0.186	0.182	0.212	0.199	0.231	0.228	0.255	0.258		95.8889	95.8889	91.4444	89.2222	95.3333	95.3333	101.444	99.2222	115.889	108.667	126.444	124.778	139.778	141.444		882	10	5	6.66667	5.55556	10.5556	8.88889	15	15	23.3333	18.8889	22.7778	18.8889	15.5556	18.8889
891	0.175	0.177	0.168	0.164	0.176	0.175	0.186	0.183	0.212	0.199	0.231	0.228	0.255	0.258		95.3333	96.4444	91.4444	89.2222	95.8889	95.3333	101.444	99.7778	115.889	108.667	126.444	124.778	139.778	141.444		891	9.44444	5.55556	6.66667	5.55556	11.1111	8.88889	15	15.5556	23.3333	18.8889	22.7778	18.8889	15.5556	18.8889
900	0.175	0.177	0.168	0.163	0.177	0.175	0.186	0.184	0.212	0.199	0.231	0.228	0.255	0.258		95.3333	96.4444	91.4444	88.6667	96.4444	95.3333	101.444	100.333	115.889	108.667	126.444	124.778	139.778	141.444		900	9.44444	5.55556	6.66667	5	11.6667	8.88889	15	16.1111	23.3333	18.8889	22.7778	18.8889	15.5556	18.8889
909	0.175	0.177	0.168	0.164	0.178	0.175	0.186	0.186	0.214	0.199	0.232	0.229	0.256	0.258		95.3333	96.4444	91.4444	89.2222	97	95.3333	101.444	101.444	117	108.667	127	125.333	140.333	141.444		909	9.44444	5.55556	6.66667	5.55556	12.2222	8.88889	15	17.2222	24.4444	18.8889	23.3333	19.4444	16.1111	18.8889
918	0.175	0.178	0.168	0.164	0.179	0.176	0.187	0.19	0.215	0.2	0.232	0.229	0.256	0.259		95.3333	97	91.4444	89.2222	97.5556	95.8889	102	103.667	117.556	109.222	127	125.333	140.333	142		918	9.44444	6.11111	6.66667	5.55556	12.7778	9.44444	15.5556	19.4444	25	19.4444	23.3333	19.4444	16.1111	19.4444
927	0.175	0.178	0.167	0.164	0.179	0.175	0.186	0.193	0.215	0.2	0.232	0.229	0.256	0.259		95.3333	97	90.8889	89.2222	97.5556	95.3333	101.444	105.333	117.556	109.222	127	125.333	140.333	142		927	9.44444	6.11111	6.11111	5.55556	12.7778	8.88889	15	21.1111	25	19.4444	23.3333	19.4444	16.1111	19.4444
936	0.176	0.179	0.168	0.164	0.179	0.176	0.186	0.192	0.217	0.2	0.232	0.229	0.256	0.259		95.8889	97.5556	91.4444	89.2222	97.5556	95.8889	101.444	104.778	118.667	109.222	127	125.333	140.333	142		936	10	6.66667	6.66667	5.55556	12.7778	9.44444	15	20.5556	26.1111	19.4444	23.3333	19.4444	16.1111	19.4444
945	0.176	0.18	0.168	0.164	0.18	0.176	0.186	0.189	0.216	0.2	0.233	0.23	0.257	0.259		95.8889	98.1111	91.4444	89.2222	98.1111	95.8889	101.444	103.111	118.111	109.222	127.556	125.889	140.889	142		945	10	7.22222	6.66667	5.55556	13.3333	9.44444	15	18.8889	25.5556	19.4444	23.8889	20	16.6667	19.4444
954	0.176	0.181	0.168	0.164	0.18	0.176	0.186	0.191	0.212	0.2	0.233	0.23	0.257	0.259		95.8889	98.6667	91.4444	89.2222	98.1111	95.8889	101.444	104.222	115.889	109.222	127.556	125.889	140.889	142		954	10	7.77778	6.66667	5.55556	13.3333	9.44444	15	20	23.3333	19.4444	23.8889	20	16.6667	19.4444
963	0.177	0.181	0.168	0.164	0.179	0.176	0.186	0.194	0.209	0.2	0.233	0.23	0.257	0.26		96.4444	98.6667	91.4444	89.2222	97.5556	95.8889	101.444	105.889	114.222	109.222	127.556	125.889	140.889	142.556		963	10.5556	7.77778	6.66667	5.55556	12.7778	9.44444	15	21.6667	21.6667	19.4444	23.8889	20	16.6667	20
972	0.177	0.182	0.168	0.164	0.179	0.176	0.186	0.196	0.213	0.201	0.233	0.23	0.258	0.26		96.4444	99.2222	91.4444	89.2222	97.5556	95.8889	101.444	107	116.444	109.778	127.556	125.889	141.444	142.556		972	10.5556	8.33333	6.66667	5.55556	12.7778	9.44444	15	22.7778	23.8889	20	23.8889	20	17.2222	20
981	0.177	0.182	0.168	0.164	0.179	0.176	0.186	0.196	0.217	0.201	0.234	0.231	0.258	0.26		96.4444	99.2222	91.4444	89.2222	97.5556	95.8889	101.444	107	118.667	109.778	128.111	126.444	141.444	142.556		981	10.5556	8.33333	6.66667	5.55556	12.7778	9.44444	15	22.7778	26.1111	20	24.4444	20.5556	17.2222	20
990	0.177	0.182	0.168	0.164	0.179	0.176	0.187	0.19	0.217	0.201	0.234	0.231	0.258	0.26		96.4444	99.2222	91.4444	89.2222	97.5556	95.8889	102	103.667	118.667	109.778	128.111	126.444	141.444	142.556		990	10.5556	8.33333	6.66667	5.55556	12.7778	9.44444	15.5556	19.4444	26.1111	20	24.4444	20.5556	17.2222	20
999	0.177	0.182	0.168	0.164	0.178	0.176	0.187	0.182	0.215	0.201	0.234	0.231	0.258	0.26		96.4444	99.2222	91.4444	89.2222	97	95.8889	102	99.2222	117.556	109.778	128.111	126.444	141.444	142.556		999	10.5556	8.33333	6.66667	5.55556	12.2222	9.44444	15.5556	15	25	20	24.4444	20.5556	17.2222	20
1008	0.177	0.182	0.167	0.164	0.178	0.176	0.187	0.18	0.215	0.202	0.235	0.231	0.258	0.26		96.4444	99.2222	90.8889	89.2222	97	95.8889	102	98.1111	117.556	110.333	128.667	126.444	141.444	142.556		1008	10.5556	8.33333	6.11111	5.55556	12.2222	9.44444	15.5556	13.8889	25	20.5556	25	20.5556	17.2222	20
1017	0.176	0.182	0.167	0.164	0.178	0.176	0.188	0.18	0.216	0.202	0.235	0.232	0.258	0.26		95.8889	99.2222	90.8889	89.2222	97	95.8889	102.556	98.1111	118.111	110.333	128.667	127	141.444	142.556		1017	10	8.33333	6.11111	5.55556	12.2222	9.44444	16.1111	13.8889	25.5556	20.5556	25	21.1111	17.2222	20
1026	0.176	0.182	0.167	0.164	0.178	0.176	0.188	0.182	0.217	0.202	0.235	0.232	0.258	0.261		95.8889	99.2222	90.8889	89.2222	97	95.8889	102.556	99.2222	118.667	110.333	128.667	127	141.444	143.111		1026	10	8.33333	6.11111	5.55556	12.2222	9.44444	16.1111	15	26.1111	20.5556	25	21.1111	17.2222	20.5556
1035	0.175	0.181	0.167	0.164	0.178	0.176	0.189	0.183	0.218	0.203	0.235	0.232	0.258	0.261		95.3333	98.6667	90.8889	89.2222	97	95.8889	103.111	99.7778	119.222	110.889	128.667	127	141.444	143.111		1035	9.44444	7.77778	6.11111	5.55556	12.2222	9.44444	16.6667	15.5556	26.6667	21.1111	25	21.1111	17.2222	20.5556
1044	0.176	0.18	0.167	0.164	0.177	0.177	0.189	0.183	0.219	0.203	0.236	0.232	0.259	0.261		95.8889	98.1111	90.8889	89.2222	96.4444	96.4444	103.111	99.7778	119.778	110.889	129.222	127	142	143.111		1044	10	7.22222	6.11111	5.55556	11.6667	10	16.6667	15.5556	27.2222	21.1111	25.5556	21.1111	17.7778	20.5556
1053	0.175	0.178	0.167	0.164	0.177	0.176	0.189	0.184	0.219	0.203	0.236	0.232	0.259	0.261		95.3333	97	90.8889	89.2222	96.4444	95.8889	103.111	100.333	119.778	110.889	129.222	127	142	143.111		1053	9.44444	6.11111	6.11111	5.55556	11.6667	9.44444	16.6667	16.1111	27.2222	21.1111	25.5556	21.1111	17.7778	20.5556
1062	0.175	0.177	0.167	0.164	0.177	0.177	0.189	0.186	0.218	0.203	0.236	0.233	0.26	0.261		95.3333	96.4444	90.8889	89.2222	96.4444	96.4444	103.111	101.444	119.222	110.889	129.222	127.556	142.556	143.111		1062	9.44444	5.55556	6.11111	5.55556	11.6667	10	16.6667	17.2222	26.6667	21.1111	25.5556	21.6667	18.3333	20.5556
1071	0.175	0.176	0.167	0.164	0.177	0.177	0.188	0.189	0.213	0.204	0.236	0.233	0.26	0.261		95.3333	95.8889	90.8889	89.2222	96.4444	96.4444	102.556	103.111	116.444	111.444	129.222	127.556	142.556	143.111		1071	9.44444	5	6.11111	5.55556	11.6667	10	16.1111	18.8889	23.8889	21.6667	25.5556	21.6667	18.3333	20.5556
1080	0.175	0.175	0.167	0.164	0.178	0.177	0.188	0.193	0.212	0.204	0.236	0.233	0.26	0.261		95.3333	95.3333	90.8889	89.2222	97	96.4444	102.556	105.333	115.889	111.444	129.222	127.556	142.556	143.111		1080	9.44444	4.44444	6.11111	5.55556	12.2222	10	16.1111	21.1111	23.3333	21.6667	25.5556	21.6667	18.3333	20.5556
1089	0.175	0.175	0.167	0.164	0.178	0.177	0.188	0.195	0.215	0.204	0.237	0.233	0.261	0.261		95.3333	95.3333	90.8889	89.2222	97	96.4444	102.556	106.444	117.556	111.444	129.778	127.556	143.111	143.111		1089	9.44444	4.44444	6.11111	5.55556	12.2222	10	16.1111	22.2222	25	21.6667	26.1111	21.6667	18.8889	20.5556
1098	0.175	0.174	0.167	0.164	0.178	0.177	0.188	0.193	0.219	0.204	0.237	0.233	0.261	0.261		95.3333	94.7778	90.8889	89.2222	97	96.4444	102.556	105.333	119.778	111.444	129.778	127.556	143.111	143.111		1098	9.44444	3.88889	6.11111	5.55556	12.2222	10	16.1111	21.1111	27.2222	21.6667	26.1111	21.6667	18.8889	20.5556
1107	0.176	0.174	0.167	0.164	0.178	0.177	0.188	0.192	0.22	0.204	0.237	0.233	0.261	0.262		95.8889	94.7778	90.8889	89.2222	97	96.4444	102.556	104.778	120.333	111.444	129.778	127.556	143.111	143.667		1107	10	3.88889	6.11111	5.55556	12.2222	10	16.1111	20.5556	27.7778	21.6667	26.1111	21.6667	18.8889	21.1111
1116	0.176	0.174	0.167	0.164	0.177	0.177	0.188	0.194	0.219	0.204	0.237	0.234	0.261	0.262		95.8889	94.7778	90.8889	89.2222	96.4444	96.4444	102.556	105.889	119.778	111.444	129.778	128.111	143.111	143.667		1116	10	3.88889	6.11111	5.55556	11.6667	10	16.1111	21.6667	27.2222	21.6667	26.1111	22.2222	18.8889	21.1111
1125	0.176	0.174	0.167	0.164	0.177	0.177	0.188	0.197	0.218	0.204	0.238	0.234	0.261	0.262		95.8889	94.7778	90.8889	89.2222	96.4444	96.4444	102.556	107.556	119.222	111.444	130.333	128.111	143.111	143.667		1125	10	3.88889	6.11111	5.55556	11.6667	10	16.1111	23.3333	26.6667	21.6667	26.6667	22.2222	18.8889	21.1111
1134	0.176	0.174	0.167	0.164	0.176	0.177	0.188	0.198	0.218	0.204	0.238	0.234	0.261	0.262		95.8889	94.7778	90.8889	89.2222	95.8889	96.4444	102.556	108.111	119.222	111.444	130.333	128.111	143.111	143.667		1134	10	3.88889	6.11111	5.55556	11.1111	10	16.1111	23.8889	26.6667	21.6667	26.6667	22.2222	18.8889	21.1111
1143	0.177	0.174	0.167	0.164	0.176	0.177	0.188	0.197	0.218	0.204	0.238	0.234	0.262	0.262		96.4444	94.7778	90.8889	89.2222	95.8889	96.4444	102.556	107.556	119.222	111.444	130.333	128.111	143.667	143.667		1143	10.5556	3.88889	6.11111	5.55556	11.1111	10	16.1111	23.3333	26.6667	21.6667	26.6667	22.2222	19.4444	21.1111
1152	0.176	0.174	0.167	0.164	0.175	0.177	0.188	0.189	0.219	0.205	0.238	0.234	0.262	0.262		95.8889	94.7778	90.8889	89.2222	95.3333	96.4444	102.556	103.111	119.778	112	130.333	128.111	143.667	143.667		1152	10	3.88889	6.11111	5.55556	10.5556	10	16.1111	18.8889	27.2222	22.2222	26.6667	22.2222	19.4444	21.1111
1161	0.176	0.174	0.167	0.164	0.175	0.177	0.188	0.183	0.22	0.205	0.239	0.235	0.262	0.262		95.8889	94.7778	90.8889	89.2222	95.3333	96.4444	102.556	99.7778	120.333	112	130.889	128.667	143.667	143.667		1161	10	3.88889	6.11111	5.55556	10.5556	10	16.1111	15.5556	27.7778	22.2222	27.2222	22.7778	19.4444	21.1111
1170	0.176	0.174	0.167	0.164	0.175	0.177	0.188	0.182	0.222	0.205	0.239	0.235	0.262	0.262		95.8889	94.7778	90.8889	89.2222	95.3333	96.4444	102.556	99.2222	121.444	112	130.889	128.667	143.667	143.667		1170	10	3.88889	6.11111	5.55556	10.5556	10	16.1111	15	28.8889	22.2222	27.2222	22.7778	19.4444	21.1111
1179	0.176	0.174	0.167	0.164	0.175	0.177	0.189	0.182	0.222	0.206	0.239	0.235	0.262	0.263		95.8889	94.7778	90.8889	89.2222	95.3333	96.4444	103.111	99.2222	121.444	112.556	130.889	128.667	143.667	144.222		1179	10	3.88889	6.11111	5.55556	10.5556	10	16.6667	15	28.8889	22.7778	27.2222	22.7778	19.4444	21.6667
1188	0.176	0.174	0.167	0.164	0.175	0.178	0.189	0.184	0.219	0.206	0.239	0.235	0.263	0.263		95.8889	94.7778	90.8889	89.2222	95.3333	97	103.111	100.333	119.778	112.556	130.889	128.667	144.222	144.222		1188	10	3.88889	6.11111	5.55556	10.5556	10.5556	16.6667	16.1111	27.2222	22.7778	27.2222	22.7778	20	21.6667
1197	0.176	0.174	0.167	0.164	0.175	0.177	0.19	0.184	0.214	0.206	0.24	0.235	0.263	0.263		95.8889	94.7778	90.8889	89.2222	95.3333	96.4444	103.667	100.333	117	112.556	131.444	128.667	144.222	144.222		1197	10	3.88889	6.11111	5.55556	10.5556	10	17.2222	16.1111	24.4444	22.7778	27.7778	22.7778	20	21.6667
1206	0.176	0.174	0.167	0.164	0.175	0.177	0.19	0.185	0.215	0.207	0.24	0.236	0.263	0.263		95.8889	94.7778	90.8889	89.2222	95.3333	96.4444	103.667	100.889	117.556	113.111	131.444	129.222	144.222	144.222		1206	10	3.88889	6.11111	5.55556	10.5556	10	17.2222	16.6667	25	23.3333	27.7778	23.3333	20	21.6667
1215	0.175	0.174	0.167	0.164	0.175	0.178	0.19	0.186	0.218	0.207	0.24	0.236	0.263	0.263		95.3333	94.7778	90.8889	89.2222	95.3333	97	103.667	101.444	119.222	113.111	131.444	129.222	144.222	144.222		1215	9.44444	3.88889	6.11111	5.55556	10.5556	10.5556	17.2222	17.2222	26.6667	23.3333	27.7778	23.3333	20	21.6667
1224	0.176	0.174	0.167	0.164	0.175	0.178	0.191	0.188	0.222	0.207	0.24	0.236	0.264	0.263		95.8889	94.7778	90.8889	89.2222	95.3333	97	104.222	102.556	121.444	113.111	131.444	129.222	144.778	144.222		1224	10	3.88889	6.11111	5.55556	10.5556	10.5556	17.7778	18.3333	28.8889	23.3333	27.7778	23.3333	20.5556	21.6667
1233	0.175	0.174	0.167	0.164	0.175	0.178	0.191	0.191	0.223	0.207	0.241	0.236	0.264	0.263		95.3333	94.7778	90.8889	89.2222	95.3333	97	104.222	104.222	122	113.111	132	129.222	144.778	144.222		1233	9.44444	3.88889	6.11111	5.55556	10.5556	10.5556	17.7778	20	29.4444	23.3333	28.3333	23.3333	20.5556	21.6667
1242	0.175	0.174	0.167	0.164	0.175	0.178	0.191	0.195	0.222	0.207	0.241	0.236	0.264	0.263		95.3333	94.7778	90.8889	89.2222	95.3333	97	104.222	106.444	121.444	113.111	132	129.222	144.778	144.222		1242	9.44444	3.88889	6.11111	5.55556	10.5556	10.5556	17.7778	22.2222	28.8889	23.3333	28.3333	23.3333	20.5556	21.6667
1251	0.175	0.174	0.167	0.164	0.175	0.178	0.191	0.197	0.221	0.207	0.241	0.236	0.264	0.264		95.3333	94.7778	90.8889	89.2222	95.3333	97	104.222	107.556	120.889	113.111	132	129.222	144.778	144.778		1251	9.44444	3.88889	6.11111	5.55556	10.5556	10.5556	17.7778	23.3333	28.3333	23.3333	28.3333	23.3333	20.5556	22.2222
1260	0.175	0.174	0.167	0.164	0.175	0.178	0.19	0.195	0.221	0.207	0.241	0.237	0.265	0.264		95.3333	94.7778	90.8889	89.2222	95.3333	97	103.667	106.444	120.889	113.111	132	129.778	145.333	144.778		1260	9.44444	3.88889	6.11111	5.55556	10.5556	10.5556	17.2222	22.2222	28.3333	23.3333	28.3333	23.8889	21.1111	22.2222
1269	0.175	0.174	0.167	0.164	0.175	0.178	0.19	0.195	0.222	0.207	0.241	0.237	0.265	0.264		95.3333	94.7778	90.8889	89.2222	95.3333	97	103.667	106.444	121.444	113.111	132	129.778	145.333	144.778		1269	9.44444	3.88889	6.11111	5.55556	10.5556	10.5556	17.2222	22.2222	28.8889	23.3333	28.3333	23.8889	21.1111	22.2222
1278	0.175	0.174	0.167	0.164	0.176	0.178	0.19	0.197	0.223	0.207	0.242	0.237	0.265	0.264		95.3333	94.7778	90.8889	89.2222	95.8889	97	103.667	107.556	122	113.111	132.556	129.778	145.333	144.778		1278	9.44444	3.88889	6.11111	5.55556	11.1111	10.5556	17.2222	23.3333	29.4444	23.3333	28.8889	23.8889	21.1111	22.2222
1287	0.175	0.174	0.167	0.164	0.177	0.178	0.19	0.199	0.224	0.207	0.242	0.237	0.266	0.264		95.3333	94.7778	90.8889	89.2222	96.4444	97	103.667	108.667	122.556	113.111	132.556	129.778	145.889	144.778		1287	9.44444	3.88889	6.11111	5.55556	11.6667	10.5556	17.2222	24.4444	30	23.3333	28.8889	23.8889	21.6667	22.2222
1296	0.175	0.174	0.167	0.164	0.178	0.178	0.189	0.2	0.225	0.207	0.242	0.237	0.266	0.264		95.3333	94.7778	90.8889	89.2222	97	97	103.111	109.222	123.111	113.111	132.556	129.778	145.889	144.778		1296	9.44444	3.88889	6.11111	5.55556	12.2222	10.5556	16.6667	25	30.5556	23.3333	28.8889	23.8889	21.6667	22.2222
1305	0.175	0.174	0.167	0.164	0.179	0.178	0.189	0.197	0.225	0.207	0.242	0.238	0.266	0.264		95.3333	94.7778	90.8889	89.2222	97.5556	97	103.111	107.556	123.111	113.111	132.556	130.333	145.889	144.778		1305	9.44444	3.88889	6.11111	5.55556	12.7778	10.5556	16.6667	23.3333	30.5556	23.3333	28.8889	24.4444	21.6667	22.2222
1314	0.174	0.174	0.167	0.164	0.18	0.178	0.189	0.19	0.223	0.208	0.242	0.238	0.265	0.264		94.7778	94.7778	90.8889	89.2222	98.1111	97	103.111	103.667	122	113.667	132.556	130.333	145.333	144.778		1314	8.88889	3.88889	6.11111	5.55556	13.3333	10.5556	16.6667	19.4444	29.4444	23.8889	28.8889	24.4444	21.1111	22.2222
1323	0.174	0.174	0.167	0.164	0.181	0.178	0.189	0.184	0.219	0.208	0.243	0.238	0.267	0.264		94.7778	94.7778	90.8889	89.2222	98.6667	97	103.111	100.333	119.778	113.667	133.111	130.333	146.444	144.778		1323	8.88889	3.88889	6.11111	5.55556	13.8889	10.5556	16.6667	16.1111	27.2222	23.8889	29.4444	24.4444	22.2222	22.2222
1332	0.174	0.174	0.167	0.164	0.182	0.178	0.189	0.184	0.221	0.208	0.243	0.238	0.268	0.265		94.7778	94.7778	90.8889	89.2222	99.2222	97	103.111	100.333	120.889	113.667	133.111	130.333	147	145.333		1332	8.88889	3.88889	6.11111	5.55556	14.4444	10.5556	16.6667	16.1111	28.3333	23.8889	29.4444	24.4444	22.7778	22.7778
1341	0.175	0.174	0.167	0.164	0.182	0.178	0.19	0.184	0.225	0.209	0.243	0.238	0.269	0.265		95.3333	94.7778	90.8889	89.2222	99.2222	97	103.667	100.333	123.111	114.222	133.111	130.333	147.556	145.333		1341	9.44444	3.88889	6.11111	5.55556	14.4444	10.5556	17.2222	16.1111	30.5556	24.4444	29.4444	24.4444	23.3333	22.7778
1350	0.175	0.174	0.167	0.164	0.182	0.178	0.19	0.186	0.226	0.209	0.243	0.238	0.269	0.265		95.3333	94.7778	90.8889	89.2222	99.2222	97	103.667	101.444	123.667	114.222	133.111	130.333	147.556	145.333		1350	9.44444	3.88889	6.11111	5.55556	14.4444	10.5556	17.2222	17.2222	31.1111	24.4444	29.4444	24.4444	23.3333	22.7778
1359	0.175	0.174	0.167	0.164	0.182	0.178	0.191	0.186	0.224	0.209	0.243	0.238	0.268	0.265		95.3333	94.7778	90.8889	89.2222	99.2222	97	104.222	101.444	122.556	114.222	133.111	130.333	147	145.333		1359	9.44444	3.88889	6.11111	5.55556	14.4444	10.5556	17.7778	17.2222	30	24.4444	29.4444	24.4444	22.7778	22.7778
1368	0.175	0.174	0.167	0.164	0.182	0.178	0.191	0.187	0.223	0.21	0.244	0.239	0.268	0.265		95.3333	94.7778	90.8889	89.2222	99.2222	97	104.222	102	122	114.778	133.667	130.889	147	145.333		1368	9.44444	3.88889	6.11111	5.55556	14.4444	10.5556	17.7778	17.7778	29.4444	25	30	25	22.7778	22.7778
1377	0.175	0.174	0.167	0.164	0.182	0.178	0.191	0.188	0.223	0.21	0.244	0.239	0.267	0.265		95.3333	94.7778	90.8889	89.2222	99.2222	97	104.222	102.556	122	114.778	133.667	130.889	146.444	145.333		1377	9.44444	3.88889	6.11111	5.55556	14.4444	10.5556	17.7778	18.3333	29.4444	25	30	25	22.2222	22.7778
1386	0.176	0.175	0.167	0.164	0.182	0.179	0.192	0.19	0.224	0.21	0.244	0.239	0.267	0.266		95.8889	95.3333	90.8889	89.2222	99.2222	97.5556	104.778	103.667	122.556	114.778	133.667	130.889	146.444	145.889		1386	10	4.44444	6.11111	5.55556	14.4444	11.1111	18.3333	19.4444	30	25	30	25	22.2222	23.3333
1395	0.176	0.175	0.167	0.164	0.182	0.178	0.192	0.192	0.225	0.21	0.244	0.239	0.268	0.266		95.8889	95.3333	90.8889	89.2222	99.2222	97	104.778	104.778	123.111	114.778	133.667	130.889	147	145.889		1395	10	4.44444	6.11111	5.55556	14.4444	10.5556	18.3333	20.5556	30.5556	25	30	25	22.7778	23.3333
1404	0.176	0.175	0.167	0.164	0.181	0.179	0.192	0.195	0.226	0.21	0.244	0.239	0.268	0.266		95.8889	95.3333	90.8889	89.2222	98.6667	97.5556	104.778	106.444	123.667	114.778	133.667	130.889	147	145.889		1404	10	4.44444	6.11111	5.55556	13.8889	11.1111	18.3333	22.2222	31.1111	25	30	25	22.7778	23.3333
1413	0.176	0.175	0.167	0.164	0.181	0.179	0.192	0.198	0.228	0.21	0.245	0.239	0.268	0.266		95.8889	95.3333	90.8889	89.2222	98.6667	97.5556	104.778	108.111	124.778	114.778	134.222	130.889	147	145.889		1413	10	4.44444	6.11111	5.55556	13.8889	11.1111	18.3333	23.8889	32.2222	25	30.5556	25	22.7778	23.3333
1422	0.176	0.176	0.167	0.164	0.181	0.179	0.192	0.198	0.227	0.21	0.245	0.24	0.268	0.266		95.8889	95.8889	90.8889	89.2222	98.6667	97.5556	104.778	108.111	124.222	114.778	134.222	131.444	147	145.889		1422	10	5	6.11111	5.55556	13.8889	11.1111	18.3333	23.8889	31.6667	25	30.5556	25.5556	22.7778	23.3333
1431	0.177	0.176	0.167	0.164	0.181	0.179	0.192	0.196	0.224	0.21	0.245	0.24	0.269	0.266		96.4444	95.8889	90.8889	89.2222	98.6667	97.5556	104.778	107	122.556	114.778	134.222	131.444	147.556	145.889		1431	10.5556	5	6.11111	5.55556	13.8889	11.1111	18.3333	22.7778	30	25	30.5556	25.5556	23.3333	23.3333
1440	0.177	0.176	0.167	0.164	0.181	0.179	0.192	0.196	0.22	0.21	0.245	0.24	0.268	0.266		96.4444	95.8889	90.8889	89.2222	98.6667	97.5556	104.778	107	120.333	114.778	134.222	131.444	147	145.889		1440	10.5556	5	6.11111	5.55556	13.8889	11.1111	18.3333	22.7778	27.7778	25	30.5556	25.5556	22.7778	23.3333
1449	0.177	0.177	0.167	0.164	0.181	0.179	0.192	0.198	0.222	0.21	0.245	0.24	0.269	0.266		96.4444	96.4444	90.8889	89.2222	98.6667	97.5556	104.778	108.111	121.444	114.778	134.222	131.444	147.556	145.889		1449	10.5556	5.55556	6.11111	5.55556	13.8889	11.1111	18.3333	23.8889	28.8889	25	30.5556	25.5556	23.3333	23.3333
1458	0.178	0.177	0.167	0.164	0.18	0.179	0.192	0.2	0.226	0.21	0.246	0.24	0.268	0.266		97	96.4444	90.8889	89.2222	98.1111	97.5556	104.778	109.222	123.667	114.778	134.778	131.444	147	145.889		1458	11.1111	5.55556	6.11111	5.55556	13.3333	11.1111	18.3333	25	31.1111	25	31.1111	25.5556	22.7778	23.3333
1467	0.178	0.177	0.167	0.164	0.18	0.179	0.192	0.201	0.228	0.21	0.246	0.241	0.269	0.266		97	96.4444	90.8889	89.2222	98.1111	97.5556	104.778	109.778	124.778	114.778	134.778	132	147.556	145.889		1467	11.1111	5.55556	6.11111	5.55556	13.3333	11.1111	18.3333	25.5556	32.2222	25	31.1111	26.1111	23.3333	23.3333
1476	0.179	0.177	0.167	0.164	0.18	0.179	0.192	0.201	0.227	0.21	0.246	0.241	0.269	0.266		97.5556	96.4444	90.8889	89.2222	98.1111	97.5556	104.778	109.778	124.222	114.778	134.778	132	147.556	145.889		1476	11.6667	5.55556	6.11111	5.55556	13.3333	11.1111	18.3333	25.5556	31.6667	25	31.1111	26.1111	23.3333	23.3333
1485	0.179	0.177	0.167	0.164	0.18	0.179	0.192	0.196	0.226	0.211	0.246	0.241	0.268	0.266		97.5556	96.4444	90.8889	89.2222	98.1111	97.5556	104.778	107	123.667	115.333	134.778	132	147	145.889		1485	11.6667	5.55556	6.11111	5.55556	13.3333	11.1111	18.3333	22.7778	31.1111	25.5556	31.1111	26.1111	22.7778	23.3333
1494	0.179	0.176	0.167	0.164	0.18	0.179	0.192	0.189	0.225	0.211	0.246	0.241	0.268	0.267		97.5556	95.8889	90.8889	89.2222	98.1111	97.5556	104.778	103.111	123.111	115.333	134.778	132	147	146.444		1494	11.6667	5	6.11111	5.55556	13.3333	11.1111	18.3333	18.8889	30.5556	25.5556	31.1111	26.1111	22.7778	23.8889
1503	0.179	0.177	0.167	0.164	0.181	0.179	0.193	0.186	0.226	0.211	0.247	0.241	0.268	0.267		97.5556	96.4444	90.8889	89.2222	98.6667	97.5556	105.333	101.444	123.667	115.333	135.333	132	147	146.444		1503	11.6667	5.55556	6.11111	5.55556	13.8889	11.1111	18.8889	17.2222	31.1111	25.5556	31.6667	26.1111	22.7778	23.8889
1512	0.179	0.176	0.167	0.164	0.181	0.179	0.193	0.186	0.227	0.212	0.247	0.241	0.268	0.267		97.5556	95.8889	90.8889	89.2222	98.6667	97.5556	105.333	101.444	124.222	115.889	135.333	132	147	146.444		1512	11.6667	5	6.11111	5.55556	13.8889	11.1111	18.8889	17.2222	31.6667	26.1111	31.6667	26.1111	22.7778	23.8889
1521	0.178	0.176	0.167	0.164	0.181	0.179	0.193	0.186	0.227	0.212	0.247	0.241	0.268	0.268		97	95.8889	90.8889	89.2222	98.6667	97.5556	105.333	101.444	124.222	115.889	135.333	132	147	147		1521	11.1111	5	6.11111	5.55556	13.8889	11.1111	18.8889	17.2222	31.6667	26.1111	31.6667	26.1111	22.7778	24.4444
1530	0.178	0.177	0.167	0.164	0.181	0.179	0.193	0.187	0.228	0.212	0.247	0.241	0.268	0.268		97	96.4444	90.8889	89.2222	98.6667	97.5556	105.333	102	124.778	115.889	135.333	132	147	147		1530	11.1111	5.55556	6.11111	5.55556	13.8889	11.1111	18.8889	17.7778	32.2222	26.1111	31.6667	26.1111	22.7778	24.4444
1539	0.177	0.176	0.167	0.164	0.18	0.179	0.193	0.188	0.229	0.212	0.247	0.241	0.268	0.268		96.4444	95.8889	90.8889	89.2222	98.1111	97.5556	105.333	102.556	125.333	115.889	135.333	132	147	147		1539	10.5556	5	6.11111	5.55556	13.3333	11.1111	18.8889	18.3333	32.7778	26.1111	31.6667	26.1111	22.7778	24.4444
1548	0.176	0.177	0.167	0.164	0.179	0.179	0.194	0.189	0.229	0.212	0.247	0.242	0.268	0.268		95.8889	96.4444	90.8889	89.2222	97.5556	97.5556	105.889	103.111	125.333	115.889	135.333	132.556	147	147		1548	10	5.55556	6.11111	5.55556	12.7778	11.1111	19.4444	18.8889	32.7778	26.1111	31.6667	26.6667	22.7778	24.4444
1557	0.176	0.176	0.167	0.164	0.178	0.179	0.194	0.19	0.224	0.213	0.247	0.242	0.268	0.268		95.8889	95.8889	90.8889	89.2222	97	97.5556	105.889	103.667	122.556	116.444	135.333	132.556	147	147		1557	10	5	6.11111	5.55556	12.2222	11.1111	19.4444	19.4444	30	26.6667	31.6667	26.6667	22.7778	24.4444
1566	0.176	0.176	0.167	0.164	0.178	0.179	0.194	0.191	0.223	0.213	0.248	0.242	0.268	0.268		95.8889	95.8889	90.8889	89.2222	97	97.5556	105.889	104.222	122	116.444	135.889	132.556	147	147		1566	10	5	6.11111	5.55556	12.2222	11.1111	19.4444	20	29.4444	26.6667	32.2222	26.6667	22.7778	24.4444
1575	0.175	0.176	0.167	0.164	0.177	0.179	0.194	0.193	0.226	0.213	0.248	0.242	0.269	0.268		95.3333	95.8889	90.8889	89.2222	96.4444	97.5556	105.889	105.333	123.667	116.444	135.889	132.556	147.556	147		1575	9.44444	5	6.11111	5.55556	11.6667	11.1111	19.4444	21.1111	31.1111	26.6667	32.2222	26.6667	23.3333	24.4444
1584	0.175	0.176	0.167	0.164	0.177	0.179	0.194	0.196	0.229	0.213	0.248	0.242	0.269	0.269		95.3333	95.8889	90.8889	89.2222	96.4444	97.5556	105.889	107	125.333	116.444	135.889	132.556	147.556	147.556		1584	9.44444	5	6.11111	5.55556	11.6667	11.1111	19.4444	22.7778	32.7778	26.6667	32.2222	26.6667	23.3333	25
1593	0.175	0.176	0.167	0.164	0.177	0.18	0.194	0.199	0.23	0.213	0.248	0.242	0.269	0.269		95.3333	95.8889	90.8889	89.2222	96.4444	98.1111	105.889	108.667	125.889	116.444	135.889	132.556	147.556	147.556		1593	9.44444	5	6.11111	5.55556	11.6667	11.6667	19.4444	24.4444	33.3333	26.6667	32.2222	26.6667	23.3333	25
1602	0.174	0.176	0.167	0.164	0.177	0.179	0.194	0.2	0.228	0.213	0.248	0.242	0.268	0.269		94.7778	95.8889	90.8889	89.2222	96.4444	97.5556	105.889	109.222	124.778	116.444	135.889	132.556	147	147.556		1602	8.88889	5	6.11111	5.55556	11.6667	11.1111	19.4444	25	32.2222	26.6667	32.2222	26.6667	22.7778	25
1611	0.174	0.176	0.167	0.164	0.177	0.179	0.194	0.198	0.227	0.213	0.248	0.242	0.268	0.269		94.7778	95.8889	90.8889	89.2222	96.4444	97.5556	105.889	108.111	124.222	116.444	135.889	132.556	147	147.556		1611	8.88889	5	6.11111	5.55556	11.6667	11.1111	19.4444	23.8889	31.6667	26.6667	32.2222	26.6667	22.7778	25
1620	0.174	0.176	0.167	0.164	0.177	0.179	0.194	0.198	0.227	0.212	0.249	0.243	0.268	0.269		94.7778	95.8889	90.8889	89.2222	96.4444	97.5556	105.889	108.111	124.222	115.889	136.444	133.111	147	147.556		1620	8.88889	5	6.11111	5.55556	11.6667	11.1111	19.4444	23.8889	31.6667	26.1111	32.7778	27.2222	22.7778	25
1629	0.175	0.175	0.167	0.164	0.177	0.18	0.194	0.2	0.227	0.212	0.249	0.243	0.268	0.269		95.3333	95.3333	90.8889	89.2222	96.4444	98.1111	105.889	109.222	124.222	115.889	136.444	133.111	147	147.556		1629	9.44444	4.44444	6.11111	5.55556	11.6667	11.6667	19.4444	25	31.6667	26.1111	32.7778	27.2222	22.7778	25
1638	0.175	0.175	0.167	0.164	0.177	0.18	0.194	0.201	0.227	0.212	0.249	0.243	0.268	0.27		95.3333	95.3333	90.8889	89.2222	96.4444	98.1111	105.889	109.778	124.222	115.889	136.444	133.111	147	148.111		1638	9.44444	4.44444	6.11111	5.55556	11.6667	11.6667	19.4444	25.5556	31.6667	26.1111	32.7778	27.2222	22.7778	25.5556
1647	0.175	0.175	0.167	0.164	0.177	0.18	0.194	0.203	0.227	0.213	0.249	0.243	0.269	0.27		95.3333	95.3333	90.8889	89.2222	96.4444	98.1111	105.889	110.889	124.222	116.444	136.444	133.111	147.556	148.111		1647	9.44444	4.44444	6.11111	5.55556	11.6667	11.6667	19.4444	26.6667	31.6667	26.6667	32.7778	27.2222	23.3333	25.5556
1656	0.175	0.175	0.167	0.164	0.177	0.18	0.194	0.203	0.23	0.213	0.249	0.243	0.269	0.27		95.3333	95.3333	90.8889	89.2222	96.4444	98.1111	105.889	110.889	125.889	116.444	136.444	133.111	147.556	148.111		1656	9.44444	4.44444	6.11111	5.55556	11.6667	11.6667	19.4444	26.6667	33.3333	26.6667	32.7778	27.2222	23.3333	25.5556
1665	0.175	0.175	0.167	0.164	0.177	0.18	0.194	0.2	0.231	0.213	0.249	0.243	0.269	0.27		95.3333	95.3333	90.8889	89.2222	96.4444	98.1111	105.889	109.222	126.444	116.444	136.444	133.111	147.556	148.111		1665	9.44444	4.44444	6.11111	5.55556	11.6667	11.6667	19.4444	25	33.8889	26.6667	32.7778	27.2222	23.3333	25.5556
1674	0.176	0.174	0.167	0.164	0.177	0.18	0.194	0.193	0.226	0.214	0.25	0.243	0.269	0.27		95.8889	94.7778	90.8889	89.2222	96.4444	98.1111	105.889	105.333	123.667	117	137	133.111	147.556	148.111		1674	10	3.88889	6.11111	5.55556	11.6667	11.6667	19.4444	21.1111	31.1111	27.2222	33.3333	27.2222	23.3333	25.5556
1683	0.176	0.174	0.167	0.164	0.178	0.18	0.195	0.188	0.224	0.214	0.25	0.244	0.269	0.27		95.8889	94.7778	90.8889	89.2222	97	98.1111	106.444	102.556	122.556	117	137	133.667	147.556	148.111		1683	10	3.88889	6.11111	5.55556	12.2222	11.6667	20	18.3333	30	27.2222	33.3333	27.7778	23.3333	25.5556
1692	0.176	0.174	0.167	0.164	0.178	0.18	0.195	0.187	0.228	0.214	0.25	0.244	0.269	0.27		95.8889	94.7778	90.8889	89.2222	97	98.1111	106.444	102	124.778	117	137	133.667	147.556	148.111		1692	10	3.88889	6.11111	5.55556	12.2222	11.6667	20	17.7778	32.2222	27.2222	33.3333	27.7778	23.3333	25.5556
1701	0.177	0.174	0.167	0.164	0.178	0.18	0.195	0.187	0.231	0.214	0.25	0.244	0.27	0.27		96.4444	94.7778	90.8889	89.2222	97	98.1111	106.444	102	126.444	117	137	133.667	148.111	148.111		1701	10.5556	3.88889	6.11111	5.55556	12.2222	11.6667	20	17.7778	33.8889	27.2222	33.3333	27.7778	23.8889	25.5556
1710	0.177	0.174	0.167	0.164	0.179	0.18	0.195	0.188	0.231	0.214	0.25	0.244	0.27	0.27		96.4444	94.7778	90.8889	89.2222	97.5556	98.1111	106.444	102.556	126.444	117	137	133.667	148.111	148.111		1710	10.5556	3.88889	6.11111	5.55556	12.7778	11.6667	20	18.3333	33.8889	27.2222	33.3333	27.7778	23.8889	25.5556
1719	0.176	0.174	0.167	0.164	0.18	0.18	0.195	0.189	0.229	0.215	0.25	0.244	0.27	0.27		95.8889	94.7778	90.8889	89.2222	98.1111	98.1111	106.444	103.111	125.333	117.556	137	133.667	148.111	148.111		1719	10	3.88889	6.11111	5.55556	13.3333	11.6667	20	18.8889	32.7778	27.7778	33.3333	27.7778	23.8889	25.5556
1728	0.176	0.174	0.167	0.164	0.181	0.18	0.195	0.19	0.228	0.215	0.251	0.244	0.27	0.27		95.8889	94.7778	90.8889	89.2222	98.6667	98.1111	106.444	103.667	124.778	117.556	137.556	133.667	148.111	148.111		1728	10	3.88889	6.11111	5.55556	13.8889	11.6667	20	19.4444	32.2222	27.7778	33.8889	27.7778	23.8889	25.5556
1737	0.176	0.174	0.167	0.164	0.183	0.18	0.195	0.191	0.228	0.215	0.251	0.244	0.27	0.271		95.8889	94.7778	90.8889	89.2222	99.7778	98.1111	106.444	104.222	124.778	117.556	137.556	133.667	148.111	148.667		1737	10	3.88889	6.11111	5.55556	15	11.6667	20	20	32.2222	27.7778	33.8889	27.7778	23.8889	26.1111
1746	0.176	0.175	0.167	0.164	0.183	0.18	0.195	0.192	0.229	0.215	0.251	0.245	0.271	0.271		95.8889	95.3333	90.8889	89.2222	99.7778	98.1111	106.444	104.778	125.333	117.556	137.556	134.222	148.667	148.667		1746	10	4.44444	6.11111	5.55556	15	11.6667	20	20.5556	32.7778	27.7778	33.8889	28.3333	24.4444	26.1111
1755	0.176	0.175	0.167	0.164	0.184	0.18	0.195	0.194	0.23	0.215	0.251	0.245	0.271	0.271		95.8889	95.3333	90.8889	89.2222	100.333	98.1111	106.444	105.889	125.889	117.556	137.556	134.222	148.667	148.667		1755	10	4.44444	6.11111	5.55556	15.5556	11.6667	20	21.6667	33.3333	27.7778	33.8889	28.3333	24.4444	26.1111
1764	0.176	0.176	0.167	0.164	0.184	0.18	0.195	0.196	0.232	0.215	0.251	0.245	0.271	0.271		95.8889	95.8889	90.8889	89.2222	100.333	98.1111	106.444	107	127	117.556	137.556	134.222	148.667	148.667		1764	10	5	6.11111	5.55556	15.5556	11.6667	20	22.7778	34.4444	27.7778	33.8889	28.3333	24.4444	26.1111
1773	0.176	0.176	0.167	0.164	0.184	0.18	0.195	0.198	0.233	0.215	0.251	0.245	0.271	0.271		95.8889	95.8889	90.8889	89.2222	100.333	98.1111	106.444	108.111	127.556	117.556	137.556	134.222	148.667	148.667		1773	10	5	6.11111	5.55556	15.5556	11.6667	20	23.8889	35	27.7778	33.8889	28.3333	24.4444	26.1111
1782	0.177	0.176	0.167	0.164	0.184	0.18	0.195	0.201	0.23	0.215	0.251	0.245	0.272	0.271		96.4444	95.8889	90.8889	89.2222	100.333	98.1111	106.444	109.778	125.889	117.556	137.556	134.222	149.222	148.667		1782	10.5556	5	6.11111	5.55556	15.5556	11.6667	20	25.5556	33.3333	27.7778	33.8889	28.3333	25	26.1111
1791	0.177	0.175	0.167	0.164	0.184	0.18	0.195	0.201	0.226	0.215	0.252	0.245	0.272	0.271		96.4444	95.3333	90.8889	89.2222	100.333	98.1111	106.444	109.778	123.667	117.556	138.111	134.222	149.222	148.667		1791	10.5556	4.44444	6.11111	5.55556	15.5556	11.6667	20	25.5556	31.1111	27.7778	34.4444	28.3333	25	26.1111
1800	0.176	0.176	0.167	0.164	0.184	0.18	0.195	0.199	0.227	0.215	0.252	0.245	0.273	0.271		95.8889	95.8889	90.8889	89.2222	100.333	98.1111	106.444	108.667	124.222	117.556	138.111	134.222	149.778	148.667		1800	10	5	6.11111	5.55556	15.5556	11.6667	20	24.4444	31.6667	27.7778	34.4444	28.3333	25.5556	26.1111
1809	0.176	0.176	0.167	0.164	0.184	0.18	0.195	0.201	0.231	0.215	0.252	0.245	0.273	0.271		95.8889	95.8889	90.8889	89.2222	100.333	98.1111	106.444	109.778	126.444	117.556	138.111	134.222	149.778	148.667		1809	10	5	6.11111	5.55556	15.5556	11.6667	20	25.5556	33.8889	27.7778	34.4444	28.3333	25.5556	26.1111
1818	0.176	0.176	0.167	0.164	0.183	0.18	0.196	0.202	0.233	0.215	0.252	0.246	0.272	0.271		95.8889	95.8889	90.8889	89.2222	99.7778	98.1111	107	110.333	127.556	117.556	138.111	134.778	149.222	148.667		1818	10	5	6.11111	5.55556	15	11.6667	20.5556	26.1111	35	27.7778	34.4444	28.8889	25	26.1111
1827	0.176	0.176	0.167	0.164	0.184	0.18	0.196	0.203	0.232	0.215	0.252	0.246	0.274	0.271		95.8889	95.8889	90.8889	89.2222	100.333	98.1111	107	110.889	127	117.556	138.111	134.778	150.333	148.667		1827	10	5	6.11111	5.55556	15.5556	11.6667	20.5556	26.6667	34.4444	27.7778	34.4444	28.8889	26.1111	26.1111
1836	0.176	0.176	0.167	0.164	0.184	0.18	0.196	0.204	0.23	0.215	0.252	0.246	0.276	0.271		95.8889	95.8889	90.8889	89.2222	100.333	98.1111	107	111.444	125.889	117.556	138.111	134.778	151.444	148.667		1836	10	5	6.11111	5.55556	15.5556	11.6667	20.5556	27.2222	33.3333	27.7778	34.4444	28.8889	27.2222	26.1111
1845	0.175	0.175	0.167	0.164	0.183	0.18	0.196	0.204	0.23	0.216	0.252	0.246	0.276	0.272		95.3333	95.3333	90.8889	89.2222	99.7778	98.1111	107	111.444	125.889	118.111	138.111	134.778	151.444	149.222		1845	9.44444	4.44444	6.11111	5.55556	15	11.6667	20.5556	27.2222	33.3333	28.3333	34.4444	28.8889	27.2222	26.6667
1854	0.176	0.176	0.167	0.164	0.183	0.18	0.196	0.2	0.23	0.216	0.253	0.246	0.275	0.272		95.8889	95.8889	90.8889	89.2222	99.7778	98.1111	107	109.222	125.889	118.111	138.667	134.778	150.889	149.222		1854	10	5	6.11111	5.55556	15	11.6667	20.5556	25	33.3333	28.3333	35	28.8889	26.6667	26.6667
1863	0.176	0.176	0.167	0.164	0.183	0.18	0.196	0.193	0.231	0.216	0.253	0.246	0.274	0.272		95.8889	95.8889	90.8889	89.2222	99.7778	98.1111	107	105.333	126.444	118.111	138.667	134.778	150.333	149.222		1863	10	5	6.11111	5.55556	15	11.6667	20.5556	21.1111	33.8889	28.3333	35	28.8889	26.1111	26.6667
1872	0.175	0.176	0.167	0.164	0.183	0.18	0.196	0.189	0.233	0.216	0.253	0.246	0.274	0.272		95.3333	95.8889	90.8889	89.2222	99.7778	98.1111	107	103.111	127.556	118.111	138.667	134.778	150.333	149.222		1872	9.44444	5	6.11111	5.55556	15	11.6667	20.5556	18.8889	35	28.3333	35	28.8889	26.1111	26.6667
1881	0.175	0.176	0.167	0.164	0.183	0.18	0.196	0.188	0.234	0.216	0.253	0.246	0.273	0.272		95.3333	95.8889	90.8889	89.2222	99.7778	98.1111	107	102.556	128.111	118.111	138.667	134.778	149.778	149.222		1881	9.44444	5	6.11111	5.55556	15	11.6667	20.5556	18.3333	35.5556	28.3333	35	28.8889	25.5556	26.6667
1890	0.175	0.176	0.167	0.164	0.183	0.18	0.196	0.188	0.234	0.216	0.253	0.246	0.274	0.272		95.3333	95.8889	90.8889	89.2222	99.7778	98.1111	107	102.556	128.111	118.111	138.667	134.778	150.333	149.222		1890	9.44444	5	6.11111	5.55556	15	11.6667	20.5556	18.3333	35.5556	28.3333	35	28.8889	26.1111	26.6667
1899	0.172	0.164	0.164	0.167	0.183	0.187	0.194	0.203	0.226	0.225	0.252	0.248	0.274	0.273		93.6667	89.2222	89.2222	90.8889	99.7778	102	105.889	110.889	123.667	123.111	138.111	135.889	150.333	149.778		1899	7.77778	-1.66667	4.44444	7.22222	15	15.5556	19.4444	26.6667	31.1111	33.3333	34.4444	30	26.1111	27.2222
1908	0.171	0.164	0.164	0.167	0.183	0.187	0.194	0.203	0.226	0.225	0.252	0.248	0.274	0.273		93.1111	89.2222	89.2222	90.8889	99.7778	102	105.889	110.889	123.667	123.111	138.111	135.889	150.333	149.778		1908	7.22222	-1.66667	4.44444	7.22222	15	15.5556	19.4444	26.6667	31.1111	33.3333	34.4444	30	26.1111	27.2222
1917	0.172	0.164	0.164	0.167	0.183	0.187	0.194	0.203	0.227	0.226	0.252	0.248	0.274	0.273		93.6667	89.2222	89.2222	90.8889	99.7778	102	105.889	110.889	124.222	123.667	138.111	135.889	150.333	149.778		1917	7.77778	-1.66667	4.44444	7.22222	15	15.5556	19.4444	26.6667	31.6667	33.8889	34.4444	30	26.1111	27.2222
1926	0.171	0.164	0.164	0.167	0.183	0.187	0.194	0.203	0.227	0.226	0.252	0.248	0.274	0.273		93.1111	89.2222	89.2222	90.8889	99.7778	102	105.889	110.889	124.222	123.667	138.111	135.889	150.333	149.778		1926	7.22222	-1.66667	4.44444	7.22222	15	15.5556	19.4444	26.6667	31.6667	33.8889	34.4444	30	26.1111	27.2222
1935	0.171	0.164	0.164	0.167	0.183	0.187	0.194	0.203	0.227	0.227	0.252	0.249	0.274	0.273		93.1111	89.2222	89.2222	90.8889	99.7778	102	105.889	110.889	124.222	124.222	138.111	136.444	150.333	149.778		1935	7.22222	-1.66667	4.44444	7.22222	15	15.5556	19.4444	26.6667	31.6667	34.4444	34.4444	30.5556	26.1111	27.2222
1944	0.171	0.164	0.164	0.167	0.183	0.187	0.195	0.204	0.227	0.228	0.252	0.248	0.274	0.274		93.1111	89.2222	89.2222	90.8889	99.7778	102	106.444	111.444	124.222	124.778	138.111	135.889	150.333	150.333		1944	7.22222	-1.66667	4.44444	7.22222	15	15.5556	20	27.2222	31.6667	35	34.4444	30	26.1111	27.7778
1953	0.172	0.164	0.164	0.167	0.183	0.187	0.194	0.204	0.227	0.229	0.253	0.248	0.274	0.274		93.6667	89.2222	89.2222	90.8889	99.7778	102	105.889	111.444	124.222	125.333	138.667	135.889	150.333	150.333		1953	7.77778	-1.66667	4.44444	7.22222	15	15.5556	19.4444	27.2222	31.6667	35.5556	35	30	26.1111	27.7778
1962	0.171	0.164	0.164	0.167	0.183	0.187	0.195	0.204	0.227	0.23	0.253	0.249	0.274	0.274		93.1111	89.2222	89.2222	90.8889	99.7778	102	106.444	111.444	124.222	125.889	138.667	136.444	150.333	150.333		1962	7.22222	-1.66667	4.44444	7.22222	15	15.5556	20	27.2222	31.6667	36.1111	35	30.5556	26.1111	27.7778
1971	0.171	0.164	0.164	0.167	0.183	0.187	0.195	0.204	0.228	0.229	0.253	0.249	0.274	0.274		93.1111	89.2222	89.2222	90.8889	99.7778	102	106.444	111.444	124.778	125.333	138.667	136.444	150.333	150.333		1971	7.22222	-1.66667	4.44444	7.22222	15	15.5556	20	27.2222	32.2222	35.5556	35	30.5556	26.1111	27.7778
1980	0.171	0.164	0.164	0.167	0.183	0.187	0.195	0.204	0.227	0.228	0.253	0.249	0.274	0.273		93.1111	89.2222	89.2222	90.8889	99.7778	102	106.444	111.444	124.222	124.778	138.667	136.444	150.333	149.778		1980	7.22222	-1.66667	4.44444	7.22222	15	15.5556	20	27.2222	31.6667	35	35	30.5556	26.1111	27.2222
1989	0.171	0.163	0.164	0.167	0.183	0.187	0.195	0.204	0.227	0.227	0.253	0.249	0.274	0.273		93.1111	88.6667	89.2222	90.8889	99.7778	102	106.444	111.444	124.222	124.222	138.667	136.444	150.333	149.778		1989	7.22222	-2.22222	4.44444	7.22222	15	15.5556	20	27.2222	31.6667	34.4444	35	30.5556	26.1111	27.2222
1998	0.171	0.163	0.164	0.167	0.183	0.187	0.195	0.204	0.228	0.226	0.253	0.249	0.274	0.273		93.1111	88.6667	89.2222	90.8889	99.7778	102	106.444	111.444	124.778	123.667	138.667	136.444	150.333	149.778		1998	7.22222	-2.22222	4.44444	7.22222	15	15.5556	20	27.2222	32.2222	33.8889	35	30.5556	26.1111	27.2222
2007	0.171	0.163	0.164	0.167	0.183	0.187	0.195	0.204	0.228	0.227	0.253	0.249	0.275	0.273		93.1111	88.6667	89.2222	90.8889	99.7778	102	106.444	111.444	124.778	124.222	138.667	136.444	150.889	149.778		2007	7.22222	-2.22222	4.44444	7.22222	15	15.5556	20	27.2222	32.2222	34.4444	35	30.5556	26.6667	27.2222
2016	0.171	0.164	0.164	0.167	0.183	0.187																									2016
[truncated: 10 more columns]

## Sheet: pS289_1
	Extracted															Absolute																same Level																Slopes
Time	Ctrl	Ctrl	10µM	10µM	50µM	50µM	100µM	100µM	250µM	250µM	500µM	500µM	750µM	750µM		Ctrl	Ctrl	10µM	10µM	50µM	50µM	100µM	100µM	250µM	250µM	500µM	500µM	750µM	750µM		Seconds	Ctrl	Ctrl	10µM	10µM	50µM	50µM	100µM	100µM	250µM	250µM	500µM	500µM	750µM	750µM			10µM	10µM
0	0.19	0.186	0.171	0.171	0.172	0.17	0.17	0.168	0.178	0.195	0.482	0.202	0.252	0.246		103.667	101.444	93.1111	93.1111	93.6667	92.5556	92.5556	91.4444	97	106.444	265.889	110.333	138.111	134.778		0	0	0	0	0	0	0	0	0	0	0	0	0	0	0			0.0104914	0.0086005
9	0.192	0.187	0.172	0.171	0.176	0.171	0.171	0.17	0.178	0.195	0.486	0.204	0.254	0.249		104.778	102	93.6667	93.1111	95.8889	93.1111	93.1111	92.5556	97	106.444	268.111	111.444	139.222	136.444		9	1.11111	0.555556	0.555556	0	2.22222	0.555556	0.555556	1.11111	0	0	2.22222	1.11111	1.11111	1.66667
18	0.192	0.189	0.172	0.171	0.176	0.171	0.171	0.17	0.179	0.196	0.492	0.206	0.257	0.25		104.778	103.111	93.6667	93.1111	95.8889	93.1111	93.1111	92.5556	97.5556	107	271.444	112.556	140.889	137		18	1.11111	1.66667	0.555556	0	2.22222	0.555556	0.555556	1.11111	0.555556	0.555556	5.55556	2.22222	2.77778	2.22222
27	0.192	0.191	0.172	0.172	0.175	0.171	0.171	0.171	0.18	0.197	0.493	0.207	0.26	0.251		104.778	104.222	93.6667	93.6667	95.3333	93.1111	93.1111	93.1111	98.1111	107.556	272	113.111	142.556	137.556		27	1.11111	2.77778	0.555556	0.555556	1.66667	0.555556	0.555556	1.66667	1.11111	1.11111	6.11111	2.77778	4.44444	2.77778
36	0.192	0.191	0.172	0.172	0.176	0.171	0.172	0.171	0.181	0.197	0.491	0.208	0.262	0.253		104.778	104.222	93.6667	93.6667	95.8889	93.1111	93.6667	93.1111	98.6667	107.556	270.889	113.667	143.667	138.667		36	1.11111	2.77778	0.555556	0.555556	2.22222	0.555556	1.11111	1.66667	1.66667	1.11111	5	3.33333	5.55556	3.88889
45	0.192	0.192	0.173	0.172	0.178	0.171	0.173	0.171	0.182	0.198	0.496	0.209	0.262	0.255		104.778	104.778	94.2222	93.6667	97	93.1111	94.2222	93.1111	99.2222	108.111	273.667	114.222	143.667	139.778		45	1.11111	3.33333	1.11111	0.555556	3.33333	0.555556	1.66667	1.66667	2.22222	1.66667	7.77778	3.88889	5.55556	5
54	0.192	0.191	0.173	0.172	0.179	0.171	0.173	0.171	0.183	0.199	0.496	0.21	0.263	0.256		104.778	104.222	94.2222	93.6667	97.5556	93.1111	94.2222	93.1111	99.7778	108.667	273.667	114.778	144.222	140.333		54	1.11111	2.77778	1.11111	0.555556	3.88889	0.555556	1.66667	1.66667	2.77778	2.22222	7.77778	4.44444	6.11111	5.55556
63	0.192	0.19	0.173	0.172	0.18	0.172	0.173	0.172	0.184	0.2	0.498	0.211	0.264	0.256		104.778	103.667	94.2222	93.6667	98.1111	93.6667	94.2222	93.6667	100.333	109.222	274.778	115.333	144.778	140.333		63	1.11111	2.22222	1.11111	0.555556	4.44444	1.11111	1.66667	2.22222	3.33333	2.77778	8.88889	5	6.66667	5.55556
72	0.191	0.189	0.173	0.172	0.181	0.172	0.174	0.172	0.184	0.201	0.499	0.212	0.265	0.256		104.222	103.111	94.2222	93.6667	98.6667	93.6667	94.7778	93.6667	100.333	109.778	275.333	115.889	145.333	140.333		72	0.555556	1.66667	1.11111	0.555556	5	1.11111	2.22222	2.22222	3.33333	3.33333	9.44444	5.55556	7.22222	5.55556
81	0.191	0.188	0.173	0.172	0.181	0.172	0.175	0.173	0.185	0.202	0.502	0.213	0.266	0.257		104.222	102.556	94.2222	93.6667	98.6667	93.6667	95.3333	94.2222	100.889	110.333	277	116.444	145.889	140.889		81	0.555556	1.11111	1.11111	0.555556	5	1.11111	2.77778	2.77778	3.88889	3.88889	11.1111	6.11111	7.77778	6.11111
90	0.191	0.192	0.174	0.172	0.182	0.173	0.175	0.174	0.186	0.203	0.503	0.214	0.267	0.261		104.222	104.778	94.7778	93.6667	99.2222	94.2222	95.3333	94.7778	101.444	110.889	277.556	117	146.444	143.111		90	0.555556	3.33333	1.66667	0.555556	5.55556	1.66667	2.77778	3.33333	4.44444	4.44444	11.6667	6.66667	8.33333	8.33333
99	0.191	0.191	0.174	0.172	0.182	0.173	0.176	0.174	0.187	0.204	0.506	0.216	0.268	0.259		104.222	104.222	94.7778	93.6667	99.2222	94.2222	95.8889	94.7778	102	111.444	279.222	118.111	147	142		99	0.555556	2.77778	1.66667	0.555556	5.55556	1.66667	3.33333	3.33333	5	5	13.3333	7.77778	8.88889	7.22222
108	0.19	0.187	0.174	0.173	0.183	0.173	0.176	0.174	0.188	0.205	0.505	0.217	0.269	0.26		103.667	102	94.7778	94.2222	99.7778	94.2222	95.8889	94.7778	102.556	112	278.667	118.667	147.556	142.556		108	0	0.555556	1.66667	1.11111	6.11111	1.66667	3.33333	3.33333	5.55556	5.55556	12.7778	8.33333	9.44444	7.77778
117	0.19	0.187	0.174	0.173	0.183	0.174	0.177	0.175	0.189	0.206	0.507	0.218	0.269	0.261		103.667	102	94.7778	94.2222	99.7778	94.7778	96.4444	95.3333	103.111	112.556	279.778	119.222	147.556	143.111		117	0	0.555556	1.66667	1.11111	6.11111	2.22222	3.88889	3.88889	6.11111	6.11111	13.8889	8.88889	9.44444	8.33333
126	0.19	0.188	0.174	0.173	0.183	0.174	0.177	0.176	0.19	0.207	0.509	0.219	0.27	0.262		103.667	102.556	94.7778	94.2222	99.7778	94.7778	96.4444	95.8889	103.667	113.111	280.889	119.778	148.111	143.667		126	0	1.11111	1.66667	1.11111	6.11111	2.22222	3.88889	4.44444	6.66667	6.66667	15	9.44444	10	8.88889
135	0.19	0.188	0.174	0.173	0.183	0.173	0.178	0.176	0.191	0.208	0.509	0.221	0.271	0.263		103.667	102.556	94.7778	94.2222	99.7778	94.2222	97	95.8889	104.222	113.667	280.889	120.889	148.667	144.222		135	0	1.11111	1.66667	1.11111	6.11111	1.66667	4.44444	4.44444	7.22222	7.22222	15	10.5556	10.5556	9.44444
144	0.189	0.188	0.174	0.173	0.184	0.174	0.178	0.177	0.192	0.209	0.51	0.222	0.272	0.264		103.111	102.556	94.7778	94.2222	100.333	94.7778	97	96.4444	104.778	114.222	281.444	121.444	149.222	144.778		144	-0.555556	1.11111	1.66667	1.11111	6.66667	2.22222	4.44444	5	7.77778	7.77778	15.5556	11.1111	11.1111	10
153	0.189	0.188	0.175	0.173	0.184	0.175	0.179	0.177	0.193	0.209	0.511	0.223	0.273	0.266		103.111	102.556	95.3333	94.2222	100.333	95.3333	97.5556	96.4444	105.333	114.222	282	122	149.778	145.889		153	-0.555556	1.11111	2.22222	1.11111	6.66667	2.77778	5	5	8.33333	7.77778	16.1111	11.6667	11.6667	11.1111
162	0.189	0.188	0.175	0.174	0.184	0.175	0.179	0.178	0.194	0.21	0.513	0.224	0.273	0.267		103.111	102.556	95.3333	94.7778	100.333	95.3333	97.5556	97	105.889	114.778	283.111	122.556	149.778	146.444		162	-0.555556	1.11111	2.22222	1.66667	6.66667	2.77778	5	5.55556	8.88889	8.33333	17.2222	12.2222	11.6667	11.6667
171	0.189	0.189	0.175	0.174	0.185	0.176	0.18	0.178	0.195	0.211	0.514	0.225	0.275	0.269		103.111	103.111	95.3333	94.7778	100.889	95.8889	98.1111	97	106.444	115.333	283.667	123.111	150.889	147.556		171	-0.555556	1.66667	2.22222	1.66667	7.22222	3.33333	5.55556	5.55556	9.44444	8.88889	17.7778	12.7778	12.7778	12.7778
180	0.189	0.189	0.175	0.174	0.184	0.176	0.181	0.179	0.196	0.212	0.514	0.226	0.275	0.271		103.111	103.111	95.3333	94.7778	100.333	95.8889	98.6667	97.5556	107	115.889	283.667	123.667	150.889	148.667		180	-0.555556	1.66667	2.22222	1.66667	6.66667	3.33333	6.11111	6.11111	10	9.44444	17.7778	13.3333	12.7778	13.8889
189	0.189	0.189	0.175	0.174	0.185	0.177	0.181	0.179	0.197	0.213	0.514	0.227	0.276	0.274		103.111	103.111	95.3333	94.7778	100.889	96.4444	98.6667	97.5556	107.556	116.444	283.667	124.222	151.444	150.333		189	-0.555556	1.66667	2.22222	1.66667	7.22222	3.88889	6.11111	6.11111	10.5556	10	17.7778	13.8889	13.3333	15.5556
198	0.189	0.189	0.175	0.174	0.185	0.177	0.182	0.18	0.198	0.214	0.517	0.228	0.277	0.276		103.111	103.111	95.3333	94.7778	100.889	96.4444	99.2222	98.1111	108.111	117	285.333	124.778	152	151.444		198	-0.555556	1.66667	2.22222	1.66667	7.22222	3.88889	6.66667	6.66667	11.1111	10.5556	19.4444	14.4444	13.8889	16.6667
207	0.189	0.189	0.176	0.174	0.185	0.177	0.183	0.181	0.199	0.215	0.516	0.23	0.278	0.277		103.111	103.111	95.8889	94.7778	100.889	96.4444	99.7778	98.6667	108.667	117.556	284.778	125.889	152.556	152		207	-0.555556	1.66667	2.77778	1.66667	7.22222	3.88889	7.22222	7.22222	11.6667	11.1111	18.8889	15.5556	14.4444	17.2222
216	0.189	0.189	0.176	0.174	0.186	0.177	0.183	0.181	0.2	0.216	0.516	0.231	0.279	0.279		103.111	103.111	95.8889	94.7778	101.444	96.4444	99.7778	98.6667	109.222	118.111	284.778	126.444	153.111	153.111		216	-0.555556	1.66667	2.77778	1.66667	7.77778	3.88889	7.22222	7.22222	12.2222	11.6667	18.8889	16.1111	15	18.3333
225	0.19	0.19	0.176	0.175	0.187	0.177	0.184	0.182	0.2	0.217	0.518	0.232	0.28	0.278		103.667	103.667	95.8889	95.3333	102	96.4444	100.333	99.2222	109.222	118.667	285.889	127	153.667	152.556		225	0	2.22222	2.77778	2.22222	8.33333	3.88889	7.77778	7.77778	12.2222	12.2222	20	16.6667	15.5556	17.7778
234	0.19	0.19	0.176	0.175	0.187	0.177	0.184	0.182	0.201	0.218	0.519	0.233	0.281	0.278		103.667	103.667	95.8889	95.3333	102	96.4444	100.333	99.2222	109.778	119.222	286.444	127.556	154.222	152.556		234	0	2.22222	2.77778	2.22222	8.33333	3.88889	7.77778	7.77778	12.7778	12.7778	20.5556	17.2222	16.1111	17.7778
243	0.19	0.19	0.176	0.175	0.188	0.178	0.185	0.183	0.202	0.219	0.52	0.234	0.281	0.279		103.667	103.667	95.8889	95.3333	102.556	97	100.889	99.7778	110.333	119.778	287	128.111	154.222	153.111		243	0	2.22222	2.77778	2.22222	8.88889	4.44444	8.33333	8.33333	13.3333	13.3333	21.1111	17.7778	16.1111	18.3333
252	0.19	0.19	0.176	0.175	0.188	0.178	0.185	0.184	0.203	0.22	0.522	0.236	0.282	0.28		103.667	103.667	95.8889	95.3333	102.556	97	100.889	100.333	110.889	120.333	288.111	129.222	154.778	153.667		252	0	2.22222	2.77778	2.22222	8.88889	4.44444	8.33333	8.88889	13.8889	13.8889	22.2222	18.8889	16.6667	18.8889
261	0.19	0.191	0.176	0.175	0.189	0.179	0.186	0.184	0.204	0.221	0.523	0.237	0.283	0.283		103.667	104.222	95.8889	95.3333	103.111	97.5556	101.444	100.333	111.444	120.889	288.667	129.778	155.333	155.333		261	0	2.77778	2.77778	2.22222	9.44444	5	8.88889	8.88889	14.4444	14.4444	22.7778	19.4444	17.2222	20.5556
270	0.19	0.191	0.177	0.175	0.189	0.179	0.187	0.185	0.205	0.222	0.528	0.238	0.283	0.284		103.667	104.222	96.4444	95.3333	103.111	97.5556	102	100.889	112	121.444	291.444	130.333	155.333	155.889		270	0	2.77778	3.33333	2.22222	9.44444	5	9.44444	9.44444	15	15	25.5556	20	17.2222	21.1111
279	0.19	0.191	0.177	0.175	0.19	0.179	0.187	0.185	0.206	0.223	0.53	0.239	0.284	0.285		103.667	104.222	96.4444	95.3333	103.667	97.5556	102	100.889	112.556	122	292.556	130.889	155.889	156.444		279	0	2.77778	3.33333	2.22222	10	5	9.44444	9.44444	15.5556	15.5556	26.6667	20.5556	17.7778	21.6667
288	0.191	0.191	0.177	0.175	0.19	0.18	0.188	0.186	0.207	0.223	0.53	0.24	0.285	0.287		104.222	104.222	96.4444	95.3333	103.667	98.1111	102.556	101.444	113.111	122	292.556	131.444	156.444	157.556		288	0.555556	2.77778	3.33333	2.22222	10	5.55556	10	10	16.1111	15.5556	26.6667	21.1111	18.3333	22.7778
297	0.191	0.191	0.177	0.175	0.191	0.18	0.188	0.187	0.207	0.224	0.532	0.241	0.286	0.288		104.222	104.222	96.4444	95.3333	104.222	98.1111	102.556	102	113.111	122.556	293.667	132	157	158.111		297	0.555556	2.77778	3.33333	2.22222	10.5556	5.55556	10	10.5556	16.1111	16.1111	27.7778	21.6667	18.8889	23.3333
306	0.191	0.191	0.177	0.175	0.191	0.18	0.189	0.187	0.208	0.225	0.534	0.242	0.286	0.289		104.222	104.222	96.4444	95.3333	104.222	98.1111	103.111	102	113.667	123.111	294.778	132.556	157	158.667		306	0.555556	2.77778	3.33333	2.22222	10.5556	5.55556	10.5556	10.5556	16.6667	16.6667	28.8889	22.2222	18.8889	23.8889
315	0.191	0.191	0.177	0.176	0.191	0.18	0.189	0.188	0.209	0.226	0.533	0.244	0.287	0.289		104.222	104.222	96.4444	95.8889	104.222	98.1111	103.111	102.556	114.222	123.667	294.222	133.667	157.556	158.667		315	0.555556	2.77778	3.33333	2.77778	10.5556	5.55556	10.5556	11.1111	17.2222	17.2222	28.3333	23.3333	19.4444	23.8889
324	0.191	0.192	0.177	0.176	0.191	0.179	0.19	0.188	0.21	0.227	0.534	0.245	0.288	0.289		104.222	104.778	96.4444	95.8889	104.222	97.5556	103.667	102.556	114.778	124.222	294.778	134.222	158.111	158.667		324	0.555556	3.33333	3.33333	2.77778	10.5556	5	11.1111	11.1111	17.7778	17.7778	28.8889	23.8889	20	23.8889
333	0.191	0.192	0.177	0.176	0.192	0.179	0.19	0.189	0.211	0.228	0.537	0.246	0.289	0.289		104.222	104.778	96.4444	95.8889	104.778	97.5556	103.667	103.111	115.333	124.778	296.444	134.778	158.667	158.667		333	0.555556	3.33333	3.33333	2.77778	11.1111	5	11.1111	11.6667	18.3333	18.3333	30.5556	24.4444	20.5556	23.8889
342	0.191	0.192	0.177	0.176	0.192	0.179	0.191	0.189	0.212	0.229	0.544	0.247	0.289	0.289		104.222	104.778	96.4444	95.8889	104.778	97.5556	104.222	103.111	115.889	125.333	300.333	135.333	158.667	158.667		342	0.555556	3.33333	3.33333	2.77778	11.1111	5	11.6667	11.6667	18.8889	18.8889	34.4444	25	20.5556	23.8889
351	0.191	0.192	0.178	0.176	0.193	0.18	0.192	0.19	0.213	0.23	0.541	0.248	0.29	0.289		104.222	104.778	97	95.8889	105.333	98.1111	104.778	103.667	116.444	125.889	298.667	135.889	159.222	158.667		351	0.555556	3.33333	3.88889	2.77778	11.6667	5.55556	12.2222	12.2222	19.4444	19.4444	32.7778	25.5556	21.1111	23.8889
360	0.191	0.192	0.178	0.176	0.193	0.181	0.192	0.191	0.214	0.231	0.547	0.249	0.29	0.289		104.222	104.778	97	95.8889	105.333	98.6667	104.778	104.222	117	126.444	302	136.444	159.222	158.667		360	0.555556	3.33333	3.88889	2.77778	11.6667	6.11111	12.2222	12.7778	20	20	36.1111	26.1111	21.1111	23.8889
369	0.192	0.193	0.178	0.176	0.193	0.181	0.193	0.191	0.214	0.231	0.547	0.25	0.292	0.289		104.778	105.333	97	95.8889	105.333	98.6667	105.333	104.222	117	126.444	302	137	160.333	158.667		369	1.11111	3.88889	3.88889	2.77778	11.6667	6.11111	12.7778	12.7778	20	20	36.1111	26.6667	22.2222	23.8889
378	0.192	0.193	0.178	0.176	0.193	0.18	0.193	0.191	0.215	0.232	0.548	0.251	0.292	0.289		104.778	105.333	97	95.8889	105.333	98.1111	105.333	104.222	117.556	127	302.556	137.556	160.333	158.667		378	1.11111	3.88889	3.88889	2.77778	11.6667	5.55556	12.7778	12.7778	20.5556	20.5556	36.6667	27.2222	22.2222	23.8889
387	0.192	0.193	0.178	0.176	0.194	0.181	0.194	0.192	0.216	0.233	0.548	0.252	0.293	0.288		104.778	105.333	97	95.8889	105.889	98.6667	105.889	104.778	118.111	127.556	302.556	138.111	160.889	158.111		387	1.11111	3.88889	3.88889	2.77778	12.2222	6.11111	13.3333	13.3333	21.1111	21.1111	36.6667	27.7778	22.7778	23.3333
396	0.192	0.193	0.178	0.177	0.194	0.181	0.194	0.193	0.217	0.234	0.549	0.253	0.293	0.289		104.778	105.333	97	96.4444	105.889	98.6667	105.889	105.333	118.667	128.111	303.111	138.667	160.889	158.667		396	1.11111	3.88889	3.88889	3.33333	12.2222	6.11111	13.3333	13.8889	21.6667	21.6667	37.2222	28.3333	22.7778	23.8889
405	0.192	0.193	0.178	0.177	0.194	0.181	0.194	0.193	0.218	0.234	0.554	0.253	0.294	0.289		104.778	105.333	97	96.4444	105.889	98.6667	105.889	105.333	119.222	128.111	305.889	138.667	161.444	158.667		405	1.11111	3.88889	3.88889	3.33333	12.2222	6.11111	13.3333	13.8889	22.2222	21.6667	40	28.3333	23.3333	23.8889
414	0.192	0.194	0.178	0.177	0.195	0.182	0.195	0.194	0.219	0.235	0.553	0.254	0.295	0.288		104.778	105.889	97	96.4444	106.444	99.2222	106.444	105.889	119.778	128.667	305.333	139.222	162	158.111		414	1.11111	4.44444	3.88889	3.33333	12.7778	6.66667	13.8889	14.4444	22.7778	22.2222	39.4444	28.8889	23.8889	23.3333
423	0.192	0.194	0.178	0.177	0.195	0.182	0.196	0.194	0.219	0.236	0.553	0.255	0.295	0.288		104.778	105.889	97	96.4444	106.444	99.2222	107	105.889	119.778	129.222	305.333	139.778	162	158.111		423	1.11111	4.44444	3.88889	3.33333	12.7778	6.66667	14.4444	14.4444	22.7778	22.7778	39.4444	29.4444	23.8889	23.3333
432	0.192	0.194	0.179	0.177	0.196	0.182	0.196	0.195	0.22	0.237	0.553	0.256	0.296	0.288		104.778	105.889	97.5556	96.4444	107	99.2222	107	106.444	120.333	129.778	305.333	140.333	162.556	158.111		432	1.11111	4.44444	4.44444	3.33333	13.3333	6.66667	14.4444	15	23.3333	23.3333	39.4444	30	24.4444	23.3333
441	0.192	0.195	0.178	0.177	0.196	0.183	0.196	0.195	0.221	0.237	0.555	0.257	0.296	0.289		104.778	106.444	97	96.4444	107	99.7778	107	106.444	120.889	129.778	306.444	140.889	162.556	158.667		441	1.11111	5	3.88889	3.33333	13.3333	7.22222	14.4444	15	23.8889	23.3333	40.5556	30.5556	24.4444	23.8889
450	0.192	0.196	0.179	0.177	0.196	0.183	0.197	0.196	0.222	0.238	0.553	0.258	0.297	0.289		104.778	107	97.5556	96.4444	107	99.7778	107.556	107	121.444	130.333	305.333	141.444	163.111	158.667		450	1.11111	5.55556	4.44444	3.33333	13.3333	7.22222	15	15.5556	24.4444	23.8889	39.4444	31.1111	25	23.8889
459	0.193	0.197	0.179	0.177	0.196	0.183	0.197	0.196	0.222	0.239	0.555	0.259	0.297	0.289		105.333	107.556	97.5556	96.4444	107	99.7778	107.556	107	121.444	130.889	306.444	142	163.111	158.667		459	1.66667	6.11111	4.44444	3.33333	13.3333	7.22222	15	15.5556	24.4444	24.4444	40.5556	31.6667	25	23.8889
468	0.193	0.198	0.179	0.177	0.196	0.183	0.198	0.197	0.223	0.24	0.559	0.259	0.298	0.29		105.333	108.111	97.5556	96.4444	107	99.7778	108.111	107.556	122	131.444	308.667	142	163.667	159.222		468	1.66667	6.66667	4.44444	3.33333	13.3333	7.22222	15.5556	16.1111	25	25	42.7778	31.6667	25.5556	24.4444
477	0.193	0.198	0.179	0.177	0.197	0.184	0.198	0.197	0.224	0.24	0.557	0.26	0.298	0.29		105.333	108.111	97.5556	96.4444	107.556	100.333	108.111	107.556	122.556	131.444	307.556	142.556	163.667	159.222		477	1.66667	6.66667	4.44444	3.33333	13.8889	7.77778	15.5556	16.1111	25.5556	25	41.6667	32.2222	25.5556	24.4444
486	0.193	0.199	0.179	0.178	0.197	0.184	0.199	0.198	0.225	0.241	0.558	0.261	0.299	0.291		105.333	108.667	97.5556	97	107.556	100.333	108.667	108.111	123.111	132	308.111	143.111	164.222	159.778		486	1.66667	7.22222	4.44444	3.88889	13.8889	7.77778	16.1111	16.6667	26.1111	25.5556	42.2222	32.7778	26.1111	25
495	0.193	0.199	0.179	0.178	0.197	0.185	0.199	0.198	0.225	0.242	0.558	0.262	0.299	0.291		105.333	108.667	97.5556	97	107.556	100.889	108.667	108.111	123.111	132.556	308.111	143.667	164.222	159.778		495	1.66667	7.22222	4.44444	3.88889	13.8889	8.33333	16.1111	16.6667	26.1111	26.1111	42.2222	33.3333	26.1111	25
504	0.193	0.199	0.179	0.178	0.197	0.185	0.2	0.199	0.226	0.243	0.56	0.263	0.299	0.292		105.333	108.667	97.5556	97	107.556	100.889	109.222	108.667	123.667	133.111	309.222	144.222	164.222	160.333		504	1.66667	7.22222	4.44444	3.88889	13.8889	8.33333	16.6667	17.2222	26.6667	26.6667	43.3333	33.8889	26.1111	25.5556
513	0.194	0.2	0.179	0.178	0.198	0.186	0.2	0.199	0.227	0.243	0.56	0.264	0.3	0.292		105.889	109.222	97.5556	97	108.111	101.444	109.222	108.667	124.222	133.111	309.222	144.778	164.778	160.333		513	2.22222	7.77778	4.44444	3.88889	14.4444	8.88889	16.6667	17.2222	27.2222	26.6667	43.3333	34.4444	26.6667	25.5556
522	0.193	0.2	0.179	0.178	0.198	0.187	0.201	0.2	0.228	0.244	0.56	0.264	0.301	0.292		105.333	109.222	97.5556	97	108.111	102	109.778	109.222	124.778	133.667	309.222	144.778	165.333	160.333		522	1.66667	7.77778	4.44444	3.88889	14.4444	9.44444	17.2222	17.7778	27.7778	27.2222	43.3333	34.4444	27.2222	25.5556
531	0.194	0.2	0.18	0.178	0.198	0.188	0.201	0.2	0.229	0.245	0.563	0.265	0.301	0.293		105.889	109.222	98.1111	97	108.111	102.556	109.778	109.222	125.333	134.222	310.889	145.333	165.333	160.889		531	2.22222	7.77778	5	3.88889	14.4444	10	17.2222	17.7778	28.3333	27.7778	45	35	27.2222	26.1111
540	0.194	0.2	0.179	0.178	0.199	0.188	0.201	0.2	0.229	0.245	0.563	0.265	0.301	0.293		105.889	109.222	97.5556	97	108.667	102.556	109.778	109.222	125.333	134.222	310.889	145.333	165.333	160.889		540	2.22222	7.77778	4.44444	3.88889	15	10	17.2222	17.7778	28.3333	27.7778	45	35	27.2222	26.1111
549	0.194	0.2	0.18	0.178	0.199	0.189	0.202	0.201	0.23	0.246	0.565	0.266	0.302	0.294		105.889	109.222	98.1111	97	108.667	103.111	110.333	109.778	125.889	134.778	312	145.889	165.889	161.444		549	2.22222	7.77778	5	3.88889	15	10.5556	17.7778	18.3333	28.8889	28.3333	46.1111	35.5556	27.7778	26.6667
558	0.194	0.2	0.18	0.178	0.199	0.189	0.203	0.201	0.23	0.247	0.564	0.267	0.302	0.294		105.889	109.222	98.1111	97	108.667	103.111	110.889	109.778	125.889	135.333	311.444	146.444	165.889	161.444		558	2.22222	7.77778	5	3.88889	15	10.5556	18.3333	18.3333	28.8889	28.8889	45.5556	36.1111	27.7778	26.6667
567	0.194	0.2	0.18	0.178	0.199	0.19	0.203	0.202	0.231	0.247	0.567	0.267	0.302	0.295		105.889	109.222	98.1111	97	108.667	103.667	110.889	110.333	126.444	135.333	313.111	146.444	165.889	162		567	2.22222	7.77778	5	3.88889	15	11.1111	18.3333	18.8889	29.4444	28.8889	47.2222	36.1111	27.7778	27.2222
576	0.194	0.2	0.18	0.178	0.2	0.19	0.203	0.202	0.232	0.248	0.566	0.268	0.303	0.295		105.889	109.222	98.1111	97	109.222	103.667	110.889	110.333	127	135.889	312.556	147	166.444	162		576	2.22222	7.77778	5	3.88889	15.5556	11.1111	18.3333	18.8889	30	29.4444	46.6667	36.6667	28.3333	27.2222
585	0.194	0.2	0.18	0.178	0.2	0.19	0.204	0.203	0.233	0.249	0.566	0.269	0.304	0.296		105.889	109.222	98.1111	97	109.222	103.667	111.444	110.889	127.556	136.444	312.556	147.556	167	162.556		585	2.22222	7.77778	5	3.88889	15.5556	11.1111	18.8889	19.4444	30.5556	30	46.6667	37.2222	28.8889	27.7778
594	0.194	0.2	0.18	0.178	0.2	0.19	0.204	0.203	0.233	0.25	0.566	0.27	0.304	0.296		105.889	109.222	98.1111	97	109.222	103.667	111.444	110.889	127.556	137	312.556	148.111	167	162.556		594	2.22222	7.77778	5	3.88889	15.5556	11.1111	18.8889	19.4444	30.5556	30.5556	46.6667	37.7778	28.8889	27.7778
603	0.194	0.2	0.18	0.178	0.2	0.19	0.204	0.203	0.234	0.25	0.567	0.27	0.304	0.296		105.889	109.222	98.1111	97	109.222	103.667	111.444	110.889	128.111	137	313.111	148.111	167	162.556		603	2.22222	7.77778	5	3.88889	15.5556	11.1111	18.8889	19.4444	31.1111	30.5556	47.2222	37.7778	28.8889	27.7778
612	0.194	0.2	0.18	0.178	0.201	0.19	0.205	0.204	0.234	0.251	0.572	0.27	0.304	0.296		105.889	109.222	98.1111	97	109.778	103.667	112	111.444	128.111	137.556	315.889	148.111	167	162.556		612	2.22222	7.77778	5	3.88889	16.1111	11.1111	19.4444	20	31.1111	31.1111	50	37.7778	28.8889	27.7778
621	0.195	0.2	0.18	0.178	0.201	0.19	0.205	0.204	0.235	0.251	0.57	0.271	0.304	0.297		106.444	109.222	98.1111	97	109.778	103.667	112	111.444	128.667	137.556	314.778	148.667	167	163.111		621	2.77778	7.77778	5	3.88889	16.1111	11.1111	19.4444	20	31.6667	31.1111	48.8889	38.3333	28.8889	28.3333
630	0.195	0.2	0.18	0.179	0.201	0.19	0.206	0.205	0.236	0.252	0.57	0.272	0.305	0.298		106.444	109.222	98.1111	97.5556	109.778	103.667	112.556	112	129.222	138.111	314.778	149.222	167.556	163.667		630	2.77778	7.77778	5	4.44444	16.1111	11.1111	20	20.5556	32.2222	31.6667	48.8889	38.8889	29.4444	28.8889
639	0.197	0.2	0.18	0.179	0.201	0.19	0.206	0.205	0.237	0.253	0.57	0.272	0.305	0.298		107.556	109.222	98.1111	97.5556	109.778	103.667	112.556	112	129.778	138.667	314.778	149.222	167.556	163.667		639	3.88889	7.77778	5	4.44444	16.1111	11.1111	20	20.5556	32.7778	32.2222	48.8889	38.8889	29.4444	28.8889
648	0.199	0.2	0.18	0.179	0.201	0.19	0.206	0.205	0.237	0.253	0.571	0.273	0.306	0.298		108.667	109.222	98.1111	97.5556	109.778	103.667	112.556	112	129.778	138.667	315.333	149.778	168.111	163.667		648	5	7.77778	5	4.44444	16.1111	11.1111	20	20.5556	32.7778	32.2222	49.4444	39.4444	30	28.8889
657	0.2	0.2	0.18	0.179	0.202	0.19	0.207	0.206	0.238	0.254	0.572	0.273	0.306	0.299		109.222	109.222	98.1111	97.5556	110.333	103.667	113.111	112.556	130.333	139.222	315.889	149.778	168.111	164.222		657	5.55556	7.77778	5	4.44444	16.6667	11.1111	20.5556	21.1111	33.3333	32.7778	50	39.4444	30	29.4444
666	0.199	0.2	0.18	0.179	0.201	0.19	0.207	0.206	0.238	0.255	0.573	0.274	0.307	0.299		108.667	109.222	98.1111	97.5556	109.778	103.667	113.111	112.556	130.333	139.778	316.444	150.333	168.667	164.222		666	5	7.77778	5	4.44444	16.1111	11.1111	20.5556	21.1111	33.3333	33.3333	50.5556	40	30.5556	29.4444
675	0.197	0.2	0.18	0.179	0.201	0.191	0.207	0.206	0.239	0.255	0.574	0.274	0.307	0.299		107.556	109.222	98.1111	97.5556	109.778	104.222	113.111	112.556	130.889	139.778	317	150.333	168.667	164.222		675	3.88889	7.77778	5	4.44444	16.1111	11.6667	20.5556	21.1111	33.8889	33.3333	51.1111	40	30.5556	29.4444
684	0.196	0.2	0.18	0.179	0.2	0.191	0.208	0.207	0.239	0.256	0.574	0.275	0.307	0.299		107	109.222	98.1111	97.5556	109.222	104.222	113.667	113.111	130.889	140.333	317	150.889	168.667	164.222		684	3.33333	7.77778	5	4.44444	15.5556	11.6667	21.1111	21.6667	33.8889	33.8889	51.1111	40.5556	30.5556	29.4444
693	0.195	0.2	0.18	0.179	0.2	0.191	0.208	0.207	0.24	0.256	0.578	0.275	0.308	0.3		106.444	109.222	98.1111	97.5556	109.222	104.222	113.667	113.111	131.444	140.333	319.222	150.889	169.222	164.778		693	2.77778	7.77778	5	4.44444	15.5556	11.6667	21.1111	21.6667	34.4444	33.8889	53.3333	40.5556	31.1111	30
702	0.195	0.2	0.18	0.179	0.198	0.192	0.209	0.207	0.241	0.257	0.575	0.276	0.308	0.3		106.444	109.222	98.1111	97.5556	108.111	104.778	114.222	113.111	132	140.889	317.556	151.444	169.222	164.778		702	2.77778	7.77778	5	4.44444	14.4444	12.2222	21.6667	21.6667	35	34.4444	51.6667	41.1111	31.1111	30
711	0.195	0.2	0.181	0.179	0.196	0.192	0.209	0.208	0.242	0.258	0.577	0.276	0.308	0.3		106.444	109.222	98.6667	97.5556	107	104.778	114.222	113.667	132.556	141.444	318.667	151.444	169.222	164.778		711	2.77778	7.77778	5.55556	4.44444	13.3333	12.2222	21.6667	22.2222	35.5556	35	52.7778	41.1111	31.1111	30
720	0.195	0.201	0.181	0.179	0.196	0.193	0.21	0.208	0.242	0.258	0.576	0.277	0.308	0.3		106.444	109.778	98.6667	97.5556	107	105.333	114.778	113.667	132.556	141.444	318.111	152	169.222	164.778		720	2.77778	8.33333	5.55556	4.44444	13.3333	12.7778	22.2222	22.2222	35.5556	35	52.2222	41.6667	31.1111	30
729	0.195	0.201	0.181	0.179	0.196	0.193	0.21	0.209	0.242	0.259	0.576	0.277	0.309	0.301		106.444	109.778	98.6667	97.5556	107	105.333	114.778	114.222	132.556	142	318.111	152	169.778	165.333		729	2.77778	8.33333	5.55556	4.44444	13.3333	12.7778	22.2222	22.7778	35.5556	35.5556	52.2222	41.6667	31.6667	30.5556
738	0.195	0.201	0.181	0.179	0.196	0.193	0.21	0.209	0.243	0.259	0.577	0.278	0.309	0.301		106.444	109.778	98.6667	97.5556	107	105.333	114.778	114.222	133.111	142	318.667	152.556	169.778	165.333		738	2.77778	8.33333	5.55556	4.44444	13.3333	12.7778	22.2222	22.7778	36.1111	35.5556	52.7778	42.2222	31.6667	30.5556
747	0.195	0.201	0.181	0.179	0.198	0.193	0.211	0.209	0.244	0.26	0.576	0.278	0.309	0.301		106.444	109.778	98.6667	97.5556	108.111	105.333	115.333	114.222	133.667	142.556	318.111	152.556	169.778	165.333		747	2.77778	8.33333	5.55556	4.44444	14.4444	12.7778	22.7778	22.7778	36.6667	36.1111	52.2222	42.2222	31.6667	30.5556
756	0.195	0.201	0.181	0.179	0.2	0.193	0.211	0.21	0.244	0.261	0.579	0.279	0.309	0.301		106.444	109.778	98.6667	97.5556	109.222	105.333	115.333	114.778	133.667	143.111	319.778	153.111	169.778	165.333		756	2.77778	8.33333	5.55556	4.44444	15.5556	12.7778	22.7778	23.3333	36.6667	36.6667	53.8889	42.7778	31.6667	30.5556
765	0.195	0.201	0.181	0.179	0.203	0.193	0.211	0.21	0.245	0.261	0.578	0.279	0.31	0.302		106.444	109.778	98.6667	97.5556	110.889	105.333	115.333	114.778	134.222	143.111	319.222	153.111	170.333	165.889		765	2.77778	8.33333	5.55556	4.44444	17.2222	12.7778	22.7778	23.3333	37.2222	36.6667	53.3333	42.7778	32.2222	31.1111
774	0.195	0.201	0.181	0.179	0.204	0.193	0.212	0.211	0.245	0.262	0.58	0.28	0.31	0.302		106.444	109.778	98.6667	97.5556	111.444	105.333	115.889	115.333	134.222	143.667	320.333	153.667	170.333	165.889		774	2.77778	8.33333	5.55556	4.44444	17.7778	12.7778	23.3333	23.8889	37.2222	37.2222	54.4444	43.3333	32.2222	31.1111
783	0.196	0.201	0.181	0.179	0.203	0.193	0.212	0.211	0.246	0.262	0.58	0.28	0.31	0.302		107	109.778	98.6667	97.5556	110.889	105.333	115.889	115.333	134.778	143.667	320.333	153.667	170.333	165.889		783	3.33333	8.33333	5.55556	4.44444	17.2222	12.7778	23.3333	23.8889	37.7778	37.2222	54.4444	43.3333	32.2222	31.1111
792	0.195	0.201	0.181	0.179	0.201	0.193	0.212	0.211	0.247	0.263	0.581	0.281	0.31	0.302		106.444	109.778	98.6667	97.5556	109.778	105.333	115.889	115.333	135.333	144.222	320.889	154.222	170.333	165.889		792	2.77778	8.33333	5.55556	4.44444	16.1111	12.7778	23.3333	23.8889	38.3333	37.7778	55	43.8889	32.2222	31.1111
801	0.195	0.201	0.181	0.179	0.201	0.193	0.213	0.211	0.247	0.263	0.58	0.281	0.31	0.303		106.444	109.778	98.6667	97.5556	109.778	105.333	116.444	115.333	135.333	144.222	320.333	154.222	170.333	166.444		801	2.77778	8.33333	5.55556	4.44444	16.1111	12.7778	23.8889	23.8889	38.3333	37.7778	54.4444	43.8889	32.2222	31.6667
810	0.195	0.201	0.181	0.18	0.201	0.194	0.213	0.212	0.248	0.264	0.581	0.282	0.31	0.303		106.444	109.778	98.6667	98.1111	109.778	105.889	116.444	115.889	135.889	144.778	320.889	154.778	170.333	166.444		810	2.77778	8.33333	5.55556	5	16.1111	13.3333	23.8889	24.4444	38.8889	38.3333	55	44.4444	32.2222	31.6667
819	0.196	0.201	0.181	0.18	0.202	0.194	0.214	0.212	0.248	0.264	0.582	0.282	0.31	0.303		107	109.778	98.6667	98.1111	110.333	105.889	117	115.889	135.889	144.778	321.444	154.778	170.333	166.444		819	3.33333	8.33333	5.55556	5	16.6667	13.3333	24.4444	24.4444	38.8889	38.3333	55.5556	44.4444	32.2222	31.6667
828	0.196	0.201	0.181	0.18	0.202	0.194	0.214	0.213	0.249	0.265	0.582	0.282	0.311	0.303		107	109.778	98.6667	98.1111	110.333	105.889	117	116.444	136.444	145.333	321.444	154.778	170.889	166.444		828	3.33333	8.33333	5.55556	5	16.6667	13.3333	24.4444	25	39.4444	38.8889	55.5556	44.4444	32.7778	31.6667
837	0.196	0.201	0.181	0.18	0.201	0.194	0.214	0.213	0.249	0.265	0.583	0.283	0.312	0.303		107	109.778	98.6667	98.1111	109.778	105.889	117	116.444	136.444	145.333	322	155.333	171.444	166.444		837	3.33333	8.33333	5.55556	5	16.1111	13.3333	24.4444	25	39.4444	38.8889	56.1111	45	33.3333	31.6667
846	0.196	0.201	0.181	0.18	0.201	0.194	0.215	0.213	0.25	0.266	0.583	0.283	0.312	0.303		107	109.778	98.6667	98.1111	109.778	105.889	117.556	116.444	137	145.889	322	155.333	171.444	166.444		846	3.33333	8.33333	5.55556	5	16.1111	13.3333	25	25	40	39.4444	56.1111	45	33.3333	31.6667
855	0.196	0.201	0.181	0.18	0.202	0.195	0.215	0.213	0.25	0.266	0.583	0.284	0.311	0.303		107	109.778	98.6667	98.1111	110.333	106.444	117.556	116.444	137	145.889	322	155.889	170.889	166.444		855	3.33333	8.33333	5.55556	5	16.6667	13.8889	25	25	40	39.4444	56.1111	45.5556	32.7778	31.6667
864	0.196	0.201	0.181	0.18	0.203	0.195	0.215	0.214	0.251	0.267	0.583	0.284	0.31	0.304		107	109.778	98.6667	98.1111	110.889	106.444	117.556	117	137.556	146.444	322	155.889	170.333	167		864	3.33333	8.33333	5.55556	5	17.2222	13.8889	25	25.5556	40.5556	40	56.1111	45.5556	32.2222	32.2222
873	0.196	0.201	0.181	0.18	0.203	0.196	0.216	0.214	0.251	0.267	0.584	0.284	0.309	0.304		107	109.778	98.6667	98.1111	110.889	107	118.111	117	137.556	146.444	322.556	155.889	169.778	167		873	3.33333	8.33333	5.55556	5	17.2222	14.4444	25.5556	25.5556	40.5556	40	56.6667	45.5556	31.6667	32.2222
882	0.196	0.201	0.181	0.18	0.203	0.196	0.216	0.215	0.252	0.268	0.584	0.285	0.31	0.304		107	109.778	98.6667	98.1111	110.889	107	118.111	117.556	138.111	147	322.556	156.444	170.333	167		882	3.33333	8.33333	5.55556	5	17.2222	14.4444	25.5556	26.1111	41.1111	40.5556	56.6667	46.1111	32.2222	32.2222
891	0.197	0.201	0.181	0.18	0.204	0.196	0.216	0.215	0.252	0.268	0.584	0.285	0.31	0.304		107.556	109.778	98.6667	98.1111	111.444	107	118.111	117.556	138.111	147	322.556	156.444	170.333	167		891	3.88889	8.33333	5.55556	5	17.7778	14.4444	25.5556	26.1111	41.1111	40.5556	56.6667	46.1111	32.2222	32.2222
900	0.198	0.201	0.181	0.18	0.204	0.196	0.217	0.215	0.253	0.269	0.585	0.285	0.31	0.304		108.111	109.778	98.6667	98.1111	111.444	107	118.667	117.556	138.667	147.556	323.111	156.444	170.333	167		900	4.44444	8.33333	5.55556	5	17.7778	14.4444	26.1111	26.1111	41.6667	41.1111	57.2222	46.1111	32.2222	32.2222
909	0.2	0.201	0.181	0.18	0.205	0.197	0.217	0.215	0.253	0.269	0.585	0.286	0.31	0.304		109.222	109.778	98.6667	98.1111	112	107.556	118.667	117.556	138.667	147.556	323.111	157	170.333	167		909	5.55556	8.33333	5.55556	5	18.3333	15	26.1111	26.1111	41.6667	41.1111	57.2222	46.6667	32.2222	32.2222
918	0.202	0.201	0.181	0.18	0.205	0.197	0.217	0.216	0.254	0.269	0.587	0.286	0.31	0.305		110.333	109.778	98.6667	98.1111	112	107.556	118.667	118.111	139.222	147.556	324.222	157	170.333	167.556		918	6.66667	8.33333	5.55556	5	18.3333	15	26.1111	26.6667	42.2222	41.1111	58.3333	46.6667	32.2222	32.7778
927	0.204	0.201	0.181	0.18	0.206	0.197	0.218	0.216	0.254	0.27	0.586	0.286	0.311	0.305		111.444	109.778	98.6667	98.1111	112.556	107.556	119.222	118.111	139.222	148.111	323.667	157	170.889	167.556		927	7.77778	8.33333	5.55556	5	18.8889	15	26.6667	26.6667	42.2222	41.6667	57.7778	46.6667	32.7778	32.7778
936	0.201	0.201	0.181	0.18	0.206	0.198	0.219	0.216	0.255	0.27	0.588	0.287	0.311	0.305		109.778	109.778	98.6667	98.1111	112.556	108.111	119.778	118.111	139.778	148.111	324.778	157.556	170.889	167.556		936	6.11111	8.33333	5.55556	5	18.8889	15.5556	27.2222	26.6667	42.7778	41.6667	58.8889	47.2222	32.7778	32.7778
945	0.198	0.201	0.181	0.18	0.206	0.198	0.22	0.217	0.255	0.271	0.587	0.287	0.312	0.305		108.111	109.778	98.6667	98.1111	112.556	108.111	120.333	118.667	139.778	148.667	324.222	157.556	171.444	167.556		945	4.44444	8.33333	5.55556	5	18.8889	15.5556	27.7778	27.2222	42.7778	42.2222	58.3333	47.2222	33.3333	32.7778
954	0.197	0.201	0.182	0.18	0.207	0.198	0.223	0.217	0.256	0.271	0.589	0.288	0.313	0.306		107.556	109.778	99.2222	98.1111	113.111	108.111	122	118.667	140.333	148.667	325.333	158.111	172	168.111		954	3.88889	8.33333	6.11111	5	19.4444	15.5556	29.4444	27.2222	43.3333	42.2222	59.4444	47.7778	33.8889	33.3333
963	0.196	0.201	0.181	0.18	0.207	0.199	0.225	0.217	0.256	0.272	0.588	0.288	0.314	0.306		107	109.778	98.6667	98.1111	113.111	108.667	123.111	118.667	140.333	149.222	324.778	158.111	172.556	168.111		963	3.33333	8.33333	5.55556	5	19.4444	16.1111	30.5556	27.2222	43.3333	42.7778	58.8889	47.7778	34.4444	33.3333
972	0.196	0.201	0.181	0.18	0.207	0.199	0.225	0.217	0.256	0.272	0.589	0.288	0.314	0.306		107	109.778	98.6667	98.1111	113.111	108.667	123.111	118.667	140.333	149.222	325.333	158.111	172.556	168.111		972	3.33333	8.33333	5.55556	5	19.4444	16.1111	30.5556	27.2222	43.3333	42.7778	59.4444	47.7778	34.4444	33.3333
981	0.196	0.201	0.182	0.18	0.208	0.199	0.226	0.218	0.257	0.273	0.59	0.289	0.313	0.306		107	109.778	99.2222	98.1111	113.667	108.667	123.667	119.222	140.889	149.778	325.889	158.667	172	168.111		981	3.33333	8.33333	6.11111	5	20	16.1111	31.1111	27.7778	43.8889	43.3333	60	48.3333	33.8889	33.3333
990	0.196	0.201	0.182	0.18	0.208	0.2	0.225	0.218	0.258	0.273	0.591	0.289	0.313	0.306		107	109.778	99.2222	98.1111	113.667	109.222	123.111	119.222	141.444	149.778	326.444	158.667	172	168.111		990	3.33333	8.33333	6.11111	5	20	16.6667	30.5556	27.7778	44.4444	43.3333	60.5556	48.3333	33.8889	33.3333
999	0.196	0.201	0.181	0.18	0.208	0.2	0.224	0.218	0.258	0.274	0.593	0.29	0.313	0.306		107	109.778	98.6667	98.1111	113.667	109.222	122.556	119.222	141.444	150.333	327.556	159.222	172	168.111		999	3.33333	8.33333	5.55556	5	20	16.6667	30	27.7778	44.4444	43.8889	61.6667	48.8889	33.8889	33.3333
1008	0.196	0.201	0.182	0.18	0.209	0.201	0.222	0.219	0.258	0.274	0.591	0.29	0.314	0.306		107	109.778	99.2222	98.1111	114.222	109.778	121.444	119.778	141.444	150.333	326.444	159.222	172.556	168.111		1008	3.33333	8.33333	6.11111	5	20.5556	17.2222	28.8889	28.3333	44.4444	43.8889	60.5556	48.8889	34.4444	33.3333
1017	0.196	0.201	0.182	0.18	0.209	0.201	0.222	0.219	0.259	0.274	0.59	0.29	0.314	0.306		107	109.778	99.2222	98.1111	114.222	109.778	121.444	119.778	142	150.333	325.889	159.222	172.556	168.111		1017	3.33333	8.33333	6.11111	5	20.5556	17.2222	28.8889	28.3333	45	43.8889	60	48.8889	34.4444	33.3333
1026	0.196	0.201	0.182	0.18	0.209	0.201	0.222	0.219	0.259	0.275	0.591	0.291	0.314	0.306		107	109.778	99.2222	98.1111	114.222	109.778	121.444	119.778	142	150.889	326.444	159.778	172.556	168.111		1026	3.33333	8.33333	6.11111	5	20.5556	17.2222	28.8889	28.3333	45	44.4444	60.5556	49.4444	34.4444	33.3333
1035	0.196	0.201	0.182	0.18	0.209	0.201	0.223	0.219	0.26	0.275	0.594	0.291	0.314	0.307		107	109.778	99.2222	98.1111	114.222	109.778	122	119.778	142.556	150.889	328.111	159.778	172.556	168.667		1035	3.33333	8.33333	6.11111	5	20.5556	17.2222	29.4444	28.3333	45.5556	44.4444	62.2222	49.4444	34.4444	33.8889
1044	0.196	0.201	0.182	0.18	0.209	0.201	0.223	0.219	0.26	0.275	0.594	0.291	0.314	0.307		107	109.778	99.2222	98.1111	114.222	109.778	122	119.778	142.556	150.889	328.111	159.778	172.556	168.667		1044	3.33333	8.33333	6.11111	5	20.5556	17.2222	29.4444	28.3333	45.5556	44.4444	62.2222	49.4444	34.4444	33.8889
1053	0.196	0.201	0.182	0.18	0.21	0.202	0.224	0.22	0.26	0.276	0.595	0.291	0.314	0.307		107	109.778	99.2222	98.1111	114.778	110.333	122.556	120.333	142.556	151.444	328.667	159.778	172.556	168.667		1053	3.33333	8.33333	6.11111	5	21.1111	17.7778	30	28.8889	45.5556	45	62.7778	49.4444	34.4444	33.8889
1062	0.196	0.201	0.182	0.18	0.21	0.202	0.225	0.22	0.261	0.276	0.595	0.292	0.314	0.307		107	109.778	99.2222	98.1111	114.778	110.333	123.111	120.333	143.111	151.444	328.667	160.333	172.556	168.667		1062	3.33333	8.33333	6.11111	5	21.1111	17.7778	30.5556	28.8889	46.1111	45	62.7778	50	34.4444	33.8889
1071	0.196	0.201	0.182	0.18	0.21	0.202	0.225	0.22	0.261	0.277	0.595	0.292	0.314	0.307		107	109.778	99.2222	98.1111	114.778	110.333	123.111	120.333	143.111	152	328.667	160.333	172.556	168.667		1071	3.33333	8.33333	6.11111	5	21.1111	17.7778	30.5556	28.8889	46.1111	45.5556	62.7778	50	34.4444	33.8889
1080	0.196	0.201	0.182	0.18	0.21	0.202	0.226	0.22	0.262	0.277	0.596	0.292	0.315	0.307		107	109.778	99.2222	98.1111	114.778	110.333	123.667	120.333	143.667	152	329.222	160.333	173.111	168.667		1080	3.33333	8.33333	6.11111	5	21.1111	17.7778	31.1111	28.8889	46.6667	45.5556	63.3333	50	35	33.8889
1089	0.196	0.201	0.182	0.18	0.21	0.202	0.227	0.221	0.262	0.277	0.595	0.293	0.315	0.307		107	109.778	99.2222	98.1111	114.778	110.333	124.222	120.889	143.667	152	328.667	160.889	173.111	168.667		1089	3.33333	8.33333	6.11111	5	21.1111	17.7778	31.6667	29.4444	46.6667	45.5556	62.7778	50.5556	35	33.8889
1098	0.196	0.201	0.182	0.18	0.21	0.202	0.229	0.221	0.263	0.278	0.598	0.293	0.315	0.307		107	109.778	99.2222	98.1111	114.778	110.333	125.333	120.889	144.222	152.556	330.333	160.889	173.111	168.667		1098	3.33333	8.33333	6.11111	5	21.1111	17.7778	32.7778	29.4444	47.2222	46.1111	64.4444	50.5556	35	33.8889
1107	0.197	0.201	0.182	0.18	0.21	0.203	0.229	0.221	0.263	0.278	0.597	0.293	0.315	0.307		107.556	109.778	99.2222	98.1111	114.778	110.889	125.333	120.889	144.222	152.556	329.778	160.889	173.111	168.667		1107	3.88889	8.33333	6.11111	5	21.1111	18.3333	32.7778	29.4444	47.2222	46.1111	63.8889	50.5556	35	33.8889
1116	0.2	0.201	0.182	0.18	0.211	0.203	0.229	0.222	0.263	0.279	0.598	0.293	0.315	0.307		109.222	109.778	99.2222	98.1111	115.333	110.889	125.333	121.444	144.222	153.111	330.333	160.889	173.111	168.667		1116	5.55556	8.33333	6.11111	5	21.6667	18.3333	32.7778	30	47.2222	46.6667	64.4444	50.5556	35	33.8889
1125	0.203	0.201	0.182	0.18	0.211	0.203	0.229	0.222	0.264	0.279	0.599	0.294	0.315	0.307		110.889	109.778	99.2222	98.1111	115.333	110.889	125.333	121.444	144.778	153.111	330.889	161.444	173.111	168.667		1125	7.22222	8.33333	6.11111	5	21.6667	18.3333	32.7778	30	47.7778	46.6667	65	51.1111	35	33.8889
1134	0.203	0.201	0.182	0.18	0.211	0.203	0.229	0.222	0.264	0.279	0.598	0.294	0.315	0.308		110.889	109.778	99.2222	98.1111	115.333	110.889	125.333	121.444	144.778	153.111	330.333	161.444	173.111	169.222		1134	7.22222	8.33333	6.11111	5	21.6667	18.3333	32.7778	30	47.7778	46.6667	64.4444	51.1111	35	34.4444
1143	0.2	0.201	0.182	0.18	0.211	0.203	0.229	0.222	0.265	0.28	0.599	0.294	0.316	0.308		109.222	109.778	99.2222	98.1111	115.333	110.889	125.333	121.444	145.333	153.667	330.889	161.444	173.667	169.222		1143	5.55556	8.33333	6.11111	5	21.6667	18.3333	32.7778	30	48.3333	47.2222	65	51.1111	35.5556	34.4444
1152	0.197	0.201	0.182	0.181	0.211	0.203	0.227	0.222	0.265	0.28	0.597	0.294	0.315	0.308		107.556	109.778	99.2222	98.6667	115.333	110.889	124.222	121.444	145.333	153.667	329.778	161.444	173.111	169.222		1152	3.88889	8.33333	6.11111	5.55556	21.6667	18.3333	31.6667	30	48.3333	47.2222	63.8889	51.1111	35	34.4444
1161	0.196	0.2	0.182	0.18	0.211	0.203	0.226	0.223	0.265	0.28	0.599	0.294	0.315	0.308		107	109.222	99.2222	98.1111	115.333	110.889	123.667	122	145.333	153.667	330.889	161.444	173.111	169.222		1161	3.33333	7.77778	6.11111	5	21.6667	18.3333	31.1111	30.5556	48.3333	47.2222	65	51.1111	35	34.4444
1170	0.196	0.201	0.182	0.181	0.211	0.203	0.226	0.223	0.266	0.281	0.6	0.295	0.315	0.308		107	109.778	99.2222	98.6667	115.333	110.889	123.667	122	145.889	154.222	331.444	162	173.111	169.222		1170	3.33333	8.33333	6.11111	5.55556	21.6667	18.3333	31.1111	30.5556	48.8889	47.7778	65.5556	51.6667	35	34.4444
1179	0.196	0.2	0.182	0.181	0.211	0.203	0.226	0.223	0.266	0.281	0.6	0.295	0.315	0.308		107	109.222	99.2222	98.6667	115.333	110.889	123.667	122	145.889	154.222	331.444	162	173.111	169.222		1179	3.33333	7.77778	6.11111	5.55556	21.6667	18.3333	31.1111	30.5556	48.8889	47.7778	65.5556	51.6667	35	34.4444
1188	0.196	0.201	0.182	0.181	0.212	0.203	0.227	0.223	0.266	0.282	0.601	0.296	0.315	0.308		107	109.778	99.2222	98.6667	115.889	110.889	124.222	122	145.889	154.778	332	162.556	173.111	169.222		1188	3.33333	8.33333	6.11111	5.55556	22.2222	18.3333	31.6667	30.5556	48.8889	48.3333	66.1111	52.2222	35	34.4444
1197	0.196	0.2	0.182	0.18	0.212	0.203	0.228	0.224	0.267	0.282	0.601	0.295	0.315	0.308		107	109.222	99.2222	98.1111	115.889	110.889	124.778	122.556	146.444	154.778	332	162	173.111	169.222		1197	3.33333	7.77778	6.11111	5	22.2222	18.3333	32.2222	31.1111	49.4444	48.3333	66.1111	51.6667	35	34.4444
1206	0.196	0.201	0.182	0.181	0.212	0.203	0.229	0.224	0.267	0.282	0.6	0.296	0.315	0.309		107	109.778	99.2222	98.6667	115.889	110.889	125.333	122.556	146.444	154.778	331.444	162.556	173.111	169.778		1206	3.33333	8.33333	6.11111	5.55556	22.2222	18.3333	32.7778	31.1111	49.4444	48.3333	65.5556	52.2222	35	35
1215	0.196	0.201	0.182	0.181	0.212	0.203	0.229	0.224	0.267	0.282	0.603	0.296	0.316	0.311		107	109.778	99.2222	98.6667	115.889	110.889	125.333	122.556	146.444	154.778	333.111	162.556	173.667	170.889		1215	3.33333	8.33333	6.11111	5.55556	22.2222	18.3333	32.7778	31.1111	49.4444	48.3333	67.2222	52.2222	35.5556	36.1111
1224	0.196	0.201	0.182	0.181	0.212	0.203	0.23	0.224	0.268	0.283	0.602	0.296	0.316	0.315		107	109.778	99.2222	98.6667	115.889	110.889	125.889	122.556	147	155.333	332.556	162.556	173.667	173.111		1224	3.33333	8.33333	6.11111	5.55556	22.2222	18.3333	33.3333	31.1111	50	48.8889	66.6667	52.2222	35.5556	38.3333
1233	0.195	0.2	0.182	0.18	0.212	0.203	0.231	0.225	0.268	0.283	0.603	0.296	0.316	0.317		106.444	109.222	99.2222	98.1111	115.889	110.889	126.444	123.111	147	155.333	333.111	162.556	173.667	174.222		1233	2.77778	7.77778	6.11111	5	22.2222	18.3333	33.8889	31.6667	50	48.8889	67.2222	52.2222	35.5556	39.4444
1242	0.196	0.2	0.182	0.181	0.212	0.203	0.233	0.225	0.268	0.283	0.603	0.296	0.316	0.317		107	109.222	99.2222	98.6667	115.889	110.889	127.556	123.111	147	155.333	333.111	162.556	173.667	174.222		1242	3.33333	7.77778	6.11111	5.55556	22.2222	18.3333	35	31.6667	50	48.8889	67.2222	52.2222	35.5556	39.4444
1251	0.196	0.2	0.182	0.181	0.212	0.203	0.233	0.225	0.269	0.284	0.605	0.297	0.316	0.317		107	109.222	99.2222	98.6667	115.889	110.889	127.556	123.111	147.556	155.889	334.222	163.111	173.667	174.222		1251	3.33333	7.77778	6.11111	5.55556	22.2222	18.3333	35	31.6667	50.5556	49.4444	68.3333	52.7778	35.5556	39.4444
1260	0.196	0.2	0.182	0.181	0.213	0.203	0.234	0.225	0.269	0.284	0.603	0.297	0.316	0.318		107	109.222	99.2222	98.6667	116.444	110.889	128.111	123.111	147.556	155.889	333.111	163.111	173.667	174.778		1260	3.33333	7.77778	6.11111	5.55556	22.7778	18.3333	35.5556	31.6667	50.5556	49.4444	67.2222	52.7778	35.5556	40
1269	0.197	0.2	0.182	0.181	0.213	0.203	0.234	0.226	0.27	0.284	0.603	0.298	0.316	0.318		107.556	109.222	99.2222	98.6667	116.444	110.889	128.111	123.667	148.111	155.889	333.111	163.667	173.667	174.778		1269	3.88889	7.77778	6.11111	5.55556	22.7778	18.3333	35.5556	32.2222	51.1111	49.4444	67.2222	53.3333	35.5556	40
1278	0.199	0.2	0.182	0.181	0.213	0.203	0.233	0.226	0.27	0.285	0.605	0.297	0.316	0.318		108.667	109.222	99.2222	98.6667	116.444	110.889	127.556	123.667	148.111	156.444	334.222	163.111	173.667	174.778		1278	5	7.77778	6.11111	5.55556	22.7778	18.3333	35	32.2222	51.1111	50	68.3333	52.7778	35.5556	40
1287	0.202	0.2	0.182	0.181	0.213	0.203	0.232	0.226	0.27	0.285	0.604	0.298	0.316	0.319		110.333	109.222	99.2222	98.6667	116.444	110.889	127	123.667	148.111	156.444	333.667	163.667	173.667	175.333		1287	6.66667	7.77778	6.11111	5.55556	22.7778	18.3333	34.4444	32.2222	51.1111	50	67.7778	53.3333	35.5556	40.5556
1296	0.203	0.2	0.182	0.181	0.213	0.203	0.231	0.226	0.27	0.285	0.605	0.298	0.316	0.318		110.889	109.222	99.2222	98.6667	116.444	110.889	126.444	123.667	148.111	156.444	334.222	163.667	173.667	174.778		1296	7.22222	7.77778	6.11111	5.55556	22.7778	18.3333	33.8889	32.2222	51.1111	50	68.3333	53.3333	35.5556	40
1305	0.2	0.2	0.182	0.181	0.213	0.203	0.23	0.226	0.271	0.286	0.606	0.298	0.316	0.318		109.222	109.222	99.2222	98.6667	116.444	110.889	125.889	123.667	148.667	157	334.778	163.667	173.667	174.778		1305	5.55556	7.77778	6.11111	5.55556	22.7778	18.3333	33.3333	32.2222	51.6667	50.5556	68.8889	53.3333	35.5556	40
1314	0.197	0.2	0.182	0.181	0.213	0.203	0.23	0.226	0.271	0.286	0.605	0.298	0.317	0.318		107.556	109.222	99.2222	98.6667	116.444	110.889	125.889	123.667	148.667	157	334.222	163.667	174.222	174.778		1314	3.88889	7.77778	6.11111	5.55556	22.7778	18.3333	33.3333	32.2222	51.6667	50.5556	68.3333	53.3333	36.1111	40
1323	0.196	0.2	0.182	0.181	0.213	0.203	0.23	0.227	0.271	0.286	0.605	0.298	0.316	0.319		107	109.222	99.2222	98.6667	116.444	110.889	125.889	124.222	148.667	157	334.222	163.667	173.667	175.333		1323	3.33333	7.77778	6.11111	5.55556	22.7778	18.3333	33.3333	32.7778	51.6667	50.5556	68.3333	53.3333	35.5556	40.5556
1332	0.196	0.2	0.182	0.181	0.214	0.203	0.231	0.227	0.272	0.287	0.605	0.299	0.317	0.319		107	109.222	99.2222	98.6667	117	110.889	126.444	124.222	149.222	157.556	334.222	164.222	174.222	175.333		1332	3.33333	7.77778	6.11111	5.55556	23.3333	18.3333	33.8889	32.7778	52.2222	51.1111	68.3333	53.8889	36.1111	40.5556
1341	0.195	0.2	0.182	0.181	0.214	0.203	0.231	0.227	0.272	0.287	0.607	0.299	0.317	0.318		106.444	109.222	99.2222	98.6667	117	110.889	126.444	124.222	149.222	157.556	335.333	164.222	174.222	174.778		1341	2.77778	7.77778	6.11111	5.55556	23.3333	18.3333	33.8889	32.7778	52.2222	51.1111	69.4444	53.8889	36.1111	40
1350	0.195	0.2	0.182	0.181	0.214	0.203	0.232	0.228	0.272	0.287	0.606	0.299	0.317	0.317		106.444	109.222	99.2222	98.6667	117	110.889	127	124.778	149.222	157.556	334.778	164.222	174.222	174.222		1350	2.77778	7.77778	6.11111	5.55556	23.3333	18.3333	34.4444	33.3333	52.2222	51.1111	68.8889	53.8889	36.1111	39.4444
1359	0.195	0.2	0.182	0.181	0.214	0.203	0.233	0.227	0.272	0.287	0.606	0.299	0.317	0.315		106.444	109.222	99.2222	98.6667	117	110.889	127.556	124.222	149.222	157.556	334.778	164.222	174.222	173.111		1359	2.77778	7.77778	6.11111	5.55556	23.3333	18.3333	35	32.7778	52.2222	51.1111	68.8889	53.8889	36.1111	38.3333
1368	0.195	0.2	0.182	0.181	0.214	0.204	0.233	0.227	0.273	0.287	0.607	0.299	0.317	0.313		106.444	109.222	99.2222	98.6667	117	111.444	127.556	124.222	149.778	157.556	335.333	164.222	174.222	172		1368	2.77778	7.77778	6.11111	5.55556	23.3333	18.8889	35	32.7778	52.7778	51.1111	69.4444	53.8889	36.1111	37.2222
1377	0.195	0.2	0.182	0.181	0.214	0.204	0.234	0.228	0.273	0.288	0.605	0.299	0.317	0.311		106.444	109.222	99.2222	98.6667	117	111.444	128.111	124.778	149.778	158.111	334.222	164.222	174.222	170.889		1377	2.77778	7.77778	6.11111	5.55556	23.3333	18.8889	35.5556	33.3333	52.7778	51.6667	68.3333	53.8889	36.1111	36.1111
1386	0.195	0.199	0.182	0.181	0.214	0.204	0.236	0.228	0.273	0.288	0.606	0.3	0.317	0.311		106.444	108.667	99.2222	98.6667	117	111.444	129.222	124.778	149.778	158.111	334.778	164.778	174.222	170.889		1386	2.77778	7.22222	6.11111	5.55556	23.3333	18.8889	36.6667	33.3333	52.7778	51.6667	68.8889	54.4444	36.1111	36.1111
1395	0.195	0.2	0.183	0.181	0.214	0.204	0.237	0.228	0.274	0.288	0.607	0.3	0.317	0.31		106.444	109.222	99.7778	98.6667	117	111.444	129.778	124.778	150.333	158.111	335.333	164.778	174.222	170.333		1395	2.77778	7.77778	6.66667	5.55556	23.3333	18.8889	37.2222	33.3333	53.3333	51.6667	69.4444	54.4444	36.1111	35.5556
1404	0.195	0.199	0.182	0.181	0.214	0.204	0.237	0.229	0.274	0.289	0.605	0.3	0.317	0.309		106.444	108.667	99.2222	98.6667	117	111.444	129.778	125.333	150.333	158.667	334.222	164.778	174.222	169.778		1404	2.77778	7.22222	6.11111	5.55556	23.3333	18.8889	37.2222	33.8889	53.3333	52.2222	68.3333	54.4444	36.1111	35
1413	0.196	0.2	0.183	0.181	0.215	0.203	0.237	0.229	0.274	0.289	0.607	0.3	0.317	0.309		107	109.222	99.7778	98.6667	117.556	110.889	129.778	125.333	150.333	158.667	335.333	164.778	174.222	169.778		1413	3.33333	7.77778	6.66667	5.55556	23.8889	18.3333	37.2222	33.8889	53.3333	52.2222	69.4444	54.4444	36.1111	35
1422	0.196	0.2	0.183	0.181	0.215	0.203	0.236	0.229	0.275	0.289	0.607	0.3	0.317	0.309		107	109.222	99.7778	98.6667	117.556	110.889	129.222	125.333	150.889	158.667	335.333	164.778	174.222	169.778		1422	3.33333	7.77778	6.66667	5.55556	23.8889	18.3333	36.6667	33.8889	53.8889	52.2222	69.4444	54.4444	36.1111	35
1431	0.196	0.2	0.183	0.181	0.215	0.203	0.236	0.229	0.275	0.289	0.608	0.3	0.317	0.309		107	109.222	99.7778	98.6667	117.556	110.889	129.222	125.333	150.889	158.667	335.889	164.778	174.222	169.778		1431	3.33333	7.77778	6.66667	5.55556	23.8889	18.3333	36.6667	33.8889	53.8889	52.2222	70	54.4444	36.1111	35
1440	0.197	0.2	0.183	0.181	0.215	0.203	0.235	0.229	0.275	0.29	0.608	0.301	0.317	0.309		107.556	109.222	99.7778	98.6667	117.556	110.889	128.667	125.333	150.889	159.222	335.889	165.333	174.222	169.778		1440	3.88889	7.77778	6.66667	5.55556	23.8889	18.3333	36.1111	33.8889	53.8889	52.7778	70	55	36.1111	35
1449	0.2	0.199	0.183	0.181	0.215	0.203	0.233	0.229	0.275	0.29	0.607	0.3	0.317	0.309		109.222	108.667	99.7778	98.6667	117.556	110.889	127.556	125.333	150.889	159.222	335.333	164.778	174.222	169.778		1449	5.55556	7.22222	6.66667	5.55556	23.8889	18.3333	35	33.8889	53.8889	52.7778	69.4444	54.4444	36.1111	35
1458	0.203	0.2	0.183	0.181	0.215	0.204	0.233	0.23	0.276	0.29	0.61	0.301	0.317	0.309		110.889	109.222	99.7778	98.6667	117.556	111.444	127.556	125.889	151.444	159.222	337	165.333	174.222	169.778		1458	7.22222	7.77778	6.66667	5.55556	23.8889	18.8889	35	34.4444	54.4444	52.7778	71.1111	55	36.1111	35
1467	0.202	0.199	0.183	0.181	0.215	0.204	0.233	0.23	0.276	0.29	0.612	0.301	0.317	0.309		110.333	108.667	99.7778	98.6667	117.556	111.444	127.556	125.889	151.444	159.222	338.111	165.333	174.222	169.778		1467	6.66667	7.22222	6.66667	5.55556	23.8889	18.8889	35	34.4444	54.4444	52.7778	72.2222	55	36.1111	35
1476	0.197	0.199	0.183	0.181	0.215	0.204	0.234	0.23	0.276	0.29	0.613	0.301	0.317	0.309		107.556	108.667	99.7778	98.6667	117.556	111.444	128.111	125.889	151.444	159.222	338.667	165.333	174.222	169.778		1476	3.88889	7.22222	6.66667	5.55556	23.8889	18.8889	35.5556	34.4444	54.4444	52.7778	72.7778	55	36.1111	35
1485	0.196	0.199	0.183	0.181	0.215	0.204	0.234	0.23	0.276	0.291	0.611	0.301	0.317	0.309		107	108.667	99.7778	98.6667	117.556	111.444	128.111	125.889	151.444	159.778	337.556	165.333	174.222	169.778		1485	3.33333	7.22222	6.66667	5.55556	23.8889	18.8889	35.5556	34.4444	54.4444	53.3333	71.6667	55	36.1111	35
1494	0.195	0.199	0.183	0.181	0.215	0.204	0.235	0.23	0.277	0.291	0.609	0.301	0.317	0.309		106.444	108.667	99.7778	98.6667	117.556	111.444	128.667	125.889	152	159.778	336.444	165.333	174.222	169.778		1494	2.77778	7.22222	6.66667	5.55556	23.8889	18.8889	36.1111	34.4444	55	53.3333	70.5556	55	36.1111	35
1503	0.195	0.199	0.183	0.181	0.215	0.203	0.236	0.23	0.277	0.291	0.613	0.301	0.317	0.309		106.444	108.667	99.7778	98.6667	117.556	110.889	129.222	125.889	152	159.778	338.667	165.333	174.222	169.778		1503	2.77778	7.22222	6.66667	5.55556	23.8889	18.3333	36.6667	34.4444	55	53.3333	72.7778	55	36.1111	35
1512	0.195	0.199	0.183	0.181	0.215	0.203	0.236	0.231	0.277	0.291	0.617	0.301	0.317	0.309		106.444	108.667	99.7778	98.6667	117.556	110.889	129.222	126.444	152	159.778	340.889	165.333	174.222	169.778		1512	2.77778	7.22222	6.66667	5.55556	23.8889	18.3333	36.6667	35	55	53.3333	75	55	36.1111	35
1521	0.195	0.199	0.183	0.181	0.216	0.203	0.237	0.231	0.277	0.292	0.615	0.302	0.317	0.309		106.444	108.667	99.7778	98.6667	118.111	110.889	129.778	126.444	152	160.333	339.778	165.889	174.222	169.778		1521	2.77778	7.22222	6.66667	5.55556	24.4444	18.3333	37.2222	35	55	53.8889	73.8889	55.5556	36.1111	35
1530	0.195	0.199	0.183	0.181	0.216	0.203	0.239	0.231	0.278	0.292	0.612	0.302	0.317	0.309		106.444	108.667	99.7778	98.6667	118.111	110.889	130.889	126.444	152.556	160.333	338.111	165.889	174.222	169.778		1530	2.77778	7.22222	6.66667	5.55556	24.4444	18.3333	38.3333	35	55.5556	53.8889	72.2222	55.5556	36.1111	35
1539	0.195	0.199	0.183	0.181	0.216	0.203	0.24	0.231	0.278	0.292	0.609	0.302	0.317	0.309		106.444	108.667	99.7778	98.6667	118.111	110.889	131.444	126.444	152.556	160.333	336.444	165.889	174.222	169.778		1539	2.77778	7.22222	6.66667	5.55556	24.4444	18.3333	38.8889	35	55.5556	53.8889	70.5556	55.5556	36.1111	35
1548	0.195	0.199	0.183	0.181	0.216	0.203	0.24	0.231	0.278	0.292	0.61	0.302	0.317	0.309		106.444	108.667	99.7778	98.6667	118.111	110.889	131.444	126.444	152.556	160.333	337	165.889	174.222	169.778		1548	2.77778	7.22222	6.66667	5.55556	24.4444	18.3333	38.8889	35	55.5556	53.8889	71.1111	55.5556	36.1111	35
1557	0.195	0.199	0.183	0.181	0.216	0.203	0.24	0.231	0.279	0.292	0.609	0.302	0.317	0.309		106.444	108.667	99.7778	98.6667	118.111	110.889	131.444	126.444	153.111	160.333	336.444	165.889	174.222	169.778		1557	2.77778	7.22222	6.66667	5.55556	24.4444	18.3333	38.8889	35	56.1111	53.8889	70.5556	55.5556	36.1111	35
1566	0.196	0.199	0.183	0.181	0.216	0.203	0.239	0.232	0.279	0.293	0.611	0.302	0.317	0.309		107	108.667	99.7778	98.6667	118.111	110.889	130.889	127	153.111	160.889	337.556	165.889	174.222	169.778		1566	3.33333	7.22222	6.66667	5.55556	24.4444	18.3333	38.3333	35.5556	56.1111	54.4444	71.6667	55.5556	36.1111	35
1575	0.196	0.199	0.183	0.181	0.216	0.203	0.239	0.232	0.279	0.293	0.61	0.302	0.317	0.309		107	108.667	99.7778	98.6667	118.111	110.889	130.889	127	153.111	160.889	337	165.889	174.222	169.778		1575	3.33333	7.22222	6.66667	5.55556	24.4444	18.3333	38.3333	35.5556	56.1111	54.4444	71.1111	55.5556	36.1111	35
1584	0.197	0.199	0.183	0.181	0.216	0.203	0.237	0.232	0.279	0.293	0.611	0.302	0.317	0.309		107.556	108.667	99.7778	98.6667	118.111	110.889	129.778	127	153.111	160.889	337.556	165.889	174.222	169.778		1584	3.88889	7.22222	6.66667	5.55556	24.4444	18.3333	37.2222	35.5556	56.1111	54.4444	71.6667	55.5556	36.1111	35
1593	0.2	0.199	0.183	0.181	0.216	0.204	0.236	0.232	0.279	0.293	0.611	0.303	0.316	0.309		109.222	108.667	99.7778	98.6667	118.111	111.444	129.222	127	153.111	160.889	337.556	166.444	173.667	169.778		1593	5.55556	7.22222	6.66667	5.55556	24.4444	18.8889	36.6667	35.5556	56.1111	54.4444	71.6667	56.1111	35.5556	35
1602	0.202	0.199	0.183	0.181	0.216	0.204	0.236	0.232	0.28	0.294	0.612	0.303	0.316	0.309		110.333	108.667	99.7778	98.6667	118.111	111.444	129.222	127	153.667	161.444	338.111	166.444	173.667	169.778		1602	6.66667	7.22222	6.66667	5.55556	24.4444	18.8889	36.6667	35.5556	56.6667	55	72.2222	56.1111	35.5556	35
1611	0.2	0.199	0.183	0.181	0.216	0.204	0.236	0.233	0.28	0.294	0.612	0.303	0.317	0.309		109.222	108.667	99.7778	98.6667	118.111	111.444	129.222	127.556	153.667	161.444	338.111	166.444	174.222	169.778		1611	5.55556	7.22222	6.66667	5.55556	24.4444	18.8889	36.6667	36.1111	56.6667	55	72.2222	56.1111	36.1111	35
1620	0.196	0.199	0.183	0.181	0.216	0.204	0.237	0.233	0.28	0.294	0.613	0.303	0.317	0.309		107	108.667	99.7778	98.6667	118.111	111.444	129.778	127.556	153.667	161.444	338.667	166.444	174.222	169.778		1620	3.33333	7.22222	6.66667	5.55556	24.4444	18.8889	37.2222	36.1111	56.6667	55	72.7778	56.1111	36.1111	35
1629	0.195	0.199	0.183	0.181	0.216	0.204	0.237	0.233	0.28	0.294	0.615	0.303	0.317	0.309		106.444	108.667	99.7778	98.6667	118.111	111.444	129.778	127.556	153.667	161.444	339.778	166.444	174.222	169.778		1629	2.77778	7.22222	6.66667	5.55556	24.4444	18.8889	37.2222	36.1111	56.6667	55	73.8889	56.1111	36.1111	35
1638	0.195	0.199	0.183	0.181	0.217	0.204	0.238	0.233	0.28	0.295	0.615	0.303	0.317	0.309		106.444	108.667	99.7778	98.6667	118.667	111.444	130.333	127.556	153.667	162	339.778	166.444	174.222	169.778		1638	2.77778	7.22222	6.66667	5.55556	25	18.8889	37.7778	36.1111	56.6667	55.5556	73.8889	56.1111	36.1111	35
1647	0.195	0.199	0.183	0.181	0.217	0.204	0.239	0.233	0.281	0.295	0.615	0.303	0.317	0.309		106.444	108.667	99.7778	98.6667	118.667	111.444	130.889	127.556	154.222	162	339.778	166.444	174.222	169.778		1647	2.77778	7.22222	6.66667	5.55556	25	18.8889	38.3333	36.1111	57.2222	55.5556	73.8889	56.1111	36.1111	35
1656	0.195	0.199	0.183	0.181	0.217	0.204	0.24	0.233	0.281	0.295	0.616	0.303	0.317	0.309		106.444	108.667	99.7778	98.6667	118.667	111.444	131.444	127.556	154.222	162	340.333	166.444	174.222	169.778		1656	2.77778	7.22222	6.66667	5.55556	25	18.8889	38.8889	36.1111	57.2222	55.5556	74.4444	56.1111	36.1111	35
1665	0.195	0.199	0.183	0.181	0.217	0.204	0.241	0.233	0.281	0.295	0.611	0.303	0.317	0.309		106.444	108.667	99.7778	98.6667	118.667	111.444	132	127.556	154.222	162	337.556	166.444	174.222	169.778		1665	2.77778	7.22222	6.66667	5.55556	25	18.8889	39.4444	36.1111	57.2222	55.5556	71.6667	56.1111	36.1111	35
1674	0.194	0.199	0.183	0.181	0.217	0.204	0.242	0.233	0.281	0.295	0.615	0.304	0.317	0.309		105.889	108.667	99.7778	98.6667	118.667	111.444	132.556	127.556	154.222	162	339.778	167	174.222	169.778		1674	2.22222	7.22222	6.66667	5.55556	25	18.8889	40	36.1111	57.2222	55.5556	73.8889	56.6667	36.1111	35
1683	0.195	0.199	0.183	0.181	0.217	0.204	0.243	0.234	0.281	0.296	0.613	0.304	0.317	0.309		106.444	108.667	99.7778	98.6667	118.667	111.444	133.111	128.111	154.222	162.556	338.667	167	174.222	169.778		1683	2.77778	7.22222	6.66667	5.55556	25	18.8889	40.5556	36.6667	57.2222	56.1111	72.7778	56.6667	36.1111	35
1692	0.195	0.199	0.183	0.181	0.217	0.205	0.242	0.234	0.282	0.296	0.616	0.304	0.317	0.309		106.444	108.667	99.7778	98.6667	118.667	112	132.556	128.111	154.778	162.556	340.333	167	174.222	169.778		1692	2.77778	7.22222	6.66667	5.55556	25	19.4444	40	36.6667	57.7778	56.1111	74.4444	56.6667	36.1111	35
1701	0.195	0.199	0.183	0.181	0.217	0.205	0.242	0.234	0.282	0.296	0.617	0.304	0.317	0.309		106.444	108.667	99.7778	98.6667	118.667	112	132.556	128.111	154.778	162.556	340.889	167	174.222	169.778		1701	2.77778	7.22222	6.66667	5.55556	25	19.4444	40	36.6667	57.7778	56.1111	75	56.6667	36.1111	35
1710	0.195	0.199	0.183	0.181	0.217	0.205	0.241	0.234	0.282	0.296	0.617	0.304	0.316	0.309		106.444	108.667	99.7778	98.6667	118.667	112	132	128.111	154.778	162.556	340.889	167	173.667	169.778		1710	2.77778	7.22222	6.66667	5.55556	25	19.4444	39.4444	36.6667	57.7778	56.1111	75	56.6667	35.5556	35
1719	0.196	0.199	0.183	0.181	0.217	0.205	0.24	0.234	0.282	0.296	0.616	0.304	0.317	0.309		107	108.667	99.7778	98.6667	118.667	112	131.444	128.111	154.778	162.556	340.333	167	174.222	169.778		1719	3.33333	7.22222	6.66667	5.55556	25	19.4444	38.8889	36.6667	57.7778	56.1111	74.4444	56.6667	36.1111	35
1728	0.198	0.199	0.183	0.181	0.217	0.205	0.239	0.234	0.283	0.297	0.614	0.304	0.317	0.309		108.111	108.667	99.7778	98.6667	118.667	112	130.889	128.111	155.333	163.111	339.222	167	174.222	169.778		1728	4.44444	7.22222	6.66667	5.55556	25	19.4444	38.3333	36.6667	58.3333	56.6667	73.3333	56.6667	36.1111	35
1737	0.202	0.199	0.183	0.181	0.217	0.205	0.238	0.234	0.283	0.297	0.612	0.304	0.316	0.309		110.333	108.667	99.7778	98.6667	118.667	112	130.333	128.111	155.333	163.111	338.111	167	173.667	169.778		1737	6.66667	7.22222	6.66667	5.55556	25	19.4444	37.7778	36.6667	58.3333	56.6667	72.2222	56.6667	35.5556	35
1746	0.201	0.199	0.183	0.181	0.217	0.205	0.239	0.235	0.283	0.297	0.615	0.304	0.317	0.309		109.778	108.667	99.7778	98.6667	118.667	112	130.889	128.667	155.333	163.111	339.778	167	174.222	169.778		1746	6.11111	7.22222	6.66667	5.55556	25	19.4444	38.3333	37.2222	58.3333	56.6667	73.8889	56.6667	36.1111	35
1755	0.196	0.199	0.183	0.181	0.218	0.205	0.24	0.235	0.283	0.297	0.615	0.304	0.317	0.309		107	108.667	99.7778	98.6667	119.222	112	131.444	128.667	155.333	163.111	339.778	167	174.222	169.778		1755	3.33333	7.22222	6.66667	5.55556	25.5556	19.4444	38.8889	37.2222	58.3333	56.6667	73.8889	56.6667	36.1111	35
1764	0.195	0.198	0.183	0.181	0.218	0.205	0.241	0.235	0.283	0.297	0.615	0.305	0.317	0.309		106.444	108.111	99.7778	98.6667	119.222	112	132	128.667	155.333	163.111	339.778	167.556	174.222	169.778		1764	2.77778	6.66667	6.66667	5.55556	25.5556	19.4444	39.4444	37.2222	58.3333	56.6667	73.8889	57.2222	36.1111	35
1773	0.194	0.198	0.183	0.181	0.218	0.205	0.241	0.235	0.283	0.297	0.613	0.304	0.317	0.309		105.889	108.111	99.7778	98.6667	119.222	112	132	128.667	155.333	163.111	338.667	167	174.222	169.778		1773	2.22222	6.66667	6.66667	5.55556	25.5556	19.4444	39.4444	37.2222	58.3333	56.6667	72.7778	56.6667	36.1111	35
1782	0.194	0.198	0.183	0.181	0.218	0.205	0.242	0.235	0.284	0.298	0.613	0.305	0.317	0.309		105.889	108.111	99.7778	98.6667	119.222	112	132.556	128.667	155.889	163.667	338.667	167.556	174.222	169.778		1782	2.22222	6.66667	6.66667	5.55556	25.5556	19.4444	40	37.2222	58.8889	57.2222	72.7778	57.2222	36.1111	35
1791	0.194	0.198	0.183	0.181	0.218	0.206	0.243	0.236	0.284	0.298	0.615	0.305	0.317	0.309		105.889	108.111	99.7778	98.6667	119.222	112.556	133.111	129.222	155.889	163.667	339.778	167.556	174.222	169.778		1791	2.22222	6.66667	6.66667	5.55556	25.5556	20	40.5556	37.7778	58.8889	57.2222	73.8889	57.2222	36.1111	35
1800	0.194	0.198	0.183	0.181	0.218	0.205	0.244	0.235	0.284	0.298	0.615	0.305	0.317	0.309		105.889	108.111	99.7778	98.6667	119.222	112	133.667	128.667	155.889	163.667	339.778	167.556	174.222	169.778		1800	2.22222	6.66667	6.66667	5.55556	25.5556	19.4444	41.1111	37.2222	58.8889	57.2222	73.8889	57.2222	36.1111	35
1809	0.194	0.198	0.183	0.181	0.218	0.205	0.244	0.235	0.284	0.298	0.617	0.305	0.317	0.309		105.889	108.111	99.7778	98.6667	119.222	112	133.667	128.667	155.889	163.667	340.889	167.556	174.222	169.778		1809	2.22222	6.66667	6.66667	5.55556	25.5556	19.4444	41.1111	37.2222	58.8889	57.2222	75	57.2222	36.1111	35
1818	0.194	0.198	0.183	0.181	0.218	0.206	0.245	0.236	0.285	0.298	0.616	0.305	0.317	0.309		105.889	108.111	99.7778	98.6667	119.222	112.556	134.222	129.222	156.444	163.667	340.333	167.556	174.222	169.778		1818	2.22222	6.66667	6.66667	5.55556	25.5556	20	41.6667	37.7778	59.4444	57.2222	74.4444	57.2222	36.1111	35
1827	0.195	0.198	0.183	0.181	0.218	0.206	0.244	0.236	0.285	0.299	0.618	0.305	0.317	0.309		106.444	108.111	99.7778	98.6667	119.222	112.556	133.667	129.222	156.444	164.222	341.444	167.556	174.222	169.778		1827	2.77778	6.66667	6.66667	5.55556	25.5556	20	41.1111	37.7778	59.4444	57.7778	75.5556	57.2222	36.1111	35
1836	0.195	0.198	0.183	0.181	0.218	0.206	0.243	0.236	0.285	0.299	0.619	0.305	0.317	0.309		106.444	108.111	99.7778	98.6667	119.222	112.556	133.111	129.222	156.444	164.222	342	167.556	174.222	169.778		1836	2.77778	6.66667	6.66667	5.55556	25.5556	20	40.5556	37.7778	59.4444	57.7778	76.1111	57.2222	36.1111	35
1845	0.195	0.198	0.183	0.181	0.218	0.206	0.242	0.236	0.285	0.299	0.619	0.305	0.317	0.309		106.444	108.111	99.7778	98.6667	119.222	112.556	132.556	129.222	156.444	164.222	342	167.556	174.222	169.778		1845	2.77778	6.66667	6.66667	5.55556	25.5556	20	40	37.7778	59.4444	57.7778	76.1111	57.2222	36.1111	35
1854	0.198	0.198	0.183	0.181	0.219	0.206	0.241	0.236	0.285	0.299	0.618	0.305	0.317	0.309		108.111	108.111	99.7778	98.6667	119.778	112.556	132	129.222	156.444	164.222	341.444	167.556	174.222	169.778		1854	4.44444	6.66667	6.66667	5.55556	26.1111	20	39.4444	37.7778	59.4444	57.7778	75.5556	57.2222	36.1111	35
1863	0.201	0.198	0.183	0.181	0.219	0.206	0.24	0.236	0.285	0.299	0.615	0.305	0.317	0.309		109.778	108.111	99.7778	98.6667	119.778	112.556	131.444	129.222	156.444	164.222	339.778	167.556	174.222	169.778		1863	6.11111	6.66667	6.66667	5.55556	26.1111	20	38.8889	37.7778	59.4444	57.7778	73.8889	57.2222	36.1111	35
1872	0.201	0.196	0.183	0.181	0.219	0.206	0.241	0.236	0.285	0.299	0.617	0.305	0.317	0.308		109.778	107	99.7778	98.6667	119.778	112.556	132	129.222	156.444	164.222	340.889	167.556	174.222	169.222		1872	6.11111	5.55556	6.66667	5.55556	26.1111	20	39.4444	37.7778	59.4444	57.7778	75	57.2222	36.1111	34.4444
1881	0.196	0.196	0.183	0.181	0.218	0.206	0.241	0.237	0.286	0.299	0.617	0.305	0.317	0.309		107	107	99.7778	98.6667	119.222	112.556	132	129.778	157	164.222	340.889	167.556	174.222	169.778		1881	3.33333	5.55556	6.66667	5.55556	25.5556	20	39.4444	38.3333	60	57.7778	75	57.2222	36.1111	35
1890	0.194	0.195	0.183	0.181	0.219	0.206	0.242	0.237	0.286	0.299	0.617	0.305	0.317	0.309		105.889	106.444	99.7778	98.6667	119.778	112.556	132.556	129.778	157	164.222	340.889	167.556	174.222	169.778		1890	2.22222	5	6.66667	5.55556	26.1111	20	40	38.3333	60	57.7778	75	57.2222	36.1111	35
1899	0.172	0.167	0.167	0.166	0.183	0.189	0.197	0.198	0.226	0.226	0.251	0.247	0.269	0.269		93.6667	90.8889	90.8889	90.3333	99.7778	103.111	107.556	108.111	123.667	123.667	137.556	135.333	147.556	147.556		1899	-10	-10.5556	-2.22222	-2.77778	6.11111	10.5556	15	16.6667	26.6667	17.2222	-128.333	25	9.44444	12.7778
1908	0.172	0.168	0.167	0.166	0.184	0.19	0.198	0.198	0.226	0.226	0.251	0.248	0.269	0.269		93.6667	91.4444	90.8889	90.3333	100.333	103.667	108.111	108.111	123.667	123.667	137.556	135.889	147.556	147.556		1908	-10	-10	-2.22222	-2.77778	6.66667	11.1111	15.5556	16.6667	26.6667	17.2222	-128.333	25.5556	9.44444	12.7778
1917	0.172	0.168	0.167	0.166	0.183	0.191	0.197	0.198	0.226	0.226	0.251	0.248	0.269	0.269		93.6667	91.4444	90.8889	90.3333	99.7778	104.222	107.556	108.111	123.667	123.667	137.556	135.889	147.556	147.556		1917	-10	-10	-2.22222	-2.77778	6.11111	11.6667	15	16.6667	26.6667	17.2222	-128.333	25.5556	9.44444	12.7778
1926	0.172	0.168	0.167	0.166	0.184	0.191	0.198	0.198	0.226	0.226	0.251	0.248	0.269	0.269		93.6667	91.4444	90.8889	90.3333	100.333	104.222	108.111	108.111	123.667	123.667	137.556	135.889	147.556	147.556		1926	-10	-10	-2.22222	-2.77778	6.66667	11.6667	15.5556	16.6667	26.6667	17.2222	-128.333	25.5556	9.44444	12.7778
1935	0.172	0.168	0.167	0.166	0.184	0.191	0.198	0.198	0.226	0.226	0.251	0.248	0.269	0.269		93.6667	91.4444	90.8889	90.3333	100.333	104.222	108.111	108.111	123.667	123.667	137.556	135.889	147.556	147.556		1935	-10	-10	-2.22222	-2.77778	6.66667	11.6667	15.5556	16.6667	26.6667	17.2222	-128.333	25.5556	9.44444	12.7778
1944	0.172	0.168	0.167	0.166	0.184	0.19	0.198	0.198	0.226	0.226	0.251	0.248	0.269	0.269		93.6667	91.4444	90.8889	90.3333	100.333	103.667	108.111	108.111	123.667	123.667	137.556	135.889	147.556	147.556		1944	-10	-10	-2.22222	-2.77778	6.66667	11.1111	15.5556	16.6667	26.6667	17.2222	-128.333	25.5556	9.44444	12.7778
1953	0.172	0.168	0.167	0.166	0.184	0.19	0.198	0.198	0.227	0.227	0.252	0.248	0.269	0.269		93.6667	91.4444	90.8889	90.3333	100.333	103.667	108.111	108.111	124.222	124.222	138.111	135.889	147.556	147.556		1953	-10	-10	-2.22222	-2.77778	6.66667	11.1111	15.5556	16.6667	27.2222	17.7778	-127.778	25.5556	9.44444	12.7778
1962	0.172	0.168	0.167	0.166	0.184	0.189	0.198	0.198	0.227	0.227	0.252	0.248	0.269	0.269		93.6667	91.4444	90.8889	90.3333	100.333	103.111	108.111	108.111	124.222	124.222	138.111	135.889	147.556	147.556		1962	-10	-10	-2.22222	-2.77778	6.66667	10.5556	15.5556	16.6667	27.2222	17.7778	-127.778	25.5556	9.44444	12.7778
1971	0.172	0.168	0.167	0.166	0.184	0.189	0.198	0.198	0.227	0.227	0.252	0.248	0.269	0.269		93.6667	91.4444	90.8889	90.3333	100.333	103.111	108.111	108.111	124.222	124.222	138.111	135.889	147.556	147.556		1971	-10	-10	-2.22222	-2.77778	6.66667	10.5556	15.5556	16.6667	27.2222	17.7778	-127.778	25.5556	9.44444	12.7778
1980	0.172	0.168	0.167	0.166	0.184	0.188	0.198	0.198	0.227	0.227	0.252	0.249	0.269	0.269		93.6667	91.4444	90.8889	90.3333	100.333	102.556	108.111	108.111	124.222	124.222	138.111	136.444	147.556	147.556		1980	-10	-10	-2.22222	-2.77778	6.66667	10	15.5556	16.6667	27.2222	17.7778	-127.778	26.1111	9.44444	12.7778
1989	0.172	0.168	0.167	0.166	0.184	0.187	0.198	0.199	0.227	0.227	0.252	0.249	0.27	0.27		93.6667	91.4444	90.8889	90.3333	100.333	102	108.111	108.667	124.222	124.222	138.111	136.444	148.111	148.111		1989	-10	-10	-2.22222	-2.77778	6.66667	9.44444	15.5556	17.2222	27.2222	17.7778	-127.778	26.1111	10	13.3333
1998	0.172	0.167	0.167	0.166	0.184	0.187	0.198	0.199	0.227	0.227	0.252	0.249	0.27	0.27		93.6667	90.8889	90.8889	90.3333	100.333	102	108.111	108.667	124.222	124.222	138.111	136.444	148.111	148.111		1998	-10	-10.5556	-2.22222	-2.77778	6.66667	9.44444	15.5556	17.2222	27.2222	17.7778	-127.778	26.1111	10	13.3333
2007	0.172	0.167	0.167	0.166	0.184	0.187	0.198	0.199	0.227	0.227	0.252	0.249	0.27	0.27		93.6667	90.8889	90.8889	90.3333	100.333	102	108.111	108.667	124.222	124.222	138.111	136.444	148.111	148.111		2007	-10	-10.5556	-2.22222	-2.77778	6.66667	9.44444	15.5556	17.2222	27.2222	17.7778	-127.778	26.1111	10	13.3333
2016	0.172	0.167	0.167	0.166	0.184	0.187	0.198	0.199	0.227	0.227	0.252	0.249	0.27	0.27																	2016
	0.172	0.166	0.167	0.166	0.184	0.188	0.198	0.199	0.227	0.227	0.252	0.249	0.27	0.27
	0.172	0.166	0.167	0.166	0.184	0.188	0.198	0.199	0.228	0.228	0.252	0.249	0.27	0.27
	0.172	0.166	0.167	0.166	0.184	0.189	0.198	0.199	0.228	0.228	0.253	0.249	0.27	0.27
	0.172	0.166	0.167	0.166	0.184	0.191	0.198	0.199	0.228	0.228	0.253	0.249	0.27	0.27
	0.172	0.165	0.167	0.166	0.184	0.191	0.198	0.199	0.228	0.228	0.253	0.249	0.27	0.27
	0.172	0.165	0.167	0.166	0.184	0.191	0.199	0.199	0.228	0.228	0.253	0.25	0.27	0.27
	0.171	0.165	0.167	0.166	0.184	0.191	0.199	0.199	0.228	0.228	0.253	0.25	0.27	0.27
	0.172	0.165	0.167	0.166	0.184	0.19	0.199	0.199	0.228	0.228	0.253	0.25	0.27	0.27
	0.172	0.165	0.167	0.166	0.184	0.189	0.199	0.199	0.228	0.228	0.253	0.25	0.27	0.27
[truncated: 10 more columns]

## Sheet: pS289_2
	Extracted															Absolute																same Level																Slopes
Time	Ctrl	Ctrl	10µM	10µM	50µM	50µM	100µM	100µM	250µM	250µM	500µM	500µM	750µM	750µM		Ctrl	Ctrl	10µM	10µM	50µM	50µM	100µM	100µM	250µM	250µM	500µM	500µM	750µM	750µM		Seconds	Ctrl	Ctrl	10µM	10µM	50µM	50µM	100µM	100µM	250µM	250µM	500µM	500µM	750µM	750µM			10µM	10µM
0	0.184	0.181	0.173	0.172	0.174	0.168	0.156	0.149	0.177	0.176	0.204	0.199	0.248	0.232		100.333	98.6667	94.2222	93.6667	94.7778	91.4444	84.7778	80.8889	96.4444	95.8889	111.444	108.667	135.889	127		0	0	0	0	0	0	0	0	0	0	0	0	0	0	0			0.0111247	0.0214354
9	0.185	0.182	0.174	0.173	0.175	0.17	0.156	0.15	0.178	0.177	0.204	0.199	0.25	0.23		100.889	99.2222	94.7778	94.2222	95.3333	92.5556	84.7778	81.4444	97	96.4444	111.444	108.667	137	125.889		9	0.555556	0.555556	0.555556	0.555556	0.555556	1.11111	0	0.555556	0.555556	0.555556	0	0	1.11111	-1.11111
18	0.186	0.183	0.175	0.174	0.176	0.17	0.157	0.151	0.179	0.178	0.206	0.201	0.253	0.232		101.444	99.7778	95.3333	94.7778	95.8889	92.5556	85.3333	82	97.5556	97	112.556	109.778	138.667	127		18	1.11111	1.11111	1.11111	1.11111	1.11111	1.11111	0.555556	1.11111	1.11111	1.11111	1.11111	1.11111	2.77778	0
27	0.187	0.183	0.175	0.174	0.177	0.172	0.157	0.151	0.18	0.179	0.208	0.202	0.255	0.235		102	99.7778	95.3333	94.7778	96.4444	93.6667	85.3333	82	98.1111	97.5556	113.667	110.333	139.778	128.667		27	1.66667	1.11111	1.11111	1.11111	1.66667	2.22222	0.555556	1.11111	1.66667	1.66667	2.22222	1.66667	3.88889	1.66667
36	0.187	0.184	0.175	0.175	0.177	0.175	0.157	0.151	0.181	0.179	0.21	0.203	0.257	0.237		102	100.333	95.3333	95.3333	96.4444	95.3333	85.3333	82	98.6667	97.5556	114.778	110.889	140.889	129.778		36	1.66667	1.66667	1.11111	1.66667	1.66667	3.88889	0.555556	1.11111	2.22222	1.66667	3.33333	2.22222	5	2.77778
45	0.187	0.184	0.175	0.175	0.177	0.176	0.157	0.151	0.182	0.18	0.211	0.205	0.259	0.239		102	100.333	95.3333	95.3333	96.4444	95.8889	85.3333	82	99.2222	98.1111	115.333	112	142	130.889		45	1.66667	1.66667	1.11111	1.66667	1.66667	4.44444	0.555556	1.11111	2.77778	2.22222	3.88889	3.33333	6.11111	3.88889
54	0.187	0.184	0.175	0.175	0.177	0.176	0.158	0.152	0.182	0.181	0.213	0.206	0.261	0.241		102	100.333	95.3333	95.3333	96.4444	95.8889	85.8889	82.5556	99.2222	98.6667	116.444	112.556	143.111	132		54	1.66667	1.66667	1.11111	1.66667	1.66667	4.44444	1.11111	1.66667	2.77778	2.77778	5	3.88889	7.22222	5
63	0.187	0.185	0.175	0.175	0.177	0.176	0.158	0.152	0.183	0.182	0.214	0.207	0.262	0.243		102	100.889	95.3333	95.3333	96.4444	95.8889	85.8889	82.5556	99.7778	99.2222	117	113.111	143.667	133.111		63	1.66667	2.22222	1.11111	1.66667	1.66667	4.44444	1.11111	1.66667	3.33333	3.33333	5.55556	4.44444	7.77778	6.11111
72	0.187	0.185	0.175	0.176	0.178	0.176	0.158	0.152	0.184	0.183	0.216	0.209	0.264	0.244		102	100.889	95.3333	95.8889	97	95.8889	85.8889	82.5556	100.333	99.7778	118.111	114.222	144.778	133.667		72	1.66667	2.22222	1.11111	2.22222	2.22222	4.44444	1.11111	1.66667	3.88889	3.88889	6.66667	5.55556	8.88889	6.66667
81	0.187	0.185	0.176	0.176	0.178	0.175	0.158	0.153	0.185	0.184	0.217	0.21	0.265	0.245		102	100.889	95.8889	95.8889	97	95.3333	85.8889	83.1111	100.889	100.333	118.667	114.778	145.333	134.222		81	1.66667	2.22222	1.66667	2.22222	2.22222	3.88889	1.11111	2.22222	4.44444	4.44444	7.22222	6.11111	9.44444	7.22222
90	0.188	0.185	0.176	0.176	0.179	0.174	0.158	0.153	0.186	0.185	0.218	0.211	0.266	0.247		102.556	100.889	95.8889	95.8889	97.5556	94.7778	85.8889	83.1111	101.444	100.889	119.222	115.333	145.889	135.333		90	2.22222	2.22222	1.66667	2.22222	2.77778	3.33333	1.11111	2.22222	5	5	7.77778	6.66667	10	8.33333
99	0.188	0.186	0.176	0.177	0.179	0.175	0.159	0.153	0.187	0.185	0.22	0.213	0.267	0.248		102.556	101.444	95.8889	96.4444	97.5556	95.3333	86.4444	83.1111	102	100.889	120.333	116.444	146.444	135.889		99	2.22222	2.77778	1.66667	2.77778	2.77778	3.88889	1.66667	2.22222	5.55556	5	8.88889	7.77778	10.5556	8.88889
108	0.188	0.186	0.176	0.177	0.18	0.175	0.159	0.153	0.188	0.186	0.221	0.214	0.269	0.249		102.556	101.444	95.8889	96.4444	98.1111	95.3333	86.4444	83.1111	102.556	101.444	120.889	117	147.556	136.444		108	2.22222	2.77778	1.66667	2.77778	3.33333	3.88889	1.66667	2.22222	6.11111	5.55556	9.44444	8.33333	11.6667	9.44444
117	0.188	0.186	0.176	0.177	0.18	0.175	0.159	0.154	0.189	0.187	0.222	0.215	0.27	0.25		102.556	101.444	95.8889	96.4444	98.1111	95.3333	86.4444	83.6667	103.111	102	121.444	117.556	148.111	137		117	2.22222	2.77778	1.66667	2.77778	3.33333	3.88889	1.66667	2.77778	6.66667	6.11111	10	8.88889	12.2222	10
126	0.188	0.186	0.177	0.178	0.18	0.175	0.159	0.153	0.19	0.188	0.224	0.216	0.271	0.251		102.556	101.444	96.4444	97	98.1111	95.3333	86.4444	83.1111	103.667	102.556	122.556	118.111	148.667	137.556		126	2.22222	2.77778	2.22222	3.33333	3.33333	3.88889	1.66667	2.22222	7.22222	6.66667	11.1111	9.44444	12.7778	10.5556
135	0.189	0.187	0.177	0.178	0.181	0.176	0.159	0.153	0.191	0.189	0.225	0.217	0.272	0.252		103.111	102	96.4444	97	98.6667	95.8889	86.4444	83.1111	104.222	103.111	123.111	118.667	149.222	138.111		135	2.77778	3.33333	2.22222	3.33333	3.88889	4.44444	1.66667	2.22222	7.77778	7.22222	11.6667	10	13.3333	11.1111
144	0.189	0.187	0.177	0.179	0.181	0.176	0.159	0.154	0.193	0.19	0.226	0.219	0.273	0.253		103.111	102	96.4444	97.5556	98.6667	95.8889	86.4444	83.6667	105.333	103.667	123.667	119.778	149.778	138.667		144	2.77778	3.33333	2.22222	3.88889	3.88889	4.44444	1.66667	2.77778	8.88889	7.77778	12.2222	11.1111	13.8889	11.6667
153	0.189	0.187	0.177	0.179	0.182	0.176	0.16	0.154	0.194	0.191	0.228	0.22	0.274	0.254		103.111	102	96.4444	97.5556	99.2222	95.8889	87	83.6667	105.889	104.222	124.778	120.333	150.333	139.222		153	2.77778	3.33333	2.22222	3.88889	4.44444	4.44444	2.22222	2.77778	9.44444	8.33333	13.3333	11.6667	14.4444	12.2222
162	0.19	0.187	0.177	0.179	0.182	0.177	0.16	0.154	0.195	0.192	0.229	0.221	0.275	0.255		103.667	102	96.4444	97.5556	99.2222	96.4444	87	83.6667	106.444	104.778	125.333	120.889	150.889	139.778		162	3.33333	3.33333	2.22222	3.88889	4.44444	5	2.22222	2.77778	10	8.88889	13.8889	12.2222	15	12.7778
171	0.19	0.188	0.177	0.179	0.183	0.177	0.16	0.154	0.196	0.192	0.23	0.222	0.276	0.256		103.667	102.556	96.4444	97.5556	99.7778	96.4444	87	83.6667	107	104.778	125.889	121.444	151.444	140.333		171	3.33333	3.88889	2.22222	3.88889	5	5	2.22222	2.77778	10.5556	8.88889	14.4444	12.7778	15.5556	13.3333
180	0.19	0.188	0.178	0.179	0.183	0.178	0.16	0.154	0.197	0.193	0.231	0.223	0.277	0.257		103.667	102.556	97	97.5556	99.7778	97	87	83.6667	107.556	105.333	126.444	122	152	140.889		180	3.33333	3.88889	2.77778	3.88889	5	5.55556	2.22222	2.77778	11.1111	9.44444	15	13.3333	16.1111	13.8889
189	0.19	0.188	0.178	0.179	0.183	0.178	0.16	0.155	0.198	0.194	0.233	0.224	0.278	0.258		103.667	102.556	97	97.5556	99.7778	97	87	84.2222	108.111	105.889	127.556	122.556	152.556	141.444		189	3.33333	3.88889	2.77778	3.88889	5	5.55556	2.22222	3.33333	11.6667	10	16.1111	13.8889	16.6667	14.4444
198	0.191	0.189	0.178	0.179	0.184	0.178	0.16	0.155	0.199	0.195	0.234	0.225	0.279	0.26		104.222	103.111	97	97.5556	100.333	97	87	84.2222	108.667	106.444	128.111	123.111	153.111	142.556		198	3.88889	4.44444	2.77778	3.88889	5.55556	5.55556	2.22222	3.33333	12.2222	10.5556	16.6667	14.4444	17.2222	15.5556
207	0.19	0.189	0.178	0.179	0.184	0.179	0.16	0.155	0.2	0.196	0.235	0.226	0.28	0.26		103.667	103.111	97	97.5556	100.333	97.5556	87	84.2222	109.222	107	128.667	123.667	153.667	142.556		207	3.33333	4.44444	2.77778	3.88889	5.55556	6.11111	2.22222	3.33333	12.7778	11.1111	17.2222	15	17.7778	15.5556
216	0.191	0.189	0.179	0.179	0.185	0.179	0.161	0.155	0.201	0.196	0.236	0.227	0.281	0.261		104.222	103.111	97.5556	97.5556	100.889	97.5556	87.5556	84.2222	109.778	107	129.222	124.222	154.222	143.111		216	3.88889	4.44444	3.33333	3.88889	6.11111	6.11111	2.77778	3.33333	13.3333	11.1111	17.7778	15.5556	18.3333	16.1111
225	0.191	0.189	0.179	0.18	0.185	0.18	0.161	0.155	0.202	0.197	0.237	0.228	0.282	0.263		104.222	103.111	97.5556	98.1111	100.889	98.1111	87.5556	84.2222	110.333	107.556	129.778	124.778	154.778	144.222		225	3.88889	4.44444	3.33333	4.44444	6.11111	6.66667	2.77778	3.33333	13.8889	11.6667	18.3333	16.1111	18.8889	17.2222
234	0.191	0.19	0.179	0.18	0.185	0.18	0.161	0.155	0.203	0.198	0.238	0.229	0.283	0.264		104.222	103.667	97.5556	98.1111	100.889	98.1111	87.5556	84.2222	110.889	108.111	130.333	125.333	155.333	144.778		234	3.88889	5	3.33333	4.44444	6.11111	6.66667	2.77778	3.33333	14.4444	12.2222	18.8889	16.6667	19.4444	17.7778
243	0.191	0.19	0.179	0.18	0.186	0.18	0.161	0.156	0.204	0.199	0.24	0.231	0.284	0.264		104.222	103.667	97.5556	98.1111	101.444	98.1111	87.5556	84.7778	111.444	108.667	131.444	126.444	155.889	144.778		243	3.88889	5	3.33333	4.44444	6.66667	6.66667	2.77778	3.88889	15	12.7778	20	17.7778	20	17.7778
252	0.192	0.19	0.179	0.181	0.186	0.181	0.161	0.155	0.206	0.2	0.241	0.231	0.285	0.265		104.778	103.667	97.5556	98.6667	101.444	98.6667	87.5556	84.2222	112.556	109.222	132	126.444	156.444	145.333		252	4.44444	5	3.33333	5	6.66667	7.22222	2.77778	3.33333	16.1111	13.3333	20.5556	17.7778	20.5556	18.3333
261	0.192	0.191	0.18	0.181	0.187	0.184	0.161	0.156	0.207	0.201	0.242	0.232	0.285	0.266		104.778	104.222	98.1111	98.6667	102	100.333	87.5556	84.7778	113.111	109.778	132.556	127	156.444	145.889		261	4.44444	5.55556	3.88889	5	7.22222	8.88889	2.77778	3.88889	16.6667	13.8889	21.1111	18.3333	20.5556	18.8889
270	0.192	0.191	0.18	0.181	0.187	0.186	0.161	0.156	0.208	0.202	0.243	0.233	0.286	0.267		104.778	104.222	98.1111	98.6667	102	101.444	87.5556	84.7778	113.667	110.333	133.111	127.556	157	146.444		270	4.44444	5.55556	3.88889	5	7.22222	10	2.77778	3.88889	17.2222	14.4444	21.6667	18.8889	21.1111	19.4444
279	0.193	0.191	0.18	0.182	0.187	0.188	0.162	0.156	0.208	0.202	0.244	0.234	0.287	0.268		105.333	104.222	98.1111	99.2222	102	102.556	88.1111	84.7778	113.667	110.333	133.667	128.111	157.556	147		279	5	5.55556	3.88889	5.55556	7.22222	11.1111	3.33333	3.88889	17.2222	14.4444	22.2222	19.4444	21.6667	20
288	0.193	0.192	0.18	0.182	0.188	0.19	0.162	0.156	0.21	0.203	0.245	0.235	0.288	0.269		105.333	104.778	98.1111	99.2222	102.556	103.667	88.1111	84.7778	114.778	110.889	134.222	128.667	158.111	147.556		288	5	6.11111	3.88889	5.55556	7.77778	12.2222	3.33333	3.88889	18.3333	15	22.7778	20	22.2222	20.5556
297	0.193	0.192	0.18	0.182	0.188	0.191	0.162	0.156	0.211	0.204	0.246	0.236	0.289	0.269		105.333	104.778	98.1111	99.2222	102.556	104.222	88.1111	84.7778	115.333	111.444	134.778	129.222	158.667	147.556		297	5	6.11111	3.88889	5.55556	7.77778	12.7778	3.33333	3.88889	18.8889	15.5556	23.3333	20.5556	22.7778	20.5556
306	0.193	0.192	0.181	0.182	0.189	0.191	0.162	0.157	0.212	0.205	0.247	0.238	0.289	0.27		105.333	104.778	98.6667	99.2222	103.111	104.222	88.1111	85.3333	115.889	112	135.333	130.333	158.667	148.111		306	5	6.11111	4.44444	5.55556	8.33333	12.7778	3.33333	4.44444	19.4444	16.1111	23.8889	21.6667	22.7778	21.1111
315	0.193	0.192	0.181	0.182	0.189	0.19	0.162	0.157	0.213	0.206	0.248	0.239	0.29	0.271		105.333	104.778	98.6667	99.2222	103.111	103.667	88.1111	85.3333	116.444	112.556	135.889	130.889	159.222	148.667		315	5	6.11111	4.44444	5.55556	8.33333	12.2222	3.33333	4.44444	20	16.6667	24.4444	22.2222	23.3333	21.6667
324	0.193	0.193	0.181	0.183	0.189	0.188	0.163	0.157	0.214	0.207	0.249	0.24	0.291	0.272		105.333	105.333	98.6667	99.7778	103.111	102.556	88.6667	85.3333	117	113.111	136.444	131.444	159.778	149.222		324	5	6.66667	4.44444	6.11111	8.33333	11.1111	3.88889	4.44444	20.5556	17.2222	25	22.7778	23.8889	22.2222
333	0.193	0.193	0.181	0.183	0.189	0.188	0.162	0.157	0.215	0.207	0.25	0.241	0.292	0.272		105.333	105.333	98.6667	99.7778	103.111	102.556	88.1111	85.3333	117.556	113.111	137	132	160.333	149.222		333	5	6.66667	4.44444	6.11111	8.33333	11.1111	3.33333	4.44444	21.1111	17.2222	25.5556	23.3333	24.4444	22.2222
342	0.193	0.193	0.182	0.183	0.19	0.187	0.163	0.157	0.216	0.209	0.251	0.242	0.292	0.273		105.333	105.333	99.2222	99.7778	103.667	102	88.6667	85.3333	118.111	114.222	137.556	132.556	160.333	149.778		342	5	6.66667	5	6.11111	8.88889	10.5556	3.88889	4.44444	21.6667	18.3333	26.1111	23.8889	24.4444	22.7778
351	0.194	0.193	0.181	0.184	0.19	0.186	0.163	0.157	0.217	0.209	0.252	0.243	0.293	0.274		105.889	105.333	98.6667	100.333	103.667	101.444	88.6667	85.3333	118.667	114.222	138.111	133.111	160.889	150.333		351	5.55556	6.66667	4.44444	6.66667	8.88889	10	3.88889	4.44444	22.2222	18.3333	26.6667	24.4444	25	23.3333
360	0.194	0.194	0.182	0.183	0.19	0.186	0.163	0.157	0.218	0.21	0.253	0.244	0.294	0.274		105.889	105.889	99.2222	99.7778	103.667	101.444	88.6667	85.3333	119.222	114.778	138.667	133.667	161.444	150.333		360	5.55556	7.22222	5	6.11111	8.88889	10	3.88889	4.44444	22.7778	18.8889	27.2222	25	25.5556	23.3333
369	0.194	0.194	0.182	0.184	0.191	0.187	0.163	0.157	0.219	0.211	0.254	0.245	0.294	0.275		105.889	105.889	99.2222	100.333	104.222	102	88.6667	85.3333	119.778	115.333	139.222	134.222	161.444	150.889		369	5.55556	7.22222	5	6.66667	9.44444	10.5556	3.88889	4.44444	23.3333	19.4444	27.7778	25.5556	25.5556	23.8889
378	0.194	0.194	0.182	0.184	0.191	0.187	0.163	0.157	0.22	0.211	0.255	0.246	0.295	0.276		105.889	105.889	99.2222	100.333	104.222	102	88.6667	85.3333	120.333	115.333	139.778	134.778	162	151.444		378	5.55556	7.22222	5	6.66667	9.44444	10.5556	3.88889	4.44444	23.8889	19.4444	28.3333	26.1111	26.1111	24.4444
387	0.194	0.195	0.182	0.184	0.191	0.188	0.163	0.157	0.221	0.212	0.256	0.247	0.295	0.277		105.889	106.444	99.2222	100.333	104.222	102.556	88.6667	85.3333	120.889	115.889	140.333	135.333	162	152		387	5.55556	7.77778	5	6.66667	9.44444	11.1111	3.88889	4.44444	24.4444	20	28.8889	26.6667	26.1111	25
396	0.194	0.195	0.182	0.184	0.192	0.188	0.163	0.157	0.221	0.213	0.257	0.248	0.296	0.277		105.889	106.444	99.2222	100.333	104.778	102.556	88.6667	85.3333	120.889	116.444	140.889	135.889	162.556	152		396	5.55556	7.77778	5	6.66667	10	11.1111	3.88889	4.44444	24.4444	20.5556	29.4444	27.2222	26.6667	25
405	0.195	0.195	0.182	0.184	0.192	0.189	0.163	0.157	0.222	0.214	0.258	0.249	0.297	0.278		106.444	106.444	99.2222	100.333	104.778	103.111	88.6667	85.3333	121.444	117	141.444	136.444	163.111	152.556		405	6.11111	7.77778	5	6.66667	10	11.6667	3.88889	4.44444	25	21.1111	30	27.7778	27.2222	25.5556
414	0.195	0.195	0.183	0.184	0.192	0.192	0.163	0.157	0.223	0.215	0.259	0.25	0.297	0.278		106.444	106.444	99.7778	100.333	104.778	104.778	88.6667	85.3333	122	117.556	142	137	163.111	152.556		414	6.11111	7.77778	5.55556	6.66667	10	13.3333	3.88889	4.44444	25.5556	21.6667	30.5556	28.3333	27.2222	25.5556
423	0.195	0.195	0.183	0.185	0.193	0.194	0.163	0.157	0.224	0.215	0.26	0.252	0.298	0.279		106.444	106.444	99.7778	100.889	105.333	105.889	88.6667	85.3333	122.556	117.556	142.556	138.111	163.667	153.111		423	6.11111	7.77778	5.55556	7.22222	10.5556	14.4444	3.88889	4.44444	26.1111	21.6667	31.1111	29.4444	27.7778	26.1111
432	0.195	0.195	0.183	0.185	0.193	0.195	0.163	0.157	0.225	0.216	0.26	0.253	0.298	0.28		106.444	106.444	99.7778	100.889	105.333	106.444	88.6667	85.3333	123.111	118.111	142.556	138.667	163.667	153.667		432	6.11111	7.77778	5.55556	7.22222	10.5556	15	3.88889	4.44444	26.6667	22.2222	31.1111	30	27.7778	26.6667
441	0.195	0.195	0.183	0.185	0.193	0.196	0.163	0.157	0.226	0.217	0.261	0.254	0.299	0.28		106.444	106.444	99.7778	100.889	105.333	107	88.6667	85.3333	123.667	118.667	143.111	139.222	164.222	153.667		441	6.11111	7.77778	5.55556	7.22222	10.5556	15.5556	3.88889	4.44444	27.2222	22.7778	31.6667	30.5556	28.3333	26.6667
450	0.196	0.195	0.183	0.185	0.194	0.197	0.164	0.157	0.227	0.218	0.262	0.256	0.299	0.281		107	106.444	99.7778	100.889	105.889	107.556	89.2222	85.3333	124.222	119.222	143.667	140.333	164.222	154.222		450	6.66667	7.77778	5.55556	7.22222	11.1111	16.1111	4.44444	4.44444	27.7778	23.3333	32.2222	31.6667	28.3333	27.2222
459	0.196	0.195	0.183	0.185	0.194	0.196	0.164	0.157	0.227	0.218	0.263	0.257	0.3	0.281		107	106.444	99.7778	100.889	105.889	107	89.2222	85.3333	124.222	119.222	144.222	140.889	164.778	154.222		459	6.66667	7.77778	5.55556	7.22222	11.1111	15.5556	4.44444	4.44444	27.7778	23.3333	32.7778	32.2222	28.8889	27.2222
468	0.196	0.196	0.183	0.185	0.194	0.195	0.164	0.158	0.228	0.219	0.264	0.259	0.3	0.282		107	107	99.7778	100.889	105.889	106.444	89.2222	85.8889	124.778	119.778	144.778	142	164.778	154.778		468	6.66667	8.33333	5.55556	7.22222	11.1111	15	4.44444	5	28.3333	23.8889	33.3333	33.3333	28.8889	27.7778
477	0.196	0.196	0.183	0.185	0.194	0.194	0.164	0.158	0.229	0.22	0.264	0.26	0.301	0.282		107	107	99.7778	100.889	105.889	105.889	89.2222	85.8889	125.333	120.333	144.778	142.556	165.333	154.778		477	6.66667	8.33333	5.55556	7.22222	11.1111	14.4444	4.44444	5	28.8889	24.4444	33.3333	33.8889	29.4444	27.7778
486	0.196	0.196	0.183	0.186	0.195	0.192	0.164	0.158	0.23	0.221	0.265	0.261	0.301	0.283		107	107	99.7778	101.444	106.444	104.778	89.2222	85.8889	125.889	120.889	145.333	143.111	165.333	155.333		486	6.66667	8.33333	5.55556	7.77778	11.6667	13.3333	4.44444	5	29.4444	25	33.8889	34.4444	29.4444	28.3333
495	0.197	0.196	0.184	0.186	0.195	0.192	0.164	0.158	0.231	0.221	0.266	0.261	0.302	0.284		107.556	107	100.333	101.444	106.444	104.778	89.2222	85.8889	126.444	120.889	145.889	143.111	165.889	155.889		495	7.22222	8.33333	6.11111	7.77778	11.6667	13.3333	4.44444	5	30	25	34.4444	34.4444	30	28.8889
504	0.197	0.196	0.184	0.186	0.195	0.191	0.164	0.158	0.232	0.222	0.267	0.262	0.303	0.284		107.556	107	100.333	101.444	106.444	104.222	89.2222	85.8889	127	121.444	146.444	143.667	166.444	155.889		504	7.22222	8.33333	6.11111	7.77778	11.6667	12.7778	4.44444	5	30.5556	25.5556	35	35	30.5556	28.8889
513	0.197	0.196	0.184	0.186	0.196	0.192	0.164	0.158	0.232	0.223	0.268	0.261	0.303	0.285		107.556	107	100.333	101.444	107	104.778	89.2222	85.8889	127	122	147	143.111	166.444	156.444		513	7.22222	8.33333	6.11111	7.77778	12.2222	13.3333	4.44444	5	30.5556	26.1111	35.5556	34.4444	30.5556	29.4444
522	0.197	0.196	0.184	0.186	0.196	0.193	0.164	0.158	0.233	0.223	0.268	0.261	0.303	0.285		107.556	107	100.333	101.444	107	105.333	89.2222	85.8889	127.556	122	147	143.111	166.444	156.444		522	7.22222	8.33333	6.11111	7.77778	12.2222	13.8889	4.44444	5	31.1111	26.1111	35.5556	34.4444	30.5556	29.4444
531	0.197	0.196	0.184	0.187	0.196	0.194	0.164	0.158	0.234	0.224	0.269	0.261	0.304	0.285		107.556	107	100.333	102	107	105.889	89.2222	85.8889	128.111	122.556	147.556	143.111	167	156.444		531	7.22222	8.33333	6.11111	8.33333	12.2222	14.4444	4.44444	5	31.6667	26.6667	36.1111	34.4444	31.1111	29.4444
540	0.197	0.196	0.184	0.187	0.196	0.196	0.164	0.158	0.234	0.225	0.27	0.261	0.304	0.286		107.556	107	100.333	102	107	107	89.2222	85.8889	128.111	123.111	148.111	143.111	167	157		540	7.22222	8.33333	6.11111	8.33333	12.2222	15.5556	4.44444	5	31.6667	27.2222	36.6667	34.4444	31.1111	30
549	0.197	0.196	0.184	0.187	0.197	0.198	0.164	0.158	0.235	0.225	0.271	0.262	0.305	0.287		107.556	107	100.333	102	107.556	108.111	89.2222	85.8889	128.667	123.111	148.667	143.667	167.556	157.556		549	7.22222	8.33333	6.11111	8.33333	12.7778	16.6667	4.44444	5	32.2222	27.2222	37.2222	35	31.6667	30.5556
558	0.197	0.196	0.184	0.187	0.197	0.2	0.165	0.158	0.236	0.226	0.271	0.262	0.305	0.287		107.556	107	100.333	102	107.556	109.222	89.7778	85.8889	129.222	123.667	148.667	143.667	167.556	157.556		558	7.22222	8.33333	6.11111	8.33333	12.7778	17.7778	5	5	32.7778	27.7778	37.2222	35	31.6667	30.5556
567	0.198	0.196	0.184	0.187	0.197	0.201	0.165	0.158	0.237	0.227	0.272	0.263	0.306	0.288		108.111	107	100.333	102	107.556	109.778	89.7778	85.8889	129.778	124.222	149.222	144.222	168.111	158.111		567	7.77778	8.33333	6.11111	8.33333	12.7778	18.3333	5	5	33.3333	28.3333	37.7778	35.5556	32.2222	31.1111
576	0.198	0.196	0.184	0.187	0.197	0.201	0.165	0.158	0.237	0.228	0.273	0.263	0.306	0.288		108.111	107	100.333	102	107.556	109.778	89.7778	85.8889	129.778	124.778	149.778	144.222	168.111	158.111		576	7.77778	8.33333	6.11111	8.33333	12.7778	18.3333	5	5	33.3333	28.8889	38.3333	35.5556	32.2222	31.1111
585	0.198	0.196	0.184	0.188	0.198	0.2	0.165	0.158	0.238	0.228	0.273	0.264	0.306	0.288		108.111	107	100.333	102.556	108.111	109.222	89.7778	85.8889	130.333	124.778	149.778	144.778	168.111	158.111		585	7.77778	8.33333	6.11111	8.88889	13.3333	17.7778	5	5	33.8889	28.8889	38.3333	36.1111	32.2222	31.1111
594	0.198	0.197	0.185	0.188	0.198	0.2	0.165	0.158	0.238	0.229	0.274	0.264	0.307	0.289		108.111	107.556	100.889	102.556	108.111	109.222	89.7778	85.8889	130.333	125.333	150.333	144.778	168.667	158.667		594	7.77778	8.88889	6.66667	8.88889	13.3333	17.7778	5	5	33.8889	29.4444	38.8889	36.1111	32.7778	31.6667
603	0.198	0.197	0.185	0.188	0.198	0.198	0.165	0.158	0.239	0.229	0.275	0.265	0.307	0.289		108.111	107.556	100.889	102.556	108.111	108.111	89.7778	85.8889	130.889	125.333	150.889	145.333	168.667	158.667		603	7.77778	8.88889	6.66667	8.88889	13.3333	16.6667	5	5	34.4444	29.4444	39.4444	36.6667	32.7778	31.6667
612	0.198	0.197	0.185	0.188	0.199	0.197	0.165	0.158	0.24	0.23	0.275	0.266	0.308	0.289		108.111	107.556	100.889	102.556	108.667	107.556	89.7778	85.8889	131.444	125.889	150.889	145.889	169.222	158.667		612	7.77778	8.88889	6.66667	8.88889	13.8889	16.1111	5	5	35	30	39.4444	37.2222	33.3333	31.6667
621	0.198	0.197	0.185	0.188	0.199	0.196	0.165	0.158	0.24	0.231	0.276	0.266	0.308	0.29		108.111	107.556	100.889	102.556	108.667	107	89.7778	85.8889	131.444	126.444	151.444	145.889	169.222	159.222		621	7.77778	8.88889	6.66667	8.88889	13.8889	15.5556	5	5	35	30.5556	40	37.2222	33.3333	32.2222
630	0.199	0.197	0.185	0.188	0.199	0.195	0.165	0.158	0.241	0.231	0.277	0.266	0.308	0.29		108.667	107.556	100.889	102.556	108.667	106.444	89.7778	85.8889	132	126.444	152	145.889	169.222	159.222		630	8.33333	8.88889	6.66667	8.88889	13.8889	15	5	5	35.5556	30.5556	40.5556	37.2222	33.3333	32.2222
639	0.198	0.197	0.185	0.188	0.199	0.196	0.165	0.158	0.242	0.232	0.277	0.267	0.309	0.291		108.111	107.556	100.889	102.556	108.667	107	89.7778	85.8889	132.556	127	152	146.444	169.778	159.778		639	7.77778	8.88889	6.66667	8.88889	13.8889	15.5556	5	5	36.1111	31.1111	40.5556	37.7778	33.8889	32.7778
648	0.199	0.197	0.185	0.188	0.2	0.197	0.165	0.158	0.242	0.233	0.278	0.268	0.309	0.291		108.667	107.556	100.889	102.556	109.222	107.556	89.7778	85.8889	132.556	127.556	152.556	147	169.778	159.778		648	8.33333	8.88889	6.66667	8.88889	14.4444	16.1111	5	5	36.1111	31.6667	41.1111	38.3333	33.8889	32.7778
657	0.199	0.197	0.185	0.188	0.2	0.199	0.165	0.158	0.243	0.233	0.278	0.268	0.309	0.291		108.667	107.556	100.889	102.556	109.222	108.667	89.7778	85.8889	133.111	127.556	152.556	147	169.778	159.778		657	8.33333	8.88889	6.66667	8.88889	14.4444	17.2222	5	5	36.6667	31.6667	41.1111	38.3333	33.8889	32.7778
666	0.199	0.198	0.185	0.188	0.2	0.201	0.165	0.158	0.244	0.234	0.279	0.269	0.31	0.292		108.667	108.111	100.889	102.556	109.222	109.778	89.7778	85.8889	133.667	128.111	153.111	147.556	170.333	160.333		666	8.33333	9.44444	6.66667	8.88889	14.4444	18.3333	5	5	37.2222	32.2222	41.6667	38.8889	34.4444	33.3333
675	0.199	0.198	0.185	0.188	0.2	0.203	0.165	0.158	0.244	0.234	0.28	0.27	0.31	0.292		108.667	108.111	100.889	102.556	109.222	110.889	89.7778	85.8889	133.667	128.111	153.667	148.111	170.333	160.333		675	8.33333	9.44444	6.66667	8.88889	14.4444	19.4444	5	5	37.2222	32.2222	42.2222	39.4444	34.4444	33.3333
684	0.199	0.198	0.185	0.188	0.201	0.204	0.165	0.158	0.245	0.235	0.28	0.27	0.31	0.292		108.667	108.111	100.889	102.556	109.778	111.444	89.7778	85.8889	134.222	128.667	153.667	148.111	170.333	160.333		684	8.33333	9.44444	6.66667	8.88889	15	20	5	5	37.7778	32.7778	42.2222	39.4444	34.4444	33.3333
693	0.199	0.198	0.185	0.188	0.201	0.204	0.165	0.158	0.246	0.235	0.281	0.271	0.311	0.293		108.667	108.111	100.889	102.556	109.778	111.444	89.7778	85.8889	134.778	128.667	154.222	148.667	170.889	160.889		693	8.33333	9.44444	6.66667	8.88889	15	20	5	5	38.3333	32.7778	42.7778	40	35	33.8889
702	0.199	0.198	0.185	0.189	0.201	0.204	0.165	0.159	0.246	0.236	0.281	0.271	0.311	0.293		108.667	108.111	100.889	103.111	109.778	111.444	89.7778	86.4444	134.778	129.222	154.222	148.667	170.889	160.889		702	8.33333	9.44444	6.66667	9.44444	15	20	5	5.55556	38.3333	33.3333	42.7778	40	35	33.8889
711	0.199	0.198	0.185	0.189	0.201	0.203	0.165	0.158	0.247	0.237	0.282	0.272	0.311	0.293		108.667	108.111	100.889	103.111	109.778	110.889	89.7778	85.8889	135.333	129.778	154.778	149.222	170.889	160.889		711	8.33333	9.44444	6.66667	9.44444	15	19.4444	5	5	38.8889	33.8889	43.3333	40.5556	35	33.8889
720	0.199	0.198	0.186	0.189	0.201	0.202	0.165	0.159	0.248	0.237	0.282	0.272	0.312	0.294		108.667	108.111	101.444	103.111	109.778	110.333	89.7778	86.4444	135.889	129.778	154.778	149.222	171.444	161.444		720	8.33333	9.44444	7.22222	9.44444	15	18.8889	5	5.55556	39.4444	33.8889	43.3333	40.5556	35.5556	34.4444
729	0.199	0.198	0.186	0.189	0.202	0.2	0.165	0.158	0.248	0.238	0.283	0.273	0.312	0.294		108.667	108.111	101.444	103.111	110.333	109.222	89.7778	85.8889	135.889	130.333	155.333	149.778	171.444	161.444		729	8.33333	9.44444	7.22222	9.44444	15.5556	17.7778	5	5	39.4444	34.4444	43.8889	41.1111	35.5556	34.4444
738	0.2	0.199	0.186	0.189	0.202	0.199	0.165	0.159	0.249	0.238	0.283	0.273	0.312	0.294		109.222	108.667	101.444	103.111	110.333	108.667	89.7778	86.4444	136.444	130.333	155.333	149.778	171.444	161.444		738	8.88889	10	7.22222	9.44444	15.5556	17.2222	5	5.55556	40	34.4444	43.8889	41.1111	35.5556	34.4444
747	0.2	0.199	0.186	0.189	0.202	0.199	0.165	0.159	0.25	0.239	0.284	0.274	0.313	0.295		109.222	108.667	101.444	103.111	110.333	108.667	89.7778	86.4444	137	130.889	155.889	150.333	172	162		747	8.88889	10	7.22222	9.44444	15.5556	17.2222	5	5.55556	40.5556	35	44.4444	41.6667	36.1111	35
756	0.2	0.199	0.186	0.19	0.202	0.199	0.165	0.159	0.25	0.24	0.285	0.274	0.313	0.295		109.222	108.667	101.444	103.667	110.333	108.667	89.7778	86.4444	137	131.444	156.444	150.333	172	162		756	8.88889	10	7.22222	10	15.5556	17.2222	5	5.55556	40.5556	35.5556	45	41.6667	36.1111	35
765	0.2	0.199	0.186	0.19	0.203	0.2	0.165	0.159	0.251	0.24	0.285	0.275	0.313	0.295		109.222	108.667	101.444	103.667	110.889	109.222	89.7778	86.4444	137.556	131.444	156.444	150.889	172	162		765	8.88889	10	7.22222	10	16.1111	17.7778	5	5.55556	41.1111	35.5556	45	42.2222	36.1111	35
774	0.2	0.199	0.186	0.189	0.203	0.202	0.165	0.159	0.251	0.241	0.286	0.275	0.313	0.295		109.222	108.667	101.444	103.111	110.889	110.333	89.7778	86.4444	137.556	132	157	150.889	172	162		774	8.88889	10	7.22222	9.44444	16.1111	18.8889	5	5.55556	41.1111	36.1111	45.5556	42.2222	36.1111	35
783	0.2	0.199	0.186	0.189	0.203	0.204	0.165	0.158	0.252	0.241	0.286	0.276	0.313	0.295		109.222	108.667	101.444	103.111	110.889	111.444	89.7778	85.8889	138.111	132	157	151.444	172	162		783	8.88889	10	7.22222	9.44444	16.1111	20	5	5	41.6667	36.1111	45.5556	42.7778	36.1111	35
792	0.2	0.199	0.186	0.19	0.203	0.205	0.165	0.158	0.253	0.242	0.287	0.276	0.314	0.296		109.222	108.667	101.444	103.667	110.889	112	89.7778	85.8889	138.667	132.556	157.556	151.444	172.556	162.556		792	8.88889	10	7.22222	10	16.1111	20.5556	5	5	42.2222	36.6667	46.1111	42.7778	36.6667	35.5556
801	0.2	0.199	0.186	0.19	0.203	0.206	0.166	0.159	0.253	0.242	0.287	0.277	0.314	0.296		109.222	108.667	101.444	103.667	110.889	112.556	90.3333	86.4444	138.667	132.556	157.556	152	172.556	162.556		801	8.88889	10	7.22222	10	16.1111	21.1111	5.55556	5.55556	42.2222	36.6667	46.1111	43.3333	36.6667	35.5556
810	0.2	0.199	0.186	0.19	0.204	0.207	0.165	0.159	0.254	0.243	0.288	0.277	0.314	0.296		109.222	108.667	101.444	103.667	111.444	113.111	89.7778	86.4444	139.222	133.111	158.111	152	172.556	162.556		810	8.88889	10	7.22222	10	16.6667	21.6667	5	5.55556	42.7778	37.2222	46.6667	43.3333	36.6667	35.5556
819	0.2	0.199	0.186	0.19	0.204	0.207	0.165	0.159	0.255	0.244	0.288	0.278	0.315	0.296		109.222	108.667	101.444	103.667	111.444	113.111	89.7778	86.4444	139.778	133.667	158.111	152.556	173.111	162.556		819	8.88889	10	7.22222	10	16.6667	21.6667	5	5.55556	43.3333	37.7778	46.6667	43.8889	37.2222	35.5556
828	0.2	0.199	0.186	0.19	0.204	0.206	0.165	0.159	0.255	0.244	0.288	0.278	0.315	0.297		109.222	108.667	101.444	103.667	111.444	112.556	89.7778	86.4444	139.778	133.667	158.111	152.556	173.111	163.111		828	8.88889	10	7.22222	10	16.6667	21.1111	5	5.55556	43.3333	37.7778	46.6667	43.8889	37.2222	36.1111
837	0.2	0.199	0.186	0.19	0.204	0.204	0.165	0.158	0.256	0.245	0.289	0.278	0.315	0.297		109.222	108.667	101.444	103.667	111.444	111.444	89.7778	85.8889	140.333	134.222	158.667	152.556	173.111	163.111		837	8.88889	10	7.22222	10	16.6667	20	5	5	43.8889	38.3333	47.2222	43.8889	37.2222	36.1111
846	0.2	0.199	0.186	0.19	0.204	0.203	0.166	0.159	0.257	0.245	0.289	0.279	0.315	0.297		109.222	108.667	101.444	103.667	111.444	110.889	90.3333	86.4444	140.889	134.222	158.667	153.111	173.111	163.111		846	8.88889	10	7.22222	10	16.6667	19.4444	5.55556	5.55556	44.4444	38.3333	47.2222	44.4444	37.2222	36.1111
855	0.2	0.199	0.186	0.19	0.205	0.201	0.165	0.158	0.257	0.246	0.29	0.279	0.315	0.297		109.222	108.667	101.444	103.667	112	109.778	89.7778	85.8889	140.889	134.778	159.222	153.111	173.111	163.111		855	8.88889	10	7.22222	10	17.2222	18.3333	5	5	44.4444	38.8889	47.7778	44.4444	37.2222	36.1111
864	0.2	0.199	0.186	0.19	0.205	0.201	0.166	0.159	0.258	0.246	0.29	0.28	0.316	0.298		109.222	108.667	101.444	103.667	112	109.778	90.3333	86.4444	141.444	134.778	159.222	153.667	173.667	163.667		864	8.88889	10	7.22222	10	17.2222	18.3333	5.55556	5.55556	45	38.8889	47.7778	45	37.7778	36.6667
873	0.2	0.199	0.186	0.19	0.205	0.202	0.166	0.159	0.258	0.247	0.29	0.28	0.316	0.298		109.222	108.667	101.444	103.667	112	110.333	90.3333	86.4444	141.444	135.333	159.222	153.667	173.667	163.667		873	8.88889	10	7.22222	10	17.2222	18.8889	5.55556	5.55556	45	39.4444	47.7778	45	37.7778	36.6667
882	0.2	0.199	0.186	0.19	0.205	0.203	0.165	0.159	0.259	0.247	0.291	0.28	0.316	0.298		109.222	108.667	101.444	103.667	112	110.889	89.7778	86.4444	142	135.333	159.778	153.667	173.667	163.667		882	8.88889	10	7.22222	10	17.2222	19.4444	5	5.55556	45.5556	39.4444	48.3333	45	37.7778	36.6667
891	0.2	0.199	0.187	0.19	0.205	0.205	0.166	0.159	0.259	0.248	0.292	0.281	0.316	0.298		109.222	108.667	102	103.667	112	112	90.3333	86.4444	142	135.889	160.333	154.222	173.667	163.667		891	8.88889	10	7.77778	10	17.2222	20.5556	5.55556	5.55556	45.5556	40	48.8889	45.5556	37.7778	36.6667
900	0.2	0.199	0.187	0.19	0.206	0.207	0.166	0.159	0.26	0.248	0.292	0.281	0.316	0.299		109.222	108.667	102	103.667	112.556	113.111	90.3333	86.4444	142.556	135.889	160.333	154.222	173.667	164.222		900	8.88889	10	7.77778	10	17.7778	21.6667	5.55556	5.55556	46.1111	40	48.8889	45.5556	37.7778	37.2222
909	0.2	0.199	0.187	0.19	0.206	0.208	0.166	0.159	0.26	0.249	0.292	0.282	0.317	0.299		109.222	108.667	102	103.667	112.556	113.667	90.3333	86.4444	142.556	136.444	160.333	154.778	174.222	164.222		909	8.88889	10	7.77778	10	17.7778	22.2222	5.55556	5.55556	46.1111	40.5556	48.8889	46.1111	38.3333	37.2222
918	0.2	0.199	0.187	0.19	0.206	0.209	0.166	0.159	0.261	0.249	0.293	0.282	0.317	0.299		109.222	108.667	102	103.667	112.556	114.222	90.3333	86.4444	143.111	136.444	160.889	154.778	174.222	164.222		918	8.88889	10	7.77778	10	17.7778	22.7778	5.55556	5.55556	46.6667	40.5556	49.4444	46.1111	38.3333	37.2222
927	0.2	0.199	0.187	0.19	0.206	0.21	0.166	0.159	0.262	0.25	0.293	0.283	0.317	0.299		109.222	108.667	102	103.667	112.556	114.778	90.3333	86.4444	143.667	137	160.889	155.333	174.222	164.222		927	8.88889	10	7.77778	10	17.7778	23.3333	5.55556	5.55556	47.2222	41.1111	49.4444	46.6667	38.3333	37.2222
936	0.2	0.199	0.187	0.19	0.206	0.209	0.166	0.159	0.262	0.25	0.293	0.283	0.317	0.299		109.222	108.667	102	103.667	112.556	114.222	90.3333	86.4444	143.667	137	160.889	155.333	174.222	164.222		936	8.88889	10	7.77778	10	17.7778	22.7778	5.55556	5.55556	47.2222	41.1111	49.4444	46.6667	38.3333	37.2222
945	0.2	0.199	0.187	0.19	0.207	0.208	0.166	0.159	0.262	0.25	0.294	0.284	0.317	0.299		109.222	108.667	102	103.667	113.111	113.667	90.3333	86.4444	143.667	137	161.444	155.889	174.222	164.222		945	8.88889	10	7.77778	10	18.3333	22.2222	5.55556	5.55556	47.2222	41.1111	50	47.2222	38.3333	37.2222
954	0.2	0.199	0.187	0.19	0.207	0.206	0.166	0.159	0.263	0.251	0.294	0.284	0.317	0.299		109.222	108.667	102	103.667	113.111	112.556	90.3333	86.4444	144.222	137.556	161.444	155.889	174.222	164.222		954	8.88889	10	7.77778	10	18.3333	21.1111	5.55556	5.55556	47.7778	41.6667	50	47.2222	38.3333	37.2222
963	0.2	0.199	0.187	0.19	0.207	0.205	0.166	0.159	0.263	0.252	0.295	0.285	0.317	0.3		109.222	108.667	102	103.667	113.111	112	90.3333	86.4444	144.222	138.111	162	156.444	174.222	164.778		963	8.88889	10	7.77778	10	18.3333	20.5556	5.55556	5.55556	47.7778	42.2222	50.5556	47.7778	38.3333	37.7778
972	0.201	0.2	0.187	0.19	0.207	0.204	0.166	0.159	0.264	0.252	0.295	0.286	0.318	0.3		109.778	109.222	102	103.667	113.111	111.444	90.3333	86.4444	144.778	138.111	162	157	174.778	164.778		972	9.44444	10.5556	7.77778	10	18.3333	20	5.55556	5.55556	48.3333	42.2222	50.5556	48.3333	38.8889	37.7778
981	0.2	0.2	0.187	0.19	0.207	0.204	0.166	0.159	0.264	0.252	0.295	0.287	0.318	0.3		109.222	109.222	102	103.667	113.111	111.444	90.3333	86.4444	144.778	138.111	162	157.556	174.778	164.778		981	8.88889	10.5556	7.77778	10	18.3333	20	5.55556	5.55556	48.3333	42.2222	50.5556	48.8889	38.8889	37.7778
990	0.201	0.2	0.187	0.19	0.208	0.205	0.166	0.159	0.265	0.253	0.296	0.288	0.318	0.3		109.778	109.222	102	103.667	113.667	112	90.3333	86.4444	145.333	138.667	162.556	158.111	174.778	164.778		990	9.44444	10.5556	7.77778	10	18.8889	20.5556	5.55556	5.55556	48.8889	42.7778	51.1111	49.4444	38.8889	37.7778
999	0.201	0.2	0.187	0.191	0.208	0.207	0.166	0.159	0.265	0.253	0.296	0.289	0.318	0.3		109.778	109.222	102	104.222	113.667	113.111	90.3333	86.4444	145.333	138.667	162.556	158.667	174.778	164.778		999	9.44444	10.5556	7.77778	10.5556	18.8889	21.6667	5.55556	5.55556	48.8889	42.7778	51.1111	50	38.8889	37.7778
1008	0.2	0.2	0.187	0.191	0.208	0.209	0.166	0.159	0.266	0.254	0.296	0.289	0.318	0.3		109.222	109.222	102	104.222	113.667	114.222	90.3333	86.4444	145.889	139.222	162.556	158.667	174.778	164.778		1008	8.88889	10.5556	7.77778	10.5556	18.8889	22.7778	5.55556	5.55556	49.4444	43.3333	51.1111	50	38.8889	37.7778
1017	0.201	0.2	0.187	0.191	0.208	0.211	0.166	0.159	0.267	0.254	0.297	0.289	0.318	0.301		109.778	109.222	102	104.222	113.667	115.333	90.3333	86.4444	146.444	139.222	163.111	158.667	174.778	165.333		1017	9.44444	10.5556	7.77778	10.5556	18.8889	23.8889	5.55556	5.55556	50	43.3333	51.6667	50	38.8889	38.3333
1026	0.201	0.2	0.187	0.19	0.208	0.211	0.166	0.159	0.267	0.255	0.297	0.29	0.318	0.3		109.778	109.222	102	103.667	113.667	115.333	90.3333	86.4444	146.444	139.778	163.111	159.222	174.778	164.778		1026	9.44444	10.5556	7.77778	10	18.8889	23.8889	5.55556	5.55556	50	43.8889	51.6667	50.5556	38.8889	37.7778
1035	0.201	0.2	0.187	0.19	0.208	0.212	0.166	0.159	0.268	0.255	0.297	0.289	0.319	0.301		109.778	109.222	102	103.667	113.667	115.889	90.3333	86.4444	147	139.778	163.111	158.667	175.333	165.333		1035	9.44444	10.5556	7.77778	10	18.8889	24.4444	5.55556	5.55556	50.5556	43.8889	51.6667	50	39.4444	38.3333
1044	0.201	0.2	0.187	0.19	0.209	0.212	0.166	0.159	0.268	0.256	0.298	0.29	0.319	0.301		109.778	109.222	102	103.667	114.222	115.889	90.3333	86.4444	147	140.333	163.667	159.222	175.333	165.333		1044	9.44444	10.5556	7.77778	10	19.4444	24.4444	5.55556	5.55556	50.5556	44.4444	52.2222	50.5556	39.4444	38.3333
1053	0.201	0.2	0.187	0.191	0.209	0.21	0.166	0.159	0.269	0.256	0.298	0.29	0.319	0.301		109.778	109.222	102	104.222	114.222	114.778	90.3333	86.4444	147.556	140.333	163.667	159.222	175.333	165.333		1053	9.44444	10.5556	7.77778	10.5556	19.4444	23.3333	5.55556	5.55556	51.1111	44.4444	52.2222	50.5556	39.4444	38.3333
1062	0.201	0.2	0.187	0.19	0.209	0.208	0.166	0.159	0.269	0.256	0.298	0.291	0.319	0.301		109.778	109.222	102	103.667	114.222	113.667	90.3333	86.4444	147.556	140.333	163.667	159.778	175.333	165.333		1062	9.44444	10.5556	7.77778	10	19.4444	22.2222	5.55556	5.55556	51.1111	44.4444	52.2222	51.1111	39.4444	38.3333
1071	0.201	0.2	0.187	0.19	0.209	0.206	0.166	0.159	0.27	0.257	0.299	0.291	0.319	0.301		109.778	109.222	102	103.667	114.222	112.556	90.3333	86.4444	148.111	140.889	164.222	159.778	175.333	165.333		1071	9.44444	10.5556	7.77778	10	19.4444	21.1111	5.55556	5.55556	51.6667	45	52.7778	51.1111	39.4444	38.3333
1080	0.201	0.2	0.188	0.191	0.209	0.206	0.166	0.159	0.27	0.257	0.299	0.291	0.319	0.301		109.778	109.222	102.556	104.222	114.222	112.556	90.3333	86.4444	148.111	140.889	164.222	159.778	175.333	165.333		1080	9.44444	10.5556	8.33333	10.5556	19.4444	21.1111	5.55556	5.55556	51.6667	45	52.7778	51.1111	39.4444	38.3333
1089	0.201	0.2	0.187	0.19	0.209	0.206	0.166	0.159	0.271	0.258	0.299	0.292	0.319	0.302		109.778	109.222	102	103.667	114.222	112.556	90.3333	86.4444	148.667	141.444	164.222	160.333	175.333	165.889		1089	9.44444	10.5556	7.77778	10	19.4444	21.1111	5.55556	5.55556	52.2222	45.5556	52.7778	51.6667	39.4444	38.8889
1098	0.201	0.2	0.188	0.19	0.209	0.208	0.166	0.159	0.272	0.258	0.3	0.292	0.319	0.302		109.778	109.222	102.556	103.667	114.222	113.667	90.3333	86.4444	149.222	141.444	164.778	160.333	175.333	165.889		1098	9.44444	10.5556	8.33333	10	19.4444	22.2222	5.55556	5.55556	52.7778	45.5556	53.3333	51.6667	39.4444	38.8889
1107	0.201	0.2	0.188	0.19	0.21	0.21	0.166	0.159	0.272	0.258	0.3	0.291	0.319	0.302		109.778	109.222	102.556	103.667	114.778	114.778	90.3333	86.4444	149.222	141.444	164.778	159.778	175.333	165.889		1107	9.44444	10.5556	8.33333	10	20	23.3333	5.55556	5.55556	52.7778	45.5556	53.3333	51.1111	39.4444	38.8889
1116	0.201	0.2	0.188	0.19	0.21	0.212	0.166	0.159	0.272	0.259	0.3	0.291	0.32	0.302		109.778	109.222	102.556	103.667	114.778	115.889	90.3333	86.4444	149.222	142	164.778	159.778	175.889	165.889		1116	9.44444	10.5556	8.33333	10	20	24.4444	5.55556	5.55556	52.7778	46.1111	53.3333	51.1111	40	38.8889
1125	0.201	0.2	0.188	0.191	0.21	0.213	0.166	0.158	0.273	0.259	0.3	0.291	0.32	0.302		109.778	109.222	102.556	104.222	114.778	116.444	90.3333	85.8889	149.778	142	164.778	159.778	175.889	165.889		1125	9.44444	10.5556	8.33333	10.5556	20	25	5.55556	5	53.3333	46.1111	53.3333	51.1111	40	38.8889
1134	0.201	0.2	0.188	0.191	0.21	0.214	0.166	0.159	0.273	0.26	0.301	0.291	0.32	0.302		109.778	109.222	102.556	104.222	114.778	117	90.3333	86.4444	149.778	142.556	165.333	159.778	175.889	165.889		1134	9.44444	10.5556	8.33333	10.5556	20	25.5556	5.55556	5.55556	53.3333	46.6667	53.8889	51.1111	40	38.8889
1143	0.201	0.2	0.188	0.191	0.21	0.214	0.166	0.159	0.274	0.26	0.301	0.291	0.32	0.302		109.778	109.222	102.556	104.222	114.778	117	90.3333	86.4444	150.333	142.556	165.333	159.778	175.889	165.889		1143	9.44444	10.5556	8.33333	10.5556	20	25.5556	5.55556	5.55556	53.8889	46.6667	53.8889	51.1111	40	38.8889
1152	0.201	0.2	0.188	0.191	0.211	0.213	0.166	0.159	0.274	0.26	0.301	0.291	0.32	0.302		109.778	109.222	102.556	104.222	115.333	116.444	90.3333	86.4444	150.333	142.556	165.333	159.778	175.889	165.889		1152	9.44444	10.5556	8.33333	10.5556	20.5556	25	5.55556	5.55556	53.8889	46.6667	53.8889	51.1111	40	38.8889
1161	0.201	0.2	0.188	0.191	0.211	0.212	0.166	0.159	0.275	0.261	0.302	0.292	0.32	0.302		109.778	109.222	102.556	104.222	115.333	115.889	90.3333	86.4444	150.889	143.111	165.889	160.333	175.889	165.889		1161	9.44444	10.5556	8.33333	10.5556	20.5556	24.4444	5.55556	5.55556	54.4444	47.2222	54.4444	51.6667	40	38.8889
1170	0.201	0.2	0.188	0.191	0.211	0.21	0.166	0.159	0.275	0.261	0.302	0.292	0.32	0.303		109.778	109.222	102.556	104.222	115.333	114.778	90.3333	86.4444	150.889	143.111	165.889	160.333	175.889	166.444		1170	9.44444	10.5556	8.33333	10.5556	20.5556	23.3333	5.55556	5.55556	54.4444	47.2222	54.4444	51.6667	40	39.4444
1179	0.201	0.2	0.188	0.191	0.211	0.208	0.166	0.158	0.275	0.262	0.302	0.291	0.32	0.303		109.778	109.222	102.556	104.222	115.333	113.667	90.3333	85.8889	150.889	143.667	165.889	159.778	175.889	166.444		1179	9.44444	10.5556	8.33333	10.5556	20.5556	22.2222	5.55556	5	54.4444	47.7778	54.4444	51.1111	40	39.4444
1188	0.201	0.2	0.188	0.191	0.211	0.207	0.166	0.158	0.276	0.262	0.302	0.291	0.32	0.303		109.778	109.222	102.556	104.222	115.333	113.111	90.3333	85.8889	151.444	143.667	165.889	159.778	175.889	166.444		1188	9.44444	10.5556	8.33333	10.5556	20.5556	21.6667	5.55556	5	55	47.7778	54.4444	51.1111	40	39.4444
1197	0.201	0.2	0.188	0.191	0.211	0.208	0.166	0.159	0.276	0.262	0.303	0.292	0.32	0.303		109.778	109.222	102.556	104.222	115.333	113.667	90.3333	86.4444	151.444	143.667	166.444	160.333	175.889	166.444		1197	9.44444	10.5556	8.33333	10.5556	20.5556	22.2222	5.55556	5.55556	55	47.7778	55	51.6667	40	39.4444
1206	0.201	0.2	0.188	0.191	0.212	0.21	0.166	0.159	0.276	0.263	0.303	0.292	0.32	0.303		109.778	109.222	102.556	104.222	115.889	114.778	90.3333	86.4444	151.444	144.222	166.444	160.333	175.889	166.444		1206	9.44444	10.5556	8.33333	10.5556	21.1111	23.3333	5.55556	5.55556	55	48.3333	55	51.6667	40	39.4444
1215	0.201	0.2	0.188	0.191	0.211	0.212	0.166	0.158	0.277	0.263	0.303	0.292	0.32	0.303		109.778	109.222	102.556	104.222	115.333	115.889	90.3333	85.8889	152	144.222	166.444	160.333	175.889	166.444		1215	9.44444	10.5556	8.33333	10.5556	20.5556	24.4444	5.55556	5	55.5556	48.3333	55	51.6667	40	39.4444
1224	0.2	0.2	0.188	0.191	0.212	0.214	0.166	0.158	0.277	0.263	0.303	0.292	0.321	0.303		109.222	109.222	102.556	104.222	115.889	117	90.3333	85.8889	152	144.222	166.444	160.333	176.444	166.444		1224	8.88889	10.5556	8.33333	10.5556	21.1111	25.5556	5.55556	5	55.5556	48.3333	55	51.6667	40.5556	39.4444
1233	0.201	0.2	0.188	0.191	0.212	0.215	0.166	0.158	0.278	0.264	0.304	0.292	0.321	0.303		109.778	109.222	102.556	104.222	115.889	117.556	90.3333	85.8889	152.556	144.778	167	160.333	176.444	166.444		1233	9.44444	10.5556	8.33333	10.5556	21.1111	26.1111	5.55556	5	56.1111	48.8889	55.5556	51.6667	40.5556	39.4444
1242	0.2	0.2	0.188	0.191	0.212	0.216	0.166	0.159	0.278	0.264	0.304	0.293	0.321	0.303		109.222	109.222	102.556	104.222	115.889	118.111	90.3333	86.4444	152.556	144.778	167	160.889	176.444	166.444		1242	8.88889	10.5556	8.33333	10.5556	21.1111	26.6667	5.55556	5.55556	56.1111	48.8889	55.5556	52.2222	40.5556	39.4444
1251	0.201	0.2	0.188	0.191	0.212	0.216	0.166	0.158	0.278	0.264	0.304	0.293	0.321	0.303		109.778	109.222	102.556	104.222	115.889	118.111	90.3333	85.8889	152.556	144.778	167	160.889	176.444	166.444		1251	9.44444	10.5556	8.33333	10.5556	21.1111	26.6667	5.55556	5	56.1111	48.8889	55.5556	52.2222	40.5556	39.4444
1260	0.201	0.2	0.188	0.191	0.212	0.215	0.166	0.158	0.279	0.265	0.304	0.293	0.321	0.304		109.778	109.222	102.556	104.222	115.889	117.556	90.3333	85.8889	153.111	145.333	167	160.889	176.444	167		1260	9.44444	10.5556	8.33333	10.5556	21.1111	26.1111	5.55556	5	56.6667	49.4444	55.5556	52.2222	40.5556	40
1269	0.201	0.2	0.188	0.191	0.212	0.212	0.166	0.158	0.279	0.265	0.304	0.293	0.321	0.303		109.778	109.222	102.556	104.222	115.889	115.889	90.3333	85.8889	153.111	145.333	167	160.889	176.444	166.444		1269	9.44444	10.5556	8.33333	10.5556	21.1111	24.4444	5.55556	5	56.6667	49.4444	55.5556	52.2222	40.5556	39.4444
1278	0.2	0.2	0.188	0.191	0.213	0.21	0.166	0.158	0.28	0.265	0.304	0.293	0.321	0.304		109.222	109.222	102.556	104.222	116.444	114.778	90.3333	85.8889	153.667	145.333	167	160.889	176.444	167		1278	8.88889	10.5556	8.33333	10.5556	21.6667	23.3333	5.55556	5	57.2222	49.4444	55.5556	52.2222	40.5556	40
1287	0.201	0.2	0.188	0.191	0.213	0.209	0.166	0.158	0.28	0.266	0.305	0.294	0.321	0.304		109.778	109.222	102.556	104.222	116.444	114.222	90.3333	85.8889	153.667	145.889	167.556	161.444	176.444	167		1287	9.44444	10.5556	8.33333	10.5556	21.6667	22.7778	5.55556	5	57.2222	50	56.1111	52.7778	40.5556	40
1296	0.201	0.2	0.188	0.192	0.213	0.209	0.166	0.158	0.28	0.266	0.305	0.294	0.321	0.304		109.778	109.222	102.556	104.778	116.444	114.222	90.3333	85.8889	153.667	145.889	167.556	161.444	176.444	167		1296	9.44444	10.5556	8.33333	11.1111	21.6667	22.7778	5.55556	5	57.2222	50	56.1111	52.7778	40.5556	40
1305	0.2	0.2	0.188	0.191	0.213	0.211	0.166	0.159	0.281	0.266	0.305	0.294	0.321	0.304		109.222	109.222	102.556	104.222	116.444	115.333	90.3333	86.4444	154.222	145.889	167.556	161.444	176.444	167		1305	8.88889	10.5556	8.33333	10.5556	21.6667	23.8889	5.55556	5.55556	57.7778	50	56.1111	52.7778	40.5556	40
1314	0.201	0.2	0.188	0.191	0.213	0.213	0.166	0.158	0.281	0.267	0.305	0.294	0.321	0.304		109.778	109.222	102.556	104.222	116.444	116.444	90.3333	85.8889	154.222	146.444	167.556	161.444	176.444	167		1314	9.44444	10.5556	8.33333	10.5556	21.6667	25	5.55556	5	57.7778	50.5556	56.1111	52.7778	40.5556	40
1323	0.201	0.2	0.188	0.192	0.213	0.215	0.166	0.158	0.281	0.267	0.306	0.294	0.321	0.304		109.778	109.222	102.556	104.778	116.444	117.556	90.3333	85.8889	154.222	146.444	168.111	161.444	176.444	167		1323	9.44444	10.5556	8.33333	11.1111	21.6667	26.1111	5.55556	5	57.7778	50.5556	56.6667	52.7778	40.5556	40
1332	0.2	0.2	0.188	0.192	0.214	0.216	0.166	0.158	0.282	0.267	0.306	0.295	0.321	0.304		109.222	109.222	102.556	104.778	117	118.111	90.3333	85.8889	154.778	146.444	168.111	162	176.444	167		1332	8.88889	10.5556	8.33333	11.1111	22.2222	26.6667	5.55556	5	58.3333	50.5556	56.6667	53.3333	40.5556	40
1341	0.201	0.2	0.188	0.191	0.214	0.217	0.166	0.158	0.282	0.268	0.306	0.296	0.321	0.304		109.778	109.222	102.556	104.222	117	118.667	90.3333	85.8889	154.778	147	168.111	162.556	176.444	167		1341	9.44444	10.5556	8.33333	10.5556	22.2222	27.2222	5.55556	5	58.3333	51.1111	56.6667	53.8889	40.5556	40
1350	0.2	0.2	0.188	0.192	0.214	0.217	0.166	0.158	0.282	0.268	0.306	0.295	0.322	0.304		109.222	109.222	102.556	104.778	117	118.667	90.3333	85.8889	154.778	147	168.111	162	177	167		1350	8.88889	10.5556	8.33333	11.1111	22.2222	27.2222	5.55556	5	58.3333	51.1111	56.6667	53.3333	41.1111	40
1359	0.201	0.2	0.189	0.192	0.214	0.217	0.166	0.158	0.283	0.268	0.307	0.296	0.322	0.304		109.778	109.222	103.111	104.778	117	118.667	90.3333	85.8889	155.333	147	168.667	162.556	177	167		1359	9.44444	10.5556	8.88889	11.1111	22.2222	27.2222	5.55556	5	58.8889	51.1111	57.2222	53.8889	41.1111	40
1368	0.2	0.2	0.188	0.192	0.214	0.215	0.166	0.158	0.283	0.269	0.307	0.296	0.321	0.304		109.222	109.222	102.556	104.778	117	117.556	90.3333	85.8889	155.333	147.556	168.667	162.556	176.444	167		1368	8.88889	10.5556	8.33333	11.1111	22.2222	26.1111	5.55556	5	58.8889	51.6667	57.2222	53.8889	40.5556	40
1377	0.2	0.2	0.189	0.192	0.214	0.213	0.166	0.158	0.284	0.269	0.307	0.296	0.322	0.304		109.222	109.222	103.111	104.778	117	116.444	90.3333	85.8889	155.889	147.556	168.667	162.556	177	167		1377	8.88889	10.5556	8.88889	11.1111	22.2222	25	5.55556	5	59.4444	51.6667	57.2222	53.8889	41.1111	40
1386	0.2	0.2	0.189	0.192	0.214	0.211	0.166	0.158	0.284	0.269	0.307	0.296	0.322	0.304		109.222	109.222	103.111	104.778	117	115.333	90.3333	85.8889	155.889	147.556	168.667	162.556	177	167		1386	8.88889	10.5556	8.88889	11.1111	22.2222	23.8889	5.55556	5	59.4444	51.6667	57.2222	53.8889	41.1111	40
1395	0.2	0.2	0.188	0.192	0.214	0.21	0.166	0.158	0.284	0.269	0.307	0.296	0.321	0.304		109.222	109.222	102.556	104.778	117	114.778	90.3333	85.8889	155.889	147.556	168.667	162.556	176.444	167		1395	8.88889	10.5556	8.33333	11.1111	22.2222	23.3333	5.55556	5	59.4444	51.6667	57.2222	53.8889	40.5556	40
1404	0.2	0.2	0.189	0.192	0.215	0.212	0.166	0.158	0.284	0.27	0.307	0.297	0.322	0.304		109.222	109.222	103.111	104.778	117.556	115.889	90.3333	85.8889	155.889	148.111	168.667	163.111	177	167		1404	8.88889	10.5556	8.88889	11.1111	22.7778	24.4444	5.55556	5	59.4444	52.2222	57.2222	54.4444	41.1111	40
1413	0.2	0.2	0.189	0.192	0.215	0.214	0.166	0.158	0.285	0.27	0.307	0.297	0.322	0.304		109.222	109.222	103.111	104.778	117.556	117	90.3333	85.8889	156.444	148.111	168.667	163.111	177	167		1413	8.88889	10.5556	8.88889	11.1111	22.7778	25.5556	5.55556	5	60	52.2222	57.2222	54.4444	41.1111	40
1422	0.2	0.2	0.189	0.192	0.215	0.216	0.166	0.158	0.285	0.27	0.308	0.297	0.322	0.305		109.222	109.222	103.111	104.778	117.556	118.111	90.3333	85.8889	156.444	148.111	169.222	163.111	177	167.556		1422	8.88889	10.5556	8.88889	11.1111	22.7778	26.6667	5.55556	5	60	52.2222	57.7778	54.4444	41.1111	40.5556
1431	0.2	0.199	0.189	0.192	0.215	0.217	0.166	0.158	0.285	0.27	0.308	0.297	0.322	0.305		109.222	108.667	103.111	104.778	117.556	118.667	90.3333	85.8889	156.444	148.111	169.222	163.111	177	167.556		1431	8.88889	10	8.88889	11.1111	22.7778	27.2222	5.55556	5	60	52.2222	57.7778	54.4444	41.1111	40.5556
1440	0.2	0.2	0.189	0.192	0.215	0.218	0.166	0.158	0.286	0.271	0.308	0.297	0.322	0.305		109.222	109.222	103.111	104.778	117.556	119.222	90.3333	85.8889	157	148.667	169.222	163.111	177	167.556		1440	8.88889	10.5556	8.88889	11.1111	22.7778	27.7778	5.55556	5	60.5556	52.7778	57.7778	54.4444	41.1111	40.5556
1449	0.2	0.199	0.189	0.192	0.215	0.219	0.166	0.158	0.287	0.271	0.308	0.297	0.322	0.305		109.222	108.667	103.111	104.778	117.556	119.778	90.3333	85.8889	157.556	148.667	169.222	163.111	177	167.556		1449	8.88889	10	8.88889	11.1111	22.7778	28.3333	5.55556	5	61.1111	52.7778	57.7778	54.4444	41.1111	40.5556
1458	0.2	0.199	0.189	0.192	0.215	0.218	0.166	0.158	0.287	0.271	0.308	0.297	0.322	0.304		109.222	108.667	103.111	104.778	117.556	119.222	90.3333	85.8889	157.556	148.667	169.222	163.111	177	167		1458	8.88889	10	8.88889	11.1111	22.7778	27.7778	5.55556	5	61.1111	52.7778	57.7778	54.4444	41.1111	40
1467	0.2	0.199	0.189	0.192	0.215	0.217	0.166	0.158	0.287	0.272	0.309	0.297	0.322	0.304		109.222	108.667	103.111	104.778	117.556	118.667	90.3333	85.8889	157.556	149.222	169.778	163.111	177	167		1467	8.88889	10	8.88889	11.1111	22.7778	27.2222	5.55556	5	61.1111	53.3333	58.3333	54.4444	41.1111	40
1476	0.2	0.199	0.189	0.192	0.216	0.215	0.166	0.158	0.287	0.272	0.309	0.298	0.322	0.305		109.222	108.667	103.111	104.778	118.111	117.556	90.3333	85.8889	157.556	149.222	169.778	163.667	177	167.556		1476	8.88889	10	8.88889	11.1111	23.3333	26.1111	5.55556	5	61.1111	53.3333	58.3333	55	41.1111	40.5556
1485	0.2	0.199	0.189	0.192	0.216	0.213	0.166	0.158	0.288	0.272	0.309	0.297	0.322	0.305		109.222	108.667	103.111	104.778	118.111	116.444	90.3333	85.8889	158.111	149.222	169.778	163.111	177	167.556		1485	8.88889	10	8.88889	11.1111	23.3333	25	5.55556	5	61.6667	53.3333	58.3333	54.4444	41.1111	40.5556
1494	0.2	0.199	0.189	0.192	0.216	0.212	0.166	0.158	0.288	0.272	0.309	0.298	0.322	0.305		109.222	108.667	103.111	104.778	118.111	115.889	90.3333	85.8889	158.111	149.222	169.778	163.667	177	167.556		1494	8.88889	10	8.88889	11.1111	23.3333	24.4444	5.55556	5	61.6667	53.3333	58.3333	55	41.1111	40.5556
1503	0.2	0.199	0.189	0.192	0.216	0.212	0.166	0.158	0.288	0.273	0.309	0.298	0.322	0.305		109.222	108.667	103.111	104.778	118.111	115.889	90.3333	85.8889	158.111	149.778	169.778	163.667	177	167.556		1503	8.88889	10	8.88889	11.1111	23.3333	24.4444	5.55556	5	61.6667	53.8889	58.3333	55	41.1111	40.5556
1512	0.2	0.199	0.189	0.192	0.216	0.214	0.166	0.158	0.289	0.273	0.309	0.298	0.322	0.305		109.222	108.667	103.111	104.778	118.111	117	90.3333	85.8889	158.667	149.778	169.778	163.667	177	167.556		1512	8.88889	10	8.88889	11.1111	23.3333	25.5556	5.55556	5	62.2222	53.8889	58.3333	55	41.1111	40.5556
1521	0.2	0.199	0.189	0.192	0.216	0.216	0.166	0.158	0.289	0.273	0.309	0.298	0.322	0.305		109.222	108.667	103.111	104.778	118.111	118.111	90.3333	85.8889	158.667	149.778	169.778	163.667	177	167.556		1521	8.88889	10	8.88889	11.1111	23.3333	26.6667	5.55556	5	62.2222	53.8889	58.3333	55	41.1111	40.5556
1530	0.2	0.199	0.189	0.192	0.216	0.218	0.166	0.158	0.289	0.273	0.31	0.298	0.322	0.305		109.222	108.667	103.111	104.778	118.111	119.222	90.3333	85.8889	158.667	149.778	170.333	163.667	177	167.556		1530	8.88889	10	8.88889	11.1111	23.3333	27.7778	5.55556	5	62.2222	53.8889	58.8889	55	41.1111	40.5556
1539	0.2	0.199	0.189	0.192	0.216	0.219	0.166	0.158	0.29	0.273	0.31	0.299	0.322	0.305		109.222	108.667	103.111	104.778	118.111	119.778	90.3333	85.8889	159.222	149.778	170.333	164.222	177	167.556		1539	8.88889	10	8.88889	11.1111	23.3333	28.3333	5.55556	5	62.7778	53.8889	58.8889	55.5556	41.1111	40.5556
1548	0.2	0.199	0.189	0.192	0.217	0.22	0.166	0.158	0.29	0.274	0.31	0.298	0.322	0.305		109.222	108.667	103.111	104.778	118.667	120.333	90.3333	85.8889	159.222	150.333	170.333	163.667	177	167.556		1548	8.88889	10	8.88889	11.1111	23.8889	28.8889	5.55556	5	62.7778	54.4444	58.8889	55	41.1111	40.5556
1557	0.2	0.2	0.189	0.192	0.217	0.22	0.166	0.158	0.291	0.274	0.31	0.298	0.322	0.305		109.222	109.222	103.111	104.778	118.667	120.333	90.3333	85.8889	159.778	150.333	170.333	163.667	177	167.556		1557	8.88889	10.5556	8.88889	11.1111	23.8889	28.8889	5.55556	5	63.3333	54.4444	58.8889	55	41.1111	40.5556
1566	0.2	0.2	0.189	0.192	0.217	0.22	0.166	0.158	0.291	0.275	0.31	0.298	0.322	0.305		109.222	109.222	103.111	104.778	118.667	120.333	90.3333	85.8889	159.778	150.889	170.333	163.667	177	167.556		1566	8.88889	10.5556	8.88889	11.1111	23.8889	28.8889	5.55556	5	63.3333	55	58.8889	55	41.1111	40.5556
1575	0.2	0.2	0.189	0.192	0.217	0.218	0.166	0.158	0.291	0.275	0.31	0.298	0.322	0.305		109.222	109.222	103.111	104.778	118.667	119.222	90.3333	85.8889	159.778	150.889	170.333	163.667	177	167.556		1575	8.88889	10.5556	8.88889	11.1111	23.8889	27.7778	5.55556	5	63.3333	55	58.8889	55	41.1111	40.5556
1584	0.2	0.199	0.189	0.192	0.217	0.215	0.166	0.158	0.292	0.275	0.311	0.298	0.322	0.305		109.222	108.667	103.111	104.778	118.667	117.556	90.3333	85.8889	160.333	150.889	170.889	163.667	177	167.556		1584	8.88889	10	8.88889	11.1111	23.8889	26.1111	5.55556	5	63.8889	55	59.4444	55	41.1111	40.5556
1593	0.2	0.2	0.189	0.192	0.217	0.213	0.166	0.158	0.292	0.275	0.31	0.298	0.322	0.305		109.222	109.222	103.111	104.778	118.667	116.444	90.3333	85.8889	160.333	150.889	170.333	163.667	177	167.556		1593	8.88889	10.5556	8.88889	11.1111	23.8889	25	5.55556	5	63.8889	55	58.8889	55	41.1111	40.5556
1602	0.2	0.2	0.189	0.192	0.217	0.213	0.166	0.158	0.292	0.275	0.311	0.298	0.322	0.305		109.222	109.222	103.111	104.778	118.667	116.444	90.3333	85.8889	160.333	150.889	170.889	163.667	177	167.556		1602	8.88889	10.5556	8.88889	11.1111	23.8889	25	5.55556	5	63.8889	55	59.4444	55	41.1111	40.5556
1611	0.2	0.199	0.189	0.192	0.217	0.215	0.166	0.157	0.292	0.275	0.311	0.299	0.322	0.305		109.222	108.667	103.111	104.778	118.667	117.556	90.3333	85.3333	160.333	150.889	170.889	164.222	177	167.556		1611	8.88889	10	8.88889	11.1111	23.8889	26.1111	5.55556	4.44444	63.8889	55	59.4444	55.5556	41.1111	40.5556
1620	0.2	0.2	0.189	0.192	0.217	0.217	0.166	0.158	0.293	0.276	0.311	0.299	0.322	0.305		109.222	109.222	103.111	104.778	118.667	118.667	90.3333	85.8889	160.889	151.444	170.889	164.222	177	167.556		1620	8.88889	10.5556	8.88889	11.1111	23.8889	27.2222	5.55556	5	64.4444	55.5556	59.4444	55.5556	41.1111	40.5556
1629	0.2	0.199	0.189	0.192	0.217	0.218	0.166	0.158	0.293	0.276	0.311	0.299	0.322	0.305		109.222	108.667	103.111	104.778	118.667	119.222	90.3333	85.8889	160.889	151.444	170.889	164.222	177	167.556		1629	8.88889	10	8.88889	11.1111	23.8889	27.7778	5.55556	5	64.4444	55.5556	59.4444	55.5556	41.1111	40.5556
1638	0.2	0.199	0.189	0.192	0.218	0.22	0.166	0.158	0.293	0.276	0.311	0.299	0.322	0.305		109.222	108.667	103.111	104.778	119.222	120.333	90.3333	85.8889	160.889	151.444	170.889	164.222	177	167.556		1638	8.88889	10	8.88889	11.1111	24.4444	28.8889	5.55556	5	64.4444	55.5556	59.4444	55.5556	41.1111	40.5556
1647	0.2	0.199	0.189	0.192	0.218	0.221	0.166	0.158	0.293	0.276	0.311	0.299	0.322	0.305		109.222	108.667	103.111	104.778	119.222	120.889	90.3333	85.8889	160.889	151.444	170.889	164.222	177	167.556		1647	8.88889	10	8.88889	11.1111	24.4444	29.4444	5.55556	5	64.4444	55.5556	59.4444	55.5556	41.1111	40.5556
1656	0.2	0.199	0.189	0.192	0.218	0.221	0.166	0.158	0.294	0.277	0.311	0.299	0.322	0.305		109.222	108.667	103.111	104.778	119.222	120.889	90.3333	85.8889	161.444	152	170.889	164.222	177	167.556		1656	8.88889	10	8.88889	11.1111	24.4444	29.4444	5.55556	5	65	56.1111	59.4444	55.5556	41.1111	40.5556
1665	0.2	0.199	0.189	0.192	0.218	0.221	0.166	0.158	0.294	0.277	0.311	0.299	0.322	0.305		109.222	108.667	103.111	104.778	119.222	120.889	90.3333	85.8889	161.444	152	170.889	164.222	177	167.556		1665	8.88889	10	8.88889	11.1111	24.4444	29.4444	5.55556	5	65	56.1111	59.4444	55.5556	41.1111	40.5556
1674	0.2	0.199	0.189	0.192	0.218	0.22	0.166	0.158	0.294	0.277	0.312	0.299	0.322	0.305		109.222	108.667	103.111	104.778	119.222	120.333	90.3333	85.8889	161.444	152	171.444	164.222	177	167.556		1674	8.88889	10	8.88889	11.1111	24.4444	28.8889	5.55556	5	65	56.1111	60	55.5556	41.1111	40.5556
1683	0.2	0.199	0.189	0.192	0.218	0.217	0.166	0.157	0.294	0.277	0.311	0.299	0.322	0.305		109.222	108.667	103.111	104.778	119.222	118.667	90.3333	85.3333	161.444	152	170.889	164.222	177	167.556		1683	8.88889	10	8.88889	11.1111	24.4444	27.2222	5.55556	4.44444	65	56.1111	59.4444	55.5556	41.1111	40.5556
1692	0.2	0.199	0.189	0.192	0.218	0.215	0.166	0.157	0.294	0.277	0.312	0.299	0.322	0.305		109.222	108.667	103.111	104.778	119.222	117.556	90.3333	85.3333	161.444	152	171.444	164.222	177	167.556		1692	8.88889	10	8.88889	11.1111	24.4444	26.1111	5.55556	4.44444	65	56.1111	60	55.5556	41.1111	40.5556
1701	0.2	0.199	0.189	0.192	0.218	0.215	0.166	0.157	0.295	0.278	0.312	0.3	0.322	0.305		109.222	108.667	103.111	104.778	119.222	117.556	90.3333	85.3333	162	152.556	171.444	164.778	177	167.556		1701	8.88889	10	8.88889	11.1111	24.4444	26.1111	5.55556	4.44444	65.5556	56.6667	60	56.1111	41.1111	40.5556
1710	0.2	0.199	0.189	0.192	0.218	0.215	0.166	0.157	0.295	0.278	0.312	0.3	0.322	0.305		109.222	108.667	103.111	104.778	119.222	117.556	90.3333	85.3333	162	152.556	171.444	164.778	177	167.556		1710	8.88889	10	8.88889	11.1111	24.4444	26.1111	5.55556	4.44444	65.5556	56.6667	60	56.1111	41.1111	40.5556
1719	0.2	0.199	0.189	0.192	0.218	0.217	0.165	0.157	0.295	0.278	0.312	0.299	0.322	0.305		109.222	108.667	103.111	104.778	119.222	118.667	89.7778	85.3333	162	152.556	171.444	164.222	177	167.556		1719	8.88889	10	8.88889	11.1111	24.4444	27.2222	5	4.44444	65.5556	56.6667	60	55.5556	41.1111	40.5556
1728	0.2	0.199	0.189	0.192	0.218	0.219	0.166	0.157	0.295	0.278	0.312	0.3	0.322	0.305		109.222	108.667	103.111	104.778	119.222	119.778	90.3333	85.3333	162	152.556	171.444	164.778	177	167.556		1728	8.88889	10	8.88889	11.1111	24.4444	28.3333	5.55556	4.44444	65.5556	56.6667	60	56.1111	41.1111	40.5556
1737	0.2	0.199	0.189	0.192	0.219	0.22	0.166	0.157	0.296	0.278	0.312	0.3	0.322	0.305		109.222	108.667	103.111	104.778	119.778	120.333	90.3333	85.3333	162.556	152.556	171.444	164.778	177	167.556		1737	8.88889	10	8.88889	11.1111	25	28.8889	5.55556	4.44444	66.1111	56.6667	60	56.1111	41.1111	40.5556
1746	0.2	0.199	0.189	0.192	0.219	0.221	0.166	0.157	0.296	0.279	0.312	0.3	0.322	0.305		109.222	108.667	103.111	104.778	119.778	120.889	90.3333	85.3333	162.556	153.111	171.444	164.778	177	167.556		1746	8.88889	10	8.88889	11.1111	25	29.4444	5.55556	4.44444	66.1111	57.2222	60	56.1111	41.1111	40.5556
1755	0.2	0.199	0.189	0.192	0.219	0.222	0.166	0.157	0.297	0.279	0.312	0.3	0.322	0.305		109.222	108.667	103.111	104.778	119.778	121.444	90.3333	85.3333	163.111	153.111	171.444	164.778	177	167.556		1755	8.88889	10	8.88889	11.1111	25	30	5.55556	4.44444	66.6667	57.2222	60	56.1111	41.1111	40.5556
1764	0.2	0.199	0.189	0.192	0.219	0.222	0.166	0.157	0.297	0.279	0.312	0.3	0.322	0.305		109.222	108.667	103.111	104.778	119.778	121.444	90.3333	85.3333	163.111	153.111	171.444	164.778	177	167.556		1764	8.88889	10	8.88889	11.1111	25	30	5.55556	4.44444	66.6667	57.2222	60	56.1111	41.1111	40.5556
1773	0.2	0.198	0.189	0.192	0.219	0.221	0.165	0.157	0.297	0.279	0.313	0.3	0.322	0.305		109.222	108.111	103.111	104.778	119.778	120.889	89.7778	85.3333	163.111	153.111	172	164.778	177	167.556		1773	8.88889	9.44444	8.88889	11.1111	25	29.4444	5	4.44444	66.6667	57.2222	60.5556	56.1111	41.1111	40.5556
1782	0.2	0.199	0.189	0.192	0.219	0.218	0.166	0.157	0.297	0.279	0.312	0.3	0.322	0.305		109.222	108.667	103.111	104.778	119.778	119.222	90.3333	85.3333	163.111	153.111	171.444	164.778	177	167.556		1782	8.88889	10	8.88889	11.1111	25	27.7778	5.55556	4.44444	66.6667	57.2222	60	56.1111	41.1111	40.5556
1791	0.2	0.199	0.189	0.191	0.219	0.216	0.166	0.157	0.298	0.28	0.313	0.3	0.322	0.305		109.222	108.667	103.111	104.222	119.778	118.111	90.3333	85.3333	163.667	153.667	172	164.778	177	167.556		1791	8.88889	10	8.88889	10.5556	25	26.6667	5.55556	4.44444	67.2222	57.7778	60.5556	56.1111	41.1111	40.5556
1800	0.2	0.199	0.189	0.192	0.219	0.216	0.165	0.157	0.298	0.28	0.313	0.3	0.322	0.305		109.222	108.667	103.111	104.778	119.778	118.111	89.7778	85.3333	163.667	153.667	172	164.778	177	167.556		1800	8.88889	10	8.88889	11.1111	25	26.6667	5	4.44444	67.2222	57.7778	60.5556	56.1111	41.1111	40.5556
1809	0.199	0.199	0.189	0.192	0.219	0.216	0.165	0.157	0.298	0.28	0.313	0.3	0.322	0.305		108.667	108.667	103.111	104.778	119.778	118.111	89.7778	85.3333	163.667	153.667	172	164.778	177	167.556		1809	8.33333	10	8.88889	11.1111	25	26.6667	5	4.44444	67.2222	57.7778	60.5556	56.1111	41.1111	40.5556
1818	0.199	0.199	0.189	0.192	0.219	0.218	0.165	0.157	0.299	0.28	0.313	0.3	0.322	0.305		108.667	108.667	103.111	104.778	119.778	119.222	89.7778	85.3333	164.222	153.667	172	164.778	177	167.556		1818	8.33333	10	8.88889	11.1111	25	27.7778	5	4.44444	67.7778	57.7778	60.5556	56.1111	41.1111	40.5556
1827	0.199	0.199	0.189	0.192	0.219	0.22	0.165	0.157	0.299	0.28	0.313	0.301	0.322	0.305		108.667	108.667	103.111	104.778	119.778	120.333	89.7778	85.3333	164.222	153.667	172	165.333	177	167.556		1827	8.33333	10	8.88889	11.1111	25	28.8889	5	4.44444	67.7778	57.7778	60.5556	56.6667	41.1111	40.5556
1836	0.199	0.199	0.189	0.192	0.219	0.221	0.165	0.157	0.299	0.28	0.313	0.3	0.322	0.305		108.667	108.667	103.111	104.778	119.778	120.889	89.7778	85.3333	164.222	153.667	172	164.778	177	167.556		1836	8.33333	10	8.88889	11.1111	25	29.4444	5	4.44444	67.7778	57.7778	60.5556	56.1111	41.1111	40.5556
1845	0.199	0.199	0.189	0.192	0.22	0.222	0.166	0.157	0.299	0.281	0.313	0.301	0.322	0.305		108.667	108.667	103.111	104.778	120.333	121.444	90.3333	85.3333	164.222	154.222	172	165.333	177	167.556		1845	8.33333	10	8.88889	11.1111	25.5556	30	5.55556	4.44444	67.7778	58.3333	60.5556	56.6667	41.1111	40.5556
1854	0.199	0.199	0.189	0.192	0.22	0.223	0.165	0.157	0.3	0.281	0.313	0.301	0.322	0.305		108.667	108.667	103.111	104.778	120.333	122	89.7778	85.3333	164.778	154.222	172	165.333	177	167.556		1854	8.33333	10	8.88889	11.1111	25.5556	30.5556	5	4.44444	68.3333	58.3333	60.5556	56.6667	41.1111	40.5556
1863	0.199	0.199	0.189	0.192	0.22	0.223	0.165	0.157	0.3	0.281	0.313	0.301	0.322	0.305		108.667	108.667	103.111	104.778	120.333	122	89.7778	85.3333	164.778	154.222	172	165.333	177	167.556		1863	8.33333	10	8.88889	11.1111	25.5556	30.5556	5	4.44444	68.3333	58.3333	60.5556	56.6667	41.1111	40.5556
1872	0.199	0.199	0.189	0.192	0.22	0.222	0.165	0.157	0.3	0.281	0.313	0.301	0.322	0.305		108.667	108.667	103.111	104.778	120.333	121.444	89.7778	85.3333	164.778	154.222	172	165.333	177	167.556		1872	8.33333	10	8.88889	11.1111	25.5556	30	5	4.44444	68.3333	58.3333	60.5556	56.6667	41.1111	40.5556
1881	0.199	0.199	0.189	0.191	0.22	0.219	0.165	0.157	0.3	0.281	0.314	0.301	0.322	0.305		108.667	108.667	103.111	104.222	120.333	119.778	89.7778	85.3333	164.778	154.222	172.556	165.333	177	167.556		1881	8.33333	10	8.88889	10.5556	25.5556	28.3333	5	4.44444	68.3333	58.3333	61.1111	56.6667	41.1111	40.5556
1890	0.199	0.199	0.189	0.192	0.22	0.217	0.165	0.157	0.3	0.281	0.314	0.301	0.322	0.305		108.667	108.667	103.111	104.778	120.333	118.667	89.7778	85.3333	164.778	154.222	172.556	165.333	177	167.556		1890	8.33333	10	8.88889	11.1111	25.5556	27.2222	5	4.44444	68.3333	58.3333	61.1111	56.6667	41.1111	40.5556
1899	0.172	0.167	0.167	0.166	0.183	0.189	0.197	0.198	0.226	0.226	0.251	0.247	0.269	0.269		93.6667	90.8889	90.8889	90.3333	99.7778	103.111	107.556	108.111	123.667	123.667	137.556	135.333	147.556	147.556		1899	-6.66667	-7.77778	-3.33333	-3.33333	5	11.6667	22.7778	27.2222	27.2222	27.7778	26.1111	26.6667	11.6667	20.5556
1908	0.172	0.168	0.167	0.166	0.184	0.19	0.198	0.198	0.226	0.226	0.251	0.248	0.269	0.269		93.6667	91.4444	90.8889	90.3333	100.333	103.667	108.111	108.111	123.667	123.667	137.556	135.889	147.556	147.556		1908	-6.66667	-7.22222	-3.33333	-3.33333	5.55556	12.2222	23.3333	27.2222	27.2222	27.7778	26.1111	27.2222	11.6667	20.5556
1917	0.172	0.168	0.167	0.166	0.183	0.191	0.197	0.198	0.226	0.226	0.251	0.248	0.269	0.269		93.6667	91.4444	90.8889	90.3333	99.7778	104.222	107.556	108.111	123.667	123.667	137.556	135.889	147.556	147.556		1917	-6.66667	-7.22222	-3.33333	-3.33333	5	12.7778	22.7778	27.2222	27.2222	27.7778	26.1111	27.2222	11.6667	20.5556
1926	0.172	0.168	0.167	0.166	0.184	0.191	0.198	0.198	0.226	0.226	0.251	0.248	0.269	0.269		93.6667	91.4444	90.8889	90.3333	100.333	104.222	108.111	108.111	123.667	123.667	137.556	135.889	147.556	147.556		1926	-6.66667	-7.22222	-3.33333	-3.33333	5.55556	12.7778	23.3333	27.2222	27.2222	27.7778	26.1111	27.2222	11.6667	20.5556
1935	0.172	0.168	0.167	0.166	0.184	0.191	0.198	0.198	0.226	0.226	0.251	0.248	0.269	0.269		93.6667	91.4444	90.8889	90.3333	100.333	104.222	108.111	108.111	123.667	123.667	137.556	135.889	147.556	147.556		1935	-6.66667	-7.22222	-3.33333	-3.33333	5.55556	12.7778	23.3333	27.2222	27.2222	27.7778	26.1111	27.2222	11.6667	20.5556
1944	0.172	0.168	0.167	0.166	0.184	0.19	0.198	0.198	0.226	0.226	0.251	0.248	0.269	0.269		93.6667	91.4444	90.8889	90.3333	100.333	103.667	108.111	108.111	123.667	123.667	137.556	135.889	147.556	147.556		1944	-6.66667	-7.22222	-3.33333	-3.33333	5.55556	12.2222	23.3333	27.2222	27.2222	27.7778	26.1111	27.2222	11.6667	20.5556
1953	0.172	0.168	0.167	0.166	0.184	0.19	0.198	0.198	0.227	0.227	0.252	0.248	0.269	0.269		93.6667	91.4444	90.8889	90.3333	100.333	103.667	108.111	108.111	124.222	124.222	138.111	135.889	147.556	147.556		1953	-6.66667	-7.22222	-3.33333	-3.33333	5.55556	12.2222	23.3333	27.2222	27.7778	28.3333	26.6667	27.2222	11.6667	20.5556
1962	0.172	0.168	0.167	0.166	0.184	0.189	0.198	0.198	0.227	0.227	0.252	0.248	0.269	0.269		93.6667	91.4444	90.8889	90.3333	100.333	103.111	108.111	108.111	124.222	124.222	138.111	135.889	147.556	147.556		1962	-6.66667	-7.22222	-3.33333	-3.33333	5.55556	11.6667	23.3333	27.2222	27.7778	28.3333	26.6667	27.2222	11.6667	20.5556
1971	0.172	0.168	0.167	0.166	0.184	0.189	0.198	0.198	0.227	0.227	0.252	0.248	0.269	0.269		93.6667	91.4444	90.8889	90.3333	100.333	103.111	108.111	108.111	124.222	124.222	138.111	135.889	147.556	147.556		1971	-6.66667	-7.22222	-3.33333	-3.33333	5.55556	11.6667	23.3333	27.2222	27.7778	28.3333	26.6667	27.2222	11.6667	20.5556
1980	0.172	0.168	0.167	0.166	0.184	0.188	0.198	0.198	0.227	0.227	0.252	0.249	0.269	0.269		93.6667	91.4444	90.8889	90.3333	100.333	102.556	108.111	108.111	124.222	124.222	138.111	136.444	147.556	147.556		1980	-6.66667	-7.22222	-3.33333	-3.33333	5.55556	11.1111	23.3333	27.2222	27.7778	28.3333	26.6667	27.7778	11.6667	20.5556
1989	0.172	0.168	0.167	0.166	0.184	0.187	0.198	0.199	0.227	0.227	0.252	0.249	0.27	0.27		93.6667	91.4444	90.8889	90.3333	100.333	102	108.111	108.667	124.222	124.222	138.111	136.444	148.111	148.111		1989	-6.66667	-7.22222	-3.33333	-3.33333	5.55556	10.5556	23.3333	27.7778	27.7778	28.3333	26.6667	27.7778	12.2222	21.1111
1998	0.172	0.167	0.167	0.166	0.184	0.187	0.198	0.199	0.227	0.227	0.252	0.249	0.27	0.27		93.6667	90.8889	90.8889	90.3333	100.333	102	108.111	108.667	124.222	124.222	138.111	136.444	148.111	148.111		1998	-6.66667	-7.77778	-3.33333	-3.33333	5.55556	10.5556	23.3333	27.7778	27.7778	28.3333	26.6667	27.7778	12.2222	21.1111
2007	0.172	0.167	0.167	0.166	0.184	0.187	0.198	0.199	0.227	0.227	0.252	0.249	0.27	0.27		93.6667	90.8889	90.8889	90.3333	100.333	102	108.111	108.667	124.222	124.222	138.111	136.444	148.111	148.111		2007	-6.66667	-7.77778	-3.33333	-3.33333	5.55556	10.5556	23.3333	27.7778	27.7778	28.3333	26.6667	27.7778	12.2222	21.1111
2016	0.172	0.167	0.167	0.166	0.184	0.187	0.198	0.199	0.227	0.227	0.252	0.249	0.27	0.27																	2016
	0.172	0.166	0.167	0.166	0.184	0.188	0.198	0.199	0.227	0.227	0.252	0.249	0.27	0.27
	0.172	0.166	0.167	0.166	0.184	0.188	0.198	0.199	0.228	0.228	0.252	0.249	0.27	0.27
	0.172	0.166	0.167	0.166	0.184	0.189	0.198	0.199	0.228	0.228	0.253	0.249	0.27	0.27
	0.172	0.166	0.167	0.166	0.184	0.191	0.198	0.199	0.228	0.228	0.253	0.249	0.27	0.27
	0.172	0.165	0.167	0.166	0.184	0.191	0.198	0.199	0.228	0.228	0.253	0.249	0.27	0.27
	0.172	0.165	0.167	0.166	0.184	0.191	0.199	0.199	0.228	0.228	0.253	0.25	0.27	0.27
	0.171	0.165	0.167	0.166	0.184	0.191	0.199	0.199	0.228	0.228	0.253	0.25	0.27	0.27
	0.172	0.165	0.167	0.166	0.184	0.19	0.199	0.199	0.228	0.228	0.253	0.25	0.27	0.27
	0.172	0.165	0.167	0.166	0.184	0.189	0.199	0.199	0.228	0.228	0.253	0.25	0.27	0.27
[truncated: 10 more columns]

## Sheet: pS289_3
	Extracted															Absolute																same Level																Slopes
Time	Ctrl	Ctrl	10µM	10µM	50µM	50µM	100µM	100µM	250µM	250µM	500µM	500µM	750µM	750µM		Ctrl	Ctrl	10µM	10µM	50µM	50µM	100µM	100µM	250µM	250µM	500µM	500µM	750µM	750µM		Seconds	Ctrl	Ctrl	10µM	10µM	50µM	50µM	100µM	100µM	250µM	250µM	500µM	500µM	750µM	750µM			10µM	10µM
0	0.152	0.16	0.15	0.148	0.155	0.153	0.161	0.163	0.183	0.173	0.207	0.199	0.253	0.244		82.5556	87	81.4444	80.3333	84.2222	83.1111	87.5556	88.6667	99.7778	94.2222	113.111	108.667	138.667	133.667		0	0	0	0	0	0	0	0	0	0	0	0	0	0	0			0.00761584	0.00681417
9	0.152	0.16	0.151	0.148	0.156	0.153	0.162	0.164	0.186	0.174	0.209	0.201	0.255	0.246		82.5556	87	82	80.3333	84.7778	83.1111	88.1111	89.2222	101.444	94.7778	114.222	109.778	139.778	134.778		9	0	0	0.555556	0	0.555556	0	0.555556	0.555556	1.66667	0.555556	1.11111	1.11111	1.11111	1.11111
18	0.152	0.161	0.151	0.148	0.156	0.154	0.163	0.165	0.188	0.176	0.212	0.203	0.258	0.248		82.5556	87.5556	82	80.3333	84.7778	83.6667	88.6667	89.7778	102.556	95.8889	115.889	110.889	141.444	135.889		18	0	0.555556	0.555556	0	0.555556	0.555556	1.11111	1.11111	2.77778	1.66667	2.77778	2.22222	2.77778	2.22222
27	0.152	0.161	0.151	0.148	0.157	0.154	0.166	0.166	0.189	0.177	0.215	0.205	0.26	0.25		82.5556	87.5556	82	80.3333	85.3333	83.6667	90.3333	90.3333	103.111	96.4444	117.556	112	142.556	137		27	0	0.555556	0.555556	0	1.11111	0.555556	2.77778	1.66667	3.33333	2.22222	4.44444	3.33333	3.88889	3.33333
36	0.152	0.161	0.151	0.148	0.157	0.154	0.17	0.166	0.191	0.178	0.217	0.207	0.263	0.252		82.5556	87.5556	82	80.3333	85.3333	83.6667	92.5556	90.3333	104.222	97	118.667	113.111	144.222	138.111		36	0	0.555556	0.555556	0	1.11111	0.555556	5	1.66667	4.44444	2.77778	5.55556	4.44444	5.55556	4.44444
45	0.152	0.161	0.151	0.148	0.157	0.154	0.174	0.167	0.192	0.18	0.219	0.21	0.265	0.254		82.5556	87.5556	82	80.3333	85.3333	83.6667	94.7778	90.8889	104.778	98.1111	119.778	114.778	145.333	139.222		45	0	0.555556	0.555556	0	1.11111	0.555556	7.22222	2.22222	5	3.88889	6.66667	6.11111	6.66667	5.55556
54	0.152	0.161	0.152	0.149	0.158	0.155	0.175	0.168	0.194	0.181	0.221	0.212	0.267	0.257		82.5556	87.5556	82.5556	80.8889	85.8889	84.2222	95.3333	91.4444	105.889	98.6667	120.889	115.889	146.444	140.889		54	0	0.555556	1.11111	0.555556	1.66667	1.11111	7.77778	2.77778	6.11111	4.44444	7.77778	7.22222	7.77778	7.22222
63	0.152	0.161	0.152	0.149	0.158	0.155	0.175	0.168	0.195	0.182	0.224	0.214	0.269	0.259		82.5556	87.5556	82.5556	80.8889	85.8889	84.2222	95.3333	91.4444	106.444	99.2222	122.556	117	147.556	142		63	0	0.555556	1.11111	0.555556	1.66667	1.11111	7.77778	2.77778	6.66667	5	9.44444	8.33333	8.88889	8.33333
72	0.152	0.162	0.152	0.149	0.158	0.155	0.176	0.169	0.196	0.183	0.225	0.216	0.271	0.261		82.5556	88.1111	82.5556	80.8889	85.8889	84.2222	95.8889	92	107	99.7778	123.111	118.111	148.667	143.111		72	0	1.11111	1.11111	0.555556	1.66667	1.11111	8.33333	3.33333	7.22222	5.55556	10	9.44444	10	9.44444
81	0.153	0.163	0.152	0.149	0.159	0.155	0.177	0.17	0.198	0.185	0.227	0.218	0.273	0.262		83.1111	88.6667	82.5556	80.8889	86.4444	84.2222	96.4444	92.5556	108.111	100.889	124.222	119.222	149.778	143.667		81	0.555556	1.66667	1.11111	0.555556	2.22222	1.11111	8.88889	3.88889	8.33333	6.66667	11.1111	10.5556	11.1111	10
90	0.153	0.165	0.152	0.149	0.159	0.156	0.177	0.17	0.199	0.186	0.229	0.22	0.275	0.264		83.1111	89.7778	82.5556	80.8889	86.4444	84.7778	96.4444	92.5556	108.667	101.444	125.333	120.333	150.889	144.778		90	0.555556	2.77778	1.11111	0.555556	2.22222	1.66667	8.88889	3.88889	8.88889	7.22222	12.2222	11.6667	12.2222	11.1111
99	0.153	0.167	0.152	0.149	0.159	0.156	0.178	0.171	0.2	0.187	0.231	0.222	0.277	0.266		83.1111	90.8889	82.5556	80.8889	86.4444	84.7778	97	93.1111	109.222	102	126.444	121.444	152	145.889		99	0.555556	3.88889	1.11111	0.555556	2.22222	1.66667	9.44444	4.44444	9.44444	7.77778	13.3333	12.7778	13.3333	12.2222
108	0.153	0.168	0.152	0.149	0.16	0.156	0.179	0.172	0.202	0.188	0.234	0.224	0.279	0.268		83.1111	91.4444	82.5556	80.8889	87	84.7778	97.5556	93.6667	110.333	102.556	128.111	122.556	153.111	147		108	0.555556	4.44444	1.11111	0.555556	2.77778	1.66667	10	5	10.5556	8.33333	15	13.8889	14.4444	13.3333
117	0.153	0.168	0.152	0.149	0.16	0.156	0.179	0.172	0.203	0.189	0.236	0.226	0.281	0.27		83.1111	91.4444	82.5556	80.8889	87	84.7778	97.5556	93.6667	110.889	103.111	129.222	123.667	154.222	148.111		117	0.555556	4.44444	1.11111	0.555556	2.77778	1.66667	10	5	11.1111	8.88889	16.1111	15	15.5556	14.4444
126	0.153	0.168	0.152	0.149	0.16	0.157	0.171	0.173	0.204	0.19	0.238	0.228	0.283	0.272		83.1111	91.4444	82.5556	80.8889	87	85.3333	93.1111	94.2222	111.444	103.667	130.333	124.778	155.333	149.222		126	0.555556	4.44444	1.11111	0.555556	2.77778	2.22222	5.55556	5.55556	11.6667	9.44444	17.2222	16.1111	16.6667	15.5556
135	0.153	0.168	0.152	0.149	0.161	0.157	0.171	0.174	0.206	0.192	0.24	0.23	0.285	0.273		83.1111	91.4444	82.5556	80.8889	87.5556	85.3333	93.1111	94.7778	112.556	104.778	131.444	125.889	156.444	149.778		135	0.555556	4.44444	1.11111	0.555556	3.33333	2.22222	5.55556	6.11111	12.7778	10.5556	18.3333	17.2222	17.7778	16.1111
144	0.153	0.167	0.153	0.15	0.161	0.157	0.173	0.174	0.207	0.193	0.242	0.232	0.287	0.275		83.1111	90.8889	83.1111	81.4444	87.5556	85.3333	94.2222	94.7778	113.111	105.333	132.556	127	157.556	150.889		144	0.555556	3.88889	1.66667	1.11111	3.33333	2.22222	6.66667	6.11111	13.3333	11.1111	19.4444	18.3333	18.8889	17.2222
153	0.153	0.167	0.153	0.15	0.161	0.157	0.174	0.175	0.208	0.194	0.245	0.234	0.289	0.277		83.1111	90.8889	83.1111	81.4444	87.5556	85.3333	94.7778	95.3333	113.667	105.889	134.222	128.111	158.667	152		153	0.555556	3.88889	1.66667	1.11111	3.33333	2.22222	7.22222	6.66667	13.8889	11.6667	21.1111	19.4444	20	18.3333
162	0.153	0.166	0.153	0.15	0.161	0.158	0.176	0.176	0.209	0.195	0.247	0.235	0.291	0.279		83.1111	90.3333	83.1111	81.4444	87.5556	85.8889	95.8889	95.8889	114.222	106.444	135.333	128.667	159.778	153.111		162	0.555556	3.33333	1.66667	1.11111	3.33333	2.77778	8.33333	7.22222	14.4444	12.2222	22.2222	20	21.1111	19.4444
171	0.153	0.165	0.153	0.15	0.162	0.158	0.177	0.176	0.211	0.196	0.249	0.237	0.293	0.281		83.1111	89.7778	83.1111	81.4444	88.1111	85.8889	96.4444	95.8889	115.333	107	136.444	129.778	160.889	154.222		171	0.555556	2.77778	1.66667	1.11111	3.88889	2.77778	8.88889	7.22222	15.5556	12.7778	23.3333	21.1111	22.2222	20.5556
180	0.153	0.164	0.153	0.15	0.162	0.158	0.178	0.177	0.212	0.197	0.251	0.239	0.295	0.283		83.1111	89.2222	83.1111	81.4444	88.1111	85.8889	97	96.4444	115.889	107.556	137.556	130.889	162	155.333		180	0.555556	2.22222	1.66667	1.11111	3.88889	2.77778	9.44444	7.77778	16.1111	13.3333	24.4444	22.2222	23.3333	21.6667
189	0.153	0.164	0.153	0.15	0.162	0.158	0.179	0.177	0.213	0.198	0.253	0.241	0.297	0.285		83.1111	89.2222	83.1111	81.4444	88.1111	85.8889	97.5556	96.4444	116.444	108.111	138.667	132	163.111	156.444		189	0.555556	2.22222	1.66667	1.11111	3.88889	2.77778	10	7.77778	16.6667	13.8889	25.5556	23.3333	24.4444	22.7778
198	0.153	0.163	0.153	0.15	0.163	0.159	0.181	0.178	0.215	0.199	0.255	0.243	0.299	0.287		83.1111	88.6667	83.1111	81.4444	88.6667	86.4444	98.6667	97	117.556	108.667	139.778	133.111	164.222	157.556		198	0.555556	1.66667	1.66667	1.11111	4.44444	3.33333	11.1111	8.33333	17.7778	14.4444	26.6667	24.4444	25.5556	23.8889
207	0.153	0.163	0.153	0.15	0.163	0.159	0.188	0.178	0.216	0.2	0.257	0.245	0.301	0.288		83.1111	88.6667	83.1111	81.4444	88.6667	86.4444	102.556	97	118.111	109.222	140.889	134.222	165.333	158.111		207	0.555556	1.66667	1.66667	1.11111	4.44444	3.33333	15	8.33333	18.3333	15	27.7778	25.5556	26.6667	24.4444
216	0.153	0.163	0.153	0.15	0.163	0.159	0.192	0.179	0.217	0.201	0.26	0.247	0.303	0.29		83.1111	88.6667	83.1111	81.4444	88.6667	86.4444	104.778	97.5556	118.667	109.778	142.556	135.333	166.444	159.222		216	0.555556	1.66667	1.66667	1.11111	4.44444	3.33333	17.2222	8.88889	18.8889	15.5556	29.4444	26.6667	27.7778	25.5556
225	0.154	0.163	0.153	0.15	0.164	0.159	0.19	0.179	0.218	0.202	0.262	0.249	0.305	0.292		83.6667	88.6667	83.1111	81.4444	89.2222	86.4444	103.667	97.5556	119.222	110.333	143.667	136.444	167.556	160.333		225	1.11111	1.66667	1.66667	1.11111	5	3.33333	16.1111	8.88889	19.4444	16.1111	30.5556	27.7778	28.8889	26.6667
234	0.154	0.163	0.154	0.15	0.164	0.159	0.185	0.18	0.219	0.203	0.264	0.25	0.307	0.294		83.6667	88.6667	83.6667	81.4444	89.2222	86.4444	100.889	98.1111	119.778	110.889	144.778	137	168.667	161.444		234	1.11111	1.66667	2.22222	1.11111	5	3.33333	13.3333	9.44444	20	16.6667	31.6667	28.3333	30	27.7778
243	0.155	0.163	0.154	0.15	0.164	0.16	0.184	0.181	0.22	0.204	0.266	0.252	0.309	0.296		84.2222	88.6667	83.6667	81.4444	89.2222	87	100.333	98.6667	120.333	111.444	145.889	138.111	169.778	162.556		243	1.66667	1.66667	2.22222	1.11111	5	3.88889	12.7778	10	20.5556	17.2222	32.7778	29.4444	31.1111	28.8889
252	0.155	0.163	0.154	0.151	0.164	0.16	0.183	0.181	0.222	0.205	0.268	0.254	0.31	0.297		84.2222	88.6667	83.6667	82	89.2222	87	99.7778	98.6667	121.444	112	147	139.222	170.333	163.111		252	1.66667	1.66667	2.22222	1.66667	5	3.88889	12.2222	10	21.6667	17.7778	33.8889	30.5556	31.6667	29.4444
261	0.156	0.163	0.154	0.151	0.165	0.16	0.184	0.182	0.223	0.206	0.269	0.256	0.312	0.299		84.7778	88.6667	83.6667	82	89.7778	87	100.333	99.2222	122	112.556	147.556	140.333	171.444	164.222		261	2.22222	1.66667	2.22222	1.66667	5.55556	3.88889	12.7778	10.5556	22.2222	18.3333	34.4444	31.6667	32.7778	30.5556
270	0.157	0.163	0.154	0.151	0.165	0.16	0.184	0.182	0.224	0.207	0.271	0.257	0.314	0.301		85.3333	88.6667	83.6667	82	89.7778	87	100.333	99.2222	122.556	113.111	148.667	140.889	172.556	165.333		270	2.77778	1.66667	2.22222	1.66667	5.55556	3.88889	12.7778	10.5556	22.7778	18.8889	35.5556	32.2222	33.8889	31.6667
279	0.157	0.163	0.154	0.151	0.165	0.16	0.185	0.183	0.225	0.208	0.273	0.259	0.316	0.303		85.3333	88.6667	83.6667	82	89.7778	87	100.889	99.7778	123.111	113.667	149.778	142	173.667	166.444		279	2.77778	1.66667	2.22222	1.66667	5.55556	3.88889	13.3333	11.1111	23.3333	19.4444	36.6667	33.3333	35	32.7778
288	0.157	0.163	0.154	0.151	0.165	0.161	0.189	0.183	0.226	0.209	0.275	0.261	0.318	0.304		85.3333	88.6667	83.6667	82	89.7778	87.5556	103.111	99.7778	123.667	114.222	150.889	143.111	174.778	167		288	2.77778	1.66667	2.22222	1.66667	5.55556	4.44444	15.5556	11.1111	23.8889	20	37.7778	34.4444	36.1111	33.3333
297	0.157	0.163	0.154	0.151	0.165	0.161	0.197	0.184	0.227	0.21	0.277	0.263	0.319	0.306		85.3333	88.6667	83.6667	82	89.7778	87.5556	107.556	100.333	124.222	114.778	152	144.222	175.333	168.111		297	2.77778	1.66667	2.22222	1.66667	5.55556	4.44444	20	11.6667	24.4444	20.5556	38.8889	35.5556	36.6667	34.4444
306	0.157	0.163	0.154	0.151	0.166	0.161	0.199	0.184	0.228	0.211	0.279	0.264	0.321	0.308		85.3333	88.6667	83.6667	82	90.3333	87.5556	108.667	100.333	124.778	115.333	153.111	144.778	176.444	169.222		306	2.77778	1.66667	2.22222	1.66667	6.11111	4.44444	21.1111	11.6667	25	21.1111	40	36.1111	37.7778	35.5556
315	0.157	0.164	0.154	0.151	0.166	0.161	0.199	0.185	0.229	0.212	0.281	0.266	0.323	0.31		85.3333	89.2222	83.6667	82	90.3333	87.5556	108.667	100.889	125.333	115.889	154.222	145.889	177.556	170.333		315	2.77778	2.22222	2.22222	1.66667	6.11111	4.44444	21.1111	12.2222	25.5556	21.6667	41.1111	37.2222	38.8889	36.6667
324	0.157	0.164	0.154	0.151	0.166	0.161	0.195	0.185	0.23	0.213	0.282	0.268	0.325	0.311		85.3333	89.2222	83.6667	82	90.3333	87.5556	106.444	100.889	125.889	116.444	154.778	147	178.667	170.889		324	2.77778	2.22222	2.22222	1.66667	6.11111	4.44444	18.8889	12.2222	26.1111	22.2222	41.6667	38.3333	40	37.2222
333	0.157	0.165	0.154	0.151	0.166	0.162	0.192	0.185	0.231	0.214	0.284	0.269	0.327	0.313		85.3333	89.7778	83.6667	82	90.3333	88.1111	104.778	100.889	126.444	117	155.889	147.556	179.778	172		333	2.77778	2.77778	2.22222	1.66667	6.11111	5	17.2222	12.2222	26.6667	22.7778	42.7778	38.8889	41.1111	38.3333
342	0.157	0.166	0.154	0.151	0.167	0.162	0.189	0.186	0.232	0.215	0.286	0.271	0.328	0.314		85.3333	90.3333	83.6667	82	90.8889	88.1111	103.111	101.444	127	117.556	157	148.667	180.333	172.556		342	2.77778	3.33333	2.22222	1.66667	6.66667	5	15.5556	12.7778	27.2222	23.3333	43.8889	40	41.6667	38.8889
351	0.158	0.167	0.154	0.151	0.167	0.162	0.188	0.186	0.233	0.216	0.288	0.273	0.33	0.316		85.8889	90.8889	83.6667	82	90.8889	88.1111	102.556	101.444	127.556	118.111	158.111	149.778	181.444	173.667		351	3.33333	3.88889	2.22222	1.66667	6.66667	5	15	12.7778	27.7778	23.8889	45	41.1111	42.7778	40
360	0.158	0.167	0.155	0.151	0.167	0.162	0.188	0.187	0.234	0.217	0.289	0.274	0.332	0.318		85.8889	90.8889	84.2222	82	90.8889	88.1111	102.556	102	128.111	118.667	158.667	150.333	182.556	174.778		360	3.33333	3.88889	2.77778	1.66667	6.66667	5	15	13.3333	28.3333	24.4444	45.5556	41.6667	43.8889	41.1111
369	0.159	0.168	0.155	0.152	0.167	0.162	0.189	0.187	0.235	0.218	0.291	0.276	0.333	0.319		86.4444	91.4444	84.2222	82.5556	90.8889	88.1111	103.111	102	128.667	119.222	159.778	151.444	183.111	175.333		369	3.88889	4.44444	2.77778	2.22222	6.66667	5	15.5556	13.3333	28.8889	25	46.6667	42.7778	44.4444	41.6667
378	0.159	0.168	0.155	0.152	0.167	0.163	0.19	0.188	0.236	0.219	0.293	0.277	0.335	0.321		86.4444	91.4444	84.2222	82.5556	90.8889	88.6667	103.667	102.556	129.222	119.778	160.889	152	184.222	176.444		378	3.88889	4.44444	2.77778	2.22222	6.66667	5.55556	16.1111	13.8889	29.4444	25.5556	47.7778	43.3333	45.5556	42.7778
387	0.16	0.168	0.155	0.152	0.168	0.163	0.192	0.188	0.237	0.22	0.295	0.279	0.337	0.322		87	91.4444	84.2222	82.5556	91.4444	88.6667	104.778	102.556	129.778	120.333	162	153.111	185.333	177		387	4.44444	4.44444	2.77778	2.22222	7.22222	5.55556	17.2222	13.8889	30	26.1111	48.8889	44.4444	46.6667	43.3333
396	0.161	0.168	0.155	0.152	0.168	0.163	0.195	0.188	0.238	0.221	0.296	0.281	0.338	0.324		87.5556	91.4444	84.2222	82.5556	91.4444	88.6667	106.444	102.556	130.333	120.889	162.556	154.222	185.889	178.111		396	5	4.44444	2.77778	2.22222	7.22222	5.55556	18.8889	13.8889	30.5556	26.6667	49.4444	45.5556	47.2222	44.4444
405	0.161	0.168	0.155	0.152	0.168	0.163	0.197	0.189	0.239	0.221	0.298	0.282	0.34	0.326		87.5556	91.4444	84.2222	82.5556	91.4444	88.6667	107.556	103.111	130.889	120.889	163.667	154.778	187	179.222		405	5	4.44444	2.77778	2.22222	7.22222	5.55556	20	14.4444	31.1111	26.6667	50.5556	46.1111	48.3333	45.5556
414	0.161	0.168	0.155	0.152	0.168	0.163	0.193	0.189	0.24	0.222	0.3	0.284	0.341	0.327		87.5556	91.4444	84.2222	82.5556	91.4444	88.6667	105.333	103.111	131.444	121.444	164.778	155.889	187.556	179.778		414	5	4.44444	2.77778	2.22222	7.22222	5.55556	17.7778	14.4444	31.6667	27.2222	51.6667	47.2222	48.8889	46.1111
423	0.161	0.169	0.155	0.152	0.168	0.164	0.192	0.19	0.241	0.223	0.301	0.285	0.343	0.329		87.5556	92	84.2222	82.5556	91.4444	89.2222	104.778	103.667	132	122	165.333	156.444	188.667	180.889		423	5	5	2.77778	2.22222	7.22222	6.11111	17.2222	15	32.2222	27.7778	52.2222	47.7778	50	47.2222
432	0.161	0.168	0.155	0.152	0.169	0.164	0.191	0.19	0.242	0.224	0.303	0.286	0.344	0.33		87.5556	91.4444	84.2222	82.5556	92	89.2222	104.222	103.667	132.556	122.556	166.444	157	189.222	181.444		432	5	4.44444	2.77778	2.22222	7.77778	6.11111	16.6667	15	32.7778	28.3333	53.3333	48.3333	50.5556	47.7778
441	0.161	0.168	0.155	0.152	0.169	0.164	0.192	0.19	0.243	0.225	0.305	0.288	0.346	0.332		87.5556	91.4444	84.2222	82.5556	92	89.2222	104.778	103.667	133.111	123.111	167.556	158.111	190.333	182.556		441	5	4.44444	2.77778	2.22222	7.77778	6.11111	17.2222	15	33.3333	28.8889	54.4444	49.4444	51.6667	48.8889
450	0.16	0.167	0.155	0.152	0.169	0.164	0.192	0.191	0.244	0.226	0.306	0.289	0.347	0.333		87	90.8889	84.2222	82.5556	92	89.2222	104.778	104.222	133.667	123.667	168.111	158.667	190.889	183.111		450	4.44444	3.88889	2.77778	2.22222	7.77778	6.11111	17.2222	15.5556	33.8889	29.4444	55	50	52.2222	49.4444
459	0.16	0.167	0.155	0.152	0.169	0.164	0.193	0.191	0.245	0.227	0.308	0.291	0.349	0.335		87	90.8889	84.2222	82.5556	92	89.2222	105.333	104.222	134.222	124.222	169.222	159.778	192	184.222		459	4.44444	3.88889	2.77778	2.22222	7.77778	6.11111	17.7778	15.5556	34.4444	30	56.1111	51.1111	53.3333	50.5556
468	0.16	0.166	0.155	0.152	0.17	0.164	0.196	0.191	0.246	0.227	0.309	0.293	0.351	0.336		87	90.3333	84.2222	82.5556	92.5556	89.2222	107	104.222	134.778	124.222	169.778	160.889	193.111	184.778		468	4.44444	3.33333	2.77778	2.22222	8.33333	6.11111	19.4444	15.5556	35	30	56.6667	52.2222	54.4444	51.1111
477	0.159	0.166	0.155	0.152	0.17	0.165	0.199	0.192	0.247	0.228	0.311	0.294	0.352	0.338		86.4444	90.3333	84.2222	82.5556	92.5556	89.7778	108.667	104.778	135.333	124.778	170.889	161.444	193.667	185.889		477	3.88889	3.33333	2.77778	2.22222	8.33333	6.66667	21.1111	16.1111	35.5556	30.5556	57.7778	52.7778	55	52.2222
486	0.159	0.165	0.155	0.152	0.17	0.165	0.196	0.192	0.248	0.229	0.312	0.295	0.354	0.339		86.4444	89.7778	84.2222	82.5556	92.5556	89.7778	107	104.778	135.889	125.333	171.444	162	194.778	186.444		486	3.88889	2.77778	2.77778	2.22222	8.33333	6.66667	19.4444	16.1111	36.1111	31.1111	58.3333	53.3333	56.1111	52.7778
495	0.159	0.165	0.155	0.152	0.17	0.165	0.194	0.192	0.248	0.23	0.314	0.297	0.355	0.34		86.4444	89.7778	84.2222	82.5556	92.5556	89.7778	105.889	104.778	135.889	125.889	172.556	163.111	195.333	187		495	3.88889	2.77778	2.77778	2.22222	8.33333	6.66667	18.3333	16.1111	36.1111	31.6667	59.4444	54.4444	56.6667	53.3333
504	0.159	0.165	0.155	0.152	0.17	0.165	0.194	0.193	0.249	0.23	0.315	0.298	0.357	0.342		86.4444	89.7778	84.2222	82.5556	92.5556	89.7778	105.889	105.333	136.444	125.889	173.111	163.667	196.444	188.111		504	3.88889	2.77778	2.77778	2.22222	8.33333	6.66667	18.3333	16.6667	36.6667	31.6667	60	55	57.7778	54.4444
513	0.16	0.165	0.155	0.152	0.17	0.165	0.194	0.193	0.25	0.231	0.317	0.299	0.358	0.343		87	89.7778	84.2222	82.5556	92.5556	89.7778	105.889	105.333	137	126.444	174.222	164.222	197	188.667		513	4.44444	2.77778	2.77778	2.22222	8.33333	6.66667	18.3333	16.6667	37.2222	32.2222	61.1111	55.5556	58.3333	55
522	0.16	0.164	0.155	0.152	0.17	0.165	0.194	0.193	0.251	0.232	0.318	0.301	0.359	0.345		87	89.2222	84.2222	82.5556	92.5556	89.7778	105.889	105.333	137.556	127	174.778	165.333	197.556	189.778		522	4.44444	2.22222	2.77778	2.22222	8.33333	6.66667	18.3333	16.6667	37.7778	32.7778	61.6667	56.6667	58.8889	56.1111
531	0.16	0.164	0.156	0.152	0.17	0.165	0.194	0.194	0.252	0.233	0.32	0.302	0.361	0.346		87	89.2222	84.7778	82.5556	92.5556	89.7778	105.889	105.889	138.111	127.556	175.889	165.889	198.667	190.333		531	4.44444	2.22222	3.33333	2.22222	8.33333	6.66667	18.3333	17.2222	38.3333	33.3333	62.7778	57.2222	60	56.6667
540	0.16	0.164	0.156	0.152	0.17	0.166	0.197	0.194	0.253	0.233	0.321	0.303	0.362	0.348		87	89.2222	84.7778	82.5556	92.5556	90.3333	107.556	105.889	138.667	127.556	176.444	166.444	199.222	191.444		540	4.44444	2.22222	3.33333	2.22222	8.33333	7.22222	20	17.2222	38.8889	33.3333	63.3333	57.7778	60.5556	57.7778
549	0.16	0.164	0.156	0.152	0.171	0.166	0.201	0.194	0.254	0.234	0.323	0.305	0.364	0.349		87	89.2222	84.7778	82.5556	93.1111	90.3333	109.778	105.889	139.222	128.111	177.556	167.556	200.333	192		549	4.44444	2.22222	3.33333	2.22222	8.88889	7.22222	22.2222	17.2222	39.4444	33.8889	64.4444	58.8889	61.6667	58.3333
558	0.16	0.164	0.156	0.152	0.171	0.166	0.203	0.195	0.255	0.235	0.324	0.306	0.365	0.35		87	89.2222	84.7778	82.5556	93.1111	90.3333	110.889	106.444	139.778	128.667	178.111	168.111	200.889	192.556		558	4.44444	2.22222	3.33333	2.22222	8.88889	7.22222	23.3333	17.7778	40	34.4444	65	59.4444	62.2222	58.8889
567	0.16	0.164	0.156	0.153	0.171	0.166	0.2	0.195	0.255	0.236	0.326	0.307	0.367	0.352		87	89.2222	84.7778	83.1111	93.1111	90.3333	109.222	106.444	139.778	129.222	179.222	168.667	202	193.667		567	4.44444	2.22222	3.33333	2.77778	8.88889	7.22222	21.6667	17.7778	40	35	66.1111	60	63.3333	60
576	0.16	0.164	0.156	0.153	0.171	0.166	0.197	0.195	0.256	0.236	0.327	0.308	0.368	0.353		87	89.2222	84.7778	83.1111	93.1111	90.3333	107.556	106.444	140.333	129.222	179.778	169.222	202.556	194.222		576	4.44444	2.22222	3.33333	2.77778	8.88889	7.22222	20	17.7778	40.5556	35	66.6667	60.5556	63.8889	60.5556
585	0.16	0.164	0.156	0.153	0.171	0.166	0.197	0.196	0.257	0.237	0.328	0.31	0.37	0.354		87	89.2222	84.7778	83.1111	93.1111	90.3333	107.556	107	140.889	129.778	180.333	170.333	203.667	194.778		585	4.44444	2.22222	3.33333	2.77778	8.88889	7.22222	20	18.3333	41.1111	35.5556	67.2222	61.6667	65	61.1111
594	0.161	0.164	0.156	0.153	0.171	0.166	0.197	0.196	0.258	0.238	0.33	0.311	0.371	0.355		87.5556	89.2222	84.7778	83.1111	93.1111	90.3333	107.556	107	141.444	130.333	181.444	170.889	204.222	195.333		594	5	2.22222	3.33333	2.77778	8.88889	7.22222	20	18.3333	41.6667	36.1111	68.3333	62.2222	65.5556	61.6667
603	0.161	0.164	0.156	0.153	0.172	0.167	0.197	0.196	0.259	0.239	0.331	0.312	0.372	0.357		87.5556	89.2222	84.7778	83.1111	93.6667	90.8889	107.556	107	142	130.889	182	171.444	204.778	196.444		603	5	2.22222	3.33333	2.77778	9.44444	7.77778	20	18.3333	42.2222	36.6667	68.8889	62.7778	66.1111	62.7778
612	0.161	0.164	0.156	0.153	0.172	0.167	0.198	0.197	0.26	0.239	0.332	0.314	0.374	0.358		87.5556	89.2222	84.7778	83.1111	93.6667	90.8889	108.111	107.556	142.556	130.889	182.556	172.556	205.889	197		612	5	2.22222	3.33333	2.77778	9.44444	7.77778	20.5556	18.8889	42.7778	36.6667	69.4444	63.8889	67.2222	63.3333
621	0.161	0.164	0.156	0.153	0.172	0.167	0.2	0.197	0.26	0.24	0.334	0.315	0.375	0.359		87.5556	89.2222	84.7778	83.1111	93.6667	90.8889	109.222	107.556	142.556	131.444	183.667	173.111	206.444	197.556		621	5	2.22222	3.33333	2.77778	9.44444	7.77778	21.6667	18.8889	42.7778	37.2222	70.5556	64.4444	67.7778	63.8889
630	0.161	0.164	0.156	0.153	0.172	0.167	0.204	0.197	0.261	0.241	0.335	0.316	0.376	0.361		87.5556	89.2222	84.7778	83.1111	93.6667	90.8889	111.444	107.556	143.111	132	184.222	173.667	207	198.667		630	5	2.22222	3.33333	2.77778	9.44444	7.77778	23.8889	18.8889	43.3333	37.7778	71.1111	65	68.3333	65
639	0.16	0.164	0.156	0.153	0.172	0.167	0.206	0.198	0.262	0.241	0.336	0.317	0.378	0.362		87	89.2222	84.7778	83.1111	93.6667	90.8889	112.556	108.111	143.667	132	184.778	174.222	208.111	199.222		639	4.44444	2.22222	3.33333	2.77778	9.44444	7.77778	25	19.4444	43.8889	37.7778	71.6667	65.5556	69.4444	65.5556
648	0.16	0.164	0.156	0.153	0.172	0.167	0.206	0.198	0.263	0.242	0.338	0.319	0.379	0.363		87	89.2222	84.7778	83.1111	93.6667	90.8889	112.556	108.111	144.222	132.556	185.889	175.333	208.667	199.778		648	4.44444	2.22222	3.33333	2.77778	9.44444	7.77778	25	19.4444	44.4444	38.3333	72.7778	66.6667	70	66.1111
657	0.161	0.164	0.156	0.153	0.172	0.167	0.201	0.198	0.264	0.243	0.339	0.321	0.38	0.364		87.5556	89.2222	84.7778	83.1111	93.6667	90.8889	109.778	108.111	144.778	133.111	186.444	176.444	209.222	200.333		657	5	2.22222	3.33333	2.77778	9.44444	7.77778	22.2222	19.4444	45	38.8889	73.3333	67.7778	70.5556	66.6667
666	0.161	0.164	0.156	0.153	0.173	0.168	0.199	0.199	0.264	0.243	0.34	0.322	0.381	0.366		87.5556	89.2222	84.7778	83.1111	94.2222	91.4444	108.667	108.667	144.778	133.111	187	177	209.778	201.444		666	5	2.22222	3.33333	2.77778	10	8.33333	21.1111	20	45	38.8889	73.8889	68.3333	71.1111	67.7778
675	0.161	0.164	0.156	0.153	0.173	0.168	0.2	0.199	0.265	0.244	0.342	0.325	0.383	0.367		87.5556	89.2222	84.7778	83.1111	94.2222	91.4444	109.222	108.667	145.333	133.667	188.111	178.667	210.889	202		675	5	2.22222	3.33333	2.77778	10	8.33333	21.6667	20	45.5556	39.4444	75	70	72.2222	68.3333
684	0.161	0.164	0.156	0.153	0.173	0.168	0.2	0.199	0.266	0.245	0.343	0.328	0.384	0.368		87.5556	89.2222	84.7778	83.1111	94.2222	91.4444	109.222	108.667	145.889	134.222	188.667	180.333	211.444	202.556		684	5	2.22222	3.33333	2.77778	10	8.33333	21.6667	20	46.1111	40	75.5556	71.6667	72.7778	68.8889
693	0.161	0.164	0.156	0.153	0.173	0.168	0.2	0.199	0.267	0.246	0.344	0.329	0.385	0.37		87.5556	89.2222	84.7778	83.1111	94.2222	91.4444	109.222	108.667	146.444	134.778	189.222	180.889	212	203.667		693	5	2.22222	3.33333	2.77778	10	8.33333	21.6667	20	46.6667	40.5556	76.1111	72.2222	73.3333	70
702	0.161	0.164	0.156	0.153	0.173	0.168	0.203	0.2	0.267	0.246	0.345	0.33	0.386	0.371		87.5556	89.2222	84.7778	83.1111	94.2222	91.4444	110.889	109.222	146.444	134.778	189.778	181.444	212.556	204.222		702	5	2.22222	3.33333	2.77778	10	8.33333	23.3333	20.5556	46.6667	40.5556	76.6667	72.7778	73.8889	70.5556
711	0.162	0.164	0.156	0.153	0.174	0.168	0.206	0.2	0.268	0.247	0.347	0.332	0.388	0.372		88.1111	89.2222	84.7778	83.1111	94.7778	91.4444	112.556	109.222	147	135.333	190.889	182.556	213.667	204.778		711	5.55556	2.22222	3.33333	2.77778	10.5556	8.33333	25	20.5556	47.2222	41.1111	77.7778	73.8889	75	71.1111
720	0.162	0.164	0.156	0.153	0.174	0.168	0.209	0.2	0.269	0.248	0.348	0.333	0.389	0.373		88.1111	89.2222	84.7778	83.1111	94.7778	91.4444	114.222	109.222	147.556	135.889	191.444	183.111	214.222	205.333		720	5.55556	2.22222	3.33333	2.77778	10.5556	8.33333	26.6667	20.5556	47.7778	41.6667	78.3333	74.4444	75.5556	71.6667
729	0.161	0.165	0.156	0.153	0.174	0.169	0.21	0.201	0.27	0.248	0.349	0.334	0.39	0.374		87.5556	89.7778	84.7778	83.1111	94.7778	92	114.778	109.778	148.111	135.889	192	183.667	214.778	205.889		729	5	2.77778	3.33333	2.77778	10.5556	8.88889	27.2222	21.1111	48.3333	41.6667	78.8889	75	76.1111	72.2222
738	0.161	0.166	0.156	0.153	0.174	0.169	0.21	0.201	0.27	0.249	0.35	0.335	0.391	0.375		87.5556	90.3333	84.7778	83.1111	94.7778	92	114.778	109.778	148.111	136.444	192.556	184.222	215.333	206.444		738	5	3.33333	3.33333	2.77778	10.5556	8.88889	27.2222	21.1111	48.3333	42.2222	79.4444	75.5556	76.6667	72.7778
747	0.161	0.167	0.156	0.153	0.174	0.169	0.207	0.201	0.271	0.25	0.351	0.336	0.392	0.376		87.5556	90.8889	84.7778	83.1111	94.7778	92	113.111	109.778	148.667	137	193.111	184.778	215.889	207		747	5	3.88889	3.33333	2.77778	10.5556	8.88889	25.5556	21.1111	48.8889	42.7778	80	76.1111	77.2222	73.3333
756	0.16	0.167	0.156	0.153	0.174	0.169	0.204	0.201	0.272	0.25	0.353	0.337	0.394	0.378		87	90.8889	84.7778	83.1111	94.7778	92	111.444	109.778	149.222	137	194.222	185.333	217	208.111		756	4.44444	3.88889	3.33333	2.77778	10.5556	8.88889	23.8889	21.1111	49.4444	42.7778	81.1111	76.6667	78.3333	74.4444
765	0.16	0.168	0.157	0.153	0.174	0.169	0.203	0.202	0.273	0.251	0.354	0.338	0.395	0.379		87	91.4444	85.3333	83.1111	94.7778	92	110.889	110.333	149.778	137.556	194.778	185.889	217.556	208.667		765	4.44444	4.44444	3.88889	2.77778	10.5556	8.88889	23.3333	21.6667	50	43.3333	81.6667	77.2222	78.8889	75
774	0.16	0.168	0.157	0.153	0.175	0.169	0.202	0.202	0.273	0.252	0.355	0.339	0.396	0.38		87	91.4444	85.3333	83.1111	95.3333	92	110.333	110.333	149.778	138.111	195.333	186.444	218.111	209.222		774	4.44444	4.44444	3.88889	2.77778	11.1111	8.88889	22.7778	21.6667	50	43.8889	82.2222	77.7778	79.4444	75.5556
783	0.16	0.169	0.157	0.153	0.175	0.169	0.203	0.202	0.274	0.252	0.356	0.34	0.397	0.381		87	92	85.3333	83.1111	95.3333	92	110.889	110.333	150.333	138.111	195.889	187	218.667	209.778		783	4.44444	5	3.88889	2.77778	11.1111	8.88889	23.3333	21.6667	50.5556	43.8889	82.7778	78.3333	80	76.1111
792	0.16	0.169	0.157	0.153	0.175	0.169	0.203	0.203	0.275	0.253	0.357	0.341	0.398	0.382		87	92	85.3333	83.1111	95.3333	92	110.889	110.889	150.889	138.667	196.444	187.556	219.222	210.333		792	4.44444	5	3.88889	2.77778	11.1111	8.88889	23.3333	22.2222	51.1111	44.4444	83.3333	78.8889	80.5556	76.6667
801	0.16	0.169	0.157	0.153	0.175	0.17	0.203	0.203	0.276	0.253	0.358	0.342	0.399	0.383		87	92	85.3333	83.1111	95.3333	92.5556	110.889	110.889	151.444	138.667	197	188.111	219.778	210.889		801	4.44444	5	3.88889	2.77778	11.1111	9.44444	23.3333	22.2222	51.6667	44.4444	83.8889	79.4444	81.1111	77.2222
810	0.16	0.169	0.157	0.153	0.175	0.17	0.207	0.203	0.276	0.254	0.359	0.343	0.401	0.385		87	92	85.3333	83.1111	95.3333	92.5556	113.111	110.889	151.444	139.222	197.556	188.667	220.889	212		810	4.44444	5	3.88889	2.77778	11.1111	9.44444	25.5556	22.2222	51.6667	45	84.4444	80	82.2222	78.3333
819	0.16	0.168	0.157	0.153	0.175	0.17	0.213	0.203	0.277	0.255	0.361	0.344	0.402	0.385		87	91.4444	85.3333	83.1111	95.3333	92.5556	116.444	110.889	152	139.778	198.667	189.222	221.444	212		819	4.44444	4.44444	3.88889	2.77778	11.1111	9.44444	28.8889	22.2222	52.2222	45.5556	85.5556	80.5556	82.7778	78.3333
828	0.16	0.168	0.157	0.153	0.175	0.17	0.214	0.204	0.278	0.255	0.362	0.345	0.403	0.387		87	91.4444	85.3333	83.1111	95.3333	92.5556	117	111.444	152.556	139.778	199.222	189.778	222	213.111		828	4.44444	4.44444	3.88889	2.77778	11.1111	9.44444	29.4444	22.7778	52.7778	45.5556	86.1111	81.1111	83.3333	79.4444
837	0.16	0.168	0.157	0.153	0.176	0.17	0.209	0.204	0.278	0.256	0.363	0.346	0.404	0.388		87	91.4444	85.3333	83.1111	95.8889	92.5556	114.222	111.444	152.556	140.333	199.778	190.333	222.556	213.667		837	4.44444	4.44444	3.88889	2.77778	11.6667	9.44444	26.6667	22.7778	52.7778	46.1111	86.6667	81.6667	83.8889	80
846	0.161	0.168	0.157	0.154	0.176	0.17	0.208	0.204	0.279	0.257	0.364	0.347	0.405	0.389		87.5556	91.4444	85.3333	83.6667	95.8889	92.5556	113.667	111.444	153.111	140.889	200.333	190.889	223.111	214.222		846	5	4.44444	3.88889	3.33333	11.6667	9.44444	26.1111	22.7778	53.3333	46.6667	87.2222	82.2222	84.4444	80.5556
855	0.161	0.167	0.157	0.153	0.176	0.17	0.207	0.204	0.28	0.257	0.365	0.348	0.406	0.39		87.5556	90.8889	85.3333	83.1111	95.8889	92.5556	113.111	111.444	153.667	140.889	200.889	191.444	223.667	214.778		855	5	3.88889	3.88889	2.77778	11.6667	9.44444	25.5556	22.7778	53.8889	46.6667	87.7778	82.7778	85	81.1111
864	0.161	0.167	0.157	0.154	0.176	0.17	0.207	0.205	0.28	0.258	0.366	0.349	0.407	0.391		87.5556	90.8889	85.3333	83.6667	95.8889	92.5556	113.111	112	153.667	141.444	201.444	192	224.222	215.333		864	5	3.88889	3.88889	3.33333	11.6667	9.44444	25.5556	23.3333	53.8889	47.2222	88.3333	83.3333	85.5556	81.6667
873	0.161	0.166	0.157	0.154	0.176	0.17	0.206	0.205	0.281	0.259	0.367	0.35	0.408	0.392		87.5556	90.3333	85.3333	83.6667	95.8889	92.5556	112.556	112	154.222	142	202	192.556	224.778	215.889		873	5	3.33333	3.88889	3.33333	11.6667	9.44444	25	23.3333	54.4444	47.7778	88.8889	83.8889	86.1111	82.2222
882	0.161	0.166	0.157	0.154	0.176	0.171	0.206	0.205	0.282	0.259	0.368	0.351	0.409	0.393		87.5556	90.3333	85.3333	83.6667	95.8889	93.1111	112.556	112	154.778	142	202.556	193.111	225.333	216.444		882	5	3.33333	3.88889	3.33333	11.6667	10	25	23.3333	55	47.7778	89.4444	84.4444	86.6667	82.7778
891	0.161	0.166	0.157	0.154	0.176	0.171	0.206	0.206	0.282	0.26	0.369	0.352	0.41	0.394		87.5556	90.3333	85.3333	83.6667	95.8889	93.1111	112.556	112.556	154.778	142.556	203.111	193.667	225.889	217		891	5	3.33333	3.88889	3.33333	11.6667	10	25	23.8889	55	48.3333	90	85	87.2222	83.3333
900	0.161	0.166	0.157	0.154	0.176	0.171	0.209	0.206	0.283	0.26	0.371	0.353	0.411	0.395		87.5556	90.3333	85.3333	83.6667	95.8889	93.1111	114.222	112.556	155.333	142.556	204.222	194.222	226.444	217.556		900	5	3.33333	3.88889	3.33333	11.6667	10	26.6667	23.8889	55.5556	48.3333	91.1111	85.5556	87.7778	83.8889
909	0.161	0.166	0.157	0.154	0.176	0.171	0.212	0.206	0.284	0.261	0.372	0.355	0.412	0.396		87.5556	90.3333	85.3333	83.6667	95.8889	93.1111	115.889	112.556	155.889	143.111	204.778	195.333	227	218.111		909	5	3.33333	3.88889	3.33333	11.6667	10	28.3333	23.8889	56.1111	48.8889	91.6667	86.6667	88.3333	84.4444
918	0.161	0.166	0.157	0.154	0.176	0.171	0.214	0.206	0.284	0.262	0.373	0.356	0.413	0.397		87.5556	90.3333	85.3333	83.6667	95.8889	93.1111	117	112.556	155.889	143.667	205.333	195.889	227.556	218.667		918	5	3.33333	3.88889	3.33333	11.6667	10	29.4444	23.8889	56.1111	49.4444	92.2222	87.2222	88.8889	85
927	0.161	0.166	0.157	0.154	0.176	0.171	0.214	0.207	0.285	0.262	0.374	0.357	0.414	0.398		87.5556	90.3333	85.3333	83.6667	95.8889	93.1111	117	113.111	156.444	143.667	205.889	196.444	228.111	219.222		927	5	3.33333	3.88889	3.33333	11.6667	10	29.4444	24.4444	56.6667	49.4444	92.7778	87.7778	89.4444	85.5556
936	0.161	0.166	0.157	0.154	0.177	0.171	0.215	0.207	0.286	0.263	0.375	0.358	0.415	0.399		87.5556	90.3333	85.3333	83.6667	96.4444	93.1111	117.556	113.111	157	144.222	206.444	197	228.667	219.778		936	5	3.33333	3.88889	3.33333	12.2222	10	30	24.4444	57.2222	50	93.3333	88.3333	90	86.1111
945	0.161	0.166	0.157	0.154	0.177	0.171	0.214	0.207	0.286	0.263	0.376	0.359	0.416	0.4		87.5556	90.3333	85.3333	83.6667	96.4444	93.1111	117	113.111	157	144.222	207	197.556	229.222	220.333		945	5	3.33333	3.88889	3.33333	12.2222	10	29.4444	24.4444	57.2222	50	93.8889	88.8889	90.5556	86.6667
954	0.161	0.167	0.157	0.154	0.177	0.171	0.21	0.207	0.287	0.264	0.377	0.36	0.417	0.401		87.5556	90.8889	85.3333	83.6667	96.4444	93.1111	114.778	113.111	157.556	144.778	207.556	198.111	229.778	220.889		954	5	3.88889	3.88889	3.33333	12.2222	10	27.2222	24.4444	57.7778	50.5556	94.4444	89.4444	91.1111	87.2222
963	0.161	0.167	0.157	0.154	0.177	0.172	0.209	0.208	0.288	0.265	0.378	0.361	0.418	0.402		87.5556	90.8889	85.3333	83.6667	96.4444	93.6667	114.222	113.667	158.111	145.333	208.111	198.667	230.333	221.444		963	5	3.88889	3.88889	3.33333	12.2222	10.5556	26.6667	25	58.3333	51.1111	95	90	91.6667	87.7778
972	0.161	0.167	0.157	0.154	0.177	0.172	0.211	0.208	0.288	0.265	0.379	0.363	0.419	0.403		87.5556	90.8889	85.3333	83.6667	96.4444	93.6667	115.333	113.667	158.111	145.333	208.667	199.778	230.889	222		972	5	3.88889	3.88889	3.33333	12.2222	10.5556	27.7778	25	58.3333	51.1111	95.5556	91.1111	92.2222	88.3333
981	0.161	0.167	0.157	0.154	0.178	0.172	0.209	0.208	0.289	0.266	0.38	0.364	0.42	0.404		87.5556	90.8889	85.3333	83.6667	97	93.6667	114.222	113.667	158.667	145.889	209.222	200.333	231.444	222.556		981	5	3.88889	3.88889	3.33333	12.7778	10.5556	26.6667	25	58.8889	51.6667	96.1111	91.6667	92.7778	88.8889
990	0.161	0.167	0.157	0.154	0.178	0.172	0.208	0.208	0.289	0.266	0.381	0.365	0.421	0.405		87.5556	90.8889	85.3333	83.6667	97	93.6667	113.667	113.667	158.667	145.889	209.778	200.889	232	223.111		990	5	3.88889	3.88889	3.33333	12.7778	10.5556	26.1111	25	58.8889	51.6667	96.6667	92.2222	93.3333	89.4444
999	0.161	0.167	0.157	0.154	0.178	0.172	0.208	0.209	0.29	0.267	0.382	0.366	0.422	0.406		87.5556	90.8889	85.3333	83.6667	97	93.6667	113.667	114.222	159.222	146.444	210.333	201.444	232.556	223.667		999	5	3.88889	3.88889	3.33333	12.7778	10.5556	26.1111	25.5556	59.4444	52.2222	97.2222	92.7778	93.8889	90
1008	0.161	0.167	0.157	0.154	0.178	0.172	0.209	0.209	0.291	0.268	0.383	0.367	0.423	0.407		87.5556	90.8889	85.3333	83.6667	97	93.6667	114.222	114.222	159.778	147	210.889	202	233.111	224.222		1008	5	3.88889	3.88889	3.33333	12.7778	10.5556	26.6667	25.5556	60	52.7778	97.7778	93.3333	94.4444	90.5556
1017	0.161	0.167	0.157	0.154	0.178	0.172	0.211	0.209	0.292	0.268	0.384	0.368	0.423	0.407		87.5556	90.8889	85.3333	83.6667	97	93.6667	115.333	114.222	160.333	147	211.444	202.556	233.111	224.222		1017	5	3.88889	3.88889	3.33333	12.7778	10.5556	27.7778	25.5556	60.5556	52.7778	98.3333	93.8889	94.4444	90.5556
1026	0.161	0.166	0.157	0.154	0.178	0.172	0.214	0.209	0.292	0.269	0.385	0.368	0.424	0.408		87.5556	90.3333	85.3333	83.6667	97	93.6667	117	114.222	160.333	147.556	212	202.556	233.667	224.778		1026	5	3.33333	3.88889	3.33333	12.7778	10.5556	29.4444	25.5556	60.5556	53.3333	98.8889	93.8889	95	91.1111
1035	0.161	0.166	0.157	0.154	0.179	0.172	0.214	0.21	0.293	0.269	0.386	0.369	0.425	0.409		87.5556	90.3333	85.3333	83.6667	97.5556	93.6667	117	114.778	160.889	147.556	212.556	203.111	234.222	225.333		1035	5	3.33333	3.88889	3.33333	13.3333	10.5556	29.4444	26.1111	61.1111	53.3333	99.4444	94.4444	95.5556	91.6667
1044	0.161	0.167	0.157	0.154	0.179	0.173	0.218	0.21	0.293	0.27	0.387	0.37	0.426	0.41		87.5556	90.8889	85.3333	83.6667	97.5556	94.2222	119.222	114.778	160.889	148.111	213.111	203.667	234.778	225.889		1044	5	3.88889	3.88889	3.33333	13.3333	11.1111	31.6667	26.1111	61.1111	53.8889	100	95	96.1111	92.2222
1053	0.16	0.166	0.157	0.154	0.179	0.173	0.218	0.21	0.294	0.271	0.388	0.37	0.427	0.411		87	90.3333	85.3333	83.6667	97.5556	94.2222	119.222	114.778	161.444	148.667	213.667	203.667	235.333	226.444		1053	4.44444	3.33333	3.88889	3.33333	13.3333	11.1111	31.6667	26.1111	61.6667	54.4444	100.556	95	96.6667	92.7778
1062	0.16	0.166	0.157	0.154	0.179	0.173	0.213	0.21	0.295	0.271	0.389	0.371	0.428	0.412		87	90.3333	85.3333	83.6667	97.5556	94.2222	116.444	114.778	162	148.667	214.222	204.222	235.889	227		1062	4.44444	3.33333	3.88889	3.33333	13.3333	11.1111	28.8889	26.1111	62.2222	54.4444	101.111	95.5556	97.2222	93.3333
1071	0.16	0.166	0.157	0.154	0.179	0.173	0.214	0.211	0.295	0.272	0.39	0.372	0.429	0.413		87	90.3333	85.3333	83.6667	97.5556	94.2222	117	115.333	162	149.222	214.778	204.778	236.444	227.556		1071	4.44444	3.33333	3.88889	3.33333	13.3333	11.1111	29.4444	26.6667	62.2222	55	101.667	96.1111	97.7778	93.8889
1080	0.16	0.166	0.157	0.154	0.179	0.173	0.211	0.211	0.296	0.272	0.391	0.373	0.43	0.413		87	90.3333	85.3333	83.6667	97.5556	94.2222	115.333	115.333	162.556	149.222	215.333	205.333	237	227.556		1080	4.44444	3.33333	3.88889	3.33333	13.3333	11.1111	27.7778	26.6667	62.7778	55	102.222	96.6667	98.3333	93.8889
1089	0.159	0.165	0.157	0.154	0.179	0.173	0.21	0.211	0.296	0.273	0.392	0.374	0.43	0.414		86.4444	89.7778	85.3333	83.6667	97.5556	94.2222	114.778	115.333	162.556	149.778	215.889	205.889	237	228.111		1089	3.88889	2.77778	3.88889	3.33333	13.3333	11.1111	27.2222	26.6667	62.7778	55.5556	102.778	97.2222	98.3333	94.4444
1098	0.16	0.165	0.157	0.154	0.179	0.173	0.21	0.211	0.297	0.274	0.393	0.375	0.431	0.415		87	89.7778	85.3333	83.6667	97.5556	94.2222	114.778	115.333	163.111	150.333	216.444	206.444	237.556	228.667		1098	4.44444	2.77778	3.88889	3.33333	13.3333	11.1111	27.2222	26.6667	63.3333	56.1111	103.333	97.7778	98.8889	95
1107	0.16	0.165	0.157	0.154	0.179	0.173	0.212	0.212	0.298	0.274	0.394	0.376	0.432	0.416		87	89.7778	85.3333	83.6667	97.5556	94.2222	115.889	115.889	163.667	150.333	217	207	238.111	229.222		1107	4.44444	2.77778	3.88889	3.33333	13.3333	11.1111	28.3333	27.2222	63.8889	56.1111	103.889	98.3333	99.4444	95.5556
1116	0.16	0.164	0.157	0.154	0.179	0.173	0.216	0.212	0.298	0.275	0.395	0.377	0.433	0.417		87	89.2222	85.3333	83.6667	97.5556	94.2222	118.111	115.889	163.667	150.889	217.556	207.556	238.667	229.778		1116	4.44444	2.22222	3.88889	3.33333	13.3333	11.1111	30.5556	27.2222	63.8889	56.6667	104.444	98.8889	100	96.1111
1125	0.16	0.164	0.157	0.154	0.179	0.173	0.217	0.212	0.299	0.275	0.396	0.377	0.434	0.418		87	89.2222	85.3333	83.6667	97.5556	94.2222	118.667	115.889	164.222	150.889	218.111	207.556	239.222	230.333		1125	4.44444	2.22222	3.88889	3.33333	13.3333	11.1111	31.1111	27.2222	64.4444	56.6667	105	98.8889	100.556	96.6667
1134	0.16	0.164	0.157	0.154	0.179	0.174	0.214	0.212	0.3	0.276	0.397	0.378	0.435	0.418		87	89.2222	85.3333	83.6667	97.5556	94.7778	117	115.889	164.778	151.444	218.667	208.111	239.778	230.333		1134	4.44444	2.22222	3.88889	3.33333	13.3333	11.6667	29.4444	27.2222	65	57.2222	105.556	99.4444	101.111	96.6667
1143	0.16	0.164	0.157	0.154	0.179	0.174	0.214	0.212	0.3	0.276	0.397	0.379	0.436	0.419		87	89.2222	85.3333	83.6667	97.5556	94.7778	117	115.889	164.778	151.444	218.667	208.667	240.333	230.889		1143	4.44444	2.22222	3.88889	3.33333	13.3333	11.6667	29.4444	27.2222	65	57.2222	105.556	100	101.667	97.2222
1152	0.16	0.164	0.158	0.154	0.179	0.174	0.216	0.213	0.301	0.277	0.398	0.38	0.436	0.42		87	89.2222	85.8889	83.6667	97.5556	94.7778	118.111	116.444	165.333	152	219.222	209.222	240.333	231.444		1152	4.44444	2.22222	4.44444	3.33333	13.3333	11.6667	30.5556	27.7778	65.5556	57.7778	106.111	100.556	101.667	97.7778
1161	0.161	0.164	0.158	0.154	0.18	0.174	0.217	0.213	0.302	0.277	0.399	0.381	0.437	0.421		87.5556	89.2222	85.8889	83.6667	98.1111	94.7778	118.667	116.444	165.889	152	219.778	209.778	240.889	232		1161	5	2.22222	4.44444	3.33333	13.8889	11.6667	31.1111	27.7778	66.1111	57.7778	106.667	101.111	102.222	98.3333
1170	0.161	0.164	0.158	0.154	0.18	0.174	0.213	0.213	0.302	0.278	0.4	0.382	0.438	0.422		87.5556	89.2222	85.8889	83.6667	98.1111	94.7778	116.444	116.444	165.889	152.556	220.333	210.333	241.444	232.556		1170	5	2.22222	4.44444	3.33333	13.8889	11.6667	28.8889	27.7778	66.1111	58.3333	107.222	101.667	102.778	98.8889
1179	0.161	0.163	0.158	0.154	0.18	0.174	0.213	0.213	0.303	0.279	0.401	0.383	0.438	0.422		87.5556	88.6667	85.8889	83.6667	98.1111	94.7778	116.444	116.444	166.444	153.111	220.889	210.889	241.444	232.556		1179	5	1.66667	4.44444	3.33333	13.8889	11.6667	28.8889	27.7778	66.6667	58.8889	107.778	102.222	102.778	98.8889
1188	0.161	0.163	0.158	0.154	0.18	0.174	0.214	0.214	0.303	0.279	0.402	0.384	0.439	0.423		87.5556	88.6667	85.8889	83.6667	98.1111	94.7778	117	117	166.444	153.111	221.444	211.444	242	233.111		1188	5	1.66667	4.44444	3.33333	13.8889	11.6667	29.4444	28.3333	66.6667	58.8889	108.333	102.778	103.333	99.4444
1197	0.161	0.163	0.158	0.154	0.18	0.174	0.216	0.214	0.304	0.28	0.403	0.385	0.44	0.424		87.5556	88.6667	85.8889	83.6667	98.1111	94.7778	118.111	117	167	153.667	222	212	242.556	233.667		1197	5	1.66667	4.44444	3.33333	13.8889	11.6667	30.5556	28.3333	67.2222	59.4444	108.889	103.333	103.889	100
1206	0.161	0.163	0.158	0.154	0.18	0.174	0.217	0.214	0.305	0.28	0.403	0.386	0.441	0.425		87.5556	88.6667	85.8889	83.6667	98.1111	94.7778	118.667	117	167.556	153.667	222	212.556	243.111	234.222		1206	5	1.66667	4.44444	3.33333	13.8889	11.6667	31.1111	28.3333	67.7778	59.4444	108.889	103.889	104.444	100.556
1215	0.161	0.163	0.158	0.154	0.18	0.175	0.219	0.214	0.305	0.281	0.405	0.387	0.442	0.426		87.5556	88.6667	85.8889	83.6667	98.1111	95.3333	119.778	117	167.556	154.222	223.111	213.111	243.667	234.778		1215	5	1.66667	4.44444	3.33333	13.8889	12.2222	32.2222	28.3333	67.7778	60	110	104.444	105	101.111
1224	0.16	0.163	0.158	0.154	0.18	0.175	0.22	0.215	0.306	0.281	0.405	0.388	0.442	0.426		87	88.6667	85.8889	83.6667	98.1111	95.3333	120.333	117.556	168.111	154.222	223.111	213.667	243.667	234.778		1224	4.44444	1.66667	4.44444	3.33333	13.8889	12.2222	32.7778	28.8889	68.3333	60	110	105	105	101.111
1233	0.16	0.163	0.158	0.154	0.18	0.175	0.217	0.215	0.306	0.282	0.406	0.388	0.443	0.427		87	88.6667	85.8889	83.6667	98.1111	95.3333	118.667	117.556	168.111	154.778	223.667	213.667	244.222	235.333		1233	4.44444	1.66667	4.44444	3.33333	13.8889	12.2222	31.1111	28.8889	68.3333	60.5556	110.556	105	105.556	101.667
1242	0.16	0.163	0.158	0.154	0.181	0.175	0.217	0.215	0.307	0.282	0.407	0.389	0.444	0.428		87	88.6667	85.8889	83.6667	98.6667	95.3333	118.667	117.556	168.667	154.778	224.222	214.222	244.778	235.889		1242	4.44444	1.66667	4.44444	3.33333	14.4444	12.2222	31.1111	28.8889	68.8889	60.5556	111.111	105.556	106.111	102.222
1251	0.16	0.163	0.158	0.154	0.181	0.175	0.216	0.215	0.307	0.283	0.408	0.39	0.445	0.429		87	88.6667	85.8889	83.6667	98.6667	95.3333	118.111	117.556	168.667	155.333	224.778	214.778	245.333	236.444		1251	4.44444	1.66667	4.44444	3.33333	14.4444	12.2222	30.5556	28.8889	68.8889	61.1111	111.667	106.111	106.667	102.778
1260	0.16	0.163	0.158	0.154	0.181	0.175	0.215	0.216	0.308	0.283	0.408	0.391	0.445	0.429		87	88.6667	85.8889	83.6667	98.6667	95.3333	117.556	118.111	169.222	155.333	224.778	215.333	245.333	236.444		1260	4.44444	1.66667	4.44444	3.33333	14.4444	12.2222	30	29.4444	69.4444	61.1111	111.667	106.667	106.667	102.778
1269	0.16	0.163	0.158	0.154	0.181	0.175	0.215	0.216	0.309	0.284	0.409	0.392	0.446	0.43		87	88.6667	85.8889	83.6667	98.6667	95.3333	117.556	118.111	169.778	155.889	225.333	215.889	245.889	237		1269	4.44444	1.66667	4.44444	3.33333	14.4444	12.2222	30	29.4444	70	61.6667	112.222	107.222	107.222	103.333
1278	0.161	0.163	0.158	0.154	0.181	0.175	0.217	0.216	0.309	0.285	0.41	0.392	0.447	0.431		87.5556	88.6667	85.8889	83.6667	98.6667	95.3333	118.667	118.111	169.778	156.444	225.889	215.889	246.444	237.556		1278	5	1.66667	4.44444	3.33333	14.4444	12.2222	31.1111	29.4444	70	62.2222	112.778	107.222	107.778	103.889
1287	0.161	0.163	0.158	0.154	0.181	0.175	0.22	0.216	0.31	0.285	0.411	0.393	0.447	0.431		87.5556	88.6667	85.8889	83.6667	98.6667	95.3333	120.333	118.111	170.333	156.444	226.444	216.444	246.444	237.556		1287	5	1.66667	4.44444	3.33333	14.4444	12.2222	32.7778	29.4444	70.5556	62.2222	113.333	107.778	107.778	103.889
1296	0.161	0.163	0.158	0.154	0.181	0.175	0.221	0.216	0.31	0.286	0.412	0.394	0.448	0.432		87.5556	88.6667	85.8889	83.6667	98.6667	95.3333	120.889	118.111	170.333	157	227	217	247	238.111		1296	5	1.66667	4.44444	3.33333	14.4444	12.2222	33.3333	29.4444	70.5556	62.7778	113.889	108.333	108.333	104.444
1305	0.161	0.163	0.158	0.154	0.181	0.175	0.216	0.217	0.311	0.286	0.412	0.395	0.449	0.433		87.5556	88.6667	85.8889	83.6667	98.6667	95.3333	118.111	118.667	170.889	157	227	217.556	247.556	238.667		1305	5	1.66667	4.44444	3.33333	14.4444	12.2222	30.5556	30	71.1111	62.7778	113.889	108.889	108.889	105
1314	0.161	0.163	0.158	0.155	0.182	0.176	0.216	0.217	0.311	0.287	0.413	0.396	0.449	0.434		87.5556	88.6667	85.8889	84.2222	99.2222	95.8889	118.111	118.667	170.889	157.556	227.556	218.111	247.556	239.222		1314	5	1.66667	4.44444	3.88889	15	12.7778	30.5556	30	71.1111	63.3333	114.444	109.444	108.889	105.556
1323	0.161	0.163	0.158	0.154	0.182	0.176	0.216	0.217	0.312	0.287	0.414	0.397	0.45	0.434		87.5556	88.6667	85.8889	83.6667	99.2222	95.8889	118.111	118.667	171.444	157.556	228.111	218.667	248.111	239.222		1323	5	1.66667	4.44444	3.33333	15	12.7778	30.5556	30	71.6667	63.3333	115	110	109.444	105.556
1332	0.161	0.164	0.158	0.155	0.182	0.176	0.216	0.217	0.312	0.288	0.415	0.397	0.451	0.435		87.5556	89.2222	85.8889	84.2222	99.2222	95.8889	118.111	118.667	171.444	158.111	228.667	218.667	248.667	239.778		1332	5	2.22222	4.44444	3.88889	15	12.7778	30.5556	30	71.6667	63.8889	115.556	110	110	106.111
1341	0.161	0.164	0.158	0.154	0.182	0.176	0.217	0.217	0.313	0.288	0.416	0.398	0.451	0.436		87.5556	89.2222	85.8889	83.6667	99.2222	95.8889	118.667	118.667	172	158.111	229.222	219.222	248.667	240.333		1341	5	2.22222	4.44444	3.33333	15	12.7778	31.1111	30	72.2222	63.8889	116.111	110.556	110	106.667
1350	0.161	0.164	0.158	0.155	0.182	0.176	0.22	0.218	0.314	0.289	0.416	0.399	0.452	0.436		87.5556	89.2222	85.8889	84.2222	99.2222	95.8889	120.333	119.222	172.556	158.667	229.222	219.778	249.222	240.333		1350	5	2.22222	4.44444	3.88889	15	12.7778	32.7778	30.5556	72.7778	64.4444	116.111	111.111	110.556	106.667
1359	0.161	0.164	0.158	0.155	0.182	0.176	0.223	0.218	0.314	0.289	0.417	0.4	0.453	0.437		87.5556	89.2222	85.8889	84.2222	99.2222	95.8889	122	119.222	172.556	158.667	229.778	220.333	249.778	240.889		1359	5	2.22222	4.44444	3.88889	15	12.7778	34.4444	30.5556	72.7778	64.4444	116.667	111.667	111.111	107.222
1368	0.161	0.165	0.158	0.155	0.182	0.176	0.222	0.218	0.315	0.29	0.418	0.401	0.453	0.437		87.5556	89.7778	85.8889	84.2222	99.2222	95.8889	121.444	119.222	173.111	159.222	230.333	220.889	249.778	240.889		1368	5	2.77778	4.44444	3.88889	15	12.7778	33.8889	30.5556	73.3333	65	117.222	112.222	111.111	107.222
1377	0.16	0.166	0.158	0.155	0.183	0.176	0.218	0.218	0.315	0.29	0.418	0.402	0.454	0.438		87	90.3333	85.8889	84.2222	99.7778	95.8889	119.222	119.222	173.111	159.222	230.333	221.444	250.333	241.444		1377	4.44444	3.33333	4.44444	3.88889	15.5556	12.7778	31.6667	30.5556	73.3333	65	117.222	112.778	111.667	107.778
1386	0.16	0.166	0.158	0.155	0.183	0.176	0.219	0.219	0.316	0.291	0.419	0.403	0.454	0.439		87	90.3333	85.8889	84.2222	99.7778	95.8889	119.778	119.778	173.667	159.778	230.889	222	250.333	242		1386	4.44444	3.33333	4.44444	3.88889	15.5556	12.7778	32.2222	31.1111	73.8889	65.5556	117.778	113.333	111.667	108.333
1395	0.16	0.167	0.158	0.155	0.183	0.176	0.219	0.219	0.316	0.291	0.42	0.404	0.455	0.44		87	90.8889	85.8889	84.2222	99.7778	95.8889	119.778	119.778	173.667	159.778	231.444	222.556	250.889	242.556		1395	4.44444	3.88889	4.44444	3.88889	15.5556	12.7778	32.2222	31.1111	73.8889	65.5556	118.333	113.889	112.222	108.889
1404	0.16	0.168	0.158	0.155	0.183	0.176	0.218	0.219	0.317	0.292	0.421	0.405	0.456	0.44		87	91.4444	85.8889	84.2222	99.7778	95.8889	119.222	119.778	174.222	160.333	232	223.111	251.444	242.556		1404	4.44444	4.44444	4.44444	3.88889	15.5556	12.7778	31.6667	31.1111	74.4444	66.1111	118.889	114.444	112.778	108.889
1413	0.16	0.168	0.158	0.155	0.183	0.177	0.219	0.219	0.318	0.292	0.422	0.406	0.456	0.441		87	91.4444	85.8889	84.2222	99.7778	96.4444	119.778	119.778	174.778	160.333	232.556	223.667	251.444	243.111		1413	4.44444	4.44444	4.44444	3.88889	15.5556	13.3333	32.2222	31.1111	75	66.1111	119.444	115	112.778	109.444
1422	0.16	0.168	0.158	0.155	0.183	0.177	0.22	0.22	0.318	0.293	0.422	0.407	0.457	0.441		87	91.4444	85.8889	84.2222	99.7778	96.4444	120.333	120.333	174.778	160.889	232.556	224.222	252	243.111		1422	4.44444	4.44444	4.44444	3.88889	15.5556	13.3333	32.7778	31.6667	75	66.6667	119.444	115.556	113.333	109.444
1431	0.16	0.168	0.158	0.155	0.183	0.177	0.221	0.22	0.319	0.294	0.423	0.408	0.457	0.442		87	91.4444	85.8889	84.2222	99.7778	96.4444	120.889	120.333	175.333	161.444	233.111	224.778	252	243.667		1431	4.44444	4.44444	4.44444	3.88889	15.5556	13.3333	33.3333	31.6667	75.5556	67.2222	120	116.111	113.333	110
1440	0.16	0.168	0.158	0.155	0.183	0.177	0.222	0.22	0.319	0.294	0.424	0.408	0.458	0.442		87	91.4444	85.8889	84.2222	99.7778	96.4444	121.444	120.333	175.333	161.444	233.667	224.778	252.556	243.667		1440	4.44444	4.44444	4.44444	3.88889	15.5556	13.3333	33.8889	31.6667	75.5556	67.2222	120.556	116.111	113.889	110
1449	0.16	0.168	0.158	0.155	0.184	0.177	0.226	0.22	0.32	0.295	0.424	0.409	0.458	0.443		87	91.4444	85.8889	84.2222	100.333	96.4444	123.667	120.333	175.889	162	233.667	225.333	252.556	244.222		1449	4.44444	4.44444	4.44444	3.88889	16.1111	13.3333	36.1111	31.6667	76.1111	67.7778	120.556	116.667	113.889	110.556
1458	0.16	0.168	0.158	0.155	0.184	0.177	0.226	0.22	0.32	0.295	0.425	0.41	0.459	0.444		87	91.4444	85.8889	84.2222	100.333	96.4444	123.667	120.333	175.889	162	234.222	225.889	253.111	244.778		1458	4.44444	4.44444	4.44444	3.88889	16.1111	13.3333	36.1111	31.6667	76.1111	67.7778	121.111	117.222	114.444	111.111
1467	0.16	0.168	0.158	0.155	0.184	0.177	0.227	0.221	0.321	0.296	0.426	0.411	0.46	0.444		87	91.4444	85.8889	84.2222	100.333	96.4444	124.222	120.889	176.444	162.556	234.778	226.444	253.667	244.778		1467	4.44444	4.44444	4.44444	3.88889	16.1111	13.3333	36.6667	32.2222	76.6667	68.3333	121.667	117.778	115	111.111
1476	0.16	0.168	0.158	0.155	0.184	0.177	0.224	0.221	0.322	0.296	0.427	0.411	0.46	0.445		87	91.4444	85.8889	84.2222	100.333	96.4444	122.556	120.889	177	162.556	235.333	226.444	253.667	245.333		1476	4.44444	4.44444	4.44444	3.88889	16.1111	13.3333	35	32.2222	77.2222	68.3333	122.222	117.778	115	111.667
1485	0.16	0.169	0.158	0.155	0.184	0.177	0.225	0.221	0.322	0.297	0.427	0.412	0.46	0.446		87	92	85.8889	84.2222	100.333	96.4444	123.111	120.889	177	163.111	235.333	227	253.667	245.889		1485	4.44444	5	4.44444	3.88889	16.1111	13.3333	35.5556	32.2222	77.2222	68.8889	122.222	118.333	115	112.222
1494	0.16	0.169	0.158	0.155	0.184	0.177	0.224	0.221	0.323	0.297	0.428	0.413	0.461	0.446		87	92	85.8889	84.2222	100.333	96.4444	122.556	120.889	177.556	163.111	235.889	227.556	254.222	245.889		1494	4.44444	5	4.44444	3.88889	16.1111	13.3333	35	32.2222	77.7778	68.8889	122.778	118.889	115.556	112.222
1503	0.16	0.169	0.158	0.155	0.184	0.177	0.222	0.221	0.323	0.298	0.429	0.413	0.462	0.447		87	92	85.8889	84.2222	100.333	96.4444	121.444	120.889	177.556	163.667	236.444	227.556	254.778	246.444		1503	4.44444	5	4.44444	3.88889	16.1111	13.3333	33.8889	32.2222	77.7778	69.4444	123.333	118.889	116.111	112.778
1512	0.16	0.169	0.158	0.155	0.184	0.177	0.222	0.222	0.324	0.298	0.429	0.414	0.462	0.447		87	92	85.8889	84.2222	100.333	96.4444	121.444	121.444	178.111	163.667	236.444	228.111	254.778	246.444		1512	4.44444	5	4.44444	3.88889	16.1111	13.3333	33.8889	32.7778	78.3333	69.4444	123.333	119.444	116.111	112.778
1521	0.16	0.169	0.158	0.155	0.184	0.178	0.222	0.222	0.324	0.299	0.43	0.414	0.462	0.448		87	92	85.8889	84.2222	100.333	97	121.444	121.444	178.111	164.222	237	228.111	254.778	247		1521	4.44444	5	4.44444	3.88889	16.1111	13.8889	33.8889	32.7778	78.3333	70	123.889	119.444	116.111	113.333
[truncated: 64 more rows]
[truncated: 10 more columns]

## Sheet: pS134pS136_1
	Extracted															Absolute																same Level																Slopes
[truncated: 402 more rows]
[truncated: 10 more columns]

## Sheet: pS134pS136_2
	Extracted															Absolute																same Level																Slopes
[truncated: 310 more rows]
[truncated: 10 more columns]

## Sheet: pS134pS136_3
PTK46-PP5c-3rd	Extracted															Absolute																same Level																Slopes
[truncated: 402 more rows]
[truncated: 10 more columns]

[truncated: 4 more sheets: pT285pS289_1, pT285pS189_2, pT285pS289_3, Phosphate standard]
