# Supplementary material for: Identification of phosphatases that dephosphorylate the co-chaperone BAG3
Source: Life Sci Alliance. 2024 Nov 19;8(2):e202402734. doi: 10.26508/lsa.202402734 (PMC11576475; doi:10.26508/lsa.202402734)
Supplement: Supplementary file 7 [file LSA-2024-02734_SdataF5.2.xlsx]

## Sheet: Precursor Quantification
iRT	YILAGVENSK	GAGSSEPVTGLDAK	TPVISGGPYEYR	VEATFGVDESNAK	TPVITGAPYEYR	DGLDAASYYAPVR		max		78485064	53494280	89306008	0	104268736	181374336
	precursor - 547,2980++	precursor - 644,8226++	precursor - 669,8381++	precursor - 683,8279++	precursor - 683,8537++	precursor - 699,3384++		502135988	factor on sum
Replicate	TIC Normalized Peak Area	TIC Normalized Peak Area	TIC Normalized Peak Area	TIC Normalized Peak Area	TIC Normalized Peak Area	TIC Normalized Peak Area		sum
C1	38147328	32839420	37962888		31741492	66355812		207046940	0.412332	0.486046	0.613887	0.425088		0.30442	0.36585	0.439058
C2	43766124	38002000	63804212		55180516	117897640		318650492	0.63459	0.557636	0.710394	0.714445		0.529214	0.650024	0.632343
C3	68838184	41242428	88120592		72904808	163571872		434677884	0.865658	0.877086	0.770969	0.986726		0.699201	0.901847	0.847166
C4	49238988	37172768	60360256		59875240	120278648		326925900	0.65107	0.627368	0.694892	0.675881		0.57424	0.663151	0.647106
P1	78485064	49139516	72765792		77775216	135864432		414030020	0.824538	1	0.918594	0.814792		0.745911	0.749083	0.845676
P2	70393712	52745428	72690712		85993928	151783376		433607156	0.863525	0.896906	0.986001	0.813951		0.824734	0.836851	0.871689
P3	76987232	50199676	89306008		104268736	181374336		502135988	1	0.980916	0.938412	1		1	1	0.983866
P4	72221552	53072000	70397712		70331104	148951120		414973488	0.826417	0.920195	0.992106	0.788275		0.674518	0.821236	0.839266
L1	58637244	53494280	62843944		49476536	88580384		313032388	0.623402	0.747113	1	0.703692		0.47451	0.488384	0.68274
L2	17257416	19489444	32954794		38419592	63132184		171253430	0.34105	0.219882	0.364328	0.36901		0.368467	0.348077	0.333953
L3	68274384	43038708	72326056		66309256	151520528		401468932	0.799522	0.869903	0.804548	0.809868		0.635946	0.835402	0.791133
L4	37744184	33458556	53481800		28351084	99331432		252367056	0.502587	0.480909	0.62546	0.59886		0.271904	0.54766	0.504959
iRT normalized	YILAGVENSK	GAGSSEPVTGLDAK	TPVISGGPYEYR	VEATFGVDESNAK	TPVITGAPYEYR	DGLDAASYYAPVR
	precursor - 547,2980++	precursor - 644,8226++	precursor - 669,8381++	precursor - 683,8279++	precursor - 683,8537++	precursor - 699,3384++			78485064
Replicate	TIC Normalized Peak Area	TIC Normalized Peak Area	TIC Normalized Peak Area	TIC Normalized Peak Area	TIC Normalized Peak Area	TIC Normalized Peak Area			78485064
C1	9.2516e+07	7.96431e+07	9.20687e+07	0	7.69803e+07	1.60928e+08			78485064
C2	6.89676e+07	5.98843e+07	1.00544e+08	0	8.69546e+07	1.85786e+08			78485064
C3	7.95213e+07	4.76429e+07	1.01796e+08	0	8.4219e+07	1.88957e+08			78485064
C4	7.56277e+07	5.70948e+07	9.27093e+07	0	9.19643e+07	1.8474e+08			78485064
P1	9.51868e+07	5.95965e+07	8.82504e+07	0	9.43259e+07	1.64777e+08			78485064
P2	8.1519e+07	6.10815e+07	8.4179e+07	0	9.95847e+07	1.75772e+08			78485064
P3	76987232	50199676	89306008	0	104268736	181374336			78485064
P4	8.73912e+07	6.42194e+07	8.51843e+07	0	8.51037e+07	1.80237e+08			78485064
L1	9.40601e+07	8.58103e+07	1.00808e+08	0	7.93654e+07	1.42092e+08			78485064
L2	5.06009e+07	5.71454e+07	9.66275e+07	0	1.12651e+08	1.85111e+08
L3	8.5394e+07	5.38305e+07	9.04616e+07	0	8.29361e+07	1.89514e+08
L4	7.50998e+07	6.65727e+07	1.06413e+08	0	5.64103e+07	1.9764e+08
Bag3	SSTPLHSPSPIR	R.SST[Pho]PLHSPSPIR.V [313, 324]	R.SSTPLHS[Pho]PSPIR.V [313, 324]	R.SSTPLHSPS[Pho]PIR.V [313, 324]	R.SS[Pho]TPLHS[Pho]PSPIR.V [313, 324]	R.SS[Pho]TPLHSPS[Pho]PIR.V [313, 324]	R.SST[Pho]PLHSPS[Pho]PIR.V [313, 324]	R.SSTPLHS[Pho]PS[Pho]PIR.V [313, 324]
	precursor - 639,8437++	precursor - 679,8268++	precursor - 679,8268++	precursor - 679,8268++	precursor - 719,8100++	precursor - 719,8100++	precursor - 719,8100++	precursor - 719,8100++
Replicate	TIC Normalized Peak Area	TIC Normalized Peak Area	TIC Normalized Peak Area	TIC Normalized Peak Area	TIC Normalized Peak Area	TIC Normalized Peak Area	TIC Normalized Peak Area	TIC Normalized Peak Area
C1	39203205120	7697598976	6673442816	750753280	619613056	390894016	384239616	331880000
C2	32288946176	5942724096	5896911360	349559360	473099328	254880048	255501664	263673040
C3	29341980672	6375366656	4773474816	756053504	448081952	236769488	237527920	237527920
C4	38911025152	7384631296	5404924416	306479296	611792320	385307104	357954880	315301952
P1	18339538944	73868208	176234624	48210200	11395721	7495861875	9835199	4.89627e+06
P2	15141156864	158241792	150329280	40809140	11898512	18106730	18106730	18106730
P3	21932335104	170860784	198369904	33675328	11436605	13798073	10260906	10260906
P4	25735610368	208108736	208108736	39988348	10585847	15578200	12953529	12953529
L1	42252795904	260275024	257014800	92361440	37732324	242657200	251252864	251095648
L2	26828752896	137644720	90547856	64293812	3.05471e+06	207767680	207795456	212027008
L3	31944980480	143832336	143126864	64700376	73865336	216713344	218587600	216713344
L4	27096725504	146962192	91545800	46536820	2845439	182716752	182514512	182821472
iRT normalized values
Bag3	SSTPLHSPSPIR	R.SST[Pho]PLHSPSPIR.V [313, 324]	R.SSTPLHS[Pho]PSPIR.V [313, 324]	R.SSTPLHSPS[Pho]PIR.V [313, 324]	R.SS[Pho]TPLHS[Pho]PSPIR.V [313, 324]	R.SS[Pho]TPLHSPS[Pho]PIR.V [313, 324]	R.SST[Pho]PLHSPS[Pho]PIR.V [313, 324]	R.SSTPLHS[Pho]PS[Pho]PIR.V [313, 324]
	precursor - 639,8437++	precursor - 679,8268++	precursor - 679,8268++	precursor - 679,8268++	precursor - 719,8100++	precursor - 719,8100++	precursor - 719,8100++	precursor - 719,8100++
Replicate
C1	9.50767e+10	1.86684e+10	1.61846e+10	1.82075e+09	1.5027e+09	9.48007e+08	9.31869e+08	8.04885e+08
C2	5.08816e+10	9.36467e+09	9.29247e+09	5.50843e+08	7.4552e+08	4.01645e+08	4.02625e+08	4.15501e+08
C3	3.38956e+10	7.36477e+09	5.51428e+09	8.73386e+08	5.1762e+08	2.73514e+08	2.7439e+08	2.7439e+08
C4	5.97647e+10	1.13423e+10	8.3016e+09	4.70731e+08	9.39671e+08	5.91806e+08	5.49794e+08	4.84282e+08
P1	2.22422e+10	8.95874e+07	2.13738e+08	5.84694e+07	1.38207e+07	9.09099e+09	1.19281e+07	5.9382e+06
P2	1.75341e+10	1.83251e+08	1.74088e+08	4.72588e+07	1.3779e+07	2.09684e+07	2.09684e+07	2.09684e+07
P3	21932335104	170860784	198369904	33675328	11436605	13798073	10260906	10260906
P4	3.11412e+10	2.51821e+08	2.51821e+08	4.83876e+07	1.28093e+07	1.88503e+07	1.56743e+07	1.56743e+07
L1	6.77778e+10	4.17508e+08	4.12278e+08	1.48157e+08	6.05265e+07	3.89247e+08	4.03035e+08	4.02783e+08
L2	7.86652e+10	4.03591e+08	2.65497e+08	1.88517e+08	8.9568e+06	6.092e+08	6.09282e+08	6.21689e+08
L3	3.99551e+10	1.79898e+08	1.79015e+08	8.09238e+07	9.23868e+07	2.71054e+08	2.73398e+08	2.71054e+08
L4	5.39145e+10	2.92411e+08	1.82149e+08	9.25945e+07	5.66158e+06	3.63552e+08	3.6315e+08	3.63761e+08
p-ratios
Bag3	SSTPLHSPSPIR	R.SST[Pho]PLHSPSPIR.V [313, 324]	R.SSTPLHS[Pho]PSPIR.V [313, 324]	R.SSTPLHSPS[Pho]PIR.V [313, 324]	R.SS[Pho]TPLHS[Pho]PSPIR.V [313, 324]	R.SS[Pho]TPLHSPS[Pho]PIR.V [313, 324]	R.SST[Pho]PLHSPS[Pho]PIR.V [313, 324]	R.SSTPLHS[Pho]PS[Pho]PIR.V [313, 324]
Replicate
C1	1	0.196351	0.170227	0.0191503	0.0158052	0.00997097	0.00980123	0.00846563
C2	1	0.184048	0.182629	0.010826	0.0146521	0.00789372	0.00791298	0.00816605
C3	1	0.217278	0.162684	0.025767	0.015271	0.00806931	0.00809516	0.00809516
C4	1	0.189782	0.138905	0.00787641	0.0157229	0.00990226	0.00919932	0.00810315
P1	1	0.00402781	0.00960954	0.00262876	0.000621374	0.408727	0.000536284	0.000266979
P2	1	0.0104511	0.00992852	0.00269525	0.000785839	0.00119586	0.00119586	0.00119586
P3	1	0.00779036	0.00904463	0.00153542	0.000521449	0.00062912	0.000467844	0.000467844
P4	1	0.00808641	0.00808641	0.00155381	0.000411331	0.000605317	0.000503331	0.000503331
L1	1	0.00615995	0.00608279	0.00218592	0.000893014	0.00574299	0.00594642	0.0059427
L2	1	0.00513049	0.00337503	0.00239645	0.00011386	0.00774422	0.00774525	0.00790298
L3	1	0.0045025	0.00448042	0.00202537	0.00231227	0.00678396	0.00684263	0.00678396
L4	1	0.00542361	0.00337848	0.00171743	0.00010501	0.00674313	0.00673567	0.006747
