# Supplementary material for: Identification of phosphatases that dephosphorylate the co-chaperone BAG3
Source: Life Sci Alliance. 2024 Nov 19;8(2):e202402734. doi: 10.26508/lsa.202402734 (PMC11576475; doi:10.26508/lsa.202402734)
Supplement: Supplementary file 8 [file LSA-2024-02734_SdataF5.3.xlsx]

## Sheet: proteinGroups
Protein IDs	Majority protein IDs	Protein names	Gene names	Fasta headers	Number of proteins	Peptides	Razor + unique peptides	Unique peptides	Peptides Bag3_R1	Peptides Bag3_R2	Peptides Bag3_R3	Peptides Control_Flag_R1	Peptides Control_Flag_R2	Peptides Control_Flag_R3	Peptides MK006_Bag3-A_R1	Peptides MK006_Bag3-A_R2	Peptides MK006_Bag3-A_R3	Peptides MK006_Bag3-A_R4	Peptides MK006_Bag3-Ctrl_R2	Peptides MK006_Bag3-Ctrl_R3	Peptides MK006_Bag3-Ctrl_R4	Peptides MK006_Bag3-D_R1	Peptides MK006_Bag3-D_R2	Peptides MK006_Bag3-D_R3	Peptides MK006_Bag3-D_R4	Peptides MK006_Bag3-WT_R1	Peptides MK006_Bag3-WT_R2	Peptides MK006_Bag3-WT_R3	Peptides MK006_Bag3-WT_R4	Peptides PP5_R1	Peptides PP5_R2	Peptides PP5_R3	Razor + unique peptides Bag3_R1	Razor + unique peptides Bag3_R2	Razor + unique peptides Bag3_R3	Razor + unique peptides Control_Flag_R1	Razor + unique peptides Control_Flag_R2	Razor + unique peptides Control_Flag_R3	Razor + unique peptides MK006_Bag3-A_R1	Razor + unique peptides MK006_Bag3-A_R2	Razor + unique peptides MK006_Bag3-A_R3	Razor + unique peptides MK006_Bag3-A_R4	Razor + unique peptides MK006_Bag3-Ctrl_R2	Razor + unique peptides MK006_Bag3-Ctrl_R3	Razor + unique peptides MK006_Bag3-Ctrl_R4	Razor + unique peptides MK006_Bag3-D_R1	Razor + unique peptides MK006_Bag3-D_R2	Razor + unique peptides MK006_Bag3-D_R3	Razor + unique peptides MK006_Bag3-D_R4
A2NJV5;A0A0A0MRZ7;A0A075B6S2;P01614;A0A075B6S6;A0A075B6P5;A0A087WW87;P06310;P01615	A2NJV5;A0A0A0MRZ7;A0A075B6S2		IGKV A18;IGKV2D-26;IGKV2D-29	Immunoglobulin kappa variable 2-29;Immunoglobulin kappa variable 2D-26;Immunoglobulin kappa variable 2D-29	9	5	5	4	4	4	4	4	4	4	5	5	5	5	5	5	5	5	5	5	5	4	5	5	5	4	4	4	4	4	4	4	4	4	5	5	5	5	5	5	5	5	5	5	5
P0DMV8;P0DMV9;A0A0G2JIW1;P0DMV8-2;V9GZ37	P0DMV8;P0DMV9;A0A0G2JIW1;P0DMV8-2;V9GZ37	Heat shock 70 kDa protein 1A;Heat shock 70 kDa protein 1B	HSPA1A;HSPA1B	Heat shock 70 kDa protein 1A;Heat shock 70 kDa protein 1B;Heat shock 70 kDa protein 1B;Isoform 2 of Heat shock 70 kDa protein 1A;Heat shock 70 kDa protein 1A	5	77	77	45	61	60	54	44	42	43	63	61	61	60	47	51	51	62	59	65	61	56	57	59	57	51	48	56	61	60	54	44	42	43	63	61	61	60	47	51	51	62	59	65	61
O95817;C9JFK9	O95817	BAG family molecular chaperone regulator 3	BAG3	BAG family molecular chaperone regulator 3	2	63	63	63	52	51	51	10	15	10	55	54	54	53	42	33	31	52	56	57	56	47	52	52	55	42	17	17	52	51	51	10	15	10	55	54	54	53	42	33	31	52	56	57	56
P11142;E9PKE3;E9PNE6;P11142-2;E9PS65;E9PM13;E9PLF4;E9PI65	P11142;E9PKE3;E9PNE6;P11142-2	Heat shock cognate 71 kDa protein	HSPA8	Heat shock cognate 71 kDa protein;Heat shock cognate 71 kDa protein;Heat shock cognate 71 kDa protein;Isoform 2 of Heat shock cognate 71 kDa protein	8	74	68	0	47	49	49	33	38	35	51	60	61	59	43	45	46	56	57	60	59	46	54	56	53	42	44	43	42	43	43	29	34	31	46	54	55	53	39	39	41	51	52	54	53
P23588;E7EX17;P23588-2;F8VSC7;F8VYE9;F8VRU1;REV__F8VX11;REV__P23588-2;REV__P23588;REV__E7EX17	P23588;E7EX17;P23588-2	Eukaryotic translation initiation factor 4B	EIF4B	Eukaryotic translation initiation factor 4B;Eukaryotic translation initiation factor 4B;Isoform 2 of Eukaryotic translation initiation factor 4B	10	73	73	23	51	51	51	44	44	43	51	52	54	56	50	49	55	59	52	57	53	56	49	55	56	42	49	50	51	51	51	44	44	43	51	52	54	56	50	49	55	59	52	57	53
O14744;O14744-2;O14744-4;H0YJX6;G3V580;G3V5L5;G3V2X6;G3V2L6;C9JSX3;H0YJ77;H0YJD3;H7BZ44;G3V5T6;G3V507;G3V2F5;H0YJY6	O14744;O14744-2;O14744-4	Protein arginine N-methyltransferase 5;Protein arginine N-methyltransferase 5, N-terminally processed	PRMT5	Protein arginine N-methyltransferase 5;Isoform 2 of Protein arginine N-methyltransferase 5;Isoform 4 of Protein arginine N-methyltransferase 5	16	55	55	5	27	39	34	20	17	19	35	44	44	44	44	44	45	40	41	43	44	42	45	46	45	26	24	25	27	39	34	20	17	19	35	44	44	44	44	44	45	40	41	43	44
P62805	P62805	Histone H4	HIST1H4A	Histone H4	1	20	20	20	15	16	15	15	16	10	14	15	16	14	15	16	17	16	12	16	14	14	14	15	17	12	15	11	15	16	15	15	16	10	14	15	16	14	15	16	17	16	12	16	14
P68104;A0A7I2V659;A0A087WVQ9;Q5VTE0;A0A7I2V5N4;A0A7I2V3H3;A0A087WV01;Q5JR01;A6PW80	P68104;A0A7I2V659;A0A087WVQ9;Q5VTE0;A0A7I2V5N4;A0A7I2V3H3;A0A087WV01	Elongation factor 1-alpha 1;Putative elongation factor 1-alpha-like 3;Elongation factor 1-alpha	EEF1A1;EEF1A1P5	Elongation factor 1-alpha 1;Elongation factor 1-alpha;Elongation factor 1-alpha;Putative elongation factor 1-alpha-like 3;Elongation factor 1-alpha;Elongation factor 1-alpha;Elongation factor 1-alpha	9	38	38	21	32	31	28	21	23	16	20	27	27	25	28	27	25	21	26	28	24	21	24	26	27	23	22	24	32	31	28	21	23	16	20	27	27	25	28	27	25	21	26	28	24
P63261;I3L4N8;A0A804GS07;I3L3I0;I3L1U9;I3L3R2;J3KT65;A0A7P0TBL1	P63261;I3L4N8;A0A804GS07;I3L3I0;I3L1U9	Actin, cytoplasmic 2;Actin, cytoplasmic 2, N-terminally processed	ACTG1	Actin, cytoplasmic 2;Actin, cytoplasmic 2;Actin, cytoplasmic 2;Actin, cytoplasmic 2 (Fragment);Actin, cytoplasmic 2 (Fragment)	8	36	36	0	30	27	29	25	25	23	24	24	27	24	25	26	27	25	25	28	26	20	24	26	27	26	27	22	30	27	29	25	25	23	24	24	27	24	25	26	27	25	25	28	26
A0A0C4DG89;D6RJA6;H0Y9U3	A0A0C4DG89		DDX46	RNA helicase	3	81	81	1	37	37	38	29	32	32	56	73	73	74	76	71	75	55	71	74	73	63	71	74	76	30	33	34	37	37	38	29	32	32	56	73	73	74	76	71	75	55	71	74	73
Q93079;Q5QNW6;Q5QNW6-2;Q99880;Q99877;P62807;P58876;U3KQK0;O60814;P57053	Q93079;Q5QNW6;Q5QNW6-2;Q99880;Q99877;P62807;P58876;U3KQK0;O60814;P57053	Histone H2B type 1-H;Histone H2B type 2-F;Histone H2B type 1-L;Histone H2B type 1-N;Histone H2B type 1-C/E/F/G/I;Histone H2B type 1-D;Histone H2B;Histone H2B type 1-K;Histone H2B type F-S	HIST1H2BH;HIST2H2BF;HIST1H2BL;HIST1H2BN;HIST1H2BC;HIST1H2BD;HIST1H2BK;H2BFS	Histone H2B type 1-H;Histone H2B type 2-F;Isoform 2 of Histone H2B type 2-F;Histone H2B type 1-L;Histone H2B type 1-N;Histone H2B type 1-C/E/F/G/I;Histone H2B type 1-D;Histone H2B;Histone H2B type 1-K;Histone H2B type F-S	10	14	14	0	6	6	6	6	7	6	10	7	7	8	6	8	8	12	6	7	6	8	7	8	8	6	7	6	6	6	6	6	7	6	10	7	7	8	6	8	8	12	6	7	6
P0C0S8;Q99878;Q9BTM1;Q96KK5;P20671;A0A0U1RR32;A0A0U1RRH7;H0YFX9;Q9BTM1-2;A0A3B3IS11;REV__H0Y672;Q71UI9-5	P0C0S8;Q99878;Q9BTM1;Q96KK5;P20671;A0A0U1RR32;A0A0U1RRH7;H0YFX9;Q9BTM1-2	Histone H2A type 1;Histone H2A type 1-J;Histone H2A.J;Histone H2A type 1-H;Histone H2A type 1-D;Histone H2A	HIST1H2AG;HIST1H2AJ;H2AFJ;HIST1H2AH;HIST1H2AD	Histone H2A type 1;Histone H2A type 1-J;Histone H2A.J;Histone H2A type 1-H;Histone H2A type 1-D;Histone H2A;Histone H2A;Histone H2A (Fragment);Isoform 2 of Histone H2A.J	12	11	11	0	9	8	9	6	8	6	6	7	7	6	7	8	7	7	7	7	7	7	7	7	8	5	8	5	9	8	9	6	8	6	6	7	7	6	7	8	7	7	7	7	7
P08238;Q58FF7	P08238	Heat shock protein HSP 90-beta	HSP90AB1	Heat shock protein HSP 90-beta	2	73	73	41	56	53	51	39	42	39	43	46	46	46	33	38	37	46	41	46	47	39	44	43	42	57	59	60	56	53	51	39	42	39	43	46	46	46	33	38	37	46	41	46	47
Q9BQA1;Q9BQA1-2	Q9BQA1;Q9BQA1-2	Methylosome protein 50	WDR77	Methylosome protein 50;Isoform 2 of Methylosome protein 50	2	17	17	7	9	10	10	3	7	6	14	17	17	17	17	16	17	14	16	16	15	15	17	16	17	9	8	8	9	10	10	3	7	6	14	17	17	17	17	16	17	14	16	16	15
O75688;C9JIR6;A0A3B3IS24;O75688-4;B8ZZF0;O75688-5;O75688-3	O75688;C9JIR6;A0A3B3IS24;O75688-4;B8ZZF0;O75688-5	Protein phosphatase 1B	PPM1B	Protein phosphatase 1B;protein-serine/threonine phosphatase (Fragment);protein-serine/threonine phosphatase;Isoform 4 of Protein phosphatase 1B;protein-serine/threonine phosphatase (Fragment);Isoform 5 of Protein phosphatase 1B	7	29	29	4	20	19	19	14	16	15	24	27	27	28	27	28	28	27	28	28	28	25	26	27	27	19	17	18	20	19	19	14	16	15	24	27	27	28	27	28	28	27	28	28	28
Q71DI3	Q71DI3	Histone H3.2	HIST2H3A	Histone H3.2	1	8	8	1	4	4	5	5	5	5	6	5	5	5	5	5	5	8	5	5	5	6	5	5	6	4	5	5	4	4	5	5	5	5	6	5	5	5	5	5	5	8	5	5	5
P47813;O14602;X6RAC9;A6NJH9	P47813;O14602;X6RAC9	Eukaryotic translation initiation factor 1A, X-chromosomal;Eukaryotic translation initiation factor 1A, Y-chromosomal	EIF1AX;EIF1AY	Eukaryotic translation initiation factor 1A, X-chromosomal;Eukaryotic translation initiation factor 1A, Y-chromosomal;Eukaryotic translation initiation factor 4C	4	15	15	15	10	13	11	10	11	9	11	10	8	8	8	8	9	13	8	8	9	13	8	8	8	9	11	8	10	13	11	10	11	9	11	10	8	8	8	8	9	13	8	8	9
P26641;P26641-2	P26641;P26641-2	Elongation factor 1-gamma	EEF1G	Elongation factor 1-gamma;Isoform 2 of Elongation factor 1-gamma	2	34	34	34	26	25	24	17	15	18	13	27	30	27	27	28	29	19	25	31	28	18	27	28	28	18	20	20	26	25	24	17	15	18	13	27	30	27	27	28	29	19	25	31	28
P68363;P68363-2;F8VVB9;F8VS66;F8VRZ4;C9JDS9;F8VWV9;F8VX09;A6NHL2;F8VRK0;A0A7P0Z4A1;F8W0F6;A6NHL2-2;Q9H853;C9K0S6	P68363;P68363-2;F8VVB9	Tubulin alpha-1B chain	TUBA1B	Tubulin alpha-1B chain;Isoform 2 of Tubulin alpha-1B chain;Tubulin alpha-1B chain (Fragment)	15	36	36	0	26	28	24	17	19	15	22	27	29	29	23	27	26	23	26	30	29	21	28	28	29	18	18	18	26	28	24	17	19	15	22	27	29	29	23	27	26	23	26	30	29
P17066;P48741	P17066	Heat shock 70 kDa protein 6	HSPA6	Heat shock 70 kDa protein 6	2	23	6	6	18	16	16	13	15	13	18	17	17	15	13	16	13	18	16	17	15	16	14	14	15	16	14	16	3	2	2	1	1	1	2	3	3	2	1	3	1	2	2	2	2
P08670;B0YJC4;B0YJC5;A0A1B0GTT5;A0A1B0GVG8;P41219;H7C5W5;P41219-2;Q16352;P07197-2;F8W835	P08670;B0YJC4	Vimentin	VIM	Vimentin;Vimentin	11	60	60	53	17	22	16	15	18	16	38	50	51	46	49	53	49	44	44	53	48	44	46	51	51	12	17	13	17	22	16	15	18	16	38	50	51	46	49	53	49	44	44	53	48
P62633-8;P62633-4	P62633-8;P62633-4	Cellular nucleic acid-binding protein	CNBP	Isoform 8 of CCHC-type zinc finger nucleic acid binding protein;Isoform 4 of CCHC-type zinc finger nucleic acid binding protein	2	17	17	2	0	0	1	1	1	1	14	10	12	11	12	13	12	14	9	13	10	14	10	13	11	0	0	0	0	0	1	1	1	1	14	10	12	11	12	13	12	14	9	13	10
P21333;P21333-2;A0A7P0NMY4;F8WE98;A0A087WWY3;A0A7I2V3E6;H0Y5C6;H0Y5F3;H7C2E7;A0A669KBC6	P21333;P21333-2;A0A7P0NMY4	Filamin-A	FLNA	Filamin-A;Isoform 2 of Filamin-A;Filamin-A	10	157	157	4	109	110	108	62	84	68	120	110	116	111	114	117	114	109	109	115	112	118	114	118	115	86	85	71	109	110	108	62	84	68	120	110	116	111	114	117	114	109	109	115	112
Q09666;E9PKR9;E9PLK4;E9PJZ0;E9PJC6;Q09666-2;E9PQE3;P48552	Q09666	Neuroblast differentiation-associated protein AHNAK	AHNAK	Neuroblast differentiation-associated protein AHNAK	8	340	340	340	57	44	57	31	24	20	41	234	300	215	239	298	275	66	215	323	246	57	232	212	309	17	26	17	57	44	57	31	24	20	41	234	300	215	239	298	275	66	215	323	246
Q00839;Q00839-2;A0A1W2PPS1;A0A1X7SBS1;A0A1W2PP35;A0A1W2PPH7;A0A1W2PQL0;A0A1W2PP34;A0A1W2PPL4;A0A1W2PQ74;A0A1W2PRZ7;A0A1W2PQD4;A0A1W2PRI6;A0A1W2PPE9;A0A1W2PNG3;A0A1W2PP22	Q00839;Q00839-2;A0A1W2PPS1;A0A1X7SBS1;A0A1W2PP35;A0A1W2PPH7;A0A1W2PQL0;A0A1W2PP34;A0A1W2PPL4;A0A1W2PQ74;A0A1W2PRZ7	Heterogeneous nuclear ribonucleoprotein U	HNRNPU	Heterogeneous nuclear ribonucleoprotein U;Isoform 2 of Heterogeneous nuclear ribonucleoprotein U;Heterogeneous nuclear ribonucleoprotein U;Heterogeneous nuclear ribonucleoprotein U;Heterogeneous nuclear ribonucleoprotein U (Fragment);Heterogeneous nuclear	16	52	52	11	28	27	27	23	27	22	33	40	42	39	40	38	39	33	38	44	40	32	39	40	40	22	19	17	28	27	27	23	27	22	33	40	42	39	40	38	39	33	38	44	40
P05783;F8VZY9;CON__H-INV:HIT000015463;Q92764;CON__Q92764;C4AM86	P05783;F8VZY9	Keratin, type I cytoskeletal 18	KRT18	Keratin, type I cytoskeletal 18;Keratin, type I cytoskeletal 18	6	44	43	30	42	39	35	36	34	32	23	26	31	30	28	32	30	25	27	32	29	22	31	31	33	28	39	31	41	38	34	35	33	31	22	25	30	29	27	31	29	24	26	31	28
Q9UPN9-2	Q9UPN9-2	E3 ubiquitin-protein ligase TRIM33	TRIM33	Isoform Beta of E3 ubiquitin-protein ligase TRIM33	1	17	16	1	6	1	4	7	6	6	3	3	7	4	7	11	8	2	2	8	8	0	3	2	12	3	4	5	6	1	4	7	6	6	3	2	6	4	7	10	7	2	2	7	8
Q14152;Q14152-2	Q14152;Q14152-2	Eukaryotic translation initiation factor 3 subunit A	EIF3A	Eukaryotic translation initiation factor 3 subunit A;Isoform 2 of Eukaryotic translation initiation factor 3 subunit A	2	109	109	109	56	55	59	22	37	28	82	91	85	90	90	85	92	88	86	86	84	85	86	91	86	41	41	23	56	55	59	22	37	28	82	91	85	90	90	85	92	88	86	86	84
P68371;M0R2D3;M0QY85;M0QYM7;M0R0X0;M0QY37;M0QX14;M0R042;M0QZL7;M0R2T4;A0A075B724	P68371	Tubulin beta-4B chain	TUBB4B	Tubulin beta-4B chain	11	32	32	2	29	30	26	23	23	18	23	28	28	27	28	27	27	27	29	28	26	21	28	28	28	22	23	23	29	30	26	23	23	18	23	28	28	27	28	27	27	27	29	28	26
P53041;H0YDU8;A8MU39	P53041;H0YDU8;A8MU39	Serine/threonine-protein phosphatase 5;Serine/threonine-protein phosphatase	PPP5C	Serine/threonine-protein phosphatase 5;Serine/threonine-protein phosphatase (Fragment);Serine/threonine-protein phosphatase	3	44	44	44	19	14	14	7	8	10	4	1	1	1	3	1	0	2	3	5	5	5	3	3	2	41	43	44	19	14	14	7	8	10	4	1	1	1	3	1	0	2	3	5	5
Q8NC51;Q8NC51-3;Q8NC51-2;Q8NC51-4	Q8NC51;Q8NC51-3;Q8NC51-2;Q8NC51-4	Plasminogen activator inhibitor 1 RNA-binding protein	SERBP1	Plasminogen activator inhibitor 1 RNA-binding protein;Isoform 3 of Plasminogen activator inhibitor 1 RNA-binding protein;Isoform 2 of Plasminogen activator inhibitor 1 RNA-binding protein;Isoform 4 of Plasminogen activator inhibitor 1 RNA-binding protein	4	33	33	33	17	19	16	15	13	11	25	29	31	31	29	31	30	24	30	31	29	26	32	31	31	11	14	12	17	19	16	15	13	11	25	29	31	31	29	31	30	24	30	31	29
P06733;A0A2R8Y6G6;P06733-2;K7EM90;A0A2R8YEM5;A0A2R8Y879;K7ERS8;A0A2R8Y798;A0A2R8Y6I8;A0A2R8YEG5;P13929;P13929-3;P13929-2;E5RG95;K7EPM1;K7EKN2;E5RGZ4;E5RI09	P06733;A0A2R8Y6G6;P06733-2	Alpha-enolase	ENO1	Alpha-enolase;phosphopyruvate hydratase;Isoform MBP-1 of Alpha-enolase	18	44	44	41	42	38	36	28	32	31	29	21	22	24	18	24	22	28	21	23	21	23	21	23	23	35	34	35	42	38	36	28	32	31	29	21	22	24	18	24	22	28	21	23	21
P07900;P07900-2;G3V2J8;Q58FG0;Q58FG1	P07900;P07900-2	Heat shock protein HSP 90-alpha	HSP90AA1	Heat shock protein HSP 90-alpha;Isoform 2 of Heat shock protein HSP 90-alpha	5	69	47	44	55	53	53	34	39	37	39	48	46	45	37	40	45	43	44	48	47	38	43	45	44	57	56	56	37	35	34	19	22	21	24	30	30	28	24	25	29	27	29	30	30
P63173;J3KT73;J3QL01;J3KSP2	P63173;J3KT73;J3QL01	60S ribosomal protein L38	RPL38	60S ribosomal protein L38;60S ribosomal protein L38;60S ribosomal protein L38	4	8	8	8	7	8	8	6	8	5	8	8	8	8	8	8	8	8	8	8	8	8	8	8	8	8	8	8	7	8	8	6	8	5	8	8	8	8	8	8	8	8	8	8	8
P23284;A0A7P0Z497;A0A7P0TB45;A0A7P0T7U3	P23284;A0A7P0Z497;A0A7P0TB45	Peptidyl-prolyl cis-trans isomerase B	PPIB	Peptidyl-prolyl cis-trans isomerase B;Peptidyl-prolyl cis-trans isomerase;Peptidyl-prolyl cis-trans isomerase	4	23	23	23	22	21	18	15	16	14	15	14	14	13	15	13	14	16	14	15	14	17	15	14	15	18	19	16	22	21	18	15	16	14	15	14	14	13	15	13	14	16	14	15	14
P52732;A0A7I2V3A9;A0A7I2YQY4;A0A7I2V3V3	P52732;A0A7I2V3A9;A0A7I2YQY4;A0A7I2V3V3	Kinesin-like protein KIF11	KIF11	Kinesin-like protein KIF11;Kinesin-like protein;Kinesin-like protein;Kinesin-like protein	4	86	86	86	18	25	26	10	13	10	56	68	70	68	71	68	74	61	64	68	64	67	70	72	69	12	16	9	18	25	26	10	13	10	56	68	70	68	71	68	74	61	64	68	64
P61978-3;Q5T6W2	P61978-3;Q5T6W2	Heterogeneous nuclear ribonucleoprotein K	HNRNPK	Isoform 3 of Heterogeneous nuclear ribonucleoprotein K;Heterogeneous nuclear ribonucleoprotein K (Fragment)	2	33	33	1	28	27	26	24	25	20	24	25	25	26	25	24	25	26	25	24	23	28	25	24	25	22	24	23	28	27	26	24	25	20	24	25	25	26	25	24	25	26	25	24	23
P98175-5;P98175;P98175-3	P98175-5;P98175;P98175-3	RNA-binding protein 10	RBM10	Isoform 5 of RNA-binding protein 10;RNA-binding protein 10;Isoform 3 of RNA-binding protein 10	3	67	67	7	36	33	37	28	36	25	46	53	55	54	56	56	58	45	52	57	52	49	54	56	53	29	30	25	36	33	37	28	36	25	46	53	55	54	56	56	58	45	52	57	52
Q9Y520;E7EPN9;Q9Y520-4;Q9Y520-5;Q9Y520-7;Q9Y520-2;Q9Y520-6;Q9Y520-3;A0A2R8YET2;H7C5N8;A0A2R8Y7F4;A0A2R8Y424	Q9Y520;E7EPN9;Q9Y520-4;Q9Y520-5;Q9Y520-7;Q9Y520-2;Q9Y520-6;Q9Y520-3	Protein PRRC2C	PRRC2C	Protein PRRC2C;Protein PRRC2C;Isoform 4 of Protein PRRC2C;Isoform 5 of Protein PRRC2C;Isoform 7 of Protein PRRC2C;Isoform 2 of Protein PRRC2C;Isoform 6 of Protein PRRC2C;Isoform 3 of Protein PRRC2C	12	40	39	39	6	6	6	3	4	4	16	27	34	26	30	32	33	15	23	32	23	20	26	27	35	3	4	4	6	6	6	3	4	4	15	26	33	25	30	31	32	15	22	31	23
Q02878;F8VZ45;U3KQR5;F8VWR1;F8VU16;F8VR69;F8VZA0	Q02878	60S ribosomal protein L6	RPL6	60S ribosomal protein L6	7	22	22	22	12	10	12	12	12	9	15	19	20	19	19	20	19	19	18	20	20	19	19	21	21	9	12	4	12	10	12	12	12	9	15	19	20	19	19	20	19	19	18	20	20
P23396;P23396-2;E9PL09;E9PPU1;F2Z2S8;H0YCJ7;E9PQ96;E9PJH4;E9PK82;H0YF32;H0YEU2;E9PQX2;E9PSF4;H0YES8	P23396;P23396-2;E9PL09;E9PPU1;F2Z2S8;H0YCJ7;E9PQ96;E9PJH4;E9PK82	40S ribosomal protein S3	RPS3	40S ribosomal protein S3;Isoform 2 of 40S ribosomal protein S3;40S ribosomal protein S3;40S ribosomal protein S3;40S ribosomal protein S3;40S ribosomal protein S3 (Fragment);40S ribosomal protein S3;40S ribosomal protein S3;40S ribosomal protein S3 (Fragme	14	28	28	27	23	21	23	17	19	19	24	25	24	24	23	25	25	27	23	25	24	25	23	24	25	19	19	16	23	21	23	17	19	19	24	25	24	24	23	25	25	27	23	25	24
P22626;A0A7I2V4I6;P22626-2;A0A7I2V323;A0A7I2V4N1;A0A7I2V3P1;A0A7I2V3P7;A0A7I2V4S4;A0A087WUI2;A0A024RA28;A0A7I2V4N0;A0A7I2YQN4	P22626;A0A7I2V4I6;P22626-2;A0A7I2V323;A0A7I2V4N1;A0A7I2V3P1;A0A7I2V3P7;A0A7I2V4S4;A0A087WUI2;A0A024RA28;A0A7I2V4N0;A0A7I2YQN4	Heterogeneous nuclear ribonucleoproteins A2/B1	HNRNPA2B1;HNRPA2B1	Heterogeneous nuclear ribonucleoproteins A2/B1;Heterogeneous nuclear ribonucleoproteins A2/B1;Isoform A2 of Heterogeneous nuclear ribonucleoproteins A2/B1;Heterogeneous nuclear ribonucleoproteins A2/B1;Heterogeneous nuclear ribonucleoproteins A2/B1;Heterog	12	33	33	32	24	21	21	20	23	22	18	22	23	23	22	26	24	25	21	25	22	20	22	23	25	19	24	19	24	21	21	20	23	22	18	22	23	23	22	26	24	25	21	25	22
Q9UJY1;A0A6Q8PGM6;H0YG30;A0A6Q8PF95;A0A6Q8PGX5;A0A6Q8PHK6;A0A6Q8PHR2;A0A6Q8PHB1	Q9UJY1;A0A6Q8PGM6	Heat shock protein beta-8	HSPB8	Heat shock protein beta-8;Heat shock protein beta-8	8	15	15	15	6	6	8	2	2	2	12	14	12	15	11	7	6	13	13	13	14	13	13	15	14	2	1	1	6	6	8	2	2	2	12	14	12	15	11	7	6	13	13	13	14
P53999;D6RC37;D6R970	P53999	Activated RNA polymerase II transcriptional coactivator p15	SUB1	Activated RNA polymerase II transcriptional coactivator p15	3	15	15	15	7	8	8	6	4	4	10	12	13	12	11	13	13	9	10	12	12	10	12	12	14	5	7	5	7	8	8	6	4	4	10	12	13	12	11	13	13	9	10	12	12
P35637;P35637-2;H3BPE7	P35637;P35637-2;H3BPE7	RNA-binding protein FUS	FUS	RNA-binding protein FUS;Isoform Short of RNA-binding protein FUS;RNA-binding protein FUS	3	14	14	12	11	11	11	10	9	11	12	12	12	12	12	12	12	12	12	12	12	12	12	12	12	10	11	10	11	11	11	10	9	11	12	12	12	12	12	12	12	12	12	12	12
O00571;A0A2R8YFS5;A0A0D9SF53;A0A2R8Y4A4;A0A0D9SG12;A0A2R8YF78;A0A0D9SFB3;A0A2R8YCW1;A0A2U3TZJ9;A0A2R8Y645;A0A2R8YFR4;O00571-2;A0A2R8Y5G6;F6S8Q4;A0A2R8YDH3;A0A2R8Y7T2;A0A2R8YDT5;O15523-2;O15523;A0A0J9YVQ7;A0A2R8Y650;A0A2R8YCU0;O15523-3;A0A087WVZ1;A0A2R8YF89;A0A087WX09;C9J081;C9J8G5;D6RCM4;Q9NQI0-4;Q9NQI0-2;A0A2R8Y4D2;Q9NQI0-3;Q9NQI0;A0A2R8Y770	O00571;A0A2R8YFS5;A0A0D9SF53;A0A2R8Y4A4;A0A0D9SG12;A0A2R8YF78;A0A0D9SFB3;A0A2R8YCW1;A0A2U3TZJ9;A0A2R8Y645;A0A2R8YFR4;O00571-2;A0A2R8Y5G6;F6S8Q4;A0A2R8YDH3;A0A2R8Y7T2;A0A2R8YDT5;O15523-2;O15523	ATP-dependent RNA helicase DDX3X;ATP-dependent RNA helicase DDX3Y	DDX3X;DDX3Y	ATP-dependent RNA helicase DDX3X;RNA helicase;RNA helicase;RNA helicase;RNA helicase;RNA helicase;RNA helicase;RNA helicase;RNA helicase;RNA helicase;RNA helicase;Isoform 2 of ATP-dependent RNA helicase DDX3X;RNA helicase;RNA helicase;RNA helicase;ATP-depe	35	53	53	51	37	36	32	32	32	33	40	39	41	37	38	41	39	43	39	43	38	44	39	41	42	34	35	35	37	36	32	32	32	33	40	39	41	37	38	41	39	43	39	43	38
P62851	P62851	40S ribosomal protein S25	RPS25	40S ribosomal protein S25	1	10	10	10	7	7	6	5	4	5	8	7	6	7	6	6	7	8	6	6	6	9	6	7	7	6	5	5	7	7	6	5	4	5	8	7	6	7	6	6	7	8	6	6	6
P36578;H3BM89;H3BTP7;H3BU31	P36578;H3BM89	60S ribosomal protein L4	RPL4	60S ribosomal protein L4;60S ribosomal protein L4	4	30	30	30	17	14	15	13	13	14	23	25	27	25	26	28	25	24	27	27	27	25	26	26	25	10	11	6	17	14	15	13	13	14	23	25	27	25	26	28	25	24	27	27	27
O95218-2;O95218	O95218-2;O95218	Zinc finger Ran-binding domain-containing protein 2	ZRANB2	Isoform 2 of Zinc finger Ran-binding domain-containing protein 2;Zinc finger Ran-binding domain-containing protein 2	2	28	28	28	3	3	5	4	3	3	15	26	26	26	26	26	25	18	25	28	25	20	25	26	26	4	4	4	3	3	5	4	3	3	15	26	26	26	26	26	25	18	25	28	25
P48643;B7ZAR1;E9PCA1;E7ENZ3;P48643-2;D6RIZ7;H0Y914	P48643;B7ZAR1;E9PCA1;E7ENZ3;P48643-2	T-complex protein 1 subunit epsilon	CCT5	T-complex protein 1 subunit epsilon;T-complex protein 1 subunit epsilon;T-complex protein 1 subunit epsilon;T-complex protein 1 subunit epsilon;Isoform 2 of T-complex protein 1 subunit epsilon	7	55	55	55	49	50	46	34	34	35	29	37	35	37	34	37	35	31	33	35	38	28	36	38	33	44	49	42	49	50	46	34	34	35	29	37	35	37	34	37	35	31	33	35	38
Q3MHD2;K7ELG9;Q3MHD2-2	Q3MHD2;K7ELG9;Q3MHD2-2	Protein LSM12 homolog	LSM12	Protein LSM12;Protein LSM12;Isoform 2 of Protein LSM12	3	4	4	4	1	1	1	1	1	1	2	2	2	1	3	2	2	2	2	3	2	2	2	2	2	1	1	1	1	1	1	1	1	1	2	2	2	1	3	2	2	2	2	3	2
P05141;Q9H0C2	P05141	ADP/ATP translocase 2;ADP/ATP translocase 2, N-terminally processed	SLC25A5	ADP/ATP translocase 2	2	25	25	8	17	17	16	16	18	16	15	17	17	16	16	17	18	17	18	18	19	16	18	17	15	17	15	16	17	17	16	16	18	16	15	17	17	16	16	17	18	17	18	18	19
P30414;C9JMM5;A8K7K2	P30414	NK-tumor recognition protein;Putative peptidyl-prolyl cis-trans isomerase	NKTR	NK-tumor recognition protein	3	4	4	4	0	0	0	0	0	0	1	1	1	1	1	2	2	1	1	1	0	1	2	0	3	0	0	0	0	0	0	0	0	0	1	1	1	1	1	2	2	1	1	1	0
P19474;P19474-2;H0YDP8	P19474;P19474-2	E3 ubiquitin-protein ligase TRIM21	TRIM21	E3 ubiquitin-protein ligase TRIM21;Isoform 2 of E3 ubiquitin-protein ligase TRIM21	3	33	33	33	15	16	16	8	9	6	24	30	29	29	28	29	28	25	28	28	29	26	30	30	29	12	14	11	15	16	16	8	9	6	24	30	29	29	28	29	28	25	28	28	29
P60866;P60866-2;E5RJX2;A0A7P0S5H5;E5RIP1;G3XAN0	P60866;P60866-2;E5RJX2;A0A7P0S5H5	40S ribosomal protein S20	RPS20	40S ribosomal protein S20;Isoform 2 of 40S ribosomal protein S20;40S ribosomal protein S20;40S ribosomal protein S20 (Fragment)	6	9	9	9	6	6	6	5	5	5	9	6	4	5	5	6	5	9	5	6	4	8	5	5	5	4	5	3	6	6	6	5	5	5	9	6	4	5	5	6	5	9	5	6	4
P13639;M0R0I6	P13639	Elongation factor 2	EEF2	Elongation factor 2	2	66	66	65	54	52	53	41	34	43	30	42	43	43	41	44	42	39	39	46	41	31	40	43	42	53	49	41	54	52	53	41	34	43	30	42	43	43	41	44	42	39	39	46	41
Q6FI13;Q16777	Q6FI13;Q16777	Histone H2A type 2-A;Histone H2A type 2-C	HIST2H2AA3;HIST2H2AC	Histone H2A type 2-A;Histone H2A type 2-C	2	11	1	1	9	8	10	6	9	7	6	7	7	6	7	8	7	7	7	7	7	7	7	7	8	6	9	5	0	0	1	0	1	1	0	1	1	1	1	1	1	1	1	1	1
Q13442;F8WBW6	Q13442	28 kDa heat- and acid-stable phosphoprotein	PDAP1	28 kDa heat- and acid-stable phosphoprotein	2	17	17	17	8	9	8	7	9	8	16	10	10	10	10	10	10	16	10	10	11	15	10	10	10	9	9	6	8	9	8	7	9	8	16	10	10	10	10	10	10	16	10	10	11
P07910-2;G3V4W0;B4DY08;G3V4C1;P07910-4;G3V2D6;G3V5X6;G3V3K6;G3V251	P07910-2;G3V4W0;B4DY08;G3V4C1;P07910-4;G3V2D6	Heterogeneous nuclear ribonucleoproteins C1/C2	HNRNPC	Isoform C1 of Heterogeneous nuclear ribonucleoproteins C1/C2;Heterogeneous nuclear ribonucleoproteins C1/C2 (Fragment);Heterogeneous nuclear ribonucleoproteins C1/C2;Heterogeneous nuclear ribonucleoproteins C1/C2;Isoform 4 of Heterogeneous nuclear ribonucl	9	22	22	1	15	16	16	16	15	14	14	15	19	15	14	18	18	16	15	19	13	14	15	16	19	13	17	15	15	16	16	16	15	14	14	15	19	15	14	18	18	16	15	19	13
P09874;A0A7I2V3E1;A0A7I2V625;A0A7I2V5E9;A0A7I2V384	P09874;A0A7I2V3E1	Poly [ADP-ribose] polymerase 1	PARP1	Poly [ADP-ribose] polymerase 1;Poly [ADP-ribose] polymerase	5	73	73	73	46	38	40	42	44	36	27	45	59	44	40	60	54	33	40	62	47	29	47	45	63	37	42	32	46	38	40	42	44	36	27	45	59	44	40	60	54	33	40	62	47
P18124;A8MUD9;C9JIJ5;C9JZ88	P18124;A8MUD9	60S ribosomal protein L7	RPL7	60S ribosomal protein L7;60S ribosomal protein L7	4	24	24	24	18	16	17	12	15	16	14	21	22	21	22	23	22	17	21	21	21	19	20	22	23	10	14	9	18	16	17	12	15	16	14	21	22	21	22	23	22	17	21	21	21
A0A7I2V3R8;P09651-2;F8W6I7;P09651;A0A7I2V3W0;P09651-3;A0A7I2V2L6;F8VZ49;A0A7I2YQX9;A0A2R8Y4L2;Q32P51;F8VTQ5;H0YH80;F8W646;A0A7I2V5U9;A0A7I2YQ85;A0A7I2V334;A0A7I2YQY2;A0A7I2V453;A0A7I2V2Z4;F8VYN5;A0A7I2V661;A0A7I2V2R4;A0A7I2V3K5;A0A7I2V3C7;A0A7I2YQV3;A0A7I2V4M0;A0A7I2V3W4;A0A7I2V2M7;A0A7I2V360;A0A7I2V497;A0A7I2V4F8;A0A7I2V520;A0A7I2V459;A0A7I2V2Q7;A0A7I2V666;A0A7I2V5P1;A0A7I2V4E2;A0A7I2V2X1;A0A7I2…	A0A7I2V3R8;P09651-2;F8W6I7;P09651;A0A7I2V3W0;P09651-3;A0A7I2V2L6;F8VZ49;A0A7I2YQX9;A0A2R8Y4L2;Q32P51;F8VTQ5	Heterogeneous nuclear ribonucleoprotein A1;Heterogeneous nuclear ribonucleoprotein A1, N-terminally processed;Heterogeneous nuclear ribonucleoprotein A1-like 2	HNRNPA1;HNRNPA1L2	Heterogeneous nuclear ribonucleoprotein A1;Isoform A1-A of Heterogeneous nuclear ribonucleoprotein A1;Heterogeneous nuclear ribonucleoprotein A1;Heterogeneous nuclear ribonucleoprotein A1;Heterogeneous nuclear ribonucleoprotein A1;Isoform 2 of Heterogeneou	44	33	32	28	24	20	22	22	20	19	16	22	25	21	24	27	26	21	18	27	19	22	20	21	24	15	22	15	23	20	21	21	19	18	16	22	25	21	24	27	26	21	18	27	19
Q9Y383;V9GZ75;F8WEU3	Q9Y383	Putative RNA-binding protein Luc7-like 2	LUC7L2	Putative RNA-binding protein Luc7-like 2	3	27	27	1	7	8	6	7	8	6	24	23	22	23	21	22	22	25	22	23	23	24	23	22	22	8	6	7	7	8	6	7	8	6	24	23	22	23	21	22	22	25	22	23	23
P15880;H0YEN5;E9PMM9;E9PQD7;I3L404;E9PPT0;E9PM36;H3BNG3;H0YE27	P15880;H0YEN5;E9PMM9;E9PQD7;I3L404;E9PPT0;E9PM36	40S ribosomal protein S2	RPS2	40S ribosomal protein S2;40S ribosomal protein S2 (Fragment);40S ribosomal protein S2 (Fragment);40S ribosomal protein S2;40S ribosomal protein S2 (Fragment);40S ribosomal protein S2;40S ribosomal protein S2	9	21	21	21	13	12	14	13	10	13	18	18	18	18	17	18	17	16	17	18	17	16	18	18	18	11	13	10	13	12	14	13	10	13	18	18	18	18	17	18	17	16	17	18	17
P55884;P55884-2;C9JZG1;C9JQN7	P55884;P55884-2	Eukaryotic translation initiation factor 3 subunit B	EIF3B	Eukaryotic translation initiation factor 3 subunit B;Isoform 2 of Eukaryotic translation initiation factor 3 subunit B	4	57	57	57	27	28	29	19	22	17	36	47	47	49	47	48	47	37	47	48	47	41	45	52	47	21	25	19	27	28	29	19	22	17	36	47	47	49	47	48	47	37	47	48	47
P62081;B5MCP9;A0A2R8Y623	P62081;B5MCP9;A0A2R8Y623	40S ribosomal protein S7	RPS7	40S ribosomal protein S7;40S ribosomal protein S7;40S ribosomal protein S7 (Fragment)	3	20	20	20	15	16	13	9	9	5	13	13	13	10	13	13	13	15	13	15	13	16	12	14	12	13	15	9	15	16	13	9	9	5	13	13	13	10	13	13	13	15	13	15	13
P35579;A0A8I5KWT8;P35579-2;A0A8I5KYI1;Q5BKV1;A0A8I5KU92;B1AH99;REV__S4R3H4;REV__E7EQT4;REV__Q9UKV3-5;REV__Q9UKV3	P35579;A0A8I5KWT8;P35579-2	Myosin-9	MYH9	Myosin-9;Myosin-9;Isoform 2 of Myosin-9	11	159	159	131	99	88	95	17	31	19	45	99	126	106	107	125	118	65	95	139	104	48	112	94	126	45	53	33	99	88	95	17	31	19	45	99	126	106	107	125	118	65	95	139	104
P62241;Q5JR95	P62241;Q5JR95	40S ribosomal protein S8	RPS8	40S ribosomal protein S8;40S ribosomal protein S8	2	21	21	21	9	10	9	7	6	5	21	13	14	13	14	13	14	20	13	14	13	21	14	13	14	6	8	4	9	10	9	7	6	5	21	13	14	13	14	13	14	20	13	14	13
P39019;M0R2L9;M0QYF7;M0R140;A0A075B6E2	P39019	40S ribosomal protein S19	RPS19	40S ribosomal protein S19	5	15	15	15	11	10	12	9	11	10	10	12	10	11	11	11	11	9	10	11	10	10	11	12	11	10	10	8	11	10	12	9	11	10	10	12	10	11	11	11	11	9	10	11	10
P54105;E9PMI6;J3KN38;E9PJF4;E9PQ83	P54105;E9PMI6;J3KN38;E9PJF4	Methylosome subunit pICln	CLNS1A	Methylosome subunit pICln;Methylosome subunit pICln;Methylosome subunit pICln;Methylosome subunit pICln	5	9	9	9	7	6	5	4	6	4	7	9	9	9	8	9	9	7	9	9	9	6	9	9	8	5	5	6	7	6	5	4	6	4	7	9	9	9	8	9	9	7	9	9	9
P61247;D6RAT0;D6RG13;E9PFI5;D6RB09;H0Y8L7;H0Y9Y4;D6R9B6;D6RAS7;D6RED7;D6RI02;D6RGE0	P61247;D6RAT0;D6RG13;E9PFI5;D6RB09;H0Y8L7;H0Y9Y4;D6R9B6	40S ribosomal protein S3a	RPS3A	40S ribosomal protein S3a;40S ribosomal protein S3a;40S ribosomal protein S3a (Fragment);40S ribosomal protein S3a;40S ribosomal protein S3a (Fragment);40S ribosomal protein S3a (Fragment);40S ribosomal protein S3a (Fragment);40S ribosomal protein S3a	12	30	30	30	23	20	18	15	16	17	23	19	21	19	21	19	20	23	19	22	21	24	20	21	19	14	17	17	23	20	18	15	16	17	23	19	21	19	21	19	20	23	19	22	21
P46781;B5MCT8;C9JM19;F2Z3C0;A8MXK4	P46781;B5MCT8;C9JM19	40S ribosomal protein S9	RPS9	40S ribosomal protein S9;40S ribosomal protein S9;40S ribosomal protein S9	5	22	22	22	7	8	9	8	7	4	19	15	16	15	16	17	16	20	13	17	16	18	15	16	17	9	8	4	7	8	9	8	7	4	19	15	16	15	16	17	16	20	13	17	16
P01859;A0A286YEY4	P01859;A0A286YEY4	Ig gamma-2 chain C region	IGHG2	Immunoglobulin heavy constant gamma 2;Immunoglobulin heavy constant gamma 2 (Fragment)	2	1	1	1	1	1	1	1	1	1	1	1	1	1	1	1	1	1	1	1	1	1	1	1	1	1	1	1	1	1	1	1	1	1	1	1	1	1	1	1	1	1	1	1	1
Q15208	Q15208	Serine/threonine-protein kinase 38	STK38	Serine/threonine-protein kinase 38	1	33	28	28	18	16	15	7	4	7	24	28	28	28	25	27	27	24	28	27	28	28	28	28	26	18	18	18	17	16	14	6	4	6	20	23	23	23	21	22	22	20	23	22	24
P10412;Q02539	P10412;Q02539	Histone H1.4;Histone H1.1	HIST1H1E;HIST1H1A	Histone H1.4;Histone H1.1	2	14	14	3	12	11	9	10	14	8	12	10	9	8	7	8	8	12	7	9	8	13	9	9	9	7	11	7	12	11	9	10	14	8	12	10	9	8	7	8	8	12	7	9	8
P62318;P62318-2;H3BT13	P62318;P62318-2;H3BT13	Small nuclear ribonucleoprotein Sm D3	SNRPD3	Small nuclear ribonucleoprotein Sm D3;Isoform 2 of Small nuclear ribonucleoprotein Sm D3;Small nuclear ribonucleoprotein Sm D3	3	10	10	10	3	3	2	2	3	3	9	5	5	5	6	5	5	8	5	6	5	9	6	5	5	2	2	2	3	3	2	2	3	3	9	5	5	5	6	5	5	8	5	6	5
P98179	P98179	RNA-binding protein 3	RBM3	RNA-binding protein 3	1	12	12	12	9	9	9	6	7	6	9	6	6	7	7	7	6	11	6	6	6	10	7	6	6	7	9	6	9	9	9	6	7	6	9	6	6	7	7	7	6	11	6	6	6
P62701;Q8TD47;P22090;C9JEH7	P62701	40S ribosomal protein S4, X isoform	RPS4X	40S ribosomal protein S4, X isoform	4	28	28	28	20	19	19	16	18	16	21	23	25	21	24	24	25	22	24	25	23	22	25	26	25	15	18	18	20	19	19	16	18	16	21	23	25	21	24	24	25	22	24	25	23
P04406;P04406-2;E7EUT5;O14556	P04406;P04406-2;E7EUT5	Glyceraldehyde-3-phosphate dehydrogenase	GAPDH	Glyceraldehyde-3-phosphate dehydrogenase;Isoform 2 of Glyceraldehyde-3-phosphate dehydrogenase;Glyceraldehyde-3-phosphate dehydrogenase	4	32	32	32	31	25	26	17	22	16	9	12	12	12	12	12	14	13	12	13	12	10	14	14	14	20	21	18	31	25	26	17	22	16	9	12	12	12	12	12	14	13	12	13	12
Q96QK1;I3L4S0;A0A1W2PP10;A0A3B3ITD4	Q96QK1	Vacuolar protein sorting-associated protein 35	VPS35	Vacuolar protein sorting-associated protein 35	4	20	20	20	19	17	12	8	5	7	2	1	1	1	1	1	1	2	2	1	1	2	1	1	1	18	6	8	19	17	12	8	5	7	2	1	1	1	1	1	1	2	2	1	1
P11940;H0YAR2;E7EQV3;A0A7I2V649;A0A7I2YQ88;E7ERJ7;P11940-2;A0A087WTT1;A0A7I2V4N4;A0A7I2YQ90;A0A7I2YQE4;Q9H361;H0YBN4;H0YAP2;H0YB75;H0YAS6;E5RGH3;E5RJB9;E5RH24;H0YB86;H0YAS7;E5RHG7;H0YAW6;H0YC10;A0A6I8PLA1;A0A6I8PS38;E5RGC4;E5RFD8;A0A7I2V3J9;Q96DU9-2;Q96DU9;E5RJM8	P11940;H0YAR2;E7EQV3;A0A7I2V649;A0A7I2YQ88;E7ERJ7;P11940-2;A0A087WTT1;A0A7I2V4N4;A0A7I2YQ90;A0A7I2YQE4	Polyadenylate-binding protein 1;Polyadenylate-binding protein	PABPC1	Polyadenylate-binding protein 1;Polyadenylate-binding protein;Polyadenylate-binding protein;Polyadenylate-binding protein 1;Polyadenylate-binding protein;Polyadenylate-binding protein;Isoform 2 of Polyadenylate-binding protein 1;Polyadenylate-binding prote	32	42	42	26	32	29	29	25	28	23	25	28	35	33	32	33	32	28	29	34	30	28	32	35	33	25	26	27	32	29	29	25	28	23	25	28	35	33	32	33	32	28	29	34	30
P38646;D6RCD7;A0A7I2V2G2;A0A7I2YQB2;A0A7I2V2S7;A0A7I2V3F7;H0Y8K0;A0A3B3ITI4;H0Y8S0	P38646;D6RCD7;A0A7I2V2G2;A0A7I2YQB2;A0A7I2V2S7;A0A7I2V3F7;H0Y8K0	Stress-70 protein, mitochondrial	HSPA9	Stress-70 protein, mitochondrial;Stress-70 protein, mitochondrial;Stress-70 protein, mitochondrial;Stress-70 protein, mitochondrial;Stress-70 protein, mitochondrial;Stress-70 protein, mitochondrial;Heat shock 70kDa protein 9B (Mortalin-2), isoform CRA_a	9	56	55	55	42	39	37	35	36	33	26	41	41	43	30	31	34	31	45	41	43	24	39	39	39	32	33	36	42	39	37	35	36	33	26	40	40	42	30	30	33	31	44	40	42
Q99613;Q99613-2;B5ME19;H3BPE4;H3BPE3;H3BTY8	Q99613;Q99613-2;B5ME19	Eukaryotic translation initiation factor 3 subunit C;Eukaryotic translation initiation factor 3 subunit C-like protein	EIF3C;EIF3CL	Eukaryotic translation initiation factor 3 subunit C;Isoform 2 of Eukaryotic translation initiation factor 3 subunit C;Eukaryotic translation initiation factor 3 subunit C-like protein	6	43	43	43	21	22	22	16	21	14	33	35	36	35	35	34	36	35	33	38	34	34	34	37	34	19	18	13	21	22	22	16	21	14	33	35	36	35	35	34	36	35	33	38	34
Q01844;B0QYK0;Q01844-6;Q01844-3;Q01844-5;A0A0D9SFL3;C9JGE3;Q01844-2;Q01844-4	Q01844;B0QYK0;Q01844-6;Q01844-3;Q01844-5;A0A0D9SFL3;C9JGE3;Q01844-2	RNA-binding protein EWS	EWSR1	RNA-binding protein EWS;RNA-binding protein EWS;Isoform 6 of RNA-binding protein EWS;Isoform 3 of RNA-binding protein EWS;Isoform 5 of RNA-binding protein EWS;RNA-binding protein EWS;EWS RNA-binding protein variant 6;Isoform EWS-B of RNA-binding protein EW	9	10	10	2	5	5	4	5	5	4	8	9	9	9	9	9	9	8	9	10	10	8	9	9	9	5	6	5	5	5	4	5	5	4	8	9	9	9	9	9	9	8	9	10	10
P31943;G8JLB6;E9PCY7;D6RBM0;D6RIU0;D6RFM3;H0YB39;D6RIT2;D6R9T0;D6RAM1;D6RDU3;D6RJ04;D6RIH9;E5RGV0;E7EN40;E7EQJ0;H0YBD7;D6RDL0;H0YBG7;E5RGH4;D6RF17;H0YAQ2;D6R9D3;E5RJ94	P31943;G8JLB6;E9PCY7;D6RBM0;D6RIU0;D6RFM3;H0YB39;D6RIT2	Heterogeneous nuclear ribonucleoprotein H;Heterogeneous nuclear ribonucleoprotein H, N-terminally processed	HNRNPH1	Heterogeneous nuclear ribonucleoprotein H;Heterogeneous nuclear ribonucleoprotein H;Heterogeneous nuclear ribonucleoprotein H;Heterogeneous nuclear ribonucleoprotein H (Fragment);Heterogeneous nuclear ribonucleoprotein H (Fragment);Heterogeneous nuclear ri	24	20	20	13	12	13	11	10	10	10	12	15	16	16	16	17	15	15	15	17	16	16	15	15	18	6	9	7	12	13	11	10	10	10	12	15	16	16	16	17	15	15	15	17	16
P55072;A0A7P0TAW3;A0A7I2V540;C9JUP7;A0A7P0T8A3;A0A7P0T8Q5;A0A7P0TAQ1;A0A7P0Z4C6;A0A7I2V2Y2;A0A7I2V5G8;A0A7P0TAY0;A0A7P0TA22;A0A7P0TBK7;A0A7P0Z4D1;A0A7P0T971;A0A7P0T946;A0A7I2YQJ0	P55072;A0A7P0TAW3;A0A7I2V540;C9JUP7;A0A7P0T8A3;A0A7P0T8Q5;A0A7P0TAQ1;A0A7P0Z4C6;A0A7I2V2Y2	Transitional endoplasmic reticulum ATPase	VCP	Transitional endoplasmic reticulum ATPase;Transitional endoplasmic reticulum ATPase;Transitional endoplasmic reticulum ATPase;Transitional endoplasmic reticulum ATPase;Transitional endoplasmic reticulum ATPase;Transitional endoplasmic reticulum ATPase;Tran	17	65	65	65	56	53	52	38	39	41	34	41	37	42	37	41	41	37	43	41	37	37	39	42	41	53	48	44	56	53	52	38	39	41	34	41	37	42	37	41	41	37	43	41	37
P35268	P35268	60S ribosomal protein L22	RPL22	60S ribosomal protein L22	1	9	9	1	7	6	7	7	7	6	6	6	4	7	8	6	8	9	7	8	5	5	6	6	8	6	8	6	7	6	7	7	7	6	6	6	4	7	8	6	8	9	7	8	5
P39023;G5E9G0;H7C422;B5MCW2;H7C3M2;F8WCR1;Q92901	P39023;G5E9G0;H7C422;B5MCW2	60S ribosomal protein L3	RPL3	60S ribosomal protein L3;60S ribosomal protein L3;60S ribosomal protein L3 (Fragment);60S ribosomal protein L3 (Fragment)	7	27	27	27	18	15	12	10	13	12	21	23	21	21	22	24	23	20	20	26	19	21	23	23	22	9	11	8	18	15	12	10	13	12	21	23	21	21	22	24	23	20	20	26	19
P62269;J3JS69;A0A0G2JQH2;Q5GGW2	P62269	40S ribosomal protein S18	RPS18	40S ribosomal protein S18	4	23	23	23	12	13	12	11	11	11	21	12	15	12	13	15	16	20	14	15	14	19	14	14	15	12	12	7	12	13	12	11	11	11	21	12	15	12	13	15	16	20	14	15	14
P07195;A0A5F9ZHM4;A0A3B3IS95;A8MW50;C9J7H8;F5H793	P07195;A0A5F9ZHM4;A0A3B3IS95;A8MW50	L-lactate dehydrogenase B chain;L-lactate dehydrogenase	LDHB	L-lactate dehydrogenase B chain;L-lactate dehydrogenase;L-lactate dehydrogenase;L-lactate dehydrogenase (Fragment)	6	31	29	29	28	26	27	19	21	19	14	11	11	11	10	14	13	14	12	13	12	11	13	13	13	22	22	21	26	24	25	18	20	18	13	10	10	10	9	13	12	13	11	12	11
P14678;P14678-2;P14678-3;P63162;J3QLE5;P63162-2;J3KRY3;S4R3P3	P14678;P14678-2;P14678-3;P63162;J3QLE5;P63162-2	Small nuclear ribonucleoprotein-associated proteins B and B;Small nuclear ribonucleoprotein-associated protein N	SNRPB;SNRPN	Small nuclear ribonucleoprotein-associated proteins B and B;Isoform SM-B of Small nuclear ribonucleoprotein-associated proteins B and B;Isoform SM-B1 of Small nuclear ribonucleoprotein-associated proteins B and B;Small nuclear ribonucleoprotein-associat	8	13	13	13	5	7	5	3	5	4	9	10	10	11	10	10	10	12	9	10	10	10	11	11	10	5	5	5	5	7	5	3	5	4	9	10	10	11	10	10	10	12	9	10	10
P62249;M0R210;M0R3H0;M0R1M5;Q6IPX4;M0QX76	P62249;M0R210;M0R3H0;M0R1M5;Q6IPX4	40S ribosomal protein S16	RPS16	40S ribosomal protein S16;40S ribosomal protein S16;40S ribosomal protein S16;40S ribosomal protein S16 (Fragment);40S ribosomal protein S16	6	16	16	16	13	11	12	10	10	9	12	11	10	11	10	11	10	13	9	12	10	13	11	10	12	9	11	10	13	11	12	10	10	9	12	11	10	11	10	11	10	13	9	12	10
P17844;J3KTA4;P17844-2;A0A7I2V2S0;A0A7I2V507;A0A0G2JLI4;A0A7I2V5F5;J3QRQ7;J3QSF1;J3KRZ1;J3KTQ4;J3QR02;X6RLV5;J3QRN5;J3QLG9;J3QR62;J3QKN9	P17844;J3KTA4;P17844-2;A0A7I2V2S0;A0A7I2V507;A0A0G2JLI4;A0A7I2V5F5	Probable ATP-dependent RNA helicase DDX5	DDX5	Probable ATP-dependent RNA helicase DDX5;Probable ATP-dependent RNA helicase DDX5;Isoform 2 of Probable ATP-dependent RNA helicase DDX5;RNA helicase;RNA helicase;Probable ATP-dependent RNA helicase DDX5;Probable ATP-dependent RNA helicase DDX5	17	50	49	40	32	29	26	25	24	27	30	34	38	32	30	38	36	32	29	39	34	34	36	35	39	24	26	22	31	28	25	24	23	26	30	33	37	31	29	37	35	32	28	38	33
P46782;M0R0F0;M0R0R2;M0QZN2	P46782;M0R0F0;M0R0R2;M0QZN2	40S ribosomal protein S5;40S ribosomal protein S5, N-terminally processed	RPS5	40S ribosomal protein S5;40S ribosomal protein S5 (Fragment);40S ribosomal protein S5;40S ribosomal protein S5	4	18	18	18	10	10	8	6	6	6	12	16	15	16	15	16	15	13	15	16	14	12	15	16	15	7	8	5	10	10	8	6	6	6	12	16	15	16	15	16	15	13	15	16	14
Q8WUA2	Q8WUA2	Peptidyl-prolyl cis-trans isomerase-like 4	PPIL4	Peptidyl-prolyl cis-trans isomerase-like 4	1	34	34	34	10	8	7	5	6	5	17	31	31	32	31	30	32	17	31	32	31	19	31	32	32	6	5	3	10	8	7	5	6	5	17	31	31	32	31	30	32	17	31	32	31
P19338;A0A7I2V428;C9JLB1;H7BY16;A0A7I2V3F3;A0A7I2V5M5;A0A7I2V2U7;A0A7I2V349;A0A7I2V506;A0A7I2V699;A0A7I2V2S8	P19338;A0A7I2V428;C9JLB1;H7BY16;A0A7I2V3F3;A0A7I2V5M5;A0A7I2V2U7;A0A7I2V349;A0A7I2V506;A0A7I2V699	Nucleolin	NCL	Nucleolin;Nucleolin;Nucleolin;Nucleolin;Nucleolin;Nucleolin;Nucleolin;Nucleolin;Nucleolin;Nucleolin	11	45	45	45	37	27	31	27	26	24	31	26	26	27	26	29	31	34	23	30	27	32	25	28	28	32	25	22	37	27	31	27	26	24	31	26	26	27	26	29	31	34	23	30	27
P62913;Q5VVC8	P62913;Q5VVC8	60S ribosomal protein L11	RPL11	60S ribosomal protein L11;60S ribosomal protein L11	2	19	19	1	6	6	4	4	3	4	11	14	15	14	14	13	13	15	15	15	15	15	15	14	14	5	5	3	6	6	4	4	3	4	11	14	15	14	14	13	13	15	15	15	15
P60842;J3KT12;P60842-2;J3QS69;J3KTB5;J3KSZ0;J3QL43;J3KTN0;J3QR64;J3QLN6;J3QKZ9;J3KS25;J3QL52;J3KS93;J3KT04;E7EMV8	P60842;J3KT12;P60842-2;J3QS69;J3KTB5;J3KSZ0;J3QL43	Eukaryotic initiation factor 4A-I	EIF4A1	Eukaryotic initiation factor 4A-I;RNA helicase;Isoform 2 of Eukaryotic initiation factor 4A-I;RNA helicase (Fragment);RNA helicase (Fragment);Eukaryotic initiation factor 4A-I (Fragment);RNA helicase (Fragment)	16	31	31	17	30	30	29	24	24	24	17	19	22	18	17	20	19	20	14	20	19	15	20	21	22	27	30	25	30	30	29	24	24	24	17	19	22	18	17	20	19	20	14	20	19
P10809;A0A7I2V599;A0A7I2V2X6;A0A7I2YQK6;A0A7I2V5M1;A0A7I2V5K3;A0A7I2YQ71;A0A7I2V369;E7ESH4;E7EXB4;P10809-2;C9JL25;C9JCQ4;C9JL19;C9J0S9	P10809;A0A7I2V599;A0A7I2V2X6;A0A7I2YQK6;A0A7I2V5M1	60 kDa heat shock protein, mitochondrial	HSPD1	60 kDa heat shock protein, mitochondrial;60 kDa heat shock protein, mitochondrial;60 kDa heat shock protein, mitochondrial;60 kDa heat shock protein, mitochondrial;60 kDa heat shock protein, mitochondrial	15	58	58	58	57	49	47	45	43	46	22	24	22	25	22	26	24	26	26	21	21	22	23	26	20	44	47	47	57	49	47	45	43	46	22	24	22	25	22	26	24	26	26	21	21
P46821;D6RA32;D6RA40;D6RGJ3;D6RCL2	P46821	Microtubule-associated protein 1B;MAP1B heavy chain;MAP1 light chain LC1	MAP1B	Microtubule-associated protein 1B	5	103	103	100	11	5	7	5	3	5	32	73	93	72	70	93	80	38	76	98	79	35	88	78	94	4	7	4	11	5	7	5	3	5	32	73	93	72	70	93	80	38	76	98	79
P62979;P0CG48;P0CG47;Q96C32;J3QKN0;F5GXK7;F5H747;F5H388;B4DV12;F5H265;F5H2Z3;F5H6Q2;J3QTR3;J3QS39;F5GYU3;P62987;M0R2S1;M0R1M6;M0R1V7;F5GZ39;J3QSA3	P62979;P0CG48;P0CG47;Q96C32;J3QKN0;F5GXK7;F5H747;F5H388;B4DV12;F5H265;F5H2Z3;F5H6Q2;J3QTR3;J3QS39;F5GYU3;P62987;M0R2S1;M0R1M6;M0R1V7	Ubiquitin-40S ribosomal protein S27a;Ubiquitin;40S ribosomal protein S27a;Polyubiquitin-C;Ubiquitin;Polyubiquitin-B;Ubiquitin;Ubiquitin-60S ribosomal protein L40;Ubiquitin;60S ribosomal protein L40	RPS27A;UBC;UBB;UBA52	Ubiquitin-40S ribosomal protein S27a;Polyubiquitin-C;Polyubiquitin-B;Polyubiquitin-C;Polyubiquitin-B (Fragment);Polyubiquitin-C (Fragment);Polyubiquitin-C (Fragment);Polyubiquitin-C (Fragment);Polyubiquitin-B;Polyubiquitin-C (Fragment);Polyubiquitin-C (Fra	21	18	18	18	15	14	11	9	9	9	7	8	10	9	7	9	8	7	7	10	7	8	7	8	9	9	9	8	15	14	11	9	9	9	7	8	10	9	7	9	8	7	7	10	7
P23527;P33778;Q16778;P06899;Q8N257;Q96A08;A0A2R8Y619	P23527;P33778;Q16778;P06899;Q8N257;Q96A08	Histone H2B type 1-O;Histone H2B type 1-B;Histone H2B type 2-E;Histone H2B type 1-J;Histone H2B type 3-B;Histone H2B type 1-A	HIST1H2BO;HIST1H2BB;HIST2H2BE;HIST1H2BJ;HIST3H2BB;HIST1H2BA	Histone H2B type 1-O;Histone H2B type 1-B;Histone H2B type 2-E;Histone H2B type 1-J;Histone H2B type 3-B;Histone H2B type 1-A	7	13	2	0	6	6	6	6	7	6	8	7	7	8	6	8	8	11	6	7	6	8	7	8	8	6	6	6	2	2	2	2	2	2	1	2	2	2	2	2	2	2	2	2	2
Q13347;A0A7I2YQF8;A0A7I2V3U3;A0A7P0MRT9;A0A7I2YQI2;A0A7I2V613;A0A7I2V607;A0A7I2V3N2;A0A7I2V2M3;A0A7I2V640;A0A7I2V685;A0A7I2YQC8;A0A7I2YQI6;A0A7I2YQT9;Q5TFK1;A0A7I2YQU2;A0A7I2V5V8;A0A7I2V4S8;A0A7I2V3K6;A0A7I2YQP9;A0A7I2V4C2;A0A7I2V391;A0A7I2YQN1;A0A7I2YQX4;A0A7I2V5E4;A0A7I2V3T4;A0A7I2V415	Q13347;A0A7I2YQF8;A0A7I2V3U3;A0A7P0MRT9;A0A7I2YQI2;A0A7I2V613;A0A7I2V607;A0A7I2V3N2;A0A7I2V2M3;A0A7I2V640;A0A7I2V685;A0A7I2YQC8;A0A7I2YQI6;A0A7I2YQT9;Q5TFK1;A0A7I2YQU2;A0A7I2V5V8;A0A7I2V4S8;A0A7I2V3K6;A0A7I2YQP9;A0A7I2V4C2	Eukaryotic translation initiation factor 3 subunit I	EIF3I	Eukaryotic translation initiation factor 3 subunit I;Eukaryotic translation initiation factor 3 subunit I;Eukaryotic translation initiation factor 3 subunit I;Eukaryotic translation initiation factor 3 subunit I;Eukaryotic translation initiation factor 3 s	27	26	26	26	19	17	18	7	13	11	18	20	20	20	20	20	20	17	19	20	20	16	20	20	20	16	14	14	19	17	18	7	13	11	18	20	20	20	20	20	20	17	19	20	20
P29692-2;E9PRY8;A0A087X1X7;H0YCK7;A0A8C8L741;E9PQR8;E9PRL0;E9PN56;E9PN71;E9PJV8;H0YE58;E9PPY1;E9PNC8;E9PKH7;A0A0J9YXU2;E9PQC9;E9PLT8;E9PLA1	P29692-2;E9PRY8;A0A087X1X7	Elongation factor 1-delta	EEF1D	Isoform 2 of Elongation factor 1-delta;Elongation factor 1-delta;Elongation factor 1-delta	18	29	29	10	17	15	14	12	13	13	10	17	24	15	16	22	20	11	17	25	22	9	19	15	23	12	12	11	17	15	14	12	13	13	10	17	24	15	16	22	20	11	17	25	22
O60869;O60869-2;O60869-3	O60869;O60869-2;O60869-3	Endothelial differentiation-related factor 1	EDF1	Endothelial differentiation-related factor 1;Isoform 2 of Endothelial differentiation-related factor 1;Isoform 3 of Endothelial differentiation-related factor 1	3	16	16	16	14	14	14	12	13	12	13	9	11	9	13	9	11	12	10	10	10	12	9	12	11	13	12	11	14	14	14	12	13	12	13	9	11	9	13	9	11	12	10	10	10
P60228;A0A7I2V3I0;A0A7I2V5Z6;A0A7I2V4B4;B3KW56;H0YBP5;E5RGA2;A0A7I2V5P9;E5RHS5;H0YAW4	P60228;A0A7I2V3I0;A0A7I2V5Z6;A0A7I2V4B4;B3KW56;H0YBP5;E5RGA2;A0A7I2V5P9;E5RHS5	Eukaryotic translation initiation factor 3 subunit E	EIF3E	Eukaryotic translation initiation factor 3 subunit E;Eukaryotic translation initiation factor 3 subunit E;Eukaryotic translation initiation factor 3 subunit E;Eukaryotic translation initiation factor 3 subunit E;Eukaryotic translation initiation factor 3 s	10	33	33	1	22	22	24	13	14	17	22	25	28	28	24	28	29	24	27	28	27	23	29	29	28	20	20	17	22	22	24	13	14	17	22	25	28	28	24	28	29	24	27	28	27
P62280;M0QZC5;M0R1H6;M0R1H5	P62280;M0QZC5	40S ribosomal protein S11	RPS11	40S ribosomal protein S11;40S ribosomal protein S11	4	19	19	19	11	12	11	12	11	10	15	15	14	14	15	15	13	15	12	14	12	16	13	14	15	10	11	10	11	12	11	12	11	10	15	15	14	14	15	15	13	15	12	14	12
Q9NXV2;H3BSS5	Q9NXV2;H3BSS5	BTB/POZ domain-containing protein KCTD5	KCTD5	BTB/POZ domain-containing protein KCTD5;BTB/POZ domain-containing protein KCTD5	2	16	16	15	8	8	9	7	6	7	7	12	13	14	13	13	14	11	13	14	12	9	13	13	13	9	9	9	8	8	9	7	6	7	7	12	13	14	13	13	14	11	13	14	12
Q9UNE7;Q9UNE7-2;H3BS86;H3BTA3;H3BUD0;V9GYH3	Q9UNE7;Q9UNE7-2;H3BS86;H3BTA3;H3BUD0	E3 ubiquitin-protein ligase CHIP	STUB1	E3 ubiquitin-protein ligase CHIP;Isoform 2 of E3 ubiquitin-protein ligase CHIP;E3 ubiquitin-protein ligase CHIP (Fragment);RING-type E3 ubiquitin transferase (Fragment);RING-type E3 ubiquitin transferase (Fragment)	6	36	36	36	16	17	19	7	9	9	23	28	28	29	15	10	8	22	31	30	30	19	22	24	24	5	8	8	16	17	19	7	9	9	23	28	28	29	15	10	8	22	31	30	30
O95816;O95816-2	O95816;O95816-2	BAG family molecular chaperone regulator 2	BAG2	BAG family molecular chaperone regulator 2;Isoform 2 of BAG family molecular chaperone regulator 2	2	19	19	19	2	2	1	1	1	0	12	15	15	17	11	11	9	15	17	19	15	12	13	17	13	0	1	1	2	2	1	1	1	0	12	15	15	17	11	11	9	15	17	19	15
P52272;P52272-2;A0A087X0X3;M0R019;M0R2T0;M0R2I7;M0R0N3;M0QYQ7;M0R0Y6;M0QY96;M0QYL3	P52272;P52272-2;A0A087X0X3	Heterogeneous nuclear ribonucleoprotein M	HNRNPM	Heterogeneous nuclear ribonucleoprotein M;Isoform 2 of Heterogeneous nuclear ribonucleoprotein M;Heterogeneous nuclear ribonucleoprotein M	11	50	50	24	32	28	32	28	31	33	24	34	44	41	34	45	45	32	33	46	35	33	36	39	44	21	24	26	32	28	32	28	31	33	24	34	44	41	34	45	45	32	33	46	35
P00338;P00338-3;P00338-4;P00338-2;P00338-5;F5GXY2;F5GYU2;F5GXH2;F5H6W8;F5H5J4;F5GZQ4;F5GXU1;F5GWW2;F5GXC7;F5H8H6;P07864;F5H5G7;Q6ZMR3;F5H155;G3XAP5;F5H245	P00338;P00338-3;P00338-4;P00338-2;P00338-5	L-lactate dehydrogenase A chain	LDHA	L-lactate dehydrogenase A chain;Isoform 3 of L-lactate dehydrogenase A chain;Isoform 4 of L-lactate dehydrogenase A chain;Isoform 2 of L-lactate dehydrogenase A chain;Isoform 5 of L-lactate dehydrogenase A chain	21	36	36	34	33	30	31	20	21	24	16	19	19	18	17	21	21	17	20	22	19	14	19	21	20	26	26	23	33	30	31	20	21	24	16	19	19	18	17	21	21	17	20	22	19
Q9Y5B9;G3V5A4;G3V401;G3V2X0	Q9Y5B9	FACT complex subunit SPT16	SUPT16H	FACT complex subunit SPT16	4	63	63	63	29	29	32	27	30	26	31	43	50	49	49	49	50	33	48	54	47	22	51	51	55	36	38	34	29	29	32	27	30	26	31	43	50	49	49	49	50	33	48	54	47
Q9Y262;B0QY89;Q9Y262-2;B0QY90;C9JHP4;C9K0Q7;H7C3A0;H0Y7E6	Q9Y262;B0QY89;Q9Y262-2;B0QY90	Eukaryotic translation initiation factor 3 subunit L	EIF3L	Eukaryotic translation initiation factor 3 subunit L;Eukaryotic translation initiation factor 3 subunit L;Isoform 2 of Eukaryotic translation initiation factor 3 subunit L;Eukaryotic translation initiation factor 3 subunit L	8	36	36	36	27	27	27	24	21	24	29	31	31	31	28	30	30	29	29	31	31	27	30	31	30	22	25	17	27	27	27	24	21	24	29	31	31	31	28	30	30	29	29	31	31
P11021;A0A7P0TB36;A0A7P0TAI0	P11021;A0A7P0TB36;A0A7P0TAI0	78 kDa glucose-regulated protein	HSPA5	Endoplasmic reticulum chaperone BiP;78 kDa glucose-regulated protein;78 kDa glucose-regulated protein	3	50	49	49	45	40	41	32	41	33	32	32	34	35	33	29	30	34	32	34	35	32	32	35	33	31	39	36	44	39	40	31	40	32	31	31	33	34	32	28	29	33	31	33	34
P62424;Q5T8U2;Q5T8U3	P62424;Q5T8U2;Q5T8U3	60S ribosomal protein L7a	RPL7A	60S ribosomal protein L7a;60S ribosomal protein L7a;60S ribosomal protein L7a (Fragment)	3	24	24	24	17	15	14	14	15	15	15	20	20	20	19	21	21	21	19	21	19	20	20	21	21	13	15	9	17	15	14	14	15	15	15	20	20	20	19	21	21	21	19	21	19
P62829;J3KT29;J3KTJ3;C9JD32;B9ZVP7;J3QQT9	P62829;J3KT29;J3KTJ3;C9JD32	60S ribosomal protein L23	RPL23	60S ribosomal protein L23;60S ribosomal protein L23;60S ribosomal protein L23;60S ribosomal protein L23 (Fragment)	6	14	14	14	10	11	12	8	9	7	9	10	11	9	10	11	11	9	11	12	11	11	11	11	11	7	8	7	10	11	12	8	9	7	9	10	11	9	10	11	11	9	11	12	11
Q07020;G3V203;J3QQ67;H0YHA7;Q07020-2;F8VYV2;A0A075B7A0;F8VUA6;F8VXR6	Q07020;G3V203;J3QQ67;H0YHA7;Q07020-2;F8VYV2;A0A075B7A0;F8VUA6	60S ribosomal protein L18	RPL18	60S ribosomal protein L18;60S ribosomal protein L18;60S ribosomal protein L18 (Fragment);60S ribosomal protein L18 (Fragment);Isoform 2 of 60S ribosomal protein L18;60S ribosomal protein L18;60S ribosomal protein L18;60S ribosomal protein L18 (Fragment)	9	9	9	9	3	4	5	4	4	4	8	8	8	8	8	8	8	8	7	8	8	7	7	8	8	3	4	4	3	4	5	4	4	4	8	8	8	8	8	8	8	8	7	8	8
Q08211;Q08211-2	Q08211	ATP-dependent RNA helicase A	DHX9	ATP-dependent RNA helicase A	2	65	65	65	37	30	31	33	34	36	29	53	59	55	52	60	56	37	49	57	53	36	55	53	58	24	35	27	37	30	31	33	34	36	29	53	59	55	52	60	56	37	49	57	53
P46783;Q9NQ39	P46783	40S ribosomal protein S10	RPS10	40S ribosomal protein S10	2	16	16	3	11	10	8	6	9	7	10	8	8	10	8	7	9	9	8	10	8	11	8	9	8	8	7	7	11	10	8	6	9	7	10	8	8	10	8	7	9	9	8	10	8
Q9BRS2;E9PFQ8	Q9BRS2	Serine/threonine-protein kinase RIO1	RIOK1	Serine/threonine-protein kinase RIO1	2	37	37	37	7	9	11	5	7	2	27	29	28	26	30	27	27	26	26	31	28	27	27	28	28	6	8	6	7	9	11	5	7	2	27	29	28	26	30	27	27	26	26	31	28
Q15057;H7C3K3;A0A0U1RQT1;H7C3Q8;A0A5F9ZHJ9;C9J8L1;Q96P50;F8WAU0;Q96P50-4;Q96P50-1;Q15027	Q15057;H7C3K3;A0A0U1RQT1	Arf-GAP with coiled-coil, ANK repeat and PH domain-containing protein 2	ACAP2	Arf-GAP with coiled-coil, ANK repeat and PH domain-containing protein 2;Arf-GAP with coiled-coil, ANK repeat and PH domain-containing protein;Arf-GAP with coiled-coil, ANK repeat and PH domain-containing protein (Fragment)	11	55	55	55	31	34	29	12	12	16	43	41	41	41	39	42	38	37	38	41	42	43	41	42	40	31	28	29	31	34	29	12	12	16	43	41	41	41	39	42	38	37	38	41	42
Q15149-4	Q15149-4	Plectin	PLEC	Isoform 4 of Plectin	1	235	235	2	19	12	18	15	11	10	28	120	187	142	118	202	183	57	96	200	107	50	117	116	216	16	15	12	19	12	18	15	11	10	28	120	187	142	118	202	183	57	96	200	107
O15371;O15371-3;O15371-2;B0QYA5;B0QYA4;B0QYA6;B0QYA8;A0A0D9SGB5	O15371;O15371-3;O15371-2	Eukaryotic translation initiation factor 3 subunit D	EIF3D	Eukaryotic translation initiation factor 3 subunit D;Isoform 3 of Eukaryotic translation initiation factor 3 subunit D;Isoform 2 of Eukaryotic translation initiation factor 3 subunit D	8	31	31	31	16	17	13	10	13	13	23	26	26	26	26	26	26	26	24	25	27	26	26	26	26	11	10	10	16	17	13	10	13	13	23	26	26	26	26	26	26	26	24	25	27
Q13813;Q13813-2;A0A0D9SGF6;A0A0D9SFF6;A0A5F9ZHC3;A0A1B0GTB7;A0A1B0GUH3;A0A0D9SFH4;A0A1B0GW19;A0A1B0GWE2;A0A1B0GV13	Q13813;Q13813-2;A0A0D9SGF6	Spectrin alpha chain, non-erythrocytic 1	SPTAN1	Spectrin alpha chain, non-erythrocytic 1;Isoform 2 of Spectrin alpha chain, non-erythrocytic 1;Spectrin alpha chain, non-erythrocytic 1	11	153	153	3	31	25	24	8	10	10	47	123	130	119	117	125	134	60	109	136	112	74	131	128	137	11	15	17	31	25	24	8	10	10	47	123	130	119	117	125	134	60	109	136	112
P26373;P26373-2;J3QSB4;H3BTH3;J3KS98;H3BUK8	P26373;P26373-2;J3QSB4	60S ribosomal protein L13	RPL13	60S ribosomal protein L13;Isoform 2 of 60S ribosomal protein L13;60S ribosomal protein L13 (Fragment)	6	13	13	13	7	7	7	6	6	6	8	7	8	7	8	10	8	8	7	10	8	8	7	8	10	7	7	6	7	7	7	6	6	6	8	7	8	7	8	10	8	8	7	10	8
A0A075B6R9	A0A075B6R9		IGKV2D-24	Probable non-functional immunoglobulin kappa variable 2D-24	1	5	4	3	4	4	4	3	4	3	3	4	4	5	5	5	4	3	5	4	5	3	4	4	5	4	4	3	3	3	3	2	3	2	2	3	3	4	4	4	3	2	4	3	4
P07355;H0YMW4;P07355-2;H0YN42;H0YMU9;H0YMD0;A6NMY6;H0YM50;H0YL33;H0YKS4;H0YNB8;H0YN28;A0A7I2V4P4;H0YMM1;H0YKX9;H0YMT9;H0YLV6;H0YKZ7;H0YKL9;H0YKV8;H0YMD9;H0YKN4	P07355;H0YMW4;P07355-2;H0YN42;H0YMU9;H0YMD0;A6NMY6;H0YM50;H0YL33;H0YKS4;H0YNB8;H0YN28	Annexin A2;Annexin;Putative annexin A2-like protein	ANXA2;ANXA2P2	Annexin A2;Annexin;Isoform 2 of Annexin A2;Annexin (Fragment);Annexin;Annexin (Fragment);Putative annexin A2-like protein;Annexin (Fragment);Annexin;Annexin (Fragment);Annexin;Annexin (Fragment)	22	38	38	16	36	32	32	27	30	27	18	21	22	22	18	22	20	19	18	22	22	12	20	20	24	28	29	28	36	32	32	27	30	27	18	21	22	22	18	22	20	19	18	22	22
P26368;P26368-2;K7ELP8	P26368;P26368-2	Splicing factor U2AF 65 kDa subunit	U2AF2	Splicing factor U2AF 65 kDa subunit;Isoform 2 of Splicing factor U2AF 65 kDa subunit	3	19	19	19	6	8	6	8	6	6	13	15	17	16	14	18	14	13	15	18	17	11	15	17	15	7	8	7	6	8	6	8	6	6	13	15	17	16	14	18	14	13	15	18	17
P06748;A0A7I2YQC0;P06748-2;A0A7I2V5S2;P06748-3;E5RI98;A0A7I2V5J8;A0A7I2V433;A0A7I2V2X9;A0A7I2V3U2;A0A7I2V4G8;A0A7I2V3G5;A0A7I2V579;E5RGW4	P06748;A0A7I2YQC0;P06748-2;A0A7I2V5S2;P06748-3;E5RI98;A0A7I2V5J8;A0A7I2V433;A0A7I2V2X9;A0A7I2V3U2	Nucleophosmin	NPM1	Nucleophosmin;Nucleophosmin;Isoform 2 of Nucleophosmin;Nucleophosmin;Isoform 3 of Nucleophosmin;Nucleophosmin;Nucleophosmin;Nucleophosmin;Nucleophosmin;Nucleophosmin	14	22	22	22	18	11	12	9	10	8	9	11	10	10	11	12	10	9	10	11	9	7	11	11	11	10	9	5	18	11	12	9	10	8	9	11	10	10	11	12	10	9	10	11	9
Q9Y2H1;Q9Y2H1-2;F5H277;F5GY51;I3L0D0;F5H7Z3;F5H5E6;F5H0V1;H0YGN4	Q9Y2H1;Q9Y2H1-2	Serine/threonine-protein kinase 38-like	STK38L	Serine/threonine-protein kinase 38-like;Isoform 2 of Serine/threonine-protein kinase 38-like	9	39	39	34	16	17	15	7	5	8	19	30	28	31	27	28	31	25	24	29	27	24	27	30	30	15	18	18	16	17	15	7	5	8	19	30	28	31	27	28	31	25	24	29	27
O43143	O43143	Pre-mRNA-splicing factor ATP-dependent RNA helicase DHX15	DHX15	ATP-dependent RNA helicase DHX15	1	47	47	46	24	27	27	23	23	21	24	37	40	38	40	42	39	28	32	44	36	30	39	42	39	23	24	24	24	27	27	23	23	21	24	37	40	38	40	42	39	28	32	44	36
P49327;A0A0U1RQF0;A0A0U1RRG3;A0A1B0GTR5;J3KTF0	P49327;A0A0U1RQF0	Fatty acid synthase;[Acyl-carrier-protein] S-acetyltransferase;[Acyl-carrier-protein] S-malonyltransferase;3-oxoacyl-[acyl-carrier-protein] synthase;3-oxoacyl-[acyl-carrier-protein] reductase;3-hydroxyacyl-[acyl-carrier-protein] dehydratase;Enoyl-[acyl-carrier-protein] reductase;Oleoyl-[acyl-carrier-protein] hydrolase	FASN	Fatty acid synthase;Fatty acid synthase	5	125	125	125	103	91	93	45	65	55	56	80	88	85	52	60	62	67	78	84	84	44	71	76	78	80	88	70	103	91	93	45	65	55	56	80	88	85	52	60	62	67	78	84	84
Q06830;A0A0A0MSI0;A0A0A0MRQ5	Q06830;A0A0A0MSI0	Peroxiredoxin-1	PRDX1	Peroxiredoxin-1;Peroxiredoxin-1 (Fragment)	3	22	22	18	17	20	17	14	15	8	11	15	13	16	14	16	15	17	15	13	13	11	12	14	15	15	17	14	17	20	17	14	15	8	11	15	13	16	14	16	15	17	15	13	13
P62258;P62258-2;B4DJF2;I3L3T1;K7EIT4;K7EM20;I3L0W5	P62258;P62258-2	14-3-3 protein epsilon	YWHAE	14-3-3 protein epsilon;Isoform SV of 14-3-3 protein epsilon	7	30	30	27	27	26	25	22	23	21	9	9	12	11	12	12	13	12	11	13	11	8	11	12	13	22	23	21	27	26	25	22	23	21	9	9	12	11	12	12	13	12	11	13	11
Q14157-1;Q14157-4	Q14157-1;Q14157-4	Ubiquitin-associated protein 2-like	UBAP2L	Isoform 2 of Ubiquitin-associated protein 2-like;Isoform 4 of Ubiquitin-associated protein 2-like	2	33	33	2	21	23	22	10	20	14	24	26	27	28	26	28	24	23	27	28	26	23	25	29	26	18	18	16	21	23	22	10	20	14	24	26	27	28	26	28	24	23	27	28	26
P62753;A2A3R7	P62753	40S ribosomal protein S6	RPS6	40S ribosomal protein S6	2	17	17	4	11	5	6	5	5	5	11	9	10	10	11	11	9	12	9	10	10	13	10	10	11	5	6	4	11	5	6	5	5	5	11	9	10	10	11	11	9	12	9	10	10
P50914;E7EPB3	P50914;E7EPB3	60S ribosomal protein L14	RPL14	60S ribosomal protein L14;60S ribosomal protein L14	2	8	8	8	5	4	4	4	4	4	5	6	6	6	6	6	6	6	5	7	5	5	6	6	6	4	3	4	5	4	4	4	4	4	5	6	6	6	6	6	6	6	5	7	5
Q01082;A0A087WUZ3;Q01082-2;F8W6C1	Q01082;A0A087WUZ3;Q01082-2	Spectrin beta chain, non-erythrocytic 1	SPTBN1	Spectrin beta chain, non-erythrocytic 1;Spectrin beta chain;Isoform Short of Spectrin beta chain, non-erythrocytic 1	4	128	128	10	25	15	21	7	8	7	42	88	103	93	94	110	103	55	77	107	89	61	95	101	112	7	12	10	25	15	21	7	8	7	42	88	103	93	94	110	103	55	77	107	89
Q9P258	Q9P258	Protein RCC2	RCC2	Protein RCC2	1	29	29	29	12	13	14	10	12	9	22	26	26	25	25	25	25	23	25	27	25	26	23	25	26	13	13	9	12	13	14	10	12	9	22	26	26	25	25	25	25	23	25	27	25
O00303;H0YDT6;A0A7I2YQA0;A0A1W2PP79;A0A7I2V4S2	O00303;H0YDT6	Eukaryotic translation initiation factor 3 subunit F	EIF3F	Eukaryotic translation initiation factor 3 subunit F;Eukaryotic translation initiation factor 3 subunit F	5	17	17	17	12	13	10	9	9	9	12	16	16	16	15	15	16	14	14	16	16	15	15	16	15	10	10	10	12	13	10	9	9	9	12	16	16	16	15	15	16	14	14	16	16
P31948;P31948-2;P31948-3;F5H783;F5GXD8;H0YGI8	P31948;P31948-2;P31948-3	Stress-induced-phosphoprotein 1	STIP1	Stress-induced-phosphoprotein 1;Isoform 2 of Stress-induced-phosphoprotein 1;Isoform 3 of Stress-induced-phosphoprotein 1	6	56	56	56	41	41	41	33	28	30	25	37	37	36	22	22	22	24	36	37	40	19	28	32	25	39	38	41	41	41	41	33	28	30	25	37	37	36	22	22	22	24	36	37	40
Q12906-7;Q12906;Q12906-6;Q12906-4;Q12906-5;Q12906-2;Q12906-3;K7EKJ9;K7EQR9;K7ER69;K7EJ09;K7EKY0;K7ERM6;K7EM82;K7ENK6;K7ELV3;K7EPG3;K7EQ75	Q12906-7;Q12906;Q12906-6;Q12906-4;Q12906-5;Q12906-2;Q12906-3	Interleukin enhancer-binding factor 3	ILF3	Isoform 7 of Interleukin enhancer-binding factor 3;Interleukin enhancer-binding factor 3;Isoform 6 of Interleukin enhancer-binding factor 3;Isoform 4 of Interleukin enhancer-binding factor 3;Isoform 5 of Interleukin enhancer-binding factor 3;Isoform 2 of I	18	44	44	40	23	22	19	21	22	20	22	33	36	35	35	40	37	24	33	42	33	25	35	36	38	21	18	14	23	22	19	21	22	20	22	33	36	35	35	40	37	24	33	42	33
P42704;A0A804HLG8;A0A804HK30;A0A804HKI2;A0A804HIN4;A0A804HL40;A0A804HKJ0;A0A804HIG4;A0A804HKR3;A0A804HI14;A0A804HJZ1;A0A804HHY9;A0A804HI40;A0A804HIQ7;A0A804HJI0;A0A804HJH8;A0A804HK02;C9JCA9;B8ZZ38;A0A804HIV5;A0A0C4DG06;A0A804HJA1;A0A804HKR5;A0A804HKX0;A0A804HKK7;A0A804HKX6;A0A804HJG8;H7C3W8;A0A804HLK8;A0A804HI44;A0A804HLL8;Q9NP80-2;A0A0C4DG51;Q9NP80-3;Q9NP80	P42704;A0A804HLG8;A0A804HK30;A0A804HKI2;A0A804HIN4;A0A804HL40;A0A804HKJ0;A0A804HIG4;A0A804HKR3;A0A804HI14;A0A804HJZ1;A0A804HHY9;A0A804HI40;A0A804HIQ7;A0A804HJI0;A0A804HJH8	Leucine-rich PPR motif-containing protein, mitochondrial	LRPPRC	Leucine-rich PPR motif-containing protein, mitochondrial;Leucine-rich PPR motif-containing protein, mitochondrial;Leucine-rich PPR motif-containing protein, mitochondrial;Leucine-rich PPR motif-containing protein, mitochondrial;Leucine-rich PPR motif-conta	35	102	102	102	61	59	56	54	60	55	69	28	38	31	32	33	34	65	25	34	29	87	31	31	40	53	56	48	61	59	56	54	60	55	69	28	38	31	32	33	34	65	25	34	29
P62263;A0A2R8Y811;E5RH77	P62263;A0A2R8Y811;E5RH77	40S ribosomal protein S14	RPS14	40S ribosomal protein S14;40S ribosomal protein S14 (Fragment);40S ribosomal protein S14	3	12	12	12	10	11	11	9	9	8	10	10	11	10	11	11	11	11	11	12	11	10	12	12	10	8	9	8	10	11	11	9	9	8	10	10	11	10	11	11	11	11	11	12	11
P46776;E9PLL6;E9PJD9;E9PLX7	P46776;E9PLL6;E9PJD9	60S ribosomal protein L27a	RPL27A	60S ribosomal protein L27a;60S ribosomal protein L27a;60S ribosomal protein L27a	4	10	10	10	5	4	3	5	4	1	7	10	8	9	10	8	10	8	8	10	10	7	9	10	10	3	2	3	5	4	3	5	4	1	7	10	8	9	10	8	10	8	8	10	10
P62277;J3KMX5;E9PS50	P62277;J3KMX5	40S ribosomal protein S13	RPS13	40S ribosomal protein S13;40S ribosomal protein S13	3	16	16	16	11	9	10	8	11	11	10	11	13	10	12	12	13	12	10	14	13	11	12	13	12	8	9	5	11	9	10	8	11	11	10	11	13	10	12	12	13	12	10	14	13
Q96CT7;M0R2F5	Q96CT7;M0R2F5	Coiled-coil domain-containing protein 124	CCDC124	Coiled-coil domain-containing protein 124;Coiled-coil domain-containing protein 124 (Fragment)	2	21	21	21	15	16	16	9	10	14	19	17	15	17	17	17	18	16	16	16	18	17	19	19	17	14	16	15	15	16	16	9	10	14	19	17	15	17	17	17	18	16	16	16	18
Q92499;A0A7I2V430;A0A7I2V4F0;A0A7I2V2M5;A0A7I2YQ77;A0A087WZ71;Q92499-3;Q92499-2;A0A087X2G1;A0A7I2V4J3;A0A7I2V421;A0A7I2V5X8;A0A7I2YQD0;A0A7I2V4Q0	Q92499;A0A7I2V430;A0A7I2V4F0;A0A7I2V2M5;A0A7I2YQ77;A0A087WZ71;Q92499-3;Q92499-2;A0A087X2G1;A0A7I2V4J3	ATP-dependent RNA helicase DDX1	DDX1	ATP-dependent RNA helicase DDX1;ATP-dependent RNA helicase DDX1;ATP-dependent RNA helicase DDX1;ATP-dependent RNA helicase DDX1;RNA helicase;ATP-dependent RNA helicase DDX1;Isoform 3 of ATP-dependent RNA helicase DDX1;Isoform 2 of ATP-dependent RNA helicas	14	50	50	50	32	30	22	21	17	18	28	34	40	38	37	41	37	26	35	43	40	31	37	41	40	30	17	25	32	30	22	21	17	18	28	34	40	38	37	41	37	26	35	43	40
P20700;E9PBF6;A0A0D9SFE5;A0A0D9SFY5	P20700;E9PBF6;A0A0D9SFE5	Lamin-B1	LMNB1	Lamin-B1;Lamin-B1;Lamin B1, isoform CRA_a	4	58	56	50	32	35	33	42	39	39	23	38	44	37	32	45	44	36	33	50	33	27	40	36	49	28	43	36	30	34	32	40	37	37	22	36	42	35	31	43	42	34	32	48	32
P14618;A0A8V8TNX9;P14618-3;B4DNK4	P14618;A0A8V8TNX9;P14618-3;B4DNK4	Pyruvate kinase PKM;Pyruvate kinase	PKM	Pyruvate kinase PKM;Pyruvate kinase PKM;Isoform 3 of Pyruvate kinase PKM;Pyruvate kinase	4	40	40	5	35	33	36	25	28	27	22	23	23	23	21	26	22	26	19	21	23	16	21	28	22	32	33	30	35	33	36	25	28	27	22	23	23	23	21	26	22	26	19	21	23
P62633-2;P62633;P62633-7	P62633-2;P62633;P62633-7	Cellular nucleic acid-binding protein	CNBP	Isoform 2 of CCHC-type zinc finger nucleic acid binding protein;CCHC-type zinc finger nucleic acid binding protein;Isoform 7 of CCHC-type zinc finger nucleic acid binding protein	3	17	2	0	0	0	1	1	1	1	14	10	12	11	13	13	12	14	9	13	10	14	10	13	12	0	0	0	0	0	0	0	0	0	2	2	2	2	2	2	2	2	1	2	2
P22392-2;Q32Q12;P22392;J3KPD9;E7ERL0;O60361;E5RHP0;F6XY72;C9K028	P22392-2;Q32Q12;P22392;J3KPD9;E7ERL0	Nucleoside diphosphate kinase B;Nucleoside diphosphate kinase	NME2;NME1-NME2;NME1	Isoform 3 of Nucleoside diphosphate kinase B;Nucleoside diphosphate kinase;Nucleoside diphosphate kinase B;NME1-NME2 readthrough;Nucleoside diphosphate kinase A	9	20	20	8	17	18	18	14	15	16	11	9	9	10	8	10	9	11	9	9	7	9	7	8	9	14	15	13	17	18	18	14	15	16	11	9	9	10	8	10	9	11	9	9	7
Q08945;E9PMD4;A0A0U1RRK2;E9PPZ7	Q08945	FACT complex subunit SSRP1	SSRP1	FACT complex subunit SSRP1	4	36	36	36	20	17	18	16	19	13	20	27	31	26	30	30	30	18	28	31	28	19	26	28	31	20	19	20	20	17	18	16	19	13	20	27	31	26	30	30	30	18	28	31	28
Q9Y2S6;A0A024R1R8	Q9Y2S6	Translation machinery-associated protein 7	TMA7	Translation machinery-associated protein 7	2	5	5	5	5	5	4	3	4	4	5	4	4	5	5	4	5	5	5	5	4	5	4	4	4	4	5	5	5	5	4	3	4	4	5	4	4	5	5	4	5	5	5	5	4
P30050;P30050-2	P30050;P30050-2	60S ribosomal protein L12	RPL12	60S ribosomal protein L12;Isoform 2 of 60S ribosomal protein L12	2	11	11	11	9	9	8	9	10	9	7	7	8	7	7	7	8	6	6	6	6	7	7	7	7	8	8	6	9	9	8	9	10	9	7	7	8	7	7	7	8	6	6	6	6
P61353;K7ELC7;K7EQQ9;K7ERY7	P61353;K7ELC7	60S ribosomal protein L27	RPL27	60S ribosomal protein L27;60S ribosomal protein L27 (Fragment)	4	9	9	9	9	9	9	8	8	9	6	7	8	7	8	8	8	7	7	8	7	6	8	7	8	6	7	4	9	9	9	8	8	9	6	7	8	7	8	8	8	7	7	8	7
O60841;A0A087WUT6	O60841;A0A087WUT6	Eukaryotic translation initiation factor 5B	EIF5B	Eukaryotic translation initiation factor 5B;Eukaryotic translation initiation factor 5B	2	74	74	74	26	26	24	18	22	23	37	57	63	54	51	61	61	43	48	62	53	44	54	58	59	19	21	19	26	26	24	18	22	23	37	57	63	54	51	61	61	43	48	62	53
O95881;V9GY50;V9GYV4	O95881	Thioredoxin domain-containing protein 12	TXNDC12	Thioredoxin domain-containing protein 12	3	11	11	11	8	7	7	6	6	6	9	6	7	7	7	7	7	8	7	7	7	8	7	7	7	7	8	7	8	7	7	6	6	6	9	6	7	7	7	7	7	8	7	7	7
P84103;P84103-2;A0A087X2D0	P84103;P84103-2;A0A087X2D0	Serine/arginine-rich splicing factor 3	SRSF3	Serine/arginine-rich splicing factor 3;Isoform 2 of Serine/arginine-rich splicing factor 3;Serine/arginine-rich-splicing factor 3	3	11	11	10	5	5	5	5	5	4	9	10	10	10	10	10	10	9	9	10	10	10	10	10	10	5	5	5	5	5	5	5	5	4	9	10	10	10	10	10	10	9	9	10	10
Q16630-2;Q16630;F8WJN3;Q16630-3;F8W084;A0A3B3ISW1	Q16630-2;Q16630;F8WJN3;Q16630-3	Cleavage and polyadenylation specificity factor subunit 6	CPSF6	Isoform 2 of Cleavage and polyadenylation specificity factor subunit 6;Cleavage and polyadenylation specificity factor subunit 6;Cleavage and polyadenylation specificity factor subunit 6;Isoform 3 of Cleavage and polyadenylation specificity factor subunit	6	17	17	17	11	13	9	9	11	10	8	15	14	15	13	13	15	10	14	14	14	10	14	14	14	11	11	11	11	13	9	9	11	10	8	15	14	15	13	13	15	10	14	14	14
P18077;C9K025;F8WBS5;F8WB72	P18077;C9K025;F8WBS5;F8WB72	60S ribosomal protein L35a	RPL35A	60S ribosomal protein L35a;60S ribosomal protein L35a (Fragment);60S ribosomal protein L35a;60S ribosomal protein L35a	4	12	12	12	9	8	9	7	9	6	8	8	7	8	9	9	8	6	8	10	9	8	9	9	9	6	6	6	9	8	9	7	9	6	8	8	7	8	9	9	8	6	8	10	9
Q8WWY3;E7EVX8;Q8WWY3-4;Q8WWY3-3;Q8WWY3-2;E7EU94;E7ESX0;E7EN72	Q8WWY3;E7EVX8;Q8WWY3-4;Q8WWY3-3;Q8WWY3-2	U4/U6 small nuclear ribonucleoprotein Prp31	PRPF31	U4/U6 small nuclear ribonucleoprotein Prp31;U4/U6 small nuclear ribonucleoprotein Prp31;Isoform 4 of U4/U6 small nuclear ribonucleoprotein Prp31;Isoform 3 of U4/U6 small nuclear ribonucleoprotein Prp31;Isoform 2 of U4/U6 small nuclear ribonucleoprotein Prp	8	27	27	27	20	20	17	15	15	18	17	19	19	19	21	19	21	20	20	19	20	21	20	23	22	22	20	18	20	20	17	15	15	18	17	19	19	19	21	19	21	20	20	19	20
P67809;H0Y449;C9J5V9;Q9Y2T7	P67809;H0Y449	Nuclease-sensitive element-binding protein 1	YBX1	Y-box-binding protein 1;Y-box-binding protein 1 (Fragment)	4	17	17	11	14	15	15	13	11	10	13	14	13	14	16	15	13	15	17	16	15	13	13	15	15	12	12	10	14	15	15	13	11	10	13	14	13	14	16	15	13	15	17	16	15
P38159;P38159-2;H3BT71;H0Y6E7;H3BUY5;H3BR27;P38159-3;O75526;H3BNC1;Q8N7X1	P38159;P38159-2;H3BT71;H0Y6E7;H3BUY5	RNA-binding motif protein, X chromosome;RNA-binding motif protein, X chromosome, N-terminally processed	RBMX	RNA-binding motif protein, X chromosome;Isoform 2 of RNA-binding motif protein, X chromosome;RNA-binding motif protein, X chromosome;RNA-binding motif protein, X chromosome (Fragment);RNA-binding motif protein, X chromosome	10	25	25	8	15	18	18	14	19	19	12	20	21	20	17	22	22	14	20	24	22	17	18	20	23	12	19	13	15	18	18	14	19	19	12	20	21	20	17	22	22	14	20	24	22
P23528;E9PP50;G3V1A4;E9PK25;E9PQB7;E9PS23;E9PLJ3	P23528;E9PP50;G3V1A4;E9PK25;E9PQB7	Cofilin-1	CFL1	Cofilin-1;Cofilin-1 (Fragment);Cofilin-1;Cofilin-1;Cofilin-1 (Fragment)	7	19	19	13	14	15	14	9	13	14	9	9	11	12	7	10	10	11	9	11	11	8	10	10	11	11	13	10	14	15	14	9	13	14	9	9	11	12	7	10	10	11	9	11	11
Q8WVK2;B8ZZ98;H0YBW5	Q8WVK2	U4/U6.U5 small nuclear ribonucleoprotein 27 kDa protein	SNRNP27	U4/U6.U5 small nuclear ribonucleoprotein 27 kDa protein	3	10	10	10	3	4	3	4	4	2	5	5	6	7	5	7	5	4	6	5	6	4	5	5	7	4	3	3	3	4	3	4	4	2	5	5	6	7	5	7	5	4	6	5	6
Q01081;Q01081-2;Q8WU68;Q01081-4;Q8WU68-3;Q01081-3;A0A1B0GW87;M0QYK5;M0R2N4;Q8WU68-2;K7EJH3;K7EJM7	Q01081;Q01081-2;Q8WU68;Q01081-4;Q8WU68-3	Splicing factor U2AF 35 kDa subunit;Splicing factor U2AF 26 kDa subunit	U2AF1;U2AF1L4	Splicing factor U2AF 35 kDa subunit;Isoform 2 of Splicing factor U2AF 35 kDa subunit;Splicing factor U2AF 26 kDa subunit;Isoform 4 of Splicing factor U2AF 35 kDa subunit;Isoform 3 of Splicing factor U2AF 26 kDa subunit	12	12	12	12	5	5	5	5	4	4	9	11	11	11	11	11	10	9	10	11	11	8	10	11	11	5	4	4	5	5	5	5	4	4	9	11	11	11	11	11	10	9	10	11	11
P62906	P62906	60S ribosomal protein L10a	RPL10A	60S ribosomal protein L10a	1	16	16	16	7	6	6	3	4	4	9	10	13	14	14	13	14	9	10	13	12	11	11	11	14	5	4	3	7	6	6	3	4	4	9	10	13	14	14	13	14	9	10	13	12
Q14331;E9PLY7;E9PRR7;J3KSQ7;E9PI42	Q14331;E9PLY7	Protein FRG1	FRG1	Protein FRG1;Protein FRG1 (Fragment)	5	20	20	20	10	11	9	4	9	7	15	18	20	17	19	20	16	16	18	17	17	15	18	19	18	11	12	9	10	11	9	4	9	7	15	18	20	17	19	20	16	16	18	17	17
P18621;A0A087WXM6;J3QQT2;J3KRX5;A0A0A6YYL6;P18621-3;J3QLC8;A0A0A0MRF8;P18621-2;J3KRB3;J3QS96;A0A087WY81;J3KSJ0	P18621;A0A087WXM6;J3QQT2;J3KRX5;A0A0A6YYL6;P18621-3;J3QLC8;A0A0A0MRF8;P18621-2;J3KRB3;J3QS96	60S ribosomal protein L17	RPL17;RPL17-C18orf32	60S ribosomal protein L17;60S ribosomal protein L17 (Fragment);60S ribosomal protein L17 (Fragment);60S ribosomal protein L17 (Fragment);60S ribosomal protein L17;Isoform 3 of 60S ribosomal protein L17;60S ribosomal protein L17;60S ribosomal protein L17;Is	13	15	15	5	2	2	2	1	1	0	12	10	11	9	10	10	10	11	9	12	11	12	9	10	12	2	2	0	2	2	2	1	1	0	12	10	11	9	10	10	10	11	9	12	11
P62244;I3L3P7;H3BVC7	P62244;I3L3P7	40S ribosomal protein S15a	RPS15A	40S ribosomal protein S15a;40S ribosomal protein S15a	3	14	14	7	12	10	9	10	10	9	11	9	9	8	9	9	8	12	8	10	9	12	8	9	8	8	8	7	12	10	9	10	10	9	11	9	9	8	9	9	8	12	8	10	9
P02545-2;Q3BDU5;P02751-17;P02751-5;P02751-9;P02751-14;P02751-10;P02751-6;P02751-3;P02751-8;P02751;P02751-7;P02751-11;P02751-13;P02751-4;P02751-12;P02751-16;P02751-2;H0Y7Z1;H0Y4K8	P02545-2;Q3BDU5	Prelamin-A/C;Lamin-A/C	LMNA	Isoform C of Prelamin-A/C;Prelamin-A/C	20	69	69	18	23	24	24	32	33	29	19	34	48	37	36	62	47	35	31	52	35	31	39	36	60	26	34	29	23	24	24	32	33	29	19	34	48	37	36	62	47	35	31	52	35
P26599;A0A0U1RRM4;P26599-1;P26599-2;A6NLN1;A0A7I2V621;A0A7I2V4H6;A0A6Q8PEX4;A0A0D9SF20;K7EKJ7;K7EK45;K7ES59;A0A087WU68;A0A087WUW5;K7ELW5	P26599;A0A0U1RRM4;P26599-1;P26599-2;A6NLN1;A0A7I2V621;A0A7I2V4H6;A0A6Q8PEX4	Polypyrimidine tract-binding protein 1	PTBP1	Polypyrimidine tract-binding protein 1;Polypyrimidine tract-binding protein 1;Isoform 2 of Polypyrimidine tract-binding protein 1;Isoform 3 of Polypyrimidine tract-binding protein 1;Polypyrimidine tract-binding protein 1;Polypyrimidine tract-binding protei	15	23	23	20	15	14	15	14	14	14	14	14	20	17	16	18	18	15	16	21	18	15	15	18	19	12	15	14	15	14	15	14	14	14	14	14	20	17	16	18	18	15	16	21	18
O43809;H3BND3;H3BV41	O43809;H3BND3	Cleavage and polyadenylation specificity factor subunit 5	NUDT21	Cleavage and polyadenylation specificity factor subunit 5;Cleavage and polyadenylation specificity factor subunit 5 (Fragment)	3	16	16	16	8	8	7	7	6	5	9	14	13	14	13	13	14	11	13	14	13	12	14	14	12	9	7	4	8	8	7	7	6	5	9	14	13	14	13	13	14	11	13	14	13
Q6S8J3;P0CG38;P0CG39;Q9BYX7	Q6S8J3;P0CG38;P0CG39	POTE ankyrin domain family member E;POTE ankyrin domain family member I;POTE ankyrin domain family member J	POTEE;POTEI;POTEJ	POTE ankyrin domain family member E;POTE ankyrin domain family member I;POTE ankyrin domain family member J	4	11	1	1	10	9	9	9	8	8	9	9	9	8	9	9	9	9	9	9	8	7	9	8	9	8	9	7	1	1	1	1	1	1	0	0	0	0	0	0	0	0	0	0	0
Q14444;Q14444-2;G3V153;E9PLA9	Q14444;Q14444-2;G3V153;E9PLA9	Caprin-1	CAPRIN1	Caprin-1;Isoform 2 of Caprin-1;Caprin-1;Caprin-1 (Fragment)	4	23	23	23	14	13	13	9	6	8	19	20	19	20	21	19	18	17	18	21	20	20	20	19	20	12	9	5	14	13	13	9	6	8	19	20	19	20	21	19	18	17	18	21	20
P17987;E7EQR6;E7ERF2;F5H282;F5GZ03;F5H136;F5H676;F5GZI8;F5H726;F5GYL4;F5H7Y1	P17987;E7EQR6;E7ERF2;F5H282	T-complex protein 1 subunit alpha	TCP1	T-complex protein 1 subunit alpha;T-complex protein 1 subunit alpha;T-complex protein 1 subunit alpha;T-complex protein 1 subunit alpha	11	45	45	45	38	42	34	26	23	25	21	23	25	22	22	24	22	23	18	24	25	19	25	23	24	30	33	34	38	42	34	26	23	25	21	23	25	22	22	24	22	23	18	24	25
P68431	P68431	Histone H3.1	HIST1H3A	Histone H3.1	1	8	1	1	4	4	5	5	5	5	6	5	5	5	5	5	5	8	5	5	5	6	5	5	6	4	5	5	0	0	0	0	0	0	0	1	1	1	1	1	1	1	1	1	1
P12956;B1AHC9;P12956-2	P12956;B1AHC9;P12956-2	X-ray repair cross-complementing protein 6	XRCC6	X-ray repair cross-complementing protein 6;X-ray repair cross-complementing protein 6;Isoform 2 of X-ray repair cross-complementing protein 6	3	41	41	41	36	35	35	28	25	27	20	30	31	27	30	30	31	23	25	32	30	21	32	32	32	34	35	32	36	35	35	28	25	27	20	30	31	27	30	30	31	23	25	32	30
Q13263;Q13263-2;M0R0K9;M0R3C0;M0R2I3	Q13263;Q13263-2	Transcription intermediary factor 1-beta	TRIM28	Transcription intermediary factor 1-beta;Isoform 2 of Transcription intermediary factor 1-beta	5	41	41	41	28	28	28	21	22	22	19	27	29	28	26	31	26	23	27	33	28	22	27	29	29	26	24	20	28	28	28	21	22	22	19	27	29	28	26	31	26	23	27	33	28
P62937;P62937-2;F8WE65;C9J5S7;A0A7I2V5J5;A0A7I2V4V1;F5H284;Q9Y536;E5RIZ5;A0A7P0S768;P0DN26;A0A0H2UH34;A0A0B4J2A2;A0A075B767;A0A075B759;P0DN37	P62937;P62937-2;F8WE65;C9J5S7	Peptidyl-prolyl cis-trans isomerase A;Peptidyl-prolyl cis-trans isomerase A, N-terminally processed;Peptidyl-prolyl cis-trans isomerase	PPIA	Peptidyl-prolyl cis-trans isomerase A;Isoform 2 of Peptidyl-prolyl cis-trans isomerase A;Peptidyl-prolyl cis-trans isomerase;Peptidyl-prolyl cis-trans isomerase	16	14	14	14	14	14	13	12	13	12	8	9	9	8	10	10	10	12	12	12	11	7	11	11	11	10	14	10	14	14	13	12	13	12	8	9	9	8	10	10	10	12	12	12	11
P62899;P62899-3;P62899-2;H7C2W9;C9JU56;B7Z4E3;B7Z4C8;B8ZZK4	P62899;P62899-3;P62899-2;H7C2W9;C9JU56;B7Z4E3;B7Z4C8;B8ZZK4	60S ribosomal protein L31	RPL31	60S ribosomal protein L31;Isoform 3 of 60S ribosomal protein L31;Isoform 2 of 60S ribosomal protein L31;60S ribosomal protein L31 (Fragment);60S ribosomal protein L31 (Fragment);60S ribosomal protein L31;60S ribosomal protein L31;60S ribosomal protein L31	8	8	8	8	5	6	7	6	5	7	6	8	8	8	8	8	8	6	8	8	7	8	8	8	8	7	6	7	5	6	7	6	5	7	6	8	8	8	8	8	8	6	8	8	7
P84243;K7EK07;Q16695;K7EMV3;A0A590UJJ6;B4DEB1;K7ES00;Q6NXT2;K7EP01	P84243;K7EK07;Q16695;K7EMV3;A0A590UJJ6;B4DEB1;K7ES00;Q6NXT2;K7EP01	Histone H3.3;Histone H3;Histone H3.1t;Histone H3.3C	H3F3A;H3F3B;HIST3H3;H3F3C	Histone H3.3;Histone H3 (Fragment);Histone H3.1t;Histone H3;Histone H3;Histone H3;Histone H3.3 (Fragment);Histone H3.3C;Histone H3.3	9	8	1	1	4	4	5	5	5	5	7	5	5	5	5	5	5	8	5	5	5	6	5	5	6	4	5	5	0	0	0	0	0	0	1	1	1	1	1	1	1	1	1	1	1
P04075;J3KPS3;H3BQN4;P04075-2;H3BPS8;H3BUH7;H3BR04;H3BMQ8;H3BU78;H3BR68;P05062;A0A3B3IS80	P04075;J3KPS3;H3BQN4;P04075-2;H3BPS8;H3BUH7;H3BR04;H3BMQ8	Fructose-bisphosphate aldolase A;Fructose-bisphosphate aldolase	ALDOA	Fructose-bisphosphate aldolase A;Fructose-bisphosphate aldolase;Fructose-bisphosphate aldolase;Isoform 2 of Fructose-bisphosphate aldolase A;fructose-bisphosphate aldolase (Fragment);fructose-bisphosphate aldolase (Fragment);fructose-bisphosphate aldolase	12	31	31	29	27	26	26	23	24	24	17	10	14	15	14	15	15	23	13	17	17	17	14	15	18	25	24	23	27	26	26	23	24	24	17	10	14	15	14	15	15	23	13	17	17
P62750;H7BY10;K7ERT8;A8MUS3;K7EJV9;K7EMA7	P62750;H7BY10;K7ERT8;A8MUS3;K7EJV9;K7EMA7	60S ribosomal protein L23a	RPL23A	60S ribosomal protein L23a;60S ribosomal protein L23a (Fragment);60S ribosomal protein L23a (Fragment);60S ribosomal protein L23a;60S ribosomal protein L23a (Fragment);60S ribosomal protein L23a	6	14	14	14	13	12	11	10	8	3	12	12	11	12	10	10	12	12	11	11	11	11	10	11	12	12	12	9	13	12	11	10	8	3	12	12	11	12	10	10	12	12	11	11	11
Q99615;A0A6I8PU73;A0A6I8PUD4;A0A6I8PS32;A0A6I8PIK4;Q99615-2;A0A6I8PRZ0;A0A6I8PR89;K7ER44;A0A6I8PU89;A0A6I8PLE7;K7EK03;K7EIH8;A0A6I8PUC2;K7EPP7;K7ESP1;K7ELJ8;K7EJV7;K7EN19;K7EJL5;K7EJE9;A0A6I8PR93	Q99615;A0A6I8PU73;A0A6I8PUD4;A0A6I8PS32;A0A6I8PIK4;Q99615-2;A0A6I8PRZ0;A0A6I8PR89;K7ER44;A0A6I8PU89;A0A6I8PLE7;K7EK03;K7EIH8;A0A6I8PUC2	DnaJ homolog subfamily C member 7	DNAJC7	DnaJ homolog subfamily C member 7;DnaJ homolog subfamily C member 7;DnaJ homolog subfamily C member 7;DnaJ homolog subfamily C member 7 (Fragment);DnaJ homolog subfamily C member 7;Isoform 2 of DnaJ homolog subfamily C member 7;DnaJ homolog subfamily C mem	22	40	40	40	24	23	23	14	15	13	28	30	30	34	16	16	16	27	35	29	28	19	25	29	29	21	20	16	24	23	23	14	15	13	28	30	30	34	16	16	16	27	35	29	28
P41091;Q2VIR3;Q2VIR3-2;H7BZU1	P41091;Q2VIR3;Q2VIR3-2	Eukaryotic translation initiation factor 2 subunit 3;Putative eukaryotic translation initiation factor 2 subunit 3-like protein	EIF2S3;EIF2S3L	Eukaryotic translation initiation factor 2 subunit 3;Eukaryotic translation initiation factor 2 subunit 3B;Isoform 2 of Eukaryotic translation initiation factor 2 subunit 3B	4	26	26	26	12	13	15	10	11	6	16	24	26	23	15	24	21	16	24	25	23	16	21	21	25	12	12	10	12	13	15	10	11	6	16	24	26	23	15	24	21	16	24	25	23
P07437;Q5JP53;Q5ST81;A6NNZ2	P07437;Q5JP53;Q5ST81	Tubulin beta chain	TUBB	Tubulin beta chain;Tubulin beta chain;Tubulin beta chain	4	30	7	6	28	28	25	23	23	17	21	24	25	25	25	25	24	25	26	25	24	21	25	25	25	22	22	24	7	7	6	5	6	4	5	5	6	6	6	6	6	6	6	6	6
Q14103;Q14103-3;H0Y8G5;H0YA96;Q14103-4;Q14103-2;D6RAF8;D6RF44;D6RD83;D6RBQ9	Q14103;Q14103-3;H0Y8G5;H0YA96;Q14103-4;Q14103-2;D6RAF8;D6RF44	Heterogeneous nuclear ribonucleoprotein D0	HNRNPD	Heterogeneous nuclear ribonucleoprotein D0;Isoform 3 of Heterogeneous nuclear ribonucleoprotein D0;Heterogeneous nuclear ribonucleoprotein D0 (Fragment);Heterogeneous nuclear ribonucleoprotein D0 (Fragment);Isoform 4 of Heterogeneous nuclear ribonucleoprot	10	20	20	19	17	14	14	11	14	14	14	15	15	17	14	16	16	13	17	17	16	13	16	13	17	9	11	6	17	14	14	11	14	14	14	15	15	17	14	16	16	13	17	17	16
Q14204;A0A7P0T9C4;A0A7P0TA13;A0A2R8Y5T0;A0A2R8Y706;A0A7P0T9R4;A0A7P0TAW9;A0A7P0T7V5;A0A7P0T916;A0A7P0T8N2;A0A7P0TBJ7;A0A7P0TAF3;A0A7P0TB75;A0A2R8Y6H2;A0A7P0T9K2;A0A7P0T9F1;A0A7P0T8W5;A0A2R8YFZ7;A0A7P0TAM4;A0A7P0T825;A0A7P0TB64;A0A7P0TAV5;A0A7P0T990;A0A804HHY6;A0A7P0T942;A0A2R8YGC7;A0A7P0T9S3;A0A7P0T934;A0A7P0T9Y3;A0A7P0TBC9;A0A7P0TAS7;A0A7P0TB96	Q14204;A0A7P0T9C4;A0A7P0TA13;A0A2R8Y5T0;A0A2R8Y706;A0A7P0T9R4;A0A7P0TAW9;A0A7P0T7V5;A0A7P0T916;A0A7P0T8N2;A0A7P0TBJ7;A0A7P0TAF3;A0A7P0TB75;A0A2R8Y6H2;A0A7P0T9K2;A0A7P0T9F1;A0A7P0T8W5;A0A2R8YFZ7;A0A7P0TAM4;A0A7P0T825;A0A7P0TB64;A0A7P0TAV5;A0A7P0T990;A0A804HHY6;A0A7P0T942;A0A2R8YGC7	Cytoplasmic dynein 1 heavy chain 1	DYNC1H1	Cytoplasmic dynein 1 heavy chain 1;Cytoplasmic dynein 1 heavy chain 1;Cytoplasmic dynein 1 heavy chain 1;Cytoplasmic dynein 1 heavy chain 1;Cytoplasmic dynein 1 heavy chain 1;Cytoplasmic dynein 1 heavy chain 1;Cytoplasmic dynein 1 heavy chain 1;Cytoplasmic	32	131	131	131	59	43	49	11	21	9	35	60	84	63	63	77	62	37	48	95	63	33	65	75	88	15	16	6	59	43	49	11	21	9	35	60	84	63	63	77	62	37	48	95	63
P46779;H0YKD8;P46779-2;P46779-3;H0YMF4;P46779-4;P46779-5;H0YLP6	P46779;H0YKD8;P46779-2;P46779-3;H0YMF4;P46779-4;P46779-5;H0YLP6	60S ribosomal protein L28	RPL28	60S ribosomal protein L28;60S ribosomal protein L28;Isoform 2 of 60S ribosomal protein L28;Isoform 3 of 60S ribosomal protein L28;60S ribosomal protein L28;Isoform 4 of 60S ribosomal protein L28;Isoform 5 of 60S ribosomal protein L28;60S ribosomal protein	8	11	11	11	9	8	8	8	7	7	8	7	8	7	7	8	7	8	8	8	8	9	7	8	7	5	5	3	9	8	8	8	7	7	8	7	8	7	7	8	7	8	8	8	8
P50991;P50991-2	P50991;P50991-2	T-complex protein 1 subunit delta	CCT4	T-complex protein 1 subunit delta;Isoform 2 of T-complex protein 1 subunit delta	2	35	35	35	29	30	33	22	20	22	17	20	18	16	16	18	20	22	18	20	19	17	17	19	19	28	29	27	29	30	33	22	20	22	17	20	18	16	16	18	20	22	18	20	19
Q13283;A0A7I2YQN9;A0A7I2V5M7;A0A7P0P2U7;A0A7I2YQU8;A0A7I2V651;Q13283-2;E5RH42;E5RJU8;E5RIF8;A0A7I2V2S5;A0A7I2YQH0;A0A7I2YQB1;A0A7I2V548;E5RH00;A0A7I2V2X7;A0A7I2V4Y8;A0A7I2V3C4;A0A7I2V2V1;E5RI46;A0A7I2V533;A0A7I2YQF2;A0A7I2V565;A0A7I2YQQ8;A0A7I2V4D8;A0A7I2YQM1;A0A7I2V5H1;A0A7I2V326;A0A7I2V496;A0A7I2V494	Q13283;A0A7I2YQN9;A0A7I2V5M7;A0A7P0P2U7;A0A7I2YQU8;A0A7I2V651	Ras GTPase-activating protein-binding protein 1	G3BP1	Ras GTPase-activating protein-binding protein 1;Ras GTPase-activating protein-binding protein 1;Ras GTPase-activating protein-binding protein 1;Ras GTPase-activating protein-binding protein 1;Ras GTPase-activating protein-binding protein 1;Ras GTPase-activ	30	25	25	23	15	13	14	12	14	13	14	19	22	19	19	20	21	14	19	19	20	14	20	20	19	10	13	10	15	13	14	12	14	13	14	19	22	19	19	20	21	14	19	19	20
Q9UHX1-6	Q9UHX1-6			Isoform 6 of Poly(U)-binding-splicing factor PUF60	1	34	34	0	23	23	25	21	23	20	20	27	25	28	28	28	27	24	28	27	26	24	27	27	28	24	22	22	23	23	25	21	23	20	20	27	25	28	28	28	27	24	28	27	26
P61313;A0A2R8YEM3;E7EQV9;E7ENU7;E7EX53;A0A2R8Y738;P61313-2;E7ERA2	P61313;A0A2R8YEM3;E7EQV9;E7ENU7;E7EX53;A0A2R8Y738	60S ribosomal protein L15;Ribosomal protein L15	RPL15	60S ribosomal protein L15;Ribosomal protein L15 (Fragment);Ribosomal protein L15 (Fragment);Ribosomal protein L15 (Fragment);Ribosomal protein L15 (Fragment);Ribosomal protein L15 (Fragment)	8	12	12	12	3	2	2	2	3	1	8	11	11	10	11	12	11	8	11	12	9	9	11	11	12	2	2	2	3	2	2	2	3	1	8	11	11	10	11	12	11	8	11	12	9
P31153;P31153-2;Q00266	P31153;P31153-2	S-adenosylmethionine synthase isoform type-2	MAT2A	S-adenosylmethionine synthase isoform type-2;Isoform 2 of S-adenosylmethionine synthase isoform type-2	3	23	23	23	21	20	21	11	14	15	16	17	18	17	19	17	17	17	17	18	18	17	17	18	20	20	19	17	21	20	21	11	14	15	16	17	18	17	19	17	17	17	17	18	18
P13010;C9JZ81;H7C0H9	P13010	X-ray repair cross-complementing protein 5	XRCC5	X-ray repair cross-complementing protein 5	3	51	51	51	34	26	21	18	19	17	27	32	38	33	34	37	34	28	34	38	34	28	32	34	37	34	19	17	34	26	21	18	19	17	27	32	38	33	34	37	34	28	34	38	34
P50990;P50990-2;P50990-3;H7C4C8;H7C2U0	P50990;P50990-2;P50990-3	T-complex protein 1 subunit theta	CCT8	T-complex protein 1 subunit theta;Isoform 2 of T-complex protein 1 subunit theta;Isoform 3 of T-complex protein 1 subunit theta	5	38	38	38	37	33	33	24	25	26	19	14	13	11	13	18	17	20	13	16	15	16	15	18	17	33	31	32	37	33	33	24	25	26	19	14	13	11	13	18	17	20	13	16	15
Q9NZI8;Q9NZI8-2	Q9NZI8;Q9NZI8-2	Insulin-like growth factor 2 mRNA-binding protein 1	IGF2BP1	Insulin-like growth factor 2 mRNA-binding protein 1;Isoform 2 of Insulin-like growth factor 2 mRNA-binding protein 1	2	27	27	24	21	20	22	20	19	21	17	19	20	20	23	24	23	18	21	24	21	20	21	22	24	16	20	16	21	20	22	20	19	21	17	19	20	20	23	24	23	18	21	24	21
O75821;K7EL20;K7ENA8;K7EP16	O75821;K7EL20;K7ENA8	Eukaryotic translation initiation factor 3 subunit G	EIF3G	Eukaryotic translation initiation factor 3 subunit G;Eukaryotic translation initiation factor 3 subunit G (Fragment);Eukaryotic translation initiation factor 3 subunit G (Fragment)	4	26	26	8	19	19	19	8	13	13	17	20	20	20	19	20	20	17	18	18	21	19	19	20	21	17	16	13	19	19	19	8	13	13	17	20	20	20	19	20	20	17	18	18	21
Q14247;Q14247-3;Q14247-2;H0YCD9;H0YEV2	Q14247;Q14247-3;Q14247-2	Src substrate cortactin	CTTN	Src substrate cortactin;Isoform 3 of Src substrate cortactin;Isoform 2 of Src substrate cortactin	5	44	44	44	37	31	32	31	36	31	29	23	26	24	25	23	23	28	22	22	24	26	24	25	25	29	33	31	37	31	32	31	36	31	29	23	26	24	25	23	23	28	22	22	24
Q7L2H7;Q7L2H7-2;J3KNJ2;H0YCQ8;E9PN86;E9PRY0;E7ESM3;E9PRI2	Q7L2H7;Q7L2H7-2;J3KNJ2	Eukaryotic translation initiation factor 3 subunit M	EIF3M	Eukaryotic translation initiation factor 3 subunit M;Isoform 2 of Eukaryotic translation initiation factor 3 subunit M;Eukaryotic translation initiation factor 3 subunit M (Fragment)	8	25	25	25	12	12	10	7	9	6	15	20	18	17	19	18	20	14	18	19	16	15	19	15	19	10	9	5	12	12	10	7	9	6	15	20	18	17	19	18	20	14	18	19	16
O75367-3;O75367-1;O75367;A0A8I5KRC6;A0A8I5KS04;B4DJC3;D6RCF2;A0A7I2V4D9;A0A7I2YQB9	O75367-3;O75367-1;O75367;A0A8I5KRC6;A0A8I5KS04;B4DJC3	Core histone macro-H2A.1;Histone H2A	H2AFY	Isoform 3 of Core histone macro-H2A.1;Isoform 2 of Core histone macro-H2A.1;Core histone macro-H2A.1;Core histone macro-H2A.1;Core histone macro-H2A.1 (Fragment);Histone H2A	9	23	23	21	8	13	12	12	13	13	6	16	19	17	13	23	18	13	10	21	12	14	14	11	22	8	13	12	8	13	12	12	13	13	6	16	19	17	13	23	18	13	10	21	12
P27635;X1WI28;B8A6G2;A6QRI9;Q96L21	P27635;X1WI28	60S ribosomal protein L10	RPL10	60S ribosomal protein L10;60S ribosomal protein L10 (Fragment)	5	16	16	3	1	1	1	2	1	2	13	12	12	11	12	12	12	13	11	12	11	15	12	12	12	2	2	1	1	1	1	2	1	2	13	12	12	11	12	12	12	13	11	12	11
P05388;F8VWS0;P05388-2;F8VU65;F8VW21;F8VPE8;Q8NHW5;G3V210;F8VZS0;F8VQY6;F8VRK7;F8VWV4;F8VS58;F8W1K8	P05388;F8VWS0;P05388-2;F8VU65;F8VW21;F8VPE8;Q8NHW5;G3V210;F8VZS0	60S acidic ribosomal protein P0;60S acidic ribosomal protein P0-like	RPLP0;RPLP0P6	60S acidic ribosomal protein P0;60S acidic ribosomal protein P0;Isoform 2 of 60S acidic ribosomal protein P0;60S acidic ribosomal protein P0 (Fragment);60S acidic ribosomal protein P0 (Fragment);60S acidic ribosomal protein P0 (Fragment);60S acidic ribosom	14	23	23	23	19	15	15	15	14	12	11	14	14	13	14	14	14	14	13	13	14	12	14	13	14	13	12	10	19	15	15	15	14	12	11	14	14	13	14	14	14	14	13	13	14
Q14008;Q14008-2;Q14008-3;H0YDX5;E9PQH5;H0YCF6;H0YEK7	Q14008;Q14008-2;Q14008-3	Cytoskeleton-associated protein 5	CKAP5	Cytoskeleton-associated protein 5;Isoform 2 of Cytoskeleton-associated protein 5;Isoform 3 of Cytoskeleton-associated protein 5	7	109	109	109	34	26	32	9	14	9	49	62	85	60	67	88	72	50	56	94	58	51	76	68	85	11	18	14	34	26	32	9	14	9	49	62	85	60	67	88	72	50	56	94	58
P11387;A0A7P0T852;Q969P6;Q969P6-2;E5RIC7;A0A7P0T9R7;E5RJ95;E5RFS0;E5RJ33;H0YBR3;H0YAR3;H0YC03;E5RGE7;E5RGR4;E5RFE3;E5RGR2	P11387;A0A7P0T852	DNA topoisomerase 1	TOP1	DNA topoisomerase 1;DNA topoisomerase I	16	42	42	42	14	14	12	15	12	16	17	31	36	32	32	35	34	19	28	36	30	16	33	30	31	13	11	3	14	14	12	15	12	16	17	31	36	32	32	35	34	19	28	36	30
Q02543;M0R117;M0R3D6;M0R1A7;M0R0P7	Q02543;M0R117;M0R3D6;M0R1A7;M0R0P7	60S ribosomal protein L18a	RPL18A	60S ribosomal protein L18a;60S ribosomal protein L18a;60S ribosomal protein L18a (Fragment);60S ribosomal protein L18a;60S ribosomal protein L18a	5	13	13	13	10	7	6	6	1	2	8	9	11	9	10	11	11	8	10	12	10	9	9	10	11	4	5	3	10	7	6	6	1	2	8	9	11	9	10	11	11	8	10	12	10
P62854;Q5JNZ5	P62854;Q5JNZ5	40S ribosomal protein S26;Putative 40S ribosomal protein S26-like 1	RPS26;RPS26P11	40S ribosomal protein S26;Putative 40S ribosomal protein S26-like 1	2	5	5	5	4	3	3	3	3	3	3	3	3	3	3	3	3	4	3	3	3	4	3	3	3	2	3	2	4	3	3	3	3	3	3	3	3	3	3	3	3	4	3	3	3
P62861;E9PR30;E9PMS9;J3KN89;E9PM49	P62861;E9PR30	40S ribosomal protein S30	FAU	FAU ubiquitin-like and ribosomal protein S30;FAU ubiquitin-like and ribosomal protein S30	5	4	4	4	2	1	1	1	1	1	2	3	3	3	3	3	3	3	3	3	3	2	3	3	3	1	1	1	2	1	1	1	1	1	2	3	3	3	3	3	3	3	3	3	3
O75533;H7C341;B4DGZ4;A0A494C1M2;O75533-2;F8WC19	O75533	Splicing factor 3B subunit 1	SF3B1	Splicing factor 3B subunit 1	6	71	71	71	24	26	29	28	32	27	38	46	54	49	51	53	52	42	41	52	49	45	49	49	50	16	20	20	24	26	29	28	32	27	38	46	54	49	51	53	52	42	41	52	49
P32969;A0A2R8Y5Y7;D6RAN4;H0Y9V9;H0Y9R4	P32969;A0A2R8Y5Y7;D6RAN4;H0Y9V9	60S ribosomal protein L9	RPL9	60S ribosomal protein L9;60S ribosomal protein L9;60S ribosomal protein L9 (Fragment);60S ribosomal protein L9	5	13	13	13	2	2	2	0	1	1	8	11	12	11	11	11	12	10	10	12	10	10	11	12	13	2	1	2	2	2	2	0	1	1	8	11	12	11	11	11	12	10	10	12	10
Q6P2Q9;I3L0J9;I3L3Z8;I3L1T8	Q6P2Q9	Pre-mRNA-processing-splicing factor 8	PRPF8	Pre-mRNA-processing-splicing factor 8	4	107	107	107	23	22	27	12	17	13	37	63	82	68	59	89	79	40	53	85	64	45	63	64	82	10	16	8	23	22	27	12	17	13	37	63	82	68	59	89	79	40	53	85	64
Q99832;Q99832-3;Q99832-4;Q99832-2;F8WAM2;F8WBP8	Q99832;Q99832-3;Q99832-4;Q99832-2	T-complex protein 1 subunit eta	CCT7	T-complex protein 1 subunit eta;Isoform 3 of T-complex protein 1 subunit eta;Isoform 4 of T-complex protein 1 subunit eta;Isoform 2 of T-complex protein 1 subunit eta	6	42	42	42	33	37	35	26	27	23	17	21	24	25	23	22	20	18	18	24	19	19	22	25	23	29	32	33	33	37	35	26	27	23	17	21	24	25	23	22	20	18	18	24	19
P78371;P78371-2;F5GWF6;F8VQ14	P78371;P78371-2;F5GWF6;F8VQ14	T-complex protein 1 subunit beta	CCT2	T-complex protein 1 subunit beta;Isoform 2 of T-complex protein 1 subunit beta;T-complex protein 1 subunit beta;T-complex protein 1 subunit beta	4	45	45	45	42	40	41	26	26	25	20	17	20	17	14	19	19	22	15	21	17	18	16	20	19	33	36	37	42	40	41	26	26	25	20	17	20	17	14	19	19	22	15	21	17
Q13464;A0A0U1RQV4;J3KRH6;C9JFJ0	Q13464;A0A0U1RQV4	Rho-associated protein kinase 1	ROCK1	Rho-associated protein kinase 1;non-specific serine/threonine protein kinase	4	105	105	96	35	52	47	12	27	17	62	64	68	67	67	65	68	64	58	62	63	61	61	68	62	34	39	22	35	52	47	12	27	17	62	64	68	67	67	65	68	64	58	62	63
P25205;P25205-2;J3KQ69;A0A499FHX9;Q7Z6P5	P25205;P25205-2;J3KQ69;A0A499FHX9	DNA replication licensing factor MCM3	MCM3	DNA replication licensing factor MCM3;Isoform 2 of DNA replication licensing factor MCM3;DNA replication licensing factor MCM3;DNA replication licensing factor MCM3	5	58	58	58	48	44	41	37	34	39	17	32	35	37	32	36	35	23	33	34	33	19	35	34	35	44	32	40	48	44	41	37	34	39	17	32	35	37	32	36	35	23	33	34	33
P49368;P49368-2;B4DUR8;E9PRC8;Q5SZX6;E9PQ35;Q5SZW8;E9PM09;Q5SZX9	P49368;P49368-2;B4DUR8	T-complex protein 1 subunit gamma	CCT3	T-complex protein 1 subunit gamma;Isoform 2 of T-complex protein 1 subunit gamma;T-complex protein 1 subunit gamma	9	45	45	45	38	40	37	30	35	27	15	17	18	15	18	18	18	18	17	14	18	16	17	17	19	34	34	30	38	40	37	30	35	27	15	17	18	15	18	18	18	18	17	14	18
P42677;C9J1C5	P42677	40S ribosomal protein S27	RPS27	40S ribosomal protein S27	2	10	10	4	6	8	5	7	7	4	7	7	7	7	5	7	6	7	7	7	6	6	6	6	6	6	5	5	6	8	5	7	7	4	7	7	7	7	5	7	6	7	7	7	6
A0A0A0MTS7;Q8WZ42-8;Q8WZ42-12;Q8WZ42;Q8WZ42-5;Q8WZ42-11;Q8WZ42-4;Q8WZ42-7;Q8WZ42-2;Q8WZ42-13;Q8WZ42-10;A0A0A0MRA3;Q8WZ42-3;Q8WZ42-9;Q8WZ42-6;H7C1P9	A0A0A0MTS7;Q8WZ42-8;Q8WZ42-12;Q8WZ42;Q8WZ42-5;Q8WZ42-11;Q8WZ42-4;Q8WZ42-7;Q8WZ42-2;Q8WZ42-13;Q8WZ42-10;A0A0A0MRA3;Q8WZ42-3;Q8WZ42-9	Titin	TTN	Titin;Isoform 8 of Titin;Isoform 12 of Titin;Titin;Isoform 5 of Titin;Isoform 11 of Titin;Isoform 4 of Titin;Isoform 7 of Titin;Isoform 2 of Titin;Isoform 13 of Titin;Isoform 10 of Titin;Titin;Isoform 3 of Titin;Isoform 9 of Titin	16	9	9	9	4	4	4	3	3	4	3	3	3	2	3	4	4	3	3	5	4	3	3	3	4	4	4	3	4	4	4	3	3	4	3	3	3	2	3	4	4	3	3	5	4
Q14011;K7EJV1;K7EQR7;K7EPM4;K7EMY9;Q14011-2;D6W5Y5;K7ENX8;K7ELT6;K7ER40;K7EJV5;K7ELV6;K7EQL0;K7EQX4;K7EIF7;K7ENN6;Q14011-3	Q14011;K7EJV1;K7EQR7;K7EPM4;K7EMY9;Q14011-2;D6W5Y5;K7ENX8;K7ELT6;K7ER40;K7EJV5;K7ELV6	Cold-inducible RNA-binding protein	CIRBP	Cold-inducible RNA-binding protein;Cold-inducible RNA-binding protein (Fragment);Cold-inducible RNA-binding protein;Cold-inducible RNA-binding protein;Cold-inducible RNA-binding protein;Isoform 2 of Cold-inducible RNA-binding protein;Cold-inducible RNA-bin	17	13	13	13	11	10	8	8	9	6	9	7	7	8	6	7	8	9	8	7	7	10	7	7	7	11	9	8	11	10	8	8	9	6	9	7	7	8	6	7	8	9	8	7	7
Q66PJ3;A0A8C8KBE9;Q66PJ3-1;Q66PJ3-2;Q66PJ3-3;A0A0C4DG62;F8WCT1;Q66PJ3-9;F5GYV5;F8WEP2;A0A0C4DH18;Q66PJ3-5	Q66PJ3;A0A8C8KBE9;Q66PJ3-1;Q66PJ3-2;Q66PJ3-3;A0A0C4DG62;F8WCT1;Q66PJ3-9;F5GYV5	ADP-ribosylation factor-like protein 6-interacting protein 4	ARL6IP4	ADP-ribosylation factor-like protein 6-interacting protein 4;ADP-ribosylation factor-like protein 6-interacting protein 4;Isoform 1 of ADP-ribosylation factor-like protein 6-interacting protein 4;Isoform 2 of ADP-ribosylation factor-like protein 6-interact	12	13	13	2	2	3	3	1	0	0	9	10	11	11	10	10	11	10	10	11	11	10	11	11	10	4	3	3	2	3	3	1	0	0	9	10	11	11	10	10	11	10	10	11	11
P27708;F8VPD4;H7C2E4;H7C3Z5;H7BZB3	P27708;F8VPD4	CAD protein;Glutamine-dependent carbamoyl-phosphate synthase;Aspartate carbamoyltransferase;Dihydroorotase	CAD	CAD protein;CAD protein	5	93	93	92	48	45	46	13	16	7	33	75	81	71	37	43	48	36	76	77	77	28	68	70	63	25	27	17	48	45	46	13	16	7	33	75	81	71	37	43	48	36	76	77	77
P52597;A0A1B0GW42	P52597	Heterogeneous nuclear ribonucleoprotein F;Heterogeneous nuclear ribonucleoprotein F, N-terminally processed	HNRNPF	Heterogeneous nuclear ribonucleoprotein F	2	17	15	15	13	13	13	13	14	12	8	16	16	14	15	16	15	11	15	15	15	11	15	14	16	10	12	10	11	11	11	11	12	10	7	14	14	12	13	14	13	9	13	13	13
Q5TEC6;A0A590UJL8	Q5TEC6	Histone H3	HIST2H3PS2	Histone H3-7	2	6	2	2	3	3	4	4	4	4	4	3	4	3	3	4	4	5	3	4	3	3	3	3	4	3	4	4	1	1	1	1	1	1	1	1	2	1	1	2	2	1	1	2	1
Q07812;Q07812-2;Q07812-5;Q07812-8;Q07812-7;I6LPK7;Q07812-6;Q07812-4;H0YA56	Q07812;Q07812-2;Q07812-5;Q07812-8;Q07812-7	Apoptosis regulator BAX	BAX	Apoptosis regulator BAX;Isoform Beta of Apoptosis regulator BAX;Isoform Epsilon of Apoptosis regulator BAX;Isoform Sigma of Apoptosis regulator BAX;Isoform Psi of Apoptosis regulator BAX	9	9	9	9	9	8	7	7	7	6	1	0	1	1	0	1	2	1	0	0	2	1	1	1	1	7	7	7	9	8	7	7	7	6	1	0	1	1	0	1	2	1	0	0	2
P62826;B5MDF5;J3KQE5;F5H018;H0YFC6;B4DV51;A0A087X0W0	P62826;B5MDF5;J3KQE5;F5H018;H0YFC6	GTP-binding nuclear protein Ran	RAN	GTP-binding nuclear protein Ran;GTP-binding nuclear protein Ran;GTP-binding nuclear protein Ran (Fragment);GTP-binding nuclear protein Ran (Fragment);GTP-binding nuclear protein Ran (Fragment)	7	15	15	15	10	11	11	8	10	9	8	11	11	11	10	11	10	10	10	10	8	9	9	8	10	11	12	8	10	11	11	8	10	9	8	11	11	11	10	11	10	10	10	10	8
Q9BZZ5-2;Q9BZZ5;Q9BZZ5-1;Q9BZZ5-3;Q9BZZ5-6;Q9BZZ5-5;H0YER7;E9PQK6	Q9BZZ5-2;Q9BZZ5;Q9BZZ5-1;Q9BZZ5-3;Q9BZZ5-6;Q9BZZ5-5;H0YER7	Apoptosis inhibitor 5	API5	Isoform 2 of Apoptosis inhibitor 5;Apoptosis inhibitor 5;Isoform 1 of Apoptosis inhibitor 5;Isoform 3 of Apoptosis inhibitor 5;Isoform 6 of Apoptosis inhibitor 5;Isoform 5 of Apoptosis inhibitor 5;Apoptosis inhibitor 5 (Fragment)	8	34	34	34	22	18	17	20	18	18	20	23	27	23	25	24	23	20	24	24	26	19	23	23	25	20	22	18	22	18	17	20	18	18	20	23	27	23	25	24	23	20	24	24	26
P07737;K7EJ44;I3L3D5	P07737;K7EJ44	Profilin-1	PFN1	Profilin-1;Profilin	3	15	15	11	13	11	11	9	10	9	8	3	4	5	7	8	8	10	5	6	6	7	5	7	8	9	11	9	13	11	11	9	10	9	8	3	4	5	7	8	8	10	5	6	6
Q9NYF8;Q9NYF8-2;Q9NYF8-4;H0YF14	Q9NYF8;Q9NYF8-2;Q9NYF8-4	Bcl-2-associated transcription factor 1	BCLAF1	Bcl-2-associated transcription factor 1;Isoform 2 of Bcl-2-associated transcription factor 1;Isoform 4 of Bcl-2-associated transcription factor 1	4	41	41	3	9	11	9	10	9	8	19	26	28	27	32	32	34	23	25	31	27	24	26	31	34	8	9	6	9	11	9	10	9	8	19	26	28	27	32	32	34	23	25	31	27
P43243;A0A0R4J2E8;A8MXP9;D6REM6;D6R991;H0Y8T4;P43243-2;B3KM87;D6RBK5;D6RIA2;D6RE02;D6RBI2;D6R8Z5;A0A1B0GX04;D6REK4;D6RCM3;D6RBS2;D6RAY2;D6RAM9;D6R9F3;D6RB45	P43243;A0A0R4J2E8;A8MXP9;D6REM6;D6R991	Matrin-3	MATR3	Matrin-3;Matrin-3;Matrin-3;Matrin-3;Matrin-3 (Fragment)	21	41	41	41	20	24	24	22	26	22	16	25	33	26	27	34	31	20	23	34	25	21	27	27	34	20	27	16	20	24	24	22	26	22	16	25	33	26	27	34	31	20	23	34	25
Q92841;A0A1X7SBZ2;A0A5H1ZRQ2;Q92841-3;Q92841-1;Q92841-2;A0A0U1RQJ0	Q92841;A0A1X7SBZ2;A0A5H1ZRQ2;Q92841-3;Q92841-1;Q92841-2	Probable ATP-dependent RNA helicase DDX17	DDX17	Probable ATP-dependent RNA helicase DDX17;RNA helicase;RNA helicase;Isoform 4 of Probable ATP-dependent RNA helicase DDX17;Isoform 2 of Probable ATP-dependent RNA helicase DDX17;Isoform 3 of Probable ATP-dependent RNA helicase DDX17	7	39	29	29	28	22	23	25	25	23	24	30	33	33	31	33	35	27	29	35	31	27	30	30	34	19	22	19	19	13	16	17	17	15	15	21	24	24	22	24	26	18	20	26	22
Q07955;J3KTL2;Q07955-3;Q07955-2;J3KSR8;J3QQV5;J3KSW7	Q07955;J3KTL2;Q07955-3;Q07955-2;J3KSR8	Serine/arginine-rich splicing factor 1	SRSF1	Serine/arginine-rich splicing factor 1;Serine/arginine-rich splicing factor 1;Isoform ASF-3 of Serine/arginine-rich splicing factor 1;Isoform ASF-2 of Serine/arginine-rich splicing factor 1;Serine/arginine-rich-splicing factor 1 (Fragment)	7	18	18	17	12	10	11	11	12	12	13	15	16	16	16	15	15	13	13	16	16	16	16	17	15	11	11	9	12	10	11	11	12	12	13	15	16	16	16	15	15	13	13	16	16
P14625;A0A7P0TAT8;H0YIV0;A0A7P0TAE1;A0A7P0T823;A0A087WT78;A0A7P0T917;A0A7P0TAY2;A0A7P0TBC2;A0A7P0T885;A0A7P0T8R3;A0A7P0Z405;Q58FF3;F8W026;A0A7P0Z4B4;A0A7P0T8C8;A0A7P0TAC2;A0A7P0TAG4	P14625;A0A7P0TAT8;H0YIV0;A0A7P0TAE1;A0A7P0T823;A0A087WT78;A0A7P0T917;A0A7P0TAY2;A0A7P0TBC2	Endoplasmin	HSP90B1	Endoplasmin;Endoplasmin;Endoplasmin;Endoplasmin;Endoplasmin;Endoplasmin;Endoplasmin;Endoplasmin;Endoplasmin	18	50	48	48	49	44	43	35	29	36	16	11	10	12	11	11	13	16	12	15	13	15	12	14	15	42	42	40	47	42	41	33	27	34	14	9	8	10	9	9	11	14	10	13	11
Q00610;Q00610-2;K7EJJ5;A0A8V8TQ14;A0A087WVQ6;A0A8V8TR47;A0A8V8TRF0;A0A8V8TQK1;A0A8V8TRE8;A0A8V8TQK3;A0A8V8TQ18;J3KRF5;J3KS13;J3QL20;A0A8V8TQK7;A0A087WXH4;A0A087WV74;F5H5N6	Q00610;Q00610-2;K7EJJ5;A0A8V8TQ14;A0A087WVQ6;A0A8V8TR47;A0A8V8TRF0;A0A8V8TQK1;A0A8V8TRE8;A0A8V8TQK3;A0A8V8TQ18	Clathrin heavy chain 1;Clathrin heavy chain	CLTC	Clathrin heavy chain 1;Isoform 2 of Clathrin heavy chain 1;Clathrin heavy chain 1;Clathrin heavy chain 1;Clathrin heavy chain;Clathrin heavy chain 1;Clathrin heavy chain 1;Clathrin heavy chain 1;Clathrin heavy chain 1;Clathrin heavy chain 1;Clathrin heavy	18	86	86	66	57	50	52	28	31	27	30	60	66	65	43	46	44	42	59	65	64	39	59	59	55	38	42	18	57	50	52	28	31	27	30	60	66	65	43	46	44	42	59	65	64
E9PKY6;G3V1A1;H0YCQ6	E9PKY6;G3V1A1		NADSYN1;RPL8	Glutamine-dependent NAD(+) synthetase;60S ribosomal protein L8	3	18	18	0	9	8	7	8	8	7	8	12	13	11	12	12	12	10	10	12	12	9	13	10	11	7	9	7	9	8	7	8	8	7	8	12	13	11	12	12	12	10	10	12	12
P62888;E5RI99;E5RJH3;A0A0C4DH44;A0A0B4J213	P62888;E5RI99	60S ribosomal protein L30	RPL30	60S ribosomal protein L30;60S ribosomal protein L30 (Fragment)	5	7	7	7	7	7	7	7	7	7	6	7	7	7	6	7	7	6	7	7	7	7	7	6	7	6	6	4	7	7	7	7	7	7	6	7	7	7	6	7	7	6	7	7	7
P62273;A0A2R8Y851;P62273-2;A0A087WTT6;A0A2R8Y6P7	P62273;A0A2R8Y851;P62273-2;A0A087WTT6	40S ribosomal protein S29	RPS29	40S ribosomal protein S29;40S ribosomal protein S29;Isoform 2 of 40S ribosomal protein S29;40S ribosomal protein S29	5	5	5	5	3	3	2	1	2	1	2	5	5	4	5	5	5	2	3	5	5	2	5	5	5	2	2	1	3	3	2	1	2	1	2	5	5	4	5	5	5	2	3	5	5
Q9UQ80;Q9UQ80-2;F8VR77;F8W0A3;H0YIN7;F8VZ69	Q9UQ80;Q9UQ80-2;F8VR77	Proliferation-associated protein 2G4	PA2G4	Proliferation-associated protein 2G4;Isoform 2 of Proliferation-associated protein 2G4;Proliferation-associated protein 2G4	6	31	31	31	25	24	25	21	23	21	21	17	20	19	18	19	21	24	17	23	16	21	16	18	22	22	25	23	25	24	25	21	23	21	21	17	20	19	18	19	21	24	17	23	16
P51991;A0A7I2V2R3;A0A7I2V5D8;A0A7I2V4J6;A0A7I2V402;A0A7I2V4G0;H7C1J8	P51991;A0A7I2V2R3;A0A7I2V5D8;A0A7I2V4J6;A0A7I2V402;A0A7I2V4G0	Heterogeneous nuclear ribonucleoprotein A3	HNRNPA3	Heterogeneous nuclear ribonucleoprotein A3;Heterogeneous nuclear ribonucleoprotein A3;Heterogeneous nuclear ribonucleoprotein A3;Heterogeneous nuclear ribonucleoprotein A3;Heterogeneous nuclear ribonucleoprotein A3;Heterogeneous nuclear ribonucleoprotein A	7	26	25	4	15	15	12	13	15	15	12	17	22	21	21	23	20	17	19	23	16	18	18	21	21	12	15	7	14	15	12	12	15	15	12	16	21	20	20	22	19	17	18	22	16
O75531	O75531	Barrier-to-autointegration factor;Barrier-to-autointegration factor, N-terminally processed	BANF1	Barrier-to-autointegration factor	1	9	9	9	1	1	1	2	1	0	3	6	7	6	6	8	7	5	6	7	5	5	7	6	8	2	2	2	1	1	1	2	1	0	3	6	7	6	6	8	7	5	6	7	5
P40227;P40227-2;Q92526;Q92526-2;Q92526-3;J3KRI6	P40227;P40227-2	T-complex protein 1 subunit zeta	CCT6A	T-complex protein 1 subunit zeta;Isoform 2 of T-complex protein 1 subunit zeta	6	32	32	32	30	30	27	21	20	19	13	14	14	11	12	13	14	16	16	13	14	15	10	13	12	23	27	22	30	30	27	21	20	19	13	14	14	11	12	13	14	16	16	13	14
P09429;Q5T7C4;B2RPK0;P23497	P09429;Q5T7C4	High mobility group protein B1	HMGB1	High mobility group protein B1;High mobility group protein B1	4	19	19	17	17	16	13	10	13	10	7	12	12	12	14	15	14	6	12	14	12	6	13	15	15	13	14	13	17	16	13	10	13	10	7	12	12	12	14	15	14	6	12	14	12
P84090;G3V279	P84090;G3V279	Enhancer of rudimentary homolog	ERH	Enhancer of rudimentary homolog;Enhancer of rudimentary homolog	2	9	9	9	3	5	4	3	4	3	8	5	6	5	7	7	6	7	6	6	5	7	5	6	7	4	3	4	3	5	4	3	4	3	8	5	6	5	7	7	6	7	6	6	5
Q9NR30;A0A8I5KNP3;A0A8I5KNN2;A0A8I5KYZ4;Q9NR30-2;A0A8I5KND9	Q9NR30;A0A8I5KNP3;A0A8I5KNN2;A0A8I5KYZ4;Q9NR30-2;A0A8I5KND9	Nucleolar RNA helicase 2	DDX21	Nucleolar RNA helicase 2;RNA helicase;RNA helicase;RNA helicase;Isoform 2 of Nucleolar RNA helicase 2;RNA helicase	6	47	47	45	23	21	19	24	15	24	19	27	36	28	27	39	33	29	24	40	26	27	32	25	38	17	17	13	23	21	19	24	15	24	19	27	36	28	27	39	33	29	24	40	26
H3BNC9;P08708;H0YN88;A0A075B716;H0YN73;A0A0J9YYC4;Q9BZB8-3;Q9BZB8-2;Q9BZB8;A0A024R214;A0A0J9YXP0;A0A087X171;A0A087WVR7;A0A087WXG7;Q9BZB8-4;H3BNX1;A0A0J9YX15;A0A087WUQ9;A0A2R8YGZ3;H3BPD6	H3BNC9;P08708;H0YN88;A0A075B716	40S ribosomal protein S17	RPS17	40S ribosomal protein S17;40S ribosomal protein S17;40S ribosomal protein S17;40S ribosomal protein S17	20	13	13	13	8	6	8	4	7	7	8	11	7	7	9	9	10	8	9	10	7	7	11	10	11	6	6	7	8	6	8	4	7	7	8	11	7	7	9	9	10	8	9	10	7
P84098;J3QR09;J3KTE4;A0A7I2YQG2;A0A7I2V4U6;A0A7I2V2L0;A0A7I2V512;A0A7I2V638	P84098;J3QR09;J3KTE4;A0A7I2YQG2;A0A7I2V4U6;A0A7I2V2L0;A0A7I2V512	60S ribosomal protein L19;Ribosomal protein L19	RPL19	60S ribosomal protein L19;Ribosomal protein L19;Ribosomal protein L19;Ribosomal protein L19;Ribosomal protein L19;Ribosomal protein L19;Ribosomal protein L19	8	10	10	10	5	3	4	2	3	3	9	7	7	6	6	6	6	8	6	7	7	8	6	6	7	4	3	3	5	3	4	2	3	3	9	7	7	6	6	6	6	8	6	7	7
P25789;H0YMZ1;H0YN18;H0YL69;H0YMA1;P25789-2;H0YKT8;H0YMI6;H0YKS0;H0YLC2;H0YMV3;H0YLS6	P25789;H0YMZ1;H0YN18;H0YL69;H0YMA1;P25789-2;H0YKT8;H0YMI6;H0YKS0	Proteasome subunit alpha type-4;Proteasome subunit alpha type;Proteasome subunit beta type	PSMA4	Proteasome subunit alpha type-4;Proteasome subunit alpha type (Fragment);Proteasome subunit alpha type-4;Proteasome subunit alpha type (Fragment);Proteasome subunit alpha type (Fragment);Isoform 2 of Proteasome subunit alpha type-4;Proteasome subunit beta	12	17	17	17	11	9	11	8	8	8	7	14	14	15	13	15	15	9	13	14	13	8	14	15	15	9	10	9	11	9	11	8	8	8	7	14	14	15	13	15	15	9	13	14	13
P40429;A0A7I2V2L9;M0QYS1;Q8J015;A0A7I2V5L3;Q6NVV1;M0QZU1;A0A096LPE0	P40429;A0A7I2V2L9;M0QYS1;Q8J015;A0A7I2V5L3	60S ribosomal protein L13a	RPL13A;RPL13a	60S ribosomal protein L13a;60S ribosomal protein L13a;60S ribosomal protein L13a (Fragment);60S ribosomal protein L13a;60S ribosomal protein L13a	8	12	12	12	3	2	3	0	2	2	6	10	11	10	11	11	10	7	11	12	11	8	11	11	11	3	2	1	3	2	3	0	2	2	6	10	11	10	11	11	10	7	11	12	11
P78527;P78527-2;A0A8V8TMR1;F5GX40;H0YG84	P78527;P78527-2	DNA-dependent protein kinase catalytic subunit	PRKDC	DNA-dependent protein kinase catalytic subunit;Isoform 2 of DNA-dependent protein kinase catalytic subunit	5	146	146	146	47	42	51	19	24	21	37	85	103	87	54	94	79	53	83	119	83	57	83	87	104	19	36	20	47	42	51	19	24	21	37	85	103	87	54	94	79	53	83	119	83
P83731;C9JXB8;C9JNW5	P83731;C9JXB8;C9JNW5	60S ribosomal protein L24	RPL24	60S ribosomal protein L24;60S ribosomal protein L24;60S ribosomal protein L24	3	8	8	8	3	3	3	3	3	3	7	6	6	6	6	6	6	7	6	6	6	7	6	6	6	3	3	3	3	3	3	3	3	3	7	6	6	6	6	6	6	7	6	6	6
P05387	P05387	60S acidic ribosomal protein P2	RPLP2	60S acidic ribosomal protein P2	1	13	13	8	8	6	8	5	7	5	8	7	9	7	7	10	7	9	7	9	9	9	8	8	10	3	3	4	8	6	8	5	7	5	8	7	9	7	7	10	7	9	7	9	9
Q01130;J3QL05;J3KP15;Q01130-2	Q01130;J3QL05;J3KP15;Q01130-2	Serine/arginine-rich splicing factor 2	SRSF2	Serine/arginine-rich splicing factor 2;Serine/arginine-rich splicing factor 2 (Fragment);Serine/arginine-rich splicing factor 2 (Fragment);Isoform 2 of Serine/arginine-rich splicing factor 2	4	7	7	5	5	5	5	4	4	4	5	5	4	5	5	5	5	6	5	5	5	6	5	5	5	6	4	3	5	5	5	4	4	4	5	5	4	5	5	5	5	6	5	5	5
P08865;C9J9K3;A0A8V8TMX1;A0A0C4DG17;A0A8V8TLA4;A0A8I5KQE6;F8WD59;A0A8V8TMP3;A0A8V8TMZ8	P08865;C9J9K3;A0A8V8TMX1;A0A0C4DG17;A0A8V8TLA4;A0A8I5KQE6;F8WD59	40S ribosomal protein SA	RPSA	40S ribosomal protein SA;40S ribosomal protein SA (Fragment);40S ribosomal protein SA;40S ribosomal protein SA;40S ribosomal protein SA;40S ribosomal protein SA;40S ribosomal protein SA (Fragment)	9	18	18	18	17	16	15	13	14	12	7	5	4	8	5	7	8	11	6	9	8	6	7	7	8	15	15	13	17	16	15	13	14	12	7	5	4	8	5	7	8	11	6	9	8
P60174;P60174-3;P60174-4;U3KPZ0;U3KQF3;U3KPS5	P60174;P60174-3;P60174-4;U3KPZ0	Triosephosphate isomerase	TPI1	Triosephosphate isomerase;Isoform 2 of Triosephosphate isomerase;Isoform 3 of Triosephosphate isomerase;Triosephosphate isomerase (Fragment)	6	25	25	25	20	20	20	15	18	14	19	13	9	15	11	14	14	22	9	10	13	14	13	16	14	18	19	18	20	20	20	15	18	14	19	13	9	15	11	14	14	22	9	10	13
O15372;B3KS98;E5RJT0;E5RGU4;E5RFH0;E5RFW7;E5RHC7;E5RH59	O15372;B3KS98;E5RJT0	Eukaryotic translation initiation factor 3 subunit H	EIF3H	Eukaryotic translation initiation factor 3 subunit H;Eukaryotic translation initiation factor 3 subunit H;Eukaryotic translation initiation factor 3 subunit H (Fragment)	8	23	23	23	15	15	16	12	11	10	14	19	19	19	17	19	18	17	15	19	19	17	18	21	19	12	15	6	15	15	16	12	11	10	14	19	19	19	17	19	18	17	15	19	19
Q71UI9;P0C0S5;C9J0D1;A0A494C189;Q71UI9-4;Q71UI9-2	Q71UI9;P0C0S5;C9J0D1;A0A494C189;Q71UI9-4;Q71UI9-2	Histone H2A.V;Histone H2A.Z;Histone H2A	H2AFV;H2AFZ	Histone H2A.V;Histone H2A.Z;Histone H2A;Histone H2A;Isoform 4 of Histone H2A.V;Isoform 2 of Histone H2A.V	6	6	4	1	4	5	5	5	5	5	4	6	6	6	5	6	6	6	6	6	6	6	6	6	6	4	5	4	2	3	3	3	3	3	2	4	4	4	3	4	4	4	4	4	4
P33993;P33993-3;P33993-2;C9J8M6	P33993;P33993-3	DNA replication licensing factor MCM7	MCM7	DNA replication licensing factor MCM7;Isoform 3 of DNA replication licensing factor MCM7	4	42	42	42	36	35	30	26	32	25	15	27	31	31	20	29	27	22	22	27	29	17	25	31	31	33	28	32	36	35	30	26	32	25	15	27	31	31	20	29	27	22	22	27	29
P15924;P15924-3;P15924-2;A0A804HL18	P15924;P15924-3;P15924-2	Desmoplakin	DSP	Desmoplakin;Isoform DSPIa of Desmoplakin;Isoform DPII of Desmoplakin	4	123	123	123	50	43	43	22	40	49	46	82	92	81	86	98	91	54	86	101	88	53	86	87	98	23	28	15	50	43	43	22	40	49	46	82	92	81	86	98	91	54	86	101	88
Q16629;Q16629-4;A0A0B4J1Z1;C9JAB2;Q16629-3;Q16629-2;F8WEA1;H7BZZ6	Q16629;Q16629-4;A0A0B4J1Z1;C9JAB2;Q16629-3;Q16629-2	Serine/arginine-rich splicing factor 7	SRSF7	Serine/arginine-rich splicing factor 7;Isoform 4 of Serine/arginine-rich splicing factor 7;Serine/arginine-rich-splicing factor 7;Serine/arginine-rich-splicing factor 7;Isoform 3 of Serine/arginine-rich splicing factor 7;Isoform 2 of Serine/arginine-rich s	8	10	9	9	7	7	7	7	7	7	6	9	10	9	10	10	9	7	8	10	8	6	9	8	9	5	6	6	6	6	6	6	6	6	5	8	9	8	9	9	8	6	7	9	7
P49411;H3BNU3	P49411	Elongation factor Tu, mitochondrial	TUFM	Elongation factor Tu, mitochondrial	2	32	32	32	21	22	21	16	18	16	15	26	25	26	25	25	28	19	27	26	25	17	25	25	24	15	21	19	21	22	21	16	18	16	15	26	25	26	25	25	28	19	27	26	25
P63244;J3KPE3;D6RAC2;D6REE5;H0YAF8;H0Y8W2;D6RHH4;H0YAM7;D6R9L0;D6R9Z1;D6RFX4;D6RFZ9;D6RBD0;E9PD14;D6RAU2;D6RF23;H0Y8R5;D6RGK8;D6R909;D6RHJ5;H0Y9P0;D6RDI0	P63244;J3KPE3;D6RAC2;D6REE5;H0YAF8;H0Y8W2;D6RHH4;H0YAM7;D6R9L0;D6R9Z1	Guanine nucleotide-binding protein subunit beta-2-like 1;Guanine nucleotide-binding protein subunit beta-2-like 1, N-terminally processed	GNB2L1	Receptor of activated protein C kinase 1;Receptor of-activated protein C kinase 1;Receptor of-activated protein C kinase 1;Receptor of-activated protein C kinase 1 (Fragment);Receptor of-activated protein C kinase 1 (Fragment);Receptor of-activated protein	22	23	23	23	18	16	14	12	14	12	13	18	20	17	19	18	18	14	19	20	20	12	17	18	18	11	15	14	18	16	14	12	14	12	13	18	20	17	19	18	18	14	19	20	20
P13797;P13797-3;P13797-2;U3KQI3;H7C4N2;P13796;F2Z2Z9;Q5TBN3	P13797;P13797-3;P13797-2	Plastin-3	PLS3	Plastin-3;Isoform 3 of Plastin-3;Isoform 2 of Plastin-3	8	46	46	43	40	41	35	27	31	30	15	11	12	11	10	15	13	19	9	10	12	14	10	15	9	32	33	29	40	41	35	27	31	30	15	11	12	11	10	15	13	19	9	10	12
P24468;P24468-3;P24468-2;P10588	P24468	COUP transcription factor 2	NR2F2	COUP transcription factor 2	4	15	15	8	5	6	6	6	4	5	4	7	12	8	7	12	7	6	6	11	10	5	9	8	13	4	5	5	5	6	6	6	4	5	4	7	12	8	7	12	7	6	6	11	10
P34931;Q53FA3	P34931;Q53FA3	Heat shock 70 kDa protein 1-like	HSPA1L	Heat shock 70 kDa protein 1-like;HSPA1L (Fragment)	2	32	10	9	21	20	20	16	18	17	23	25	25	23	17	18	20	22	24	25	25	19	19	20	21	16	20	19	3	2	3	1	3	1	5	6	6	5	2	1	2	3	7	6	6
P46778;G3V1B3;M0R181	P46778;G3V1B3;M0R181	60S ribosomal protein L21	RPL21	60S ribosomal protein L21;60S ribosomal protein L21;60S ribosomal protein L21 (Fragment)	3	7	7	7	3	4	3	2	1	0	5	7	7	7	6	7	7	6	6	7	7	4	7	7	7	1	1	2	3	4	3	2	1	0	5	7	7	7	6	7	7	6	6	7	7
Q9Y2W1;A0A3B3ITZ9	Q9Y2W1;A0A3B3ITZ9	Thyroid hormone receptor-associated protein 3	THRAP3	Thyroid hormone receptor-associated protein 3;Thyroid hormone receptor-associated protein 3	2	38	37	37	10	11	9	14	9	9	17	26	27	25	29	28	31	21	23	28	25	23	30	26	32	7	13	10	10	11	9	14	9	9	16	25	26	24	28	27	30	20	22	27	24
Q86V81	Q86V81	THO complex subunit 4	ALYREF	THO complex subunit 4	1	13	13	1	8	8	7	5	4	6	5	9	10	9	7	10	10	9	10	10	10	8	10	8	11	3	7	6	8	8	7	5	4	6	5	9	10	9	7	10	10	9	10	10	10
Q92945;M0R0C6;M0R0I5;M0QYH3;M0R3J3;M0QXW7;M0QYG1;M0R251;M0R263	Q92945;M0R0C6	Far upstream element-binding protein 2	KHSRP	Far upstream element-binding protein 2;Far upstream element-binding protein 2	9	37	37	35	27	25	24	22	24	22	12	20	24	19	20	25	23	12	18	26	19	12	19	22	25	24	20	20	27	25	24	22	24	22	12	20	24	19	20	25	23	12	18	26	19
Q14498;Q14498-2;Q14498-3;G3XAC6;A0A0U1RQH7;H0Y4X3;A0A0U1RQW2;Q5QP23;Q5QP22;Q86U06;F8WF24;F2Z2Z5;Q86U06-5;Q86U06-4;Q86U06-2;A8MYG5;F8WF73;G3V5Z6;Q86U06-3;H0YJJ3;F2Z3E6;G3XAP0;A0A087X122;G3V546	Q14498;Q14498-2;Q14498-3;G3XAC6;A0A0U1RQH7;H0Y4X3	RNA-binding protein 39	RBM39	RNA-binding protein 39;Isoform 2 of RNA-binding protein 39;Isoform 3 of RNA-binding protein 39;RNA-binding protein 39;RNA-binding protein 39 (Fragment);RNA-binding protein 39 (Fragment)	24	25	25	25	8	8	8	8	8	8	16	22	24	21	21	22	20	19	22	21	22	16	20	20	20	10	9	8	8	8	8	8	8	8	16	22	24	21	21	22	20	19	22	21	22
P63104;E7EX29;E7ESK7;B0AZS6;E9PD24;E7EVZ2;P63104-2;E5RIR4;B7Z2E6;H0YB80;E5RGE1	P63104;E7EX29;E7ESK7;B0AZS6	14-3-3 protein zeta/delta	YWHAZ	14-3-3 protein zeta/delta;14-3-3 protein zeta/delta (Fragment);14-3-3 protein zeta/delta (Fragment);14-3-3 protein zeta/delta	11	26	23	18	23	22	20	16	16	14	13	9	9	11	9	10	12	16	10	10	9	12	10	11	11	16	19	17	20	19	17	13	13	12	12	7	7	9	6	8	10	14	8	8	7
O95232;J3KPP4;D6RDI2;H0YA81;D6RHH0;U3KQT3;C9JL41;O95232-2;H7C5U7;E7EN55;H0YBV7;H0YAR4	O95232;J3KPP4	Luc7-like protein 3	LUC7L3	Luc7-like protein 3;Cisplatin resistance-associated overexpressed protein, isoform CRA_b	12	22	22	22	6	6	6	5	7	5	15	17	19	16	17	19	16	16	16	14	16	14	19	20	19	6	6	6	6	6	6	5	7	5	15	17	19	16	17	19	16	16	16	14	16
Q9NU22	Q9NU22	Midasin	MDN1	Midasin	1	50	50	50	2	2	2	2	3	2	6	16	26	21	18	22	21	13	27	27	20	17	21	22	28	2	3	4	2	2	2	2	3	2	6	16	26	21	18	22	21	13	27	27	20
E9PAV3;F8VZJ2;A0A7I2V2K5;H0YHX9;A0A7I2V473;Q13765;E9PAV3-2;F8W0W4;F8VNW4;F8VZ58	E9PAV3;F8VZJ2;A0A7I2V2K5;H0YHX9;A0A7I2V473;Q13765;E9PAV3-2;F8W0W4;F8VNW4	Nascent polypeptide-associated complex subunit alpha, muscle-specific form;Nascent polypeptide-associated complex subunit alpha	NACA	Nascent polypeptide-associated complex subunit alpha, muscle-specific form;Nascent polypeptide-associated complex subunit alpha;Nascent polypeptide-associated complex subunit alpha;Nascent polypeptide-associated complex subunit alpha;Nascent polypeptide-as	10	11	11	9	10	8	7	5	5	5	1	5	5	5	5	5	5	4	5	5	5	3	5	5	5	6	5	5	10	8	7	5	5	5	1	5	5	5	5	5	5	4	5	5	5
Q9Y224;G3V4C6;H0YJB9;G3V4E7	Q9Y224;G3V4C6	UPF0568 protein C14orf166	C14orf166	RNA transcription, translation and transport factor protein;RNA transcription, translation and transport factor protein	4	23	23	23	15	12	15	13	15	14	17	18	17	15	17	19	17	17	17	18	16	18	17	18	19	12	13	12	15	12	15	13	15	14	17	18	17	15	17	19	17	17	17	18	16
Q04637-8;E7EUU4;E9PGM1;E7EX73;Q04637;Q04637-3;A0A7I2Y1C3;Q04637-9;Q04637-4;Q04637-5;Q04637-7;Q04637-6;C9JF13;C9J6B6;C9K073;C9J2Z7;H7C044;A0A6Q8PFB2;H7C0V6;C9JHW9;F8WCF2;C9J556;REV__Q8NEG2;REV__C9JQZ6;C9JWW9;REV__F5H7J8;C9JWH7;C9JSU8;REV__J3KQX6;REV__Q8NEG2-2	Q04637-8;E7EUU4;E9PGM1;E7EX73;Q04637;Q04637-3;A0A7I2Y1C3;Q04637-9;Q04637-4;Q04637-5;Q04637-7;Q04637-6;C9JF13	Eukaryotic translation initiation factor 4 gamma 1	EIF4G1	Isoform 8 of Eukaryotic translation initiation factor 4 gamma 1;Eukaryotic translation initiation factor 4 gamma 1;Eukaryotic translation initiation factor 4 gamma 1;Eukaryotic translation initiation factor 4 gamma 1;Eukaryotic translation initiation facto	30	64	64	58	40	39	38	12	15	21	28	43	46	46	43	43	47	38	41	49	42	35	43	43	45	17	23	15	40	39	38	12	15	21	28	43	46	46	43	43	47	38	41	49	42
Q15233;A0A7I2V5Y7;A0A7I2V535;Q15233-2;A0A7I2V4J2;A0A7P0MRW0;A0A7I2V4K9;A0A7I2V4N2;A0A7I2V464;H7C367;C9JYS8;C9IZL7;A0A7I2YQK8;C9J4X2	Q15233;A0A7I2V5Y7;A0A7I2V535;Q15233-2;A0A7I2V4J2;A0A7P0MRW0;A0A7I2V4K9;A0A7I2V4N2;A0A7I2V464;H7C367;C9JYS8	Non-POU domain-containing octamer-binding protein	NONO	Non-POU domain-containing octamer-binding protein;Non-POU domain-containing octamer-binding protein;Non-POU domain-containing octamer-binding protein;Isoform 2 of Non-POU domain-containing octamer-binding protein;Non-POU domain-containing octamer-binding p	14	33	33	31	21	22	22	20	19	17	15	17	19	19	18	19	19	17	18	20	17	19	21	16	22	18	23	17	21	22	22	20	19	17	15	17	19	19	18	19	19	17	18	20	17
O75643;A0A494C1A5;O75643-2	O75643;A0A494C1A5	U5 small nuclear ribonucleoprotein 200 kDa helicase	SNRNP200	U5 small nuclear ribonucleoprotein 200 kDa helicase;U5 small nuclear ribonucleoprotein 200 kDa helicase (Fragment)	3	103	103	103	46	41	46	15	21	24	40	55	70	58	45	75	63	51	44	71	56	57	52	59	75	18	31	15	46	41	46	15	21	24	40	55	70	58	45	75	63	51	44	71	56
P55081	P55081	Microfibrillar-associated protein 1	MFAP1	Microfibrillar-associated protein 1	1	19	19	19	8	7	7	9	7	8	9	19	17	16	17	16	17	10	17	19	15	11	16	19	16	8	9	9	8	7	7	9	7	8	9	19	17	16	17	16	17	10	17	19	15
Q9Y657	Q9Y657	Spindlin-1	SPIN1	Spindlin-1	1	16	16	11	6	7	8	6	7	6	10	14	14	14	13	14	14	12	14	14	14	11	14	14	14	7	8	8	6	7	8	6	7	6	10	14	14	14	13	14	14	12	14	14	14
P00558;P00558-2;P07205	P00558;P00558-2	Phosphoglycerate kinase 1	PGK1	Phosphoglycerate kinase 1;Isoform 2 of Phosphoglycerate kinase 1	3	36	36	36	29	25	28	18	23	22	15	5	7	5	5	11	12	20	8	9	11	12	6	10	12	22	24	19	29	25	28	18	23	22	15	5	7	5	5	11	12	20	8	9	11
O43390;O43390-3;A0A6Q8PH31;B4DT28;A0A6Q8PH35;A0A6Q8PEX7;A0A6Q8PHG0;A0A286YEZ8;A0A7I2V2F0	O43390;O43390-3;A0A6Q8PH31;B4DT28;A0A6Q8PH35;A0A6Q8PEX7	Heterogeneous nuclear ribonucleoprotein R	HNRNPR	Heterogeneous nuclear ribonucleoprotein R;Isoform 3 of Heterogeneous nuclear ribonucleoprotein R;Heterogeneous nuclear ribonucleoprotein R (Fragment);Heterogeneous nuclear ribonucleoprotein R;Heterogeneous nuclear ribonucleoprotein R;Heterogeneous nuclear	9	31	31	1	11	13	12	11	11	12	18	21	21	24	20	24	23	21	16	23	18	18	21	22	23	8	10	10	11	13	12	11	11	12	18	21	21	24	20	24	23	21	16	23	18
P38919;I3L3H2;J3QQP0;E9PBH4;F8WE11;C9JUF0	P38919;I3L3H2	Eukaryotic initiation factor 4A-III;Eukaryotic initiation factor 4A-III, N-terminally processed	EIF4A3	Eukaryotic initiation factor 4A-III;RNA helicase	6	28	23	23	23	21	23	20	22	21	11	16	20	17	18	20	18	15	16	20	16	13	17	16	21	23	24	21	18	16	18	16	18	17	9	15	18	15	17	19	17	13	15	19	15
Q3YEC7;Q3YEC7-2;F2Z2T0;Q3YEC7-3;G3V154;Q3YEC7-4;Q3YEC7-6;Q3YEC7-5;H0Y7H6	Q3YEC7;Q3YEC7-2;F2Z2T0;Q3YEC7-3;G3V154;Q3YEC7-4;Q3YEC7-6;Q3YEC7-5	Rab-like protein 6	RABL6	Rab-like protein 6;Isoform 2 of Rab-like protein 6;Rab-like protein 6;Isoform 3 of Rab-like protein 6;Chromosome 9 open reading frame 86, isoform CRA_d;Isoform 4 of Rab-like protein 6;Isoform 6 of Rab-like protein 6;Isoform 5 of Rab-like protein 6	9	30	30	30	9	10	8	4	4	5	9	26	28	26	24	26	25	19	26	27	27	16	25	24	24	7	6	3	9	10	8	4	4	5	9	26	28	26	24	26	25	19	26	27	27
Q86XP3;Q86XP3-2;J3QRI2;J3KTK9;J3KRE3	Q86XP3;Q86XP3-2	ATP-dependent RNA helicase DDX42	DDX42	ATP-dependent RNA helicase DDX42;Isoform 2 of ATP-dependent RNA helicase DDX42	5	44	44	44	18	26	19	25	26	21	18	38	42	40	34	39	38	18	31	38	40	20	35	35	41	21	23	24	18	26	19	25	26	21	18	38	42	40	34	39	38	18	31	38	40
P28066;P28066-2	P28066;P28066-2	Proteasome subunit alpha type-5	PSMA5	Proteasome subunit alpha type-5;Isoform 2 of Proteasome subunit alpha type-5	2	11	11	11	10	9	9	5	6	3	7	3	3	2	2	4	3	5	4	5	4	6	2	2	4	6	7	4	10	9	9	5	6	3	7	3	3	2	2	4	3	5	4	5	4
Q9Y3I0	Q9Y3I0	tRNA-splicing ligase RtcB homolog	RTCB	RNA-splicing ligase RtcB homolog	1	30	30	30	5	5	6	3	3	1	16	25	26	25	23	25	27	18	25	28	24	18	23	25	27	5	2	3	5	5	6	3	3	1	16	25	26	25	23	25	27	18	25	28	24
Q9H3K6;H3BTW0;A0A499FJE1;H3BVE0;Q9H3K6-2;A0A0B4J295;A0A087WZT3;H3BPT9	Q9H3K6;H3BTW0;A0A499FJE1;H3BVE0;Q9H3K6-2	BolA-like protein 2	BOLA2	BolA-like protein 2;BOLA2-SMG1P6 readthrough;BolA-like protein 2;BOLA2-SMG1P6 readthrough;Isoform 2 of BolA-like protein 2	8	7	7	7	6	7	4	4	5	4	5	5	5	5	5	5	5	4	5	5	5	5	5	5	5	5	5	5	6	7	4	4	5	4	5	5	5	5	5	5	5	4	5	5	5
O15042;O15042-2;E7ET15;O15042-3;H0Y8D9;E7EW00;C9J5L1;H7C4V2;C9JDJ7;U3KPT1	O15042;O15042-2;E7ET15;O15042-3	U2 snRNP-associated SURP motif-containing protein	U2SURP	U2 snRNP-associated SURP motif-containing protein;Isoform 2 of U2 snRNP-associated SURP motif-containing protein;U2 snRNP-associated SURP motif-containing protein;Isoform 3 of U2 snRNP-associated SURP motif-containing protein	10	35	35	35	5	5	5	4	4	5	15	27	28	27	26	28	29	16	26	29	24	23	28	29	26	3	6	3	5	5	5	4	4	5	15	27	28	27	26	28	29	16	26	29	24
Q14839;A0A2R8Y425;A0A0C4DGG9;A0A2R8Y521;A0A2R8Y212;F5GWX5;A0A2U3TZM0;A0A2R8YFK9;A0A2R8Y5J0;Q14839-2;A0A2R8YFD8;A0A2R8YDJ9;A0A2R8YD40;A0A2R8YDW2;A0A2R8Y4X2;A0A2R8Y8C1;A0A2R8Y445;A0A2R8YER1;A0A2R8Y5Z7;A0A2R8Y685;A0A2R8Y7I0;A0A2R8Y8B3;A0A2R8Y7M9;A0A2R8Y5M9;A0A2R8YE38;K7EMY3;F5H6N4;F2Z2R5;H7C3H7;I3L229;H7C0J3;F6T542;A0A2R8Y6G9;A0A2R8Y7X1;K7EPV1;A0A2R8Y795;K7ESA5	Q14839;A0A2R8Y425;A0A0C4DGG9;A0A2R8Y521;A0A2R8Y212;F5GWX5;A0A2U3TZM0;A0A2R8YFK9;A0A2R8Y5J0;Q14839-2;A0A2R8YFD8;A0A2R8YDJ9;A0A2R8YD40;A0A2R8YDW2;A0A2R8Y4X2;A0A2R8Y8C1;A0A2R8Y445;A0A2R8YER1;A0A2R8Y5Z7;A0A2R8Y685	Chromodomain-helicase-DNA-binding protein 4	CHD4	Chromodomain-helicase-DNA-binding protein 4;DNA helicase (Fragment);DNA helicase;DNA helicase;DNA helicase;DNA helicase;DNA helicase;DNA helicase;DNA helicase;Isoform 2 of Chromodomain-helicase-DNA-binding protein 4;DNA helicase;DNA helicase (Fragment);DNA	37	76	76	57	8	8	7	4	8	7	16	46	66	52	38	70	55	22	35	72	46	18	51	47	68	7	5	6	8	8	7	4	8	7	16	46	66	52	38	70	55	22	35	72	46
Q12905;B4DY09;X6R6Z1;A0A0A0MRL0	Q12905;B4DY09	Interleukin enhancer-binding factor 2	ILF2	Interleukin enhancer-binding factor 2;Interleukin enhancer-binding factor 2	4	20	20	20	14	13	11	11	12	12	12	15	18	16	14	17	15	12	14	17	15	14	15	14	18	12	12	9	14	13	11	11	12	12	12	15	18	16	14	17	15	12	14	17	15
P62847;E7ETK0;A0A2R8Y849;A0A2R8YD14;P62847-2;P62847-3;P62847-4;A0A2R8Y8A0	P62847;E7ETK0;A0A2R8Y849;A0A2R8YD14;P62847-2;P62847-3;P62847-4;A0A2R8Y8A0	40S ribosomal protein S24	RPS24	40S ribosomal protein S24;40S ribosomal protein S24;40S ribosomal protein S24;40S ribosomal protein S24;Isoform 2 of 40S ribosomal protein S24;Isoform 3 of 40S ribosomal protein S24;Isoform 4 of 40S ribosomal protein S24;40S ribosomal protein S24 (Fragment	8	6	6	6	6	6	6	5	6	5	5	6	6	6	6	5	6	5	6	6	5	5	5	5	6	4	6	4	6	6	6	5	6	5	5	6	6	6	6	5	6	5	6	6	5
Q8TF72;A0A2R8Y5P9	Q8TF72;A0A2R8Y5P9	Protein Shroom3	SHROOM3	Protein Shroom3;Protein Shroom3	2	2	2	2	2	1	1	0	2	1	1	1	1	1	1	1	0	0	1	1	1	0	1	1	1	1	2	2	2	1	1	0	2	1	1	1	1	1	1	1	0	0	1	1	1
P60660;P60660-2;F8W1R7;G3V1V0;J3KND3;G8JLA2;B7Z6Z4;G3V1Y7;F8VPF3;F8VZU9;F8W180;H0YI43;F8VXL3;A0A8Q3SI90	P60660;P60660-2;F8W1R7;G3V1V0;J3KND3;G8JLA2;B7Z6Z4;G3V1Y7;F8VPF3;F8VZU9;F8W180	Myosin light polypeptide 6	MYL6	Myosin light polypeptide 6;Isoform Smooth muscle of Myosin light polypeptide 6;Myosin light polypeptide 6;Myosin light polypeptide 6;Myosin light polypeptide 6;Myosin light polypeptide 6;Myosin light polypeptide 6;Myosin light polypeptide 6;Myosin light po	14	8	8	6	8	7	8	8	8	8	6	7	8	7	7	8	8	6	7	8	8	5	7	7	8	8	8	7	8	7	8	8	8	8	6	7	8	7	7	8	8	6	7	8	8
P62910;D3YTB1;F8W727	P62910;D3YTB1;F8W727	60S ribosomal protein L32	RPL32	60S ribosomal protein L32;60S ribosomal protein L32 (Fragment);60S ribosomal protein L32	3	7	7	7	4	3	2	2	3	3	3	7	7	6	7	7	7	3	6	7	7	3	7	7	7	3	3	1	4	3	2	2	3	3	3	7	7	6	7	7	7	3	6	7	7
P33992;B1AHB1;B1AHA9;B1AHB2;F8WFD7	P33992;B1AHB1	DNA replication licensing factor MCM5;DNA helicase	MCM5	DNA replication licensing factor MCM5;DNA replication licensing factor MCM5	5	46	46	46	37	34	32	28	26	28	8	25	29	29	24	27	26	15	24	30	25	12	29	28	32	36	25	29	37	34	32	28	26	28	8	25	29	29	24	27	26	15	24	30	25
Q92620;Q92620-2;H3BQT9;J3KSA8;H3BMS7;H3BV01;J3KRT1;J3KTG2	Q92620	Pre-mRNA-splicing factor ATP-dependent RNA helicase PRP16	DHX38	Pre-mRNA-splicing factor ATP-dependent RNA helicase PRP16	8	47	47	47	21	22	22	13	24	18	17	28	34	26	27	31	30	13	17	33	23	14	30	32	23	16	19	21	21	22	22	13	24	18	17	28	34	26	27	31	30	13	17	33	23
Q15393;Q15393-3;Q15393-2;I3L4G7;J3QL37;J3QRB2;H3BMB0;J3QKV4	Q15393	Splicing factor 3B subunit 3	SF3B3	Splicing factor 3B subunit 3	8	50	50	50	25	23	25	18	20	18	27	33	36	34	30	39	40	28	25	33	32	31	35	36	38	19	20	18	25	23	25	18	20	18	27	33	36	34	30	39	40	28	25	33	32
P30041	P30041	Peroxiredoxin-6	PRDX6	Peroxiredoxin-6	1	21	21	21	18	17	18	8	11	9	10	15	15	14	16	15	16	11	16	14	15	11	16	18	16	15	15	13	18	17	18	8	11	9	10	15	15	14	16	15	16	11	16	14	15
Q15366-3;Q15366-6;Q15366-2;Q15366;H3BSS4;P57721;E9PFP8;P57721-5;P57721-4	Q15366-3;Q15366-6;Q15366-2;Q15366	Poly(rC)-binding protein 2	PCBP2	Isoform 3 of Poly(rC)-binding protein 2;Isoform 6 of Poly(rC)-binding protein 2;Isoform 2 of Poly(rC)-binding protein 2;Poly(rC)-binding protein 2	9	21	21	3	16	14	14	12	15	14	8	10	11	8	7	13	11	8	8	12	8	9	10	8	14	13	15	12	16	14	14	12	15	14	8	10	11	8	7	13	11	8	8	12	8
Q9UBQ5;Q9UBQ5-2;K7ERF1;K7ES31;A0A087WVB9;K7EQM4;K7EK53;B4DQ48	Q9UBQ5;Q9UBQ5-2;K7ERF1;K7ES31;A0A087WVB9;K7EQM4	Eukaryotic translation initiation factor 3 subunit K	EIF3K	Eukaryotic translation initiation factor 3 subunit K;Isoform 2 of Eukaryotic translation initiation factor 3 subunit K;Eukaryotic translation initiation factor 3 subunit K;Eukaryotic translation initiation factor 3 subunit K;Eukaryotic translation initiati	8	13	13	13	7	8	6	4	3	1	9	12	12	10	10	11	11	10	11	12	11	8	12	12	12	3	2	3	7	8	6	4	3	1	9	12	12	10	10	11	11	10	11	12	11
Q16891;Q16891-2;B9A067;Q16891-4;Q16891-3;C9J406;H7C463;D6RAW4	Q16891;Q16891-2;B9A067;Q16891-4;Q16891-3;C9J406;H7C463	MICOS complex subunit MIC60	IMMT	MICOS complex subunit MIC60;Isoform 2 of MICOS complex subunit MIC60;MICOS complex subunit MIC60;Isoform 4 of MICOS complex subunit MIC60;Isoform 3 of MICOS complex subunit MIC60;MICOS complex subunit MIC60;MICOS complex subunit MIC60 (Fragment)	8	43	43	43	16	14	11	18	14	18	11	24	36	27	25	38	35	15	22	41	28	16	26	23	41	14	7	10	16	14	11	18	14	18	11	24	36	27	25	38	35	15	22	41	28
Q6P1L8	Q6P1L8	39S ribosomal protein L14, mitochondrial	MRPL14	39S ribosomal protein L14, mitochondrial	1	7	7	7	5	6	6	6	6	5	6	7	5	7	6	5	6	6	7	6	7	5	6	5	6	6	6	6	5	6	6	6	6	5	6	7	5	7	6	5	6	6	7	6	7
Q99873;E9PKG1;Q99873-2;Q99873-3;Q99873-5;E9PIX6;E9PQ98;H0YDE4;E9PNR9;Q9NR22;E9PMW9;Q9NR22-2	Q99873;E9PKG1;Q99873-2;Q99873-3;Q99873-5;E9PIX6;E9PQ98	Protein arginine N-methyltransferase 1	PRMT1	Protein arginine N-methyltransferase 1;Protein arginine N-methyltransferase 1;Isoform 2 of Protein arginine N-methyltransferase 1;Isoform 3 of Protein arginine N-methyltransferase 1;Isoform 4 of Protein arginine N-methyltransferase 1;Protein arginine N-met	12	24	24	24	17	16	19	15	16	15	12	18	17	18	17	19	18	11	14	17	17	13	17	18	17	17	18	15	17	16	19	15	16	15	12	18	17	18	17	19	18	11	14	17	17
P61604;B8ZZL8;S4R3N1;B8ZZ54	P61604;B8ZZL8;S4R3N1	10 kDa heat shock protein, mitochondrial	HSPE1;HSPE1-MOB4	10 kDa heat shock protein, mitochondrial;10 kDa heat shock protein, mitochondrial;10 kDa heat shock protein, mitochondrial	4	14	14	14	14	13	12	10	11	6	8	6	4	5	4	5	6	9	3	5	5	4	4	5	6	10	11	10	14	13	12	10	11	6	8	6	4	5	4	5	6	9	3	5	5
P49207	P49207	60S ribosomal protein L34	RPL34	60S ribosomal protein L34	1	8	8	8	6	4	6	4	4	5	6	6	6	6	5	6	6	6	6	6	5	7	6	6	5	5	4	1	6	4	6	4	4	5	6	6	6	6	5	6	6	6	6	6	5
Q00059;Q00059-2;H7BYN3	Q00059;Q00059-2;H7BYN3	Transcription factor A, mitochondrial	TFAM	Transcription factor A, mitochondrial;Isoform 2 of Transcription factor A, mitochondrial;Transcription factor A, mitochondrial (Fragment)	3	16	16	16	4	4	5	2	1	0	7	12	12	9	10	11	10	7	11	13	10	9	11	10	13	3	3	1	4	4	5	2	1	0	7	12	12	9	10	11	10	7	11	13	10
Q16875;Q5W015;Q5VX20;A0A1W2PR17;Q16875-2;Q16875-3;Q16875-4;F2Z2I2;H0Y483;A0A1W2PNV9;Q9H178	Q16875;Q5W015;Q5VX20;A0A1W2PR17;Q16875-2;Q16875-3;Q16875-4;F2Z2I2	6-phosphofructo-2-kinase/fructose-2,6-bisphosphatase 3;6-phosphofructo-2-kinase;Fructose-2,6-bisphosphatase	PFKFB3	6-phosphofructo-2-kinase/fructose-2,6-bisphosphatase 3;6-phosphofructo-2-kinase/fructose-2,6-bisphosphatase 3;6-phosphofructo-2-kinase/fructose-2,6-bisphosphatase 3;6-phosphofructo-2-kinase/fructose-2,6-bisphosphatase 3;Isoform 2 of 6-phosphofructo-2-kinas	11	33	33	26	7	4	3	2	4	1	8	31	31	26	31	28	28	10	24	29	28	13	31	29	25	7	9	5	7	4	3	2	4	1	8	31	31	26	31	28	28	10	24	29	28
Q8NAV1	Q8NAV1	Pre-mRNA-splicing factor 38A	PRPF38A	Pre-mRNA-splicing factor 38A	1	16	16	16	3	4	3	1	3	2	6	16	13	14	14	15	13	7	13	12	13	6	15	16	15	2	3	2	3	4	3	1	3	2	6	16	13	14	14	15	13	7	13	12	13
Q15773;F5H0Y3;F5H7L5;F5H800	Q15773	Myeloid leukemia factor 2	MLF2	Myeloid leukemia factor 2	4	9	9	9	5	3	3	1	2	2	7	8	8	8	5	4	2	6	8	8	8	5	8	8	7	3	2	0	5	3	3	1	2	2	7	8	8	8	5	4	2	6	8	8	8
P22314;P22314-2;Q5JRR6;Q5JRR9;Q5JRS0;Q5JRS1;Q5JRS3;Q5JRS2	P22314;P22314-2	Ubiquitin-like modifier-activating enzyme 1	UBA1	Ubiquitin-like modifier-activating enzyme 1;Isoform 2 of Ubiquitin-like modifier-activating enzyme 1	8	45	45	45	42	39	40	32	30	25	19	10	12	14	9	15	14	22	14	12	11	16	9	18	16	38	36	33	42	39	40	32	30	25	19	10	12	14	9	15	14	22	14	12	11
P53621;P53621-2;A0A3B3IT15;A0A3B3IS84;A0A3B3ISC6;A0A3B3IU89;A0A3B3ITV3;A0A3B3ISK1;A0A3B3ITI7;A0A3B3IU78;A0A3B3ITX2;A0A3B3IS23	P53621;P53621-2;A0A3B3IT15;A0A3B3IS84;A0A3B3ISC6;A0A3B3IU89	Coatomer subunit alpha;Xenin;Proxenin	COPA	Coatomer subunit alpha;Isoform 2 of Coatomer subunit alpha;Coatomer subunit alpha;Coatomer subunit alpha;Coatomer subunit alpha (Fragment);Coatomer subunit alpha (Fragment)	12	64	64	64	30	31	32	19	21	19	16	40	46	42	42	49	43	21	34	51	41	26	45	41	49	27	31	21	30	31	32	19	21	19	16	40	46	42	42	49	43	21	34	51	41
Q15029;Q15029-2;Q15029-3;K7EP67;K7EJ74;K7EIT3	Q15029;Q15029-2;Q15029-3	116 kDa U5 small nuclear ribonucleoprotein component	EFTUD2	116 kDa U5 small nuclear ribonucleoprotein component;Isoform 2 of 116 kDa U5 small nuclear ribonucleoprotein component;Isoform 3 of 116 kDa U5 small nuclear ribonucleoprotein component	6	51	50	50	28	23	26	22	22	19	28	30	40	35	31	39	33	31	31	41	34	31	33	36	41	22	26	17	27	22	25	21	21	18	27	29	39	34	30	38	32	30	30	40	33
Q96RL7;Q96RL7-2;Q96RL7-4;Q96RL7-3;H0Y7P8	Q96RL7;Q96RL7-2;Q96RL7-4;Q96RL7-3	Vacuolar protein sorting-associated protein 13A	VPS13A	Intermembrane lipid transfer protein VPS13A;Isoform 2 of Intermembrane lipid transfer protein VPS13A;Isoform 4 of Intermembrane lipid transfer protein VPS13A;Isoform 3 of Intermembrane lipid transfer protein VPS13A	5	23	23	23	1	0	1	1	1	1	4	9	12	9	3	4	2	6	13	10	9	4	4	6	4	2	2	1	1	0	1	1	1	1	4	9	12	9	3	4	2	6	13	10	9
Q9BXP5;Q9BXP5-4;Q9BXP5-2;Q9BXP5-3;Q9BXP5-5;H7C3A1;H7C1K0;H7C0U8;A0A286YEP7;A0A087X0F4;C9JUL9;A0A0A0MSP6	Q9BXP5;Q9BXP5-4;Q9BXP5-2;Q9BXP5-3;Q9BXP5-5;H7C3A1	Serrate RNA effector molecule homolog	SRRT	Serrate RNA effector molecule homolog;Isoform 4 of Serrate RNA effector molecule homolog;Isoform 2 of Serrate RNA effector molecule homolog;Isoform 3 of Serrate RNA effector molecule homolog;Isoform 5 of Serrate RNA effector molecule homolog;Arsenite-resis	12	46	46	46	23	23	22	21	22	13	14	26	28	27	27	27	28	15	25	28	24	19	28	28	27	19	23	19	23	23	22	21	22	13	14	26	28	27	27	27	28	15	25	28	24
Q9Y295;H0YI06;F8WEE0	Q9Y295	Developmentally-regulated GTP-binding protein 1	DRG1	Developmentally-regulated GTP-binding protein 1	3	27	27	26	12	12	10	11	12	10	17	22	22	22	20	20	21	15	21	21	21	20	22	22	20	9	10	9	12	12	10	11	12	10	17	22	22	22	20	20	21	15	21	21	21
P04792;A0A6Q8PFK8;A0A6Q8PGK1;A0A6Q8PHJ6;A0A6Q8PFE7;A0A6Q8PF43;A0A6Q8PHA6;A0A6Q8PH65;A0A6Q8PGY2;C9J3N8	P04792;A0A6Q8PFK8;A0A6Q8PGK1;A0A6Q8PHJ6	Heat shock protein beta-1	HSPB1	Heat shock protein beta-1;Heat shock protein beta-1;Heat shock protein beta-1;Heat shock protein beta-1	10	20	20	20	18	14	16	8	11	9	7	13	15	16	6	6	6	10	15	14	15	8	12	13	12	13	17	11	18	14	16	8	11	9	7	13	15	16	6	6	6	10	15	14	15
P25398	P25398	40S ribosomal protein S12	RPS12	40S ribosomal protein S12	1	11	11	11	5	5	5	3	5	4	11	8	8	8	8	8	8	10	8	8	7	10	7	9	8	3	5	3	5	5	5	3	5	4	11	8	8	8	8	8	8	10	8	8	7
Q9Y5V0;H0YC70;E5RHV4;H0YAP1;E5RHR6	Q9Y5V0;H0YC70	Zinc finger protein 706	ZNF706	Zinc finger protein 706;Zinc finger protein 706 (Fragment)	5	4	4	4	1	2	2	1	2	1	2	2	2	3	2	3	3	2	3	3	3	2	3	2	3	2	2	2	1	2	2	1	2	1	2	2	2	3	2	3	3	2	3	3	3
P42766;F2Z388	P42766;F2Z388	60S ribosomal protein L35	RPL35	60S ribosomal protein L35;60S ribosomal protein L35	2	6	6	6	6	5	5	5	4	4	5	4	4	4	5	5	5	5	4	4	4	5	5	5	5	3	5	3	6	5	5	5	4	4	5	4	4	4	5	5	5	5	4	4	4
P23526;P23526-2	P23526;P23526-2	Adenosylhomocysteinase	AHCY	Adenosylhomocysteinase;Isoform 2 of Adenosylhomocysteinase	2	21	21	21	18	18	17	14	16	16	9	10	13	11	10	12	10	13	12	14	12	10	9	13	12	18	17	16	18	18	17	14	16	16	9	10	13	11	10	12	10	13	12	14	12
O75390;B4DJV2;A0A0C4DGI3;H0YIC4;H0YH82;F8VPA1;F8W1S4;F8VRI6;F8VPF9;F8W4S1;F8VTT8;F8VRP1;F8VX68;F8VR34;F8W642;F8VX07;F8VZK9;F8VWQ5;F8VU34;F8W0J2	O75390;B4DJV2;A0A0C4DGI3	Citrate synthase, mitochondrial;Citrate synthase	CS	Citrate synthase, mitochondrial;Citrate synthase;Citrate synthase	20	20	20	19	18	20	18	10	12	13	4	2	4	4	4	6	3	7	5	4	4	5	3	3	4	14	17	14	18	20	18	10	12	13	4	2	4	4	4	6	3	7	5	4	4
Q16531;A0A7P0TAK7;A0A7P0Z4B9;A0A7P0T965;A0A7P0Z3Z5;A0A7P0T870;A0A7P0TB30;F5GY55;Q16531-2;F5GWI0;A0A7P0Z4L2;F5H2L3;F5GZY8;F5H198;A0A7P0TAX4	Q16531;A0A7P0TAK7;A0A7P0Z4B9;A0A7P0T965;A0A7P0Z3Z5;A0A7P0T870;A0A7P0TB30;F5GY55	DNA damage-binding protein 1	DDB1	DNA damage-binding protein 1;DNA damage-binding protein 1;DNA damage-binding protein 1;DNA damage-binding protein 1;DNA damage-binding protein 1;DNA damage-binding protein 1;DNA damage-binding protein 1;DNA damage-binding protein 1	15	55	55	55	38	36	33	23	23	19	21	33	32	27	20	30	28	27	23	34	31	24	24	23	32	32	31	29	38	36	33	23	23	19	21	33	32	27	20	30	28	27	23	34	31
Q13247;A0A590UJK4;A0A590UK01;A0A590UJP7;A0A590UK80;Q13247-3;Q13247-2	Q13247;A0A590UJK4;A0A590UK01;A0A590UJP7;A0A590UK80;Q13247-3	Serine/arginine-rich splicing factor 6	SRSF6	Serine/arginine-rich splicing factor 6;Serine/arginine-rich-splicing factor 6;Serine/arginine-rich-splicing factor 6;Serine/arginine-rich-splicing factor 6;Serine/arginine-rich splicing factor 6 (Fragment);Isoform SRP55-3 of Serine/arginine-rich splicing f	7	15	15	11	6	6	5	6	7	7	10	10	14	13	12	13	14	10	12	14	12	11	11	13	13	4	5	3	6	6	5	6	7	7	10	10	14	13	12	13	14	10	12	14	12
P29692;E9PK01;P29692-4;E9PQ49;E9PI39;E9PPR1;E9PL12;E9PQZ1;E9PMW7;E9PIZ1;E9PK06;E9PK72;E9PKK3;E9PJD0;E9PNW6	P29692;E9PK01;P29692-4;E9PQ49;E9PI39;E9PPR1;E9PL12;E9PQZ1;E9PMW7;E9PIZ1	Elongation factor 1-delta	EEF1D	Elongation factor 1-delta;Elongation factor 1-delta (Fragment);Isoform 4 of Elongation factor 1-delta;Elongation factor 1-delta (Fragment);Elongation factor 1-delta (Fragment);Elongation factor 1-delta (Fragment);Elongation factor 1-delta (Fragment);Elonga	15	20	1	0	18	16	15	13	14	14	10	13	16	12	12	16	15	11	13	16	15	9	14	13	16	13	13	12	1	1	1	1	1	1	1	1	1	1	1	1	1	1	1	1	1
P23246;A0A8Q3WMA7;P23246-2;H0Y9K7;H0Y9U2	P23246;A0A8Q3WMA7;P23246-2	Splicing factor, proline- and glutamine-rich	SFPQ	Splicing factor, proline- and glutamine-rich;Splicing factor, proline- and glutamine-rich;Isoform Short of Splicing factor, proline- and glutamine-rich	5	30	28	28	18	18	16	20	14	18	10	19	19	17	20	19	23	14	15	22	16	14	18	18	22	16	14	17	16	16	14	18	12	16	8	18	18	16	19	18	22	12	14	21	15
P62266;D6RD47;D6RDJ2;D6RIX0;D6R9I7	P62266;D6RD47	40S ribosomal protein S23	RPS23	40S ribosomal protein S23;40S ribosomal protein S23	5	8	8	8	5	5	5	5	5	5	6	7	6	6	5	6	7	6	6	7	5	7	7	7	6	5	5	4	5	5	5	5	5	5	6	7	6	6	5	6	7	6	6	7	5
P61254;Q9UNX3;J3QRI7;J3QQQ9;J3QQV1;E5RIT6;J3QRC4;J3KSS0;E5RHH1;J3KS10	P61254;Q9UNX3;J3QRI7;J3QQQ9;J3QQV1;E5RIT6;J3QRC4	60S ribosomal protein L26;60S ribosomal protein L26-like 1	RPL26;RPL26L1	60S ribosomal protein L26;60S ribosomal protein L26-like 1;60S ribosomal protein L26 (Fragment);KOW domain-containing protein;60S ribosomal protein L26;60S ribosomal protein L26-like 1 (Fragment);60S ribosomal protein L26 (Fragment)	10	15	15	15	15	13	12	11	11	8	9	10	9	8	8	10	9	10	9	10	7	10	8	10	10	9	10	9	15	13	12	11	11	8	9	10	9	8	8	10	9	10	9	10	7
P35580;P35580-3;P35580-2;A0A8I5KZ38;P35580-5;P35580-4;A0A8I5KSC2;A0A8I5KTT7	P35580;P35580-3;P35580-2;A0A8I5KZ38;P35580-5;P35580-4	Myosin-10	MYH10	Myosin-10;Isoform 3 of Myosin-10;Isoform 2 of Myosin-10;Myosin-10;Isoform 5 of Myosin-10;Isoform 4 of Myosin-10	8	116	95	89	52	50	51	8	22	12	21	46	91	64	72	88	85	37	51	101	56	24	76	60	89	16	20	12	43	40	41	7	15	9	12	33	72	47	54	69	67	24	38	82	38
Q15750;Q15750-2	Q15750;Q15750-2	TGF-beta-activated kinase 1 and MAP3K7-binding protein 1	TAB1	TGF-beta-activated kinase 1 and MAP3K7-binding protein 1;Isoform 2 of TGF-beta-activated kinase 1 and MAP3K7-binding protein 1	2	27	27	27	19	23	16	8	12	9	16	21	20	22	19	19	21	14	22	21	20	15	20	20	22	20	20	19	19	23	16	8	12	9	16	21	20	22	19	19	21	14	22	21	20
Q9P021	Q9P021	Cysteine-rich PDZ-binding protein	CRIPT	Cysteine-rich PDZ-binding protein	1	9	9	9	1	1	1	1	2	2	6	7	6	7	5	6	7	7	7	6	6	6	6	7	6	3	3	2	1	1	1	1	2	2	6	7	6	7	5	6	7	7	7	6	6
Q9Y5A9;Q9Y5A9-2;S4R3J8;S4R3V3	Q9Y5A9;Q9Y5A9-2	YTH domain-containing family protein 2	YTHDF2	YTH domain-containing family protein 2;Isoform 2 of YTH domain-containing family protein 2	4	16	16	13	12	10	9	7	9	8	5	8	11	10	10	12	13	4	6	13	10	6	11	10	13	7	5	4	12	10	9	7	9	8	5	8	11	10	10	12	13	4	6	13	10
P62314;J3QLI9;J3QLR7	P62314;J3QLI9	Small nuclear ribonucleoprotein Sm D1	SNRPD1	Small nuclear ribonucleoprotein Sm D1;Small nuclear ribonucleoprotein Sm D1	3	5	5	5	4	4	4	4	4	5	2	4	4	4	4	3	4	4	4	3	3	4	4	4	3	2	4	2	4	4	4	4	4	5	2	4	4	4	4	3	4	4	4	3	3
Q9Y237;Q9Y237-2;H0Y4T6;J3KMW3;H0Y610;H0Y8P6;A0A494C021;Q9Y237-3	Q9Y237;Q9Y237-2	Peptidyl-prolyl cis-trans isomerase NIMA-interacting 4	PIN4	Peptidyl-prolyl cis-trans isomerase NIMA-interacting 4;Isoform 2 of Peptidyl-prolyl cis-trans isomerase NIMA-interacting 4	8	9	9	9	7	8	6	6	6	6	4	5	4	4	5	5	4	4	5	5	5	4	4	4	4	5	7	5	7	8	6	6	6	6	4	5	4	4	5	5	4	4	5	5	5
P60891;B1ALA9;P60891-2;A0A2R8Y7H4;A0A6Q8PHI4;A0A6Q8PGP2;A0A6Q8PHK9;B1ALA7;A0A6Q8PEU0;A0A6Q8PG82;A0A6Q8PG13;A0A6Q8PGX9;A0A0A0MRQ9	P60891;B1ALA9;P60891-2;A0A2R8Y7H4	Ribose-phosphate pyrophosphokinase 1	PRPS1	Ribose-phosphate pyrophosphokinase 1;Ribose-phosphate pyrophosphokinase 1;Isoform 2 of Ribose-phosphate pyrophosphokinase 1;Ribose-phosphate pyrophosphokinase	13	24	24	11	13	13	13	8	10	9	18	5	6	5	7	9	9	20	4	8	5	21	5	10	10	9	12	9	13	13	13	8	10	9	18	5	6	5	7	9	9	20	4	8	5
P14866	P14866	Heterogeneous nuclear ribonucleoprotein L	HNRNPL	Heterogeneous nuclear ribonucleoprotein L	1	24	24	3	7	9	7	10	11	11	10	15	17	16	15	20	17	14	12	21	15	13	12	15	21	8	11	7	7	9	7	10	11	11	10	15	17	16	15	20	17	14	12	21	15
Q99729-3;Q99729-2;D6R9P3;D6RD18;D6RBZ0;Q99729;Q99729-4	Q99729-3;Q99729-2;D6R9P3;D6RD18;D6RBZ0;Q99729;Q99729-4	Heterogeneous nuclear ribonucleoprotein A/B	HNRNPAB	Isoform 3 of Heterogeneous nuclear ribonucleoprotein A/B;Isoform 2 of Heterogeneous nuclear ribonucleoprotein A/B;Heterogeneous nuclear ribonucleoprotein A/B;Heterogeneous nuclear ribonucleoprotein A/B;Heterogeneous nuclear ribonucleoprotein A/B;Heterogene	7	13	13	13	8	9	8	7	9	7	6	8	11	7	10	10	9	8	9	11	10	9	9	9	11	7	8	6	8	9	8	7	9	7	6	8	11	7	10	10	9	8	9	11	10
Q15717-2;H7C3D3;M0R055;C9JJK5;P26378-3;A0A494C015;A0A0R4J2E6;A0A0A0MRX1;A0A494C147;B1APY9;A0A494C1D9;A0A494C0F8;P26378-1;P26378;Q12926;Q12926-2;P26378-2;P26378-4;P26378-5;H7C3R3;B1AM48;A0A494C173;A0A494C011;A0A494C0M6;A0A494C0Q5	Q15717-2	ELAV-like protein 1	ELAVL1	Isoform 2 of ELAV-like protein 1	25	24	24	0	20	20	20	15	16	14	10	14	12	13	12	12	13	15	13	14	16	12	10	11	13	15	15	15	20	20	20	15	16	14	10	14	12	13	12	12	13	15	13	14	16
O14646;O14646-2;A0A8V8TRB2;A0A0D9SEP7;H0Y8V4;A0A0D9SF92;A0A0D9SFA3;A0A1B0GU59;A0A0D9SGK0;B7Z3I4;A0A8V8TQC6;O14647-3	O14646;O14646-2	Chromodomain-helicase-DNA-binding protein 1	CHD1	Chromodomain-helicase-DNA-binding protein 1;Isoform 2 of Chromodomain-helicase-DNA-binding protein 1	12	66	66	50	6	7	6	3	5	3	17	43	52	45	50	54	50	18	43	56	42	14	46	49	56	6	9	8	6	7	6	3	5	3	17	43	52	45	50	54	50	18	43	56	42
Q14974;Q14974-2;J3KTM9;J3QR48;J3QKQ5;J3KS06;J3QRG4	Q14974;Q14974-2;J3KTM9	Importin subunit beta-1	KPNB1	Importin subunit beta-1;Isoform 2 of Importin subunit beta-1;Importin subunit beta-1 (Fragment)	7	30	30	30	28	27	24	19	16	21	13	13	18	15	13	19	14	12	12	20	15	9	11	13	17	26	23	22	28	27	24	19	16	21	13	13	18	15	13	19	14	12	12	20	15
P12277;A0A0S2Z471;G3V4N7;H0YJG0;G3V461;H0YJK0;G3V2I1	P12277;A0A0S2Z471;G3V4N7	Creatine kinase B-type	CKB	Creatine kinase B-type;creatine kinase (Fragment);creatine kinase (Fragment)	7	23	23	23	21	20	18	13	16	12	9	5	2	6	4	6	7	8	4	2	4	8	5	8	6	15	19	14	21	20	18	13	16	12	9	5	2	6	4	6	7	8	4	2	4
P48047;A0A494C0K9;H7C0C1;H7C086;H7C068	P48047;A0A494C0K9;H7C0C1	ATP synthase subunit O, mitochondrial	ATP5O	ATP synthase subunit O, mitochondrial;ATP synthase subunit O, mitochondrial;ATP synthase subunit O, mitochondrial (Fragment)	5	13	13	13	9	7	8	6	6	5	5	11	10	10	10	11	10	7	11	12	12	3	9	11	11	7	8	6	9	7	8	6	6	5	5	11	10	10	10	11	10	7	11	12	12
Q96PK6;Q96PK6-2;A0A0A6YYI9;F8WDX3;A0A0A0MSL8;B8ZZ74;Q96PK6-3;Q96PK6-4	Q96PK6	RNA-binding protein 14	RBM14	RNA-binding protein 14	8	26	26	21	14	15	13	16	16	15	9	22	22	19	23	22	21	13	18	25	17	13	22	18	24	11	13	12	14	15	13	16	16	15	9	22	22	19	23	22	21	13	18	25	17
Q8ND56;Q8ND56-3;Q8ND56-2;A0A0G2JQ95;A0A096LP11;I3L4Q1;A0A140TA66	Q8ND56;Q8ND56-3;Q8ND56-2	Protein LSM14 homolog A	LSM14A	Protein LSM14 homolog A;Isoform 3 of Protein LSM14 homolog A;Isoform 2 of Protein LSM14 homolog A	7	18	18	6	9	9	8	5	6	7	11	16	14	16	14	14	15	13	13	14	16	13	14	15	15	9	10	9	9	9	8	5	6	7	11	16	14	16	14	14	15	13	13	14	16
Q13435;E9PPJ0;E9PJ04;H0YCG1;E9PJT3;H0YEX5;E9PIL8	Q13435;E9PPJ0	Splicing factor 3B subunit 2	SF3B2	Splicing factor 3B subunit 2;Splicing factor 3B subunit 2	7	39	39	39	17	15	17	16	18	12	21	19	27	24	22	25	26	20	15	24	22	18	25	23	26	10	14	7	17	15	17	16	18	12	21	19	27	24	22	25	26	20	15	24	22
Q14683;G8JLG1;A0A6Q8PHC3;V9GY57;V9GYN9	Q14683;G8JLG1;A0A6Q8PHC3	Structural maintenance of chromosomes protein 1A;Structural maintenance of chromosomes protein	SMC1A	Structural maintenance of chromosomes protein 1A;Structural maintenance of chromosomes protein;Structural maintenance of chromosomes protein 1A	5	72	72	72	32	30	36	37	40	38	28	32	52	40	36	54	49	27	28	55	34	30	36	33	52	20	31	28	32	30	36	37	40	38	28	32	52	40	36	54	49	27	28	55	34
O43719;Q5H918;Q5H919	O43719	HIV Tat-specific factor 1	HTATSF1	HIV Tat-specific factor 1	3	37	37	37	16	13	17	10	12	9	16	27	30	27	29	29	27	15	27	26	26	17	26	29	28	12	13	13	16	13	17	10	12	9	16	27	30	27	29	29	27	15	27	26	26
P63241;I3L397;I3L504;P63241-2;Q6IS14;Q9GZV4;F8WCJ1;C9J7B5;C9J4W5	P63241;I3L397;I3L504;P63241-2;Q6IS14	Eukaryotic translation initiation factor 5A-1;Eukaryotic translation initiation factor 5A;Eukaryotic translation initiation factor 5A-1-like	EIF5A;EIF5AL1	Eukaryotic translation initiation factor 5A-1;Eukaryotic translation initiation factor 5A (Fragment);Eukaryotic translation initiation factor 5A-1;Isoform 2 of Eukaryotic translation initiation factor 5A-1;Eukaryotic translation initiation factor 5A-1-like	9	17	17	17	15	16	15	12	13	12	3	7	7	7	5	8	8	4	9	8	7	3	7	8	9	13	12	9	15	16	15	12	13	12	3	7	7	7	5	8	8	4	9	8	7
A0A024R4E5;Q00341;Q00341-2;H0Y394;H7C0A4;C9JIZ1;C9J5E5;C9JZI8;C9JHZ8;C9JHS7;C9JES8;H7C2D1;H7BZC3;C9JK79;C9JT62;C9JHN6;C9JEJ8;C9JBS3;C9JQ82;C9JMQ6;C9J739;H7C3D0;C9JHS9	A0A024R4E5;Q00341;Q00341-2;H0Y394	Vigilin	HDLBP	High density lipoprotein binding protein (Vigilin), isoform CRA_a;Vigilin;Isoform 2 of Vigilin;Vigilin (Fragment)	23	58	58	58	36	32	29	25	36	33	34	31	34	36	35	38	43	35	28	40	30	40	37	36	42	26	26	16	36	32	29	25	36	33	34	31	34	36	35	38	43	35	28	40	30
P26358-2;A0A7I2V311;K7ELB1;K7ER10	P26358-2;A0A7I2V311	DNA (cytosine-5)-methyltransferase 1	DNMT1	Isoform 2 of DNA (cytosine-5)-methyltransferase 1;DNA (cytosine-5)-methyltransferase 1	4	56	56	1	18	15	19	8	18	10	17	35	44	39	32	47	40	26	29	50	34	21	32	33	49	12	17	13	18	15	19	8	18	10	17	35	44	39	32	47	40	26	29	50	34
O75165;A0A3B3IRM0;H0Y8Q2;H0YA63	O75165	DnaJ homolog subfamily C member 13	DNAJC13	DnaJ homolog subfamily C member 13	4	86	86	86	8	12	11	4	2	2	22	61	69	60	18	16	21	22	68	70	74	19	49	48	37	3	5	4	8	12	11	4	2	2	22	61	69	60	18	16	21	22	68	70	74
Q9UKM9-2;Q5QPL9	Q9UKM9-2;Q5QPL9	RNA-binding protein Raly	RALY	Isoform 1 of RNA-binding protein Raly;RNA-binding protein Raly (Fragment)	2	17	17	1	9	10	8	9	10	9	9	8	13	11	9	15	12	10	7	15	12	10	9	8	16	8	8	9	9	10	8	9	10	9	9	8	13	11	9	15	12	10	7	15	12
P37802;X6RJP6;P37802-2;Q9UI15;C9J5W6	P37802;X6RJP6;P37802-2	Transgelin-2	TAGLN2	Transgelin-2;Transgelin-2 (Fragment);Isoform 2 of Transgelin-2	5	17	17	17	16	16	14	10	9	7	10	10	10	10	8	10	10	12	9	9	11	8	11	12	11	13	12	11	16	16	14	10	9	7	10	10	10	10	8	10	10	12	9	9	11
Q9UQ35;Q9UQ35-2;I3L4D8;I3L182;I3L1I8;Q9UQ35-3;A0A087X1W1;I3L1C0;I3L0N7;I3L3Q8;I3L4U6	Q9UQ35;Q9UQ35-2	Serine/arginine repetitive matrix protein 2	SRRM2	Serine/arginine repetitive matrix protein 2;Isoform 2 of Serine/arginine repetitive matrix protein 2	11	46	46	46	9	6	6	7	7	7	17	31	37	25	38	40	36	18	25	39	25	21	35	34	42	5	2	4	9	6	6	7	7	7	17	31	37	25	38	40	36	18	25	39	25
P12004	P12004	Proliferating cell nuclear antigen	PCNA	Proliferating cell nuclear antigen	1	15	15	15	12	11	11	11	12	11	7	10	11	11	7	7	10	11	10	10	9	9	11	12	10	11	12	10	12	11	11	11	12	11	7	10	11	11	7	7	10	11	10	10	9
P18669;Q8N0Y7;P15259	P18669	Phosphoglycerate mutase 1	PGAM1	Phosphoglycerate mutase 1	3	17	17	17	13	12	12	7	10	9	10	5	4	6	4	4	5	13	6	5	6	5	4	6	5	9	13	13	13	12	12	7	10	9	10	5	4	6	4	4	5	13	6	5	6
Q99733;Q99733-2;C9J6D1;C9JZI7;E9PNW0;E9PJJ2;E9PS34;E9PNJ7;A8MXH2;E9PKT8;E9PKI2;C9J1B1;E9PP22;H0YCI4	Q99733;Q99733-2;C9J6D1;C9JZI7;E9PNW0;E9PJJ2;E9PS34;E9PNJ7;A8MXH2;E9PKT8	Nucleosome assembly protein 1-like 4	NAP1L4	Nucleosome assembly protein 1-like 4;Isoform 2 of Nucleosome assembly protein 1-like 4;Nucleosome assembly protein 1-like 4 (Fragment);Nucleosome assembly protein 1-like 4 (Fragment);Nucleosome assembly protein 1-like 4 (Fragment);Nucleosome assembly prote	14	10	10	8	8	8	8	3	5	5	5	5	8	6	3	7	6	6	6	7	3	4	4	7	7	8	7	6	8	8	8	3	5	5	5	5	8	6	3	7	6	6	6	7	3
O94776;O94776-2	O94776;O94776-2	Metastasis-associated protein MTA2	MTA2	Metastasis-associated protein MTA2;Isoform 2 of Metastasis-associated protein MTA2	2	33	33	29	11	14	14	10	15	12	9	21	26	22	18	25	26	9	16	29	21	9	19	23	24	7	11	7	11	14	14	10	15	12	9	21	26	22	18	25	26	9	16	29	21
A0A7I2YQN2;O60506-3;O60506;A0A7I2V4Z0;O60506-4;O60506-2;A0A7I2V346;A0A7I2V5Q6;B7Z645;A0A7I2V309;A0A7I2YQV8;A0A7I2V2F2;O60506-5;F6UXX1;A0A7I2V4J0;H0YAA0	A0A7I2YQN2;O60506-3;O60506;A0A7I2V4Z0;O60506-4;O60506-2;A0A7I2V346;A0A7I2V5Q6;B7Z645;A0A7I2V309;A0A7I2YQV8;A0A7I2V2F2;O60506-5	Heterogeneous nuclear ribonucleoprotein Q	SYNCRIP	Heterogeneous nuclear ribonucleoprotein Q;Isoform 3 of Heterogeneous nuclear ribonucleoprotein Q;Heterogeneous nuclear ribonucleoprotein Q;Heterogeneous nuclear ribonucleoprotein Q;Isoform 4 of Heterogeneous nuclear ribonucleoprotein Q;Isoform 2 of Heterog	16	30	23	23	10	8	7	9	9	8	23	23	21	23	22	22	24	22	20	23	19	22	21	21	24	7	9	7	7	5	5	6	7	6	16	18	16	17	17	18	19	15	16	19	15
Q9BUJ2;Q9BUJ2-2;A0A0A0MRA5;B7Z4B8;Q9BUJ2-4;Q9BUJ2-3;M0R3F1;M0QYZ0;M0QYI8;M0R0K8;M0QZV6;M0R203;M0QYM5;M0R247;A0A087X1I2;Q9BUJ2-5	Q9BUJ2;Q9BUJ2-2;A0A0A0MRA5;B7Z4B8;Q9BUJ2-4;Q9BUJ2-3;M0R3F1;M0QYZ0	Heterogeneous nuclear ribonucleoprotein U-like protein 1	HNRNPUL1	Heterogeneous nuclear ribonucleoprotein U-like protein 1;Isoform 2 of Heterogeneous nuclear ribonucleoprotein U-like protein 1;Heterogeneous nuclear ribonucleoprotein U-like protein 1;Heterogeneous nuclear ribonucleoprotein U-like protein 1;Isoform 4 of He	16	29	29	29	12	12	13	12	11	10	11	17	23	19	19	22	22	11	18	25	17	14	19	20	21	8	10	8	12	12	13	12	11	10	11	17	23	19	19	22	22	11	18	25	17
Q15056;A0A7I2V4E4;A0A7I2V3E4;A0A7I2V3D5;A0A7I2V4V9	Q15056;A0A7I2V4E4	Eukaryotic translation initiation factor 4H	EIF4H	Eukaryotic translation initiation factor 4H;Eukaryotic translation initiation factor 4H	5	16	16	1	13	16	13	13	12	13	6	8	7	5	9	7	7	5	5	6	6	4	7	8	8	10	13	15	13	16	13	13	12	13	6	8	7	5	9	7	7	5	5	6	6
P06493;A0A024QZP7;E5RIU6;P06493-2;O94921;Q96Q40;A0A2R8YEB7;A0A2R8Y644;E7EUK8;A0A2R8YD28;Q96Q40-6;Q96Q40-4;Q96Q40-3;O94921-3;Q96Q40-5;O94921-2	P06493;A0A024QZP7;E5RIU6;P06493-2	Cyclin-dependent kinase 1	CDK1;CDC2	Cyclin-dependent kinase 1;Cell division cycle 2, G1 to S and G2 to M, isoform CRA_a;Cyclin-dependent kinase 1 (Fragment);Isoform 2 of Cyclin-dependent kinase 1	16	22	22	20	18	17	15	12	12	12	8	13	13	12	12	14	13	7	11	15	12	6	15	14	14	14	17	12	18	17	15	12	12	12	8	13	13	12	12	14	13	7	11	15	12
P62316;K7ERG4;K7EJB5	P62316;K7ERG4	Small nuclear ribonucleoprotein Sm D2	SNRPD2	Small nuclear ribonucleoprotein Sm D2;Small nuclear ribonucleoprotein Sm D2	3	12	12	4	8	9	9	9	8	8	9	9	9	8	9	9	8	8	9	10	8	9	9	10	8	5	9	6	8	9	9	9	8	8	9	9	9	8	9	9	8	8	9	10	8
Q00325-2;Q00325;F8VVM2;F8VWQ0;F8VWR4	Q00325-2;Q00325;F8VVM2	Phosphate carrier protein, mitochondrial	SLC25A3	Isoform B of Phosphate carrier protein, mitochondrial;Phosphate carrier protein, mitochondrial;Phosphate carrier protein, mitochondrial	5	16	16	16	12	10	11	11	11	11	6	10	10	11	8	6	10	6	11	14	12	6	9	8	10	10	11	7	12	10	11	11	11	11	6	10	10	11	8	6	10	6	11	14	12
Q96AG4;I3L223	Q96AG4	Leucine-rich repeat-containing protein 59	LRRC59	Leucine-rich repeat-containing protein 59	2	17	17	17	11	11	11	7	10	8	11	8	9	8	7	10	8	15	8	10	9	14	9	9	9	10	7	6	11	11	11	7	10	8	11	8	9	8	7	10	8	15	8	10	9
Q13310-2;A0A7I2V4L7;Q13310-3;Q13310;B1ANR0;A0A7I2V598;A0A7I2V5W9;H0Y5F5;H0YEU6;A0A7I2V4V6;H0YCC8;H0YEQ8;B1ANR1;H0Y6X6;H0YER0;P0CB38	Q13310-2;A0A7I2V4L7;Q13310-3;Q13310;B1ANR0;A0A7I2V598;A0A7I2V5W9;H0Y5F5	Polyadenylate-binding protein 4;Polyadenylate-binding protein	PABPC4	Isoform 2 of Polyadenylate-binding protein 4;Polyadenylate-binding protein;Isoform 3 of Polyadenylate-binding protein 4;Polyadenylate-binding protein 4;Polyadenylate-binding protein;Polyadenylate-binding protein;Polyadenylate-binding protein (Fragment);Pol	16	36	24	22	30	26	25	22	22	14	21	24	27	28	26	26	29	26	26	29	26	24	26	27	29	21	19	16	21	18	18	14	15	9	13	16	17	18	16	16	19	16	17	19	17
O43290;E9PQI8	O43290	U4/U6.U5 tri-snRNP-associated protein 1	SART1	U4/U6.U5 tri-snRNP-associated protein 1	2	39	39	39	8	12	9	10	9	8	25	30	32	32	29	33	30	27	28	30	30	27	29	31	32	3	8	6	8	12	9	10	9	8	25	30	32	32	29	33	30	27	28	30	30
P22234;E9PBS1;P22234-2;D6RF62	P22234;E9PBS1;P22234-2;D6RF62	Multifunctional protein ADE2;Phosphoribosylaminoimidazole-succinocarboxamide synthase;Phosphoribosylaminoimidazole carboxylase	PAICS	Bifunctional phosphoribosylaminoimidazole carboxylase/phosphoribosylaminoimidazole succinocarboxamide synthetase;Bifunctional phosphoribosylaminoimidazole carboxylase/phosphoribosylaminoimidazole succinocarboxamide synthetase (Fragment);Isoform 2 of Bifunc	4	25	25	25	23	20	23	14	15	18	9	6	11	10	6	11	7	14	7	10	11	10	9	9	9	20	22	21	23	20	23	14	15	18	9	6	11	10	6	11	7	14	7	10	11
Q9UMS4;F5GY56;H0YGF3;F5H2I0;H0YGZ5	Q9UMS4;F5GY56	Pre-mRNA-processing factor 19	PRPF19	Pre-mRNA-processing factor 19;Pre-mRNA-processing factor 19 (Fragment)	5	18	18	18	5	4	5	3	5	4	11	13	15	13	11	15	12	11	12	15	11	10	10	12	16	5	5	5	5	4	5	3	5	4	11	13	15	13	11	15	12	11	12	15	11
A0A0B4J1W3;A0A8V8TPI7;Q9BXJ9-4;A0A8V8TQT7;A0A8V8TR41;A0A8V8TQ00;D6RAP7	A0A0B4J1W3;A0A8V8TPI7;Q9BXJ9-4;A0A8V8TQT7	N-alpha-acetyltransferase 15, NatA auxiliary subunit	NAA15	N-alpha-acetyltransferase 15, NatA auxiliary subunit;N-alpha-acetyltransferase 15, NatA auxiliary subunit;Isoform 2 of N-alpha-acetyltransferase 15, NatA auxiliary subunit;N-alpha-acetyltransferase 15, NatA auxiliary subunit	7	43	43	1	31	32	27	17	15	16	8	30	30	28	29	31	32	8	27	30	27	10	28	29	30	25	19	24	31	32	27	17	15	16	8	30	30	28	29	31	32	8	27	30	27
Q9Y3U8;J3QSB5;J3KTD3	Q9Y3U8;J3QSB5	60S ribosomal protein L36	RPL36	60S ribosomal protein L36;60S ribosomal protein L36	3	6	6	6	3	2	2	2	3	1	3	4	5	4	4	5	5	3	4	5	4	3	5	4	4	1	2	3	3	2	2	2	3	1	3	4	5	4	4	5	5	3	4	5	4
Q16576;E9PC52;Q16576-2;Q5JP01;Q5JP02;Q5JNZ6;C9J7L0	Q16576;E9PC52;Q16576-2	Histone-binding protein RBBP7	RBBP7	Histone-binding protein RBBP7;Histone-binding protein RBBP7;Isoform 2 of Histone-binding protein RBBP7	7	15	15	10	6	10	7	3	3	4	6	9	11	12	8	12	9	9	12	13	11	8	10	8	12	5	6	6	6	10	7	3	3	4	6	9	11	12	8	12	9	9	12	13	11
P06753-2;A0A087WWU8;P06753-3;P06753-6;D6R904;A0A494C0G0;Q5VU61	P06753-2;A0A087WWU8;P06753-3;P06753-6;D6R904		TPM3	Isoform 2 of Tropomyosin alpha-3 chain;Tropomyosin alpha-3 chain;Isoform 3 of Tropomyosin alpha-3 chain;Isoform 6 of Tropomyosin alpha-3 chain;Tropomyosin alpha-3 chain	7	29	29	0	25	25	25	17	24	23	10	12	10	11	12	14	14	17	7	15	10	11	10	14	13	24	25	23	25	25	25	17	24	23	10	12	10	11	12	14	14	17	7	15	10
O14979;A0A087WUK2	O14979;A0A087WUK2	Heterogeneous nuclear ribonucleoprotein D-like	HNRNPDL	Heterogeneous nuclear ribonucleoprotein D-like;Heterogeneous nuclear ribonucleoprotein D-like	2	18	17	2	4	4	6	6	4	5	6	7	11	9	6	14	11	7	8	12	8	10	9	10	15	3	5	4	3	4	5	5	4	4	6	6	10	8	5	13	10	7	7	11	7
P31689;P31689-2	P31689;P31689-2	DnaJ homolog subfamily A member 1	DNAJA1	DnaJ homolog subfamily A member 1;Isoform 2 of DnaJ homolog subfamily A member 1	2	24	24	24	17	16	15	8	8	10	12	15	17	13	12	17	16	10	14	17	17	13	14	17	16	11	13	11	17	16	15	8	8	10	12	15	17	13	12	17	16	10	14	17	17
P36542;P36542-2	P36542;P36542-2	ATP synthase subunit gamma, mitochondrial	ATP5C1	ATP synthase subunit gamma, mitochondrial;Isoform Heart of ATP synthase subunit gamma, mitochondrial	2	12	12	12	9	8	8	8	8	8	3	7	8	10	9	7	9	3	10	10	10	5	6	6	8	9	9	6	9	8	8	8	8	8	3	7	8	10	9	7	9	3	10	10	10
P29401;P29401-2;E9PFF2;F8W888;F8WAX4	P29401;P29401-2	Transketolase	TKT	Transketolase;Isoform 2 of Transketolase	5	35	35	35	34	31	28	22	22	23	11	6	6	6	4	6	5	13	4	6	5	8	6	6	8	29	30	26	34	31	28	22	22	23	11	6	6	6	4	6	5	13	4	6	5
Q9Y4E8;Q9Y4E8-2;Q9Y4E8-3;Q9Y4E8-4;H0YI31;F8W0H4;F8VZG8;F8VVY7;H0YHM4;H0YI26;H0YH96	Q9Y4E8;Q9Y4E8-2;Q9Y4E8-3	Ubiquitin carboxyl-terminal hydrolase 15	USP15	Ubiquitin carboxyl-terminal hydrolase 15;Isoform 2 of Ubiquitin carboxyl-terminal hydrolase 15;Isoform 3 of Ubiquitin carboxyl-terminal hydrolase 15	11	49	49	47	27	28	30	12	18	11	23	24	28	29	29	25	28	26	25	26	28	25	28	25	27	25	32	24	27	28	30	12	18	11	23	24	28	29	29	25	28	26	25	26	28
P26038;A0A8V8TKR9;V9GZ54	P26038;A0A8V8TKR9	Moesin	MSN	Moesin;Moesin	3	50	50	38	45	33	39	26	33	23	14	12	13	14	13	17	18	21	12	19	11	14	8	15	22	24	34	31	45	33	39	26	33	23	14	12	13	14	13	17	18	21	12	19	11
O43688;A0A8V8TL71;F5GXS2;H7C144;O43707-2;O43707-3;K7EP19	O43688;A0A8V8TL71;F5GXS2;H7C144;O43707-2;O43707-3	Lipid phosphate phosphohydrolase 2	PPAP2C;ACTN4	Phospholipid phosphatase 2;Alpha-actinin-4;Actinin, alpha 4, isoform CRA_a;Alpha-actinin-4;Isoform ACTN4ISO of Alpha-actinin-4;Isoform 3 of Alpha-actinin-4	7	57	57	39	50	45	51	32	41	34	11	12	12	11	12	18	16	19	9	18	9	10	7	15	21	44	41	43	50	45	51	32	41	34	11	12	12	11	12	18	16	19	9	18	9
Q15424;Q15424-3;Q15424-2;Q15424-4;K7EII0;K7ES42	Q15424;Q15424-3;Q15424-2;Q15424-4	Scaffold attachment factor B1	SAFB	Scaffold attachment factor B1;Isoform 3 of Scaffold attachment factor B1;Isoform 2 of Scaffold attachment factor B1;Isoform 4 of Scaffold attachment factor B1	6	34	34	18	5	9	8	11	11	5	7	18	20	18	12	22	20	9	13	25	16	6	17	15	23	4	11	7	5	9	8	11	11	5	7	18	20	18	12	22	20	9	13	25	16
P40926;P40926-2;G3XAL0	P40926;P40926-2;G3XAL0	Malate dehydrogenase, mitochondrial;Malate dehydrogenase	MDH2	Malate dehydrogenase, mitochondrial;Isoform 2 of Malate dehydrogenase, mitochondrial;Malate dehydrogenase	3	25	25	25	21	15	15	14	14	17	14	6	3	6	4	5	7	15	2	6	4	5	4	6	6	17	12	11	21	15	15	14	14	17	14	6	3	6	4	5	7	15	2	6	4
Q7KZF4;H7C597	Q7KZF4	Staphylococcal nuclease domain-containing protein 1	SND1	Staphylococcal nuclease domain-containing protein 1	2	47	47	47	41	36	35	32	37	36	16	12	19	14	10	19	18	22	11	23	18	17	16	13	25	41	42	39	41	36	35	32	37	36	16	12	19	14	10	19	18	22	11	23	18
P06744;A0A2U3TZU2;P06744-2;K7EQ48;A0A2R8Y6C7;A0A0J9YXP8;A0A0J9YYH3;A0A0J9YX90;K7ERC6;K7EPY4;K7EP41;K7ENA0;A0A0J9YXM3;K7ELR7;A0A2R8YF08;CON__Q3ZBD7;K7ERK8;K7EIL4;A0A0J9YXH9;A0A0J9YYI8;Q8N196	P06744;A0A2U3TZU2;P06744-2;K7EQ48;A0A2R8Y6C7;A0A0J9YXP8;A0A0J9YYH3;A0A0J9YX90	Glucose-6-phosphate isomerase	GPI	Glucose-6-phosphate isomerase;Glucose-6-phosphate isomerase;Isoform 2 of Glucose-6-phosphate isomerase;Glucose-6-phosphate isomerase (Fragment);Glucose-6-phosphate isomerase;Glucose-6-phosphate isomerase (Fragment);Glucose-6-phosphate isomerase (Fragment);	21	25	25	24	24	22	24	16	18	16	7	5	6	4	5	8	6	12	4	6	6	8	4	7	4	20	20	24	24	22	24	16	18	16	7	5	6	4	5	8	6	12	4	6	6
Q7L4I2;Q7L4I2-2;E9PI52;H0YGP9;E1B6W4	Q7L4I2;Q7L4I2-2	Arginine/serine-rich coiled-coil protein 2	RSRC2	Arginine/serine-rich coiled-coil protein 2;Isoform 2 of Arginine/serine-rich coiled-coil protein 2	5	12	12	12	3	3	2	3	3	1	9	11	11	11	11	11	11	12	11	11	11	10	11	11	11	3	3	2	3	3	2	3	3	1	9	11	11	11	11	11	11	12	11	11	11
Q9NQS1;H0YKR0	Q9NQS1	Cell death regulator Aven	AVEN	Cell death regulator Aven	2	13	13	13	0	2	0	0	0	0	8	12	13	13	12	11	13	8	13	13	13	5	12	13	12	0	0	0	0	2	0	0	0	0	8	12	13	13	12	11	13	8	13	13	13
E7EVA0;A0A804HKE7;P27816;P27816-6;P27816-5;P27816-4;B5MEG9;H7C4C5;H0Y2V1;H7C456;F8W9U4;A0A0J9YVV8;A0A0J9YW37;P27816-7	E7EVA0;A0A804HKE7;P27816;P27816-6;P27816-5	Microtubule-associated protein;Microtubule-associated protein 4	MAP4	Microtubule-associated protein;Microtubule-associated protein;Microtubule-associated protein 4;Isoform 6 of Microtubule-associated protein 4;Isoform 5 of Microtubule-associated protein 4	14	45	45	7	21	20	21	20	23	18	13	21	34	22	21	33	27	15	18	40	24	14	27	22	34	14	18	12	21	20	21	20	23	18	13	21	34	22	21	33	27	15	18	40	24
Q9Y6Y0;X6R674;H0Y5Y2	Q9Y6Y0	Influenza virus NS1A-binding protein	IVNS1ABP	Influenza virus NS1A-binding protein	3	28	28	28	11	15	12	2	3	2	19	15	16	17	14	15	16	19	15	13	17	23	15	18	18	10	12	10	11	15	12	2	3	2	19	15	16	17	14	15	16	19	15	13	17
P82979;H0YHG0	P82979;H0YHG0	SAP domain-containing ribonucleoprotein	SARNP	SAP domain-containing ribonucleoprotein;DJC14 protein (Fragment)	2	15	15	3	13	12	9	14	14	14	6	8	9	8	8	9	8	8	5	7	8	8	8	8	9	11	11	10	13	12	9	14	14	14	6	8	9	8	8	9	8	8	5	7	8
Q13162;H7C3T4;A6NJJ0;A6NG45	Q13162;H7C3T4	Peroxiredoxin-4	PRDX4	Peroxiredoxin-4;Peroxiredoxin-4 (Fragment)	4	14	11	11	12	12	12	8	8	8	4	11	12	12	10	10	9	7	11	11	11	6	9	12	10	10	11	9	9	9	9	5	5	6	2	8	9	9	7	7	6	4	8	8	9
P53396;P53396-2;P53396-3;K7ESG8;K7EIE7	P53396;P53396-2;P53396-3	ATP-citrate synthase	ACLY	ATP-citrate synthase;Isoform 2 of ATP-citrate synthase;Isoform 3 of ATP-citrate synthase	5	61	61	61	55	44	46	27	44	23	12	13	16	13	11	22	17	17	17	22	17	13	15	18	19	53	54	38	55	44	46	27	44	23	12	13	16	13	11	22	17	17	17	22	17
P26583;D6R9A6	P26583;D6R9A6	High mobility group protein B2	HMGB2	High mobility group protein B2;High mobility group protein B2 (Fragment)	2	13	11	11	12	11	10	10	9	10	8	9	10	11	8	8	9	9	8	9	9	6	11	11	10	9	11	10	10	9	8	9	8	8	6	7	8	9	6	6	7	7	6	7	7
Q9Y230;Q9Y230-2;M0R0Y3;X6R2L4;M0QXI6;M0R0Z0;M0QXZ7;A0A1W2PS48	Q9Y230;Q9Y230-2;M0R0Y3	RuvB-like 2	RUVBL2	RuvB-like 2;Isoform 2 of RuvB-like 2;RuvB-like helicase	8	29	29	29	17	17	16	11	8	3	14	17	15	15	13	14	15	13	13	15	16	13	15	15	20	8	8	6	17	17	16	11	8	3	14	17	15	15	13	14	15	13	13	15	16
O14776;A0A7P0T8N8;O14776-2;G3V220;Q5VWI1	O14776;A0A7P0T8N8;O14776-2;G3V220	Transcription elongation regulator 1	TCERG1	Transcription elongation regulator 1;Transcription elongation regulator 1;Isoform 2 of Transcription elongation regulator 1;Transcription elongation regulator 1	5	26	26	26	7	6	10	7	11	7	7	8	16	6	7	15	12	4	8	17	6	9	9	10	16	7	11	5	7	6	10	7	11	7	7	8	16	6	7	15	12	4	8	17	6
O43242;O43242-2;H0YGV8	O43242;O43242-2	26S proteasome non-ATPase regulatory subunit 3	PSMD3	26S proteasome non-ATPase regulatory subunit 3;Isoform 2 of 26S proteasome non-ATPase regulatory subunit 3	3	30	30	30	25	22	23	21	19	19	15	19	21	21	17	20	19	16	17	21	21	16	16	13	20	20	21	18	25	22	23	21	19	19	15	19	21	21	17	20	19	16	17	21	21
Q5VTL8;A0A0A0MRN0;Q5VTL8-2	Q5VTL8;A0A0A0MRN0;Q5VTL8-2	Pre-mRNA-splicing factor 38B	PRPF38B	Pre-mRNA-splicing factor 38B;Pre-mRNA-splicing factor 38B;Isoform 2 of Pre-mRNA-splicing factor 38B	3	18	18	18	3	2	3	2	4	0	9	17	16	17	16	16	15	11	14	16	16	10	16	17	16	1	1	1	3	2	3	2	4	0	9	17	16	17	16	16	15	11	14	16	16
P39748;P39748-2;I3L3E9;F5H1Y3	P39748;P39748-2	Flap endonuclease 1	FEN1	Flap endonuclease 1;Isoform FENMIT of Flap endonuclease 1	4	19	19	18	17	14	14	12	16	14	6	10	11	10	9	11	11	7	9	11	9	8	9	11	9	13	13	14	17	14	14	12	16	14	6	10	11	10	9	11	11	7	9	11	9
Q99848;H7C2Q8	Q99848;H7C2Q8	Probable rRNA-processing protein EBP2	EBNA1BP2	Probable rRNA-processing protein EBP2;EBNA1 binding protein 2, isoform CRA_d	2	14	14	14	5	8	4	8	7	7	6	7	12	9	8	12	12	8	11	13	9	7	10	9	14	2	6	3	5	8	4	8	7	7	6	7	12	9	8	12	12	8	11	13	9
Q8WU90;Q8WU90-2;F8WB26;F8WF67;H7C466	Q8WU90	Zinc finger CCCH domain-containing protein 15	ZC3H15	Zinc finger CCCH domain-containing protein 15	5	19	19	19	5	4	5	3	1	2	10	14	17	16	16	15	17	9	14	16	16	9	15	16	17	4	6	3	5	4	5	3	1	2	10	14	17	16	16	15	17	9	14	16	16
Q03252	Q03252	Lamin-B2	LMNB2	Lamin-B2	1	56	48	48	22	27	22	31	32	32	15	26	40	32	18	43	37	23	25	44	21	20	30	24	43	25	31	25	20	26	21	28	27	29	13	22	36	27	16	37	31	20	22	39	18
P47914;A0A3B3ITT5	P47914;A0A3B3ITT5	60S ribosomal protein L29	RPL29	60S ribosomal protein L29;60S ribosomal protein L29	2	5	5	5	1	1	1	1	1	0	5	3	3	3	3	3	3	5	2	3	3	5	3	3	3	0	1	0	1	1	1	1	1	0	5	3	3	3	3	3	3	5	2	3	3
Q99623;F5GY37;J3KPX7;Q99623-2;A0A7I2V5F0;F5H3X6;F5GWA7;F5H0C5;F5H2D2;A0A3G2KQ93;U3KPZ5	Q99623;F5GY37;J3KPX7;Q99623-2;A0A7I2V5F0;F5H3X6;F5GWA7	Prohibitin-2	PHB2	Prohibitin-2;Prohibitin;Prohibitin;Isoform 2 of Prohibitin-2;Prohibitin;Prohibitin (Fragment);Prohibitin (Fragment)	11	21	21	21	20	16	16	17	18	15	10	13	10	13	12	11	11	12	9	12	10	11	11	12	11	14	14	12	20	16	16	17	18	15	10	13	10	13	12	11	11	12	9	12	10
Q14203-3;E7EX90;A0A804CDA6;Q14203-4;A0A7P0Z4C3;Q14203;Q14203-6;Q14203-5;Q14203-2;Q6AWB1;E7EWF7;C9JJD0;C9JKG6;E9PCY0;C9JTE5;C9JZA4;C9JJN7;C9J1B7;C9JUI8	Q14203-3;E7EX90;A0A804CDA6;Q14203-4;A0A7P0Z4C3;Q14203;Q14203-6;Q14203-5;Q14203-2;Q6AWB1	Dynactin subunit 1	DCTN1;DKFZp686E0752	Isoform 3 of Dynactin subunit 1;Dynactin subunit 1;Dynactin subunit 1;Isoform 4 of Dynactin subunit 1;Dynactin subunit 1;Dynactin subunit 1;Isoform 6 of Dynactin subunit 1;Isoform 5 of Dynactin subunit 1;Isoform p135 of Dynactin subunit 1;Dynactin subunit	19	55	55	55	26	30	27	16	21	27	28	29	35	37	32	33	32	32	29	31	32	30	30	33	32	22	14	15	26	30	27	16	21	27	28	29	35	37	32	33	32	32	29	31	32
Q12931;Q12931-2;I3L0K7;I3L239;I3L253;I3L2D5	Q12931;Q12931-2;I3L0K7	Heat shock protein 75 kDa, mitochondrial	TRAP1	Heat shock protein 75 kDa, mitochondrial;Isoform 2 of Heat shock protein 75 kDa, mitochondrial;Heat shock protein 75 kDa, mitochondrial	6	35	35	35	33	34	30	22	25	25	7	2	4	6	5	4	3	10	4	5	5	7	3	5	8	25	29	31	33	34	30	22	25	25	7	2	4	6	5	4	3	10	4	5	5
Q92598;Q92598-2;Q92598-4;Q92598-3;A0A0A0MSM0;R4GN69;Q5TBM3	Q92598;Q92598-2;Q92598-4;Q92598-3;A0A0A0MSM0	Heat shock protein 105 kDa	HSPH1	Heat shock protein 105 kDa;Isoform Beta of Heat shock protein 105 kDa;Isoform 4 of Heat shock protein 105 kDa;Isoform 3 of Heat shock protein 105 kDa;Heat shock protein 105 kDa	7	46	42	41	33	32	34	17	23	22	18	25	29	28	20	22	21	20	17	28	27	17	23	21	24	29	27	28	30	29	31	16	21	20	17	23	27	26	17	20	19	18	15	26	25
Q14697;F5H6X6	Q14697;F5H6X6	Neutral alpha-glucosidase AB	GANAB	Neutral alpha-glucosidase AB;Neutral alpha-glucosidase AB	2	39	39	1	36	32	33	18	25	20	9	10	16	15	10	14	14	15	13	15	16	10	8	13	13	32	30	27	36	32	33	18	25	20	9	10	16	15	10	14	14	15	13	15	16
Q9BUA3;H0YGY5;H0YGK9	Q9BUA3	Uncharacterized protein C11orf84	C11orf84	Spindlin interactor and repressor of chromatin-binding protein	3	21	21	21	3	3	3	2	3	2	14	16	17	19	17	16	16	16	14	17	16	13	17	16	14	3	3	3	3	3	3	2	3	2	14	16	17	19	17	16	16	16	14	17	16
Q86UP2;Q86UP2-4;Q86UP2-2;Q86UP2-3;G3V4Y7;B7Z6P3;H0YJZ8;G3V5P0;G3V5G2;H0YJP2;H0YJV5	Q86UP2;Q86UP2-4;Q86UP2-2;Q86UP2-3	Kinectin	KTN1	Kinectin;Isoform 4 of Kinectin;Isoform 2 of Kinectin;Isoform 3 of Kinectin	11	72	72	72	25	21	24	29	32	28	16	35	54	31	36	60	46	23	35	64	33	18	45	36	58	14	18	7	25	21	24	29	32	28	16	35	54	31	36	60	46	23	35	64	33
A0A087WZ13;E9PAU2;Q8IY67-2;Q8IY67;K7EQG2;K7EKR9;Q8IY67-3;K7ERR4	A0A087WZ13;E9PAU2;Q8IY67-2;Q8IY67	Ribonucleoprotein PTB-binding 1	RAVER1	Ribonucleoprotein PTB-binding 1;Ribonucleoprotein PTB-binding 1;Isoform 2 of Ribonucleoprotein PTB-binding 1;Ribonucleoprotein PTB-binding 1	8	27	27	27	17	14	13	17	13	9	11	22	20	22	15	20	19	12	15	20	19	10	21	22	20	13	9	10	17	14	13	17	13	9	11	22	20	22	15	20	19	12	15	20	19
Q8NE71;Q5STZ8;Q8NE71-2;H0YGW7;A0A0G2JJB9;A0A0G2JIC2;F5GYK6	Q8NE71;Q5STZ8;Q8NE71-2;H0YGW7	ATP-binding cassette sub-family F member 1	ABCF1	ATP-binding cassette sub-family F member 1;ATP-binding cassette sub-family F member 1;Isoform 2 of ATP-binding cassette sub-family F member 1;ATP-binding cassette sub-family F member 1 (Fragment)	7	44	44	43	14	11	10	8	9	10	17	28	30	24	27	30	32	18	25	38	24	20	27	28	31	10	10	8	14	11	10	8	9	10	17	28	30	24	27	30	32	18	25	38	24
P18754;P18754-2;C9JW69;C9JRH2;C9J3R0;C9JMJ4;C9JQZ4	P18754;P18754-2;C9JW69;C9JRH2;C9J3R0;C9JMJ4;C9JQZ4	Regulator of chromosome condensation	RCC1	Regulator of chromosome condensation;Isoform 2 of Regulator of chromosome condensation;Regulator of chromosome condensation (Fragment);Regulator of chromosome condensation (Fragment);Regulator of chromosome condensation (Fragment);Regulator of chromosome c	7	15	15	15	6	6	6	7	8	7	1	5	13	7	3	14	10	5	4	15	5	6	3	2	15	6	8	7	6	6	6	7	8	7	1	5	13	7	3	14	10	5	4	15	5
P61204;P84077;A0A8V8TNZ5;A0A8V8TQC0;A0A8V8TNZ0;A0A8V8TQP8;F5H423;P61204-2;F5H0C7;A0A8V8TP92;A0A8V8TP99;H0YGG7	P61204;P84077;A0A8V8TNZ5;A0A8V8TQC0;A0A8V8TNZ0;A0A8V8TQP8;F5H423;P61204-2;F5H0C7;A0A8V8TP92	ADP-ribosylation factor 3;ADP-ribosylation factor 1	ARF3;ARF1	ADP-ribosylation factor 3;ADP-ribosylation factor 1;ADP-ribosylation factor 1 (Fragment);ADP-ribosylation factor 1 (Fragment);ADP-ribosylation factor 1 (Fragment);ADP-ribosylation factor 1 (Fragment);ADP-ribosylation factor 3;Isoform 2 of ADP-ribosylation	12	14	14	7	14	14	13	11	14	12	3	7	9	9	7	11	6	8	6	8	9	3	7	9	9	12	14	9	14	14	13	11	14	12	3	7	9	9	7	11	6	8	6	8	9
P05023;P05023-4;P05023-3;P05023-2;A0A2R8YEY8;P13637-3;P13637-2;P13637;A0A0A0MT26;M0R116;Q13733;Q5TC01;E9PRA5;Q5TC02;A0A669K9X0;P54707;P54707-2;M0QXF2;Q5TC05	P05023;P05023-4;P05023-3;P05023-2	Sodium/potassium-transporting ATPase subunit alpha-1	ATP1A1	Sodium/potassium-transporting ATPase subunit alpha-1;Isoform 4 of Sodium/potassium-transporting ATPase subunit alpha-1;Isoform 3 of Sodium/potassium-transporting ATPase subunit alpha-1;Isoform 2 of Sodium/potassium-transporting ATPase subunit alpha-1	19	41	41	26	32	30	31	29	22	31	7	16	18	19	18	17	16	19	14	21	16	15	14	17	20	31	26	28	32	30	31	29	22	31	7	16	18	19	18	17	16	19	14	21	16
Q9UQE7	Q9UQE7	Structural maintenance of chromosomes protein 3	SMC3	Structural maintenance of chromosomes protein 3	1	66	66	66	33	32	27	31	40	34	16	27	44	29	28	51	40	23	21	50	23	27	31	32	51	21	28	18	33	32	27	31	40	34	16	27	44	29	28	51	40	23	21	50	23
P62995;P62995-3;H7BXF3;H7C2L4;P62995-2	P62995;P62995-3;H7BXF3	Transformer-2 protein homolog beta	TRA2B	Transformer-2 protein homolog beta;Isoform 3 of Transformer-2 protein homolog beta;Transformer-2 protein homolog beta (Fragment)	5	13	13	11	6	6	7	8	8	6	6	10	12	10	11	12	12	7	10	12	11	9	11	12	12	5	7	5	6	6	7	8	8	6	6	10	12	10	11	12	12	7	10	12	11
P33991;A0A3B3IU45;E5RG31;A0A3B3ITP6	P33991;A0A3B3IU45;E5RG31;A0A3B3ITP6	DNA replication licensing factor MCM4	MCM4	DNA replication licensing factor MCM4;DNA replication licensing factor MCM4;DNA replication licensing factor MCM4 (Fragment);DNA replication licensing factor MCM4	4	43	43	2	36	34	32	23	32	25	10	14	14	12	13	14	11	14	16	15	15	12	12	13	14	29	29	31	36	34	32	23	32	25	10	14	14	12	13	14	11	14	16	15	15
P35232;C9JW96;C9JZ20;E9PCW0;E7ESE2;P35232-2;A0A8I5KWR0	P35232;C9JW96;C9JZ20;E9PCW0;E7ESE2	Prohibitin	PHB	Prohibitin 1;Prohibitin (Fragment);Prohibitin;Prohibitin (Fragment);Prohibitin (Fragment)	7	21	21	21	19	19	17	15	17	16	10	11	12	11	10	13	14	12	12	13	12	12	10	12	13	18	14	13	19	19	17	15	17	16	10	11	12	11	10	13	14	12	12	13	12
Q9NWB6;Q9NWB6-3;Q9NWB6-2	Q9NWB6;Q9NWB6-3;Q9NWB6-2	Arginine and glutamate-rich protein 1	ARGLU1	Arginine and glutamate-rich protein 1;Isoform 3 of Arginine and glutamate-rich protein 1;Isoform 2 of Arginine and glutamate-rich protein 1	3	8	8	8	2	2	2	1	1	1	6	7	5	6	5	4	6	7	6	6	5	7	4	6	6	2	2	1	2	2	2	1	1	1	6	7	5	6	5	4	6	7	6	6	5
Q969Q0	Q969Q0	60S ribosomal protein L36a-like	RPL36AL	60S ribosomal protein L36a-like	1	8	8	2	1	0	1	1	1	1	4	3	6	5	5	6	5	3	5	4	6	5	4	4	5	1	1	0	1	0	1	1	1	1	4	3	6	5	5	6	5	3	5	4	6
Q15287;H3BMM9;H3BTC0;H3BV80;Q15287-2;Q15287-3;H3BMS0;H3BPG5;H3BUG0;H3BTY0;H3BUL0;H3BRK4;H3BTV0;H3BNI3;H3BP82;H3BNU7	Q15287;H3BMM9;H3BTC0;H3BV80;Q15287-2;Q15287-3;H3BMS0;H3BPG5	RNA-binding protein with serine-rich domain 1	RNPS1	RNA-binding protein with serine-rich domain 1;RNA-binding protein with serine-rich domain 1 (Fragment);RNA-binding protein with serine-rich domain 1 (Fragment);RNA-binding protein with serine-rich domain 1;Isoform 2 of RNA-binding protein with serine-rich	16	8	8	7	1	0	0	2	0	0	2	6	8	5	7	6	5	4	5	7	6	5	6	7	5	0	0	0	1	0	0	2	0	0	2	6	8	5	7	6	5	4	5	7	6
P11586;V9GYY3;F5H2F4;A0A8V8TMA4;A0A8V8TKT4;A0A8V8TL50;V9GZ78;A0A8V8TKR5;A0A494C1T2;A0A8V8TKS0;A0A8V8TL46;A0A8V8TMA9	P11586;V9GYY3;F5H2F4;A0A8V8TMA4;A0A8V8TKT4;A0A8V8TL50;V9GZ78;A0A8V8TKR5;A0A494C1T2;A0A8V8TKS0	C-1-tetrahydrofolate synthase, cytoplasmic;Methylenetetrahydrofolate dehydrogenase;Methenyltetrahydrofolate cyclohydrolase;Formyltetrahydrofolate synthetase;C-1-tetrahydrofolate synthase, cytoplasmic, N-terminally processed	MTHFD1	C-1-tetrahydrofolate synthase, cytoplasmic;C-1-tetrahydrofolate synthase, cytoplasmic;C-1-tetrahydrofolate synthase, cytoplasmic;C-1-tetrahydrofolate synthase, cytoplasmic;C-1-tetrahydrofolate synthase, cytoplasmic;C-1-tetrahydrofolate synthase, cytoplasmi	12	50	50	41	46	45	44	29	40	29	16	13	15	12	10	14	14	17	10	17	12	17	12	15	17	42	40	39	46	45	44	29	40	29	16	13	15	12	10	14	14	17	10	17	12
Q14257;Q14257-2;H0YL43;A8MXP8	Q14257;Q14257-2;H0YL43;A8MXP8	Reticulocalbin-2	RCN2	Reticulocalbin-2;Isoform 2 of Reticulocalbin-2;Reticulocalbin-2 (Fragment);Reticulocalbin-2	4	17	17	17	16	14	15	6	5	8	8	11	11	12	11	11	12	8	11	11	12	9	12	11	11	15	13	11	16	14	15	6	5	8	8	11	11	12	11	11	12	8	11	11	12
P05198;G3V4T5;H0YJS4	P05198;G3V4T5;H0YJS4	Eukaryotic translation initiation factor 2 subunit 1	EIF2S1	Eukaryotic translation initiation factor 2 subunit 1;Eukaryotic translation initiation factor 2 subunit 1 (Fragment);Eukaryotic translation initiation factor 2 subunit 1 (Fragment)	3	33	33	33	18	19	18	16	18	13	6	14	18	14	13	21	16	8	11	25	15	9	13	15	23	15	15	14	18	19	18	16	18	13	6	14	18	14	13	21	16	8	11	25	15
Q14566	Q14566	DNA replication licensing factor MCM6	MCM6	DNA replication licensing factor MCM6	1	45	45	45	37	34	40	30	23	33	13	12	15	17	7	12	12	19	13	14	14	15	13	14	16	35	29	33	37	34	40	30	23	33	13	12	15	17	7	12	12	19	13	14	14
Q5QP01	Q5QP01		HSD3B2	3 beta-hydroxysteroid dehydrogenase/Delta 5-->4-isomerase type 2 (Fragment)	1	1	1	1	0	0	0	0	0	0	0	1	1	1	1	1	1	0	1	1	1	0	1	1	1	0	0	0	0	0	0	0	0	0	0	1	1	1	1	1	1	0	1	1	1
Q13185;S4R2Y4;B8ZZ43;C9JMM0	Q13185	Chromobox protein homolog 3	CBX3	Chromobox protein homolog 3	4	9	8	7	4	5	4	4	4	3	4	7	8	8	7	8	8	6	6	9	7	6	8	7	9	3	4	3	4	5	4	4	4	3	3	6	7	7	6	7	7	5	5	8	6
Q93077;Q7L7L0;P04908	Q93077;Q7L7L0;P04908	Histone H2A type 1-C;Histone H2A type 3;Histone H2A type 1-B/E	HIST1H2AC;HIST3H2A;HIST1H2AB	Histone H2A type 1-C;Histone H2A type 3;Histone H2A type 1-B/E	3	9	2	2	6	6	7	5	6	6	6	6	6	6	6	7	7	7	7	6	6	7	6	6	7	5	6	5	1	1	2	1	1	1	2	1	1	1	1	1	2	2	1	1	1
Q15181;Q5SQT6	Q15181;Q5SQT6	Inorganic pyrophosphatase	PPA1	Inorganic pyrophosphatase;inorganic diphosphatase	2	20	20	20	19	17	17	12	13	16	3	3	4	3	2	6	3	4	1	3	3	4	1	3	3	14	16	13	19	17	17	12	13	16	3	3	4	3	2	6	3	4	1	3	3
Q09028;Q09028-3;Q09028-2;Q09028-4;H0YCT5;H0YF10;H0YDK2;H0YEU5;E9PNS6;E9PNS2;E9PIC4;C9JAJ9;C9JPP3	Q09028;Q09028-3;Q09028-2;Q09028-4	Histone-binding protein RBBP4	RBBP4	Histone-binding protein RBBP4;Isoform 3 of Histone-binding protein RBBP4;Isoform 2 of Histone-binding protein RBBP4;Isoform 4 of Histone-binding protein RBBP4	13	14	9	9	5	9	7	4	4	5	8	11	13	12	10	13	10	9	12	13	12	7	11	11	14	5	5	7	2	4	3	3	3	3	4	7	9	7	5	8	6	4	7	9	7
Q03393;E9PNN3;E9PKY8;E9PJM0	Q03393;E9PNN3	6-pyruvoyl tetrahydrobiopterin synthase	PTS	6-pyruvoyl tetrahydrobiopterin synthase;6-pyruvoyl tetrahydrobiopterin synthase	4	13	13	13	10	9	10	8	8	7	7	7	8	8	6	8	8	7	6	7	7	7	8	7	7	11	10	10	10	9	10	8	8	7	7	7	8	8	6	8	8	7	6	7	7
P35659;H0Y993;A0A494C028;B4DFG0;P35659-2;H0Y8X0;A0A494C198;D6RDA2;D6R9L5	P35659;H0Y993;A0A494C028;B4DFG0;P35659-2;H0Y8X0;A0A494C198;D6RDA2	Protein DEK	DEK	Protein DEK;DEK oncogene (DNA binding), isoform CRA_b;Protein DEK;Protein DEK;Isoform 2 of Protein DEK;Protein DEK;Protein DEK;Protein DEK (Fragment)	9	15	15	15	3	4	5	6	4	4	5	12	12	12	11	14	12	6	9	15	12	7	11	12	13	4	4	3	3	4	5	6	4	4	5	12	12	12	11	14	12	6	9	15	12
P33176;Q12840;J3KNA1;A0A6Q8PEZ8;A0A6Q8PGJ3;A0A6Q8PGN1;A0A6Q8PGT2;A0A7I2YQB4;A0A6Q8PFV6;A0A6Q8PGG7	P33176	Kinesin-1 heavy chain	KIF5B	Kinesin-1 heavy chain	10	53	53	42	41	38	38	30	32	23	18	27	32	30	30	31	29	22	24	30	31	23	29	28	30	36	39	35	41	38	38	30	32	23	18	27	32	30	30	31	29	22	24	30	31
P81605;P81605-2	P81605;P81605-2	Dermcidin;Survival-promoting peptide;DCD-1	DCD	Dermcidin;Isoform 2 of Dermcidin	2	6	6	6	6	6	5	5	6	6	2	5	6	6	6	6	6	4	5	6	6	4	6	6	6	6	5	6	6	6	5	5	6	6	2	5	6	6	6	6	6	4	5	6	6
Q13838;Q13838-2;Q5STU3;A0A0G2JJZ9;A0A140T9X3;F6WLT2;A0A0A0MT12;F6TRA5;F6S4E6;A0A140T996;A0A140T973;A0A140T9K1;F6UJC5;A0A140T9X9;A0A140TA18;A0A140T9L4;F6R6M7;F6QYI9;A0A0G2JJL7;H0Y400;A0A140T9K2;A0A140T9N3;H0YCC6	Q13838;Q13838-2;Q5STU3;A0A0G2JJZ9;A0A140T9X3;F6WLT2;A0A0A0MT12;F6TRA5;F6S4E6;A0A140T996;A0A140T973;A0A140T9K1	Spliceosome RNA helicase DDX39B	DDX39B	Spliceosome RNA helicase DDX39B;Isoform 2 of Spliceosome RNA helicase DDX39B;RNA helicase;Spliceosome RNA helicase DDX39B (Fragment);Spliceosome RNA helicase DDX39B (Fragment);RNA helicase (Fragment);RNA helicase (Fragment);RNA helicase (Fragment);RNA heli	23	20	20	7	18	15	16	17	16	12	6	7	3	7	1	6	7	7	1	5	3	4	3	5	7	11	12	12	18	15	16	17	16	12	6	7	3	7	1	6	7	7	1	5	3
P07814;V9GYZ6;V9GZ76	P07814;V9GYZ6	Bifunctional glutamate/proline--tRNA ligase;Glutamate--tRNA ligase;Proline--tRNA ligase	EPRS	Bifunctional glutamate/proline--tRNA ligase;glutamate--tRNA ligase (Fragment)	3	63	63	62	36	29	34	15	18	14	25	34	38	35	36	40	38	24	34	43	36	27	38	37	41	22	24	10	36	29	34	15	18	14	25	34	38	35	36	40	38	24	34	43	36
Q13561;Q13561-3;Q13561-2;A0A7I2V4Y9;A8K8J9;A0A7I2V4H4;F8W1I6;H0YI98;F8VW18;A0A7I2V390;F8VRV7;A0A7I2V5R4;H0YHL1;A0A7I2V2Z2;F8W0U6	Q13561;Q13561-3;Q13561-2;A0A7I2V4Y9;A8K8J9;A0A7I2V4H4;F8W1I6;H0YI98;F8VW18;A0A7I2V390	Dynactin subunit 2	DCTN2	Dynactin subunit 2;Isoform 3 of Dynactin subunit 2;Isoform 2 of Dynactin subunit 2;Dynactin subunit 2;Dynactin 2 (P50), isoform CRA_b;Dynactin subunit 2;Dynactin subunit 2;Dynactin subunit 2 (Fragment);Dynactin subunit 2 (Fragment);Dynactin subunit 2	15	23	23	23	13	15	15	11	12	12	15	13	13	17	17	17	16	15	15	14	14	14	13	11	18	13	14	14	13	15	15	11	12	12	15	13	13	17	17	17	16	15	15	14	14
P35998;C9JX88;P35998-2;C9JLS9	P35998;C9JX88;P35998-2	26S protease regulatory subunit 7	PSMC2	26S proteasome regulatory subunit 7;26S proteasome regulatory subunit 7;Isoform 2 of 26S proteasome regulatory subunit 7	4	32	32	32	23	23	23	15	20	19	18	20	22	23	15	17	17	20	16	21	20	22	23	20	17	17	20	13	23	23	23	15	20	19	18	20	22	23	15	17	17	20	16	21	20
P43686;P43686-2	P43686;P43686-2	26S protease regulatory subunit 6B	PSMC4	26S proteasome regulatory subunit 6B;Isoform 2 of 26S proteasome regulatory subunit 6B	2	32	32	32	22	25	23	17	15	11	18	17	18	16	17	17	14	18	17	18	20	19	17	18	15	17	20	17	22	25	23	17	15	11	18	17	18	16	17	17	14	18	17	18	20
O43491;E9PHY5;O43491-4;O43491-3;E9PK52;O43491-2;E9PII3;A0A2R8Y5B3;Q6R5J7;H0Y5B0;E9PQD2;E9PRG1;E9PIG0;Q6ZSX4;E9PJP4;E9PMV8;E9PQN0;E9PN54;E9PPC9;E9PMG5	O43491;E9PHY5;O43491-4;O43491-3;E9PK52;O43491-2;E9PII3;A0A2R8Y5B3	Band 4.1-like protein 2	EPB41L2	Band 4.1-like protein 2;Band 4.1-like protein 2;Isoform 4 of Band 4.1-like protein 2;Isoform 3 of Band 4.1-like protein 2;Band 4.1-like protein 2;Isoform 2 of Band 4.1-like protein 2;Band 4.1-like protein 2;Band 4.1-like protein 2 (Fragment)	20	32	32	31	26	19	22	20	27	22	7	5	3	5	2	5	5	5	3	5	5	5	4	3	9	19	21	18	26	19	22	20	27	22	7	5	3	5	2	5	5	5	3	5	5
Q8IWX8;J3QK89	Q8IWX8;J3QK89	Calcium homeostasis endoplasmic reticulum protein	CHERP	Calcium homeostasis endoplasmic reticulum protein;Calcium homeostasis endoplasmic reticulum protein	2	24	24	24	4	5	5	2	3	3	12	17	17	19	18	19	20	13	16	17	19	13	20	20	19	2	4	2	4	5	5	2	3	3	12	17	17	19	18	19	20	13	16	17	19
Q15365	Q15365	Poly(rC)-binding protein 1	PCBP1	Poly(rC)-binding protein 1	1	19	13	13	13	11	13	12	12	12	7	11	10	11	9	14	12	10	9	14	9	7	10	12	15	11	10	11	9	8	9	8	9	9	4	8	7	8	7	10	9	7	7	11	7
P56381;Q5VTU8	P56381;Q5VTU8	ATP synthase subunit epsilon, mitochondrial;ATP synthase subunit epsilon-like protein, mitochondrial	ATP5E;ATP5EP2	ATP synthase subunit epsilon, mitochondrial;ATP synthase subunit epsilon-like protein, mitochondrial	2	3	3	3	2	2	2	2	2	2	3	3	3	3	2	3	3	3	3	2	3	3	3	3	3	2	2	2	2	2	2	2	2	2	3	3	3	3	2	3	3	3	3	2	3
Q6PKG0;Q6PKG0-3;A0A8I5KWU3;A0A8I5KSP1;A0A0B4J210;E5RH50;H0YBW1;H0YC73;H0YC33;Q659C4-7;Q659C4-5;Q659C4-6;H0YBM7;H0YAN4;H0YAX9;E5RHK4;H0YBJ5;H0YBR8	Q6PKG0;Q6PKG0-3;A0A8I5KWU3;A0A8I5KSP1;A0A0B4J210;E5RH50	La-related protein 1	LARP1	La-related protein 1;Isoform 2 of La-related protein 1;La ribonucleoprotein domain family, member 1, isoform CRA_a;La-related protein 1;La-related protein 1 (Fragment);La-related protein 1 (Fragment)	18	40	40	37	17	13	15	8	10	12	15	25	27	21	22	24	25	15	23	30	25	18	24	27	27	7	9	2	17	13	15	8	10	12	15	25	27	21	22	24	25	15	23	30	25
P10599;P10599-2	P10599;P10599-2	Thioredoxin	TXN	Thioredoxin;Isoform 2 of Thioredoxin	2	10	10	10	9	8	7	6	8	6	6	7	7	7	5	3	6	6	5	5	5	4	6	5	6	7	8	7	9	8	7	6	8	6	6	7	7	7	5	3	6	6	5	5	5
P04083;Q5T3N1;Q5T3N0	P04083;Q5T3N1	Annexin A1;Annexin	ANXA1	Annexin A1;Annexin (Fragment)	3	27	27	27	26	20	23	18	19	18	9	5	4	8	3	7	5	12	6	4	7	6	4	6	3	22	19	19	26	20	23	18	19	18	9	5	4	8	3	7	5	12	6	4	7
Q13200;Q13200-3;Q13200-2;H7C1H2;C9JPC0;H7C2Q3;F8WBS8	Q13200;Q13200-3;Q13200-2	26S proteasome non-ATPase regulatory subunit 2	PSMD2	26S proteasome non-ATPase regulatory subunit 2;Isoform 3 of 26S proteasome non-ATPase regulatory subunit 2;Isoform 2 of 26S proteasome non-ATPase regulatory subunit 2	7	42	42	42	29	27	29	17	10	19	22	24	29	23	17	26	21	23	21	29	24	21	24	24	25	26	18	17	29	27	29	17	10	19	22	24	29	23	17	26	21	23	21	29	24
P21291;E9PS42;E9PND2;E9PP21	P21291;E9PS42;E9PND2;E9PP21	Cysteine and glycine-rich protein 1	CSRP1	Cysteine and glycine-rich protein 1;Cysteine and glycine-rich protein 1;Cysteine and glycine-rich protein 1 (Fragment);Cysteine and glycine-rich protein 1	4	10	10	10	4	4	4	4	2	1	6	9	9	9	9	9	9	6	9	9	9	5	9	9	9	4	2	3	4	4	4	4	2	1	6	9	9	9	9	9	9	6	9	9	9
P25705;P25705-2;P25705-3;K7EK77;K7ERX7;K7EJP1;K7ENJ4;K7EQH4;K7ESA0	P25705;P25705-2;P25705-3;K7EK77	ATP synthase subunit alpha, mitochondrial	ATP5A1	ATP synthase subunit alpha, mitochondrial;Isoform 2 of ATP synthase subunit alpha, mitochondrial;Isoform 3 of ATP synthase subunit alpha, mitochondrial;ATP synthase subunit alpha, mitochondrial (Fragment)	9	26	26	26	12	13	11	9	13	9	12	18	19	21	16	18	17	14	18	19	20	7	17	20	17	8	10	7	12	13	11	9	13	9	12	18	19	21	16	18	17	14	18	19	20
P26640;A0A140T936;A0A140T954;P26640-2;A2ABF4;A0A0G2JJT9;H0Y426;A0A140T904	P26640;A0A140T936	Valine--tRNA ligase	VARS	Valine--tRNA ligase;Valine--tRNA ligase (Fragment)	8	44	44	44	24	22	23	13	19	15	14	23	31	24	18	30	23	17	23	33	25	17	23	25	29	18	16	15	24	22	23	13	19	15	14	23	31	24	18	30	23	17	23	33	25
P55060;P55060-3;P55060-4;P55060-2	P55060;P55060-3;P55060-4	Exportin-2	CSE1L	Exportin-2;Isoform 3 of Exportin-2;Isoform 4 of Exportin-2	4	40	40	40	36	31	31	17	24	19	6	1	3	2	3	5	4	9	4	5	5	11	2	7	4	31	27	28	36	31	31	17	24	19	6	1	3	2	3	5	4	9	4	5	5
Q9Y3F4;Q9Y3F4-2;H0YH33;F5H1G1	Q9Y3F4;Q9Y3F4-2	Serine-threonine kinase receptor-associated protein	STRAP	Serine-threonine kinase receptor-associated protein;Isoform 2 of Serine-threonine kinase receptor-associated protein	4	24	24	24	18	18	15	12	13	12	11	18	20	16	12	19	18	16	15	19	18	13	17	17	19	14	12	9	18	18	15	12	13	12	11	18	20	16	12	19	18	16	15	19	18
Q13151	Q13151	Heterogeneous nuclear ribonucleoprotein A0	HNRNPA0	Heterogeneous nuclear ribonucleoprotein A0	1	16	16	16	7	6	5	7	6	6	9	10	13	11	9	12	8	9	9	12	10	8	10	10	12	5	7	6	7	6	5	7	6	6	9	10	13	11	9	12	8	9	9	12	10
P34932;P34932-2	P34932	Heat shock 70 kDa protein 4	HSPA4	Heat shock 70 kDa protein 4	2	47	47	42	39	37	35	24	32	24	11	13	14	13	7	12	13	15	12	13	15	10	10	12	12	31	32	28	39	37	35	24	32	24	11	13	14	13	7	12	13	15	12	13	15
P18615;P18615-3;P18615-4;A0A0A0MSN9;A0A0A0MT02;E9PD43;A0A0G2JI50;A2ABK4;E7ENC7;E7EWR7	P18615;P18615-3;P18615-4;A0A0A0MSN9;A0A0A0MT02	Negative elongation factor E	NELFE	Negative elongation factor E;Isoform 2 of Negative elongation factor E;Isoform 3 of Negative elongation factor E;Negative elongation factor E (Fragment);Negative elongation factor E (Fragment)	10	19	19	19	5	4	4	4	5	4	11	15	16	14	15	16	14	10	14	15	17	12	15	15	14	3	4	3	5	4	4	4	5	4	11	15	16	14	15	16	14	10	14	15	17
P52292;A0A7I2V351;A0A7I2V487;A0A7I2YQE1;A0A7I2V3Z3;J3QLL0;J3KS65;J3QL07	P52292;A0A7I2V351;A0A7I2V487;A0A7I2YQE1;A0A7I2V3Z3	Importin subunit alpha-1	KPNA2	Importin subunit alpha-1;Importin subunit alpha;Importin subunit alpha;Importin subunit alpha;Importin subunit alpha-1	8	21	21	21	16	15	16	11	13	12	11	11	17	13	11	17	12	11	9	16	12	9	13	15	13	17	17	17	16	15	16	11	13	12	11	11	17	13	11	17	12	11	9	16	12
P32119;A6NIW5;P32119-2	P32119;A6NIW5	Peroxiredoxin-2	PRDX2	Peroxiredoxin-2;Peroxiredoxin 2, isoform CRA_a	3	16	15	15	15	14	12	8	11	8	11	9	6	9	7	9	8	11	7	9	8	8	9	7	7	13	12	12	14	13	11	7	10	7	10	8	5	8	6	8	7	10	6	8	7
P14174	P14174	Macrophage migration inhibitory factor	MIF	Macrophage migration inhibitory factor	1	5	5	5	5	3	4	4	4	1	2	1	1	1	1	1	1	1	2	2	1	1	1	1	2	4	4	3	5	3	4	4	4	1	2	1	1	1	1	1	1	1	2	2	1
P46777;A0A2R8Y6J3;Q5T7N0;A0A2R8Y4A2	P46777;A0A2R8Y6J3	60S ribosomal protein L5	RPL5	60S ribosomal protein L5;60S ribosomal protein L5 (Fragment)	4	22	22	22	20	14	17	10	12	11	9	9	10	10	9	9	11	12	8	10	8	10	8	12	11	10	10	9	20	14	17	10	12	11	9	9	10	10	9	9	11	12	8	10	8
P42166;P42167-3	P42166	Lamina-associated polypeptide 2, isoform alpha;Thymopoietin;Thymopentin	TMPO	Lamina-associated polypeptide 2, isoform alpha	2	31	31	20	18	14	16	16	19	14	6	13	26	14	12	26	20	11	14	28	15	11	17	13	26	13	17	8	18	14	16	16	19	14	6	13	26	14	12	26	20	11	14	28	15
P05386	P05386	60S acidic ribosomal protein P1	RPLP1	60S acidic ribosomal protein P1	1	5	4	4	3	3	3	2	3	3	2	2	3	2	3	4	3	3	3	3	4	3	3	2	4	1	2	1	2	2	2	1	2	2	2	2	2	2	3	3	3	3	3	3	3
A0A8V8TMQ1;P51114;B4DXZ6;A0A8V8TNP6;P51114-2;P51114-3;E9PFF5;E7EU85;C9JAJ4;C9JZE0;C9JY20;H7C4S4;C9IZ22;C9J5B4;C9JYQ6;A0A8V8TM97	A0A8V8TMQ1;P51114;B4DXZ6;A0A8V8TNP6;P51114-2;P51114-3;E9PFF5;E7EU85	Fragile X mental retardation syndrome-related protein 1	FXR1	Fragile X mental retardation, autosomal homolog 1, isoform CRA_d;RNA-binding protein FXR1;RNA-binding protein FXR1;Fragile X mental retardation, autosomal homolog 1, isoform CRA_c;Isoform 2 of RNA-binding protein FXR1;Isoform 3 of RNA-binding protein FXR1;	16	29	29	27	14	7	8	10	7	8	11	16	22	19	17	25	20	14	13	25	20	12	20	19	25	8	8	7	14	7	8	10	7	8	11	16	22	19	17	25	20	14	13	25	20
O76021;J3QSV6;I3L3U9;O76021-2;I3L3C4;I3L234;I3L1A3;J3KPU7;I3L2F2;I3L4T8;I3L1Y4	O76021;J3QSV6;I3L3U9	Ribosomal L1 domain-containing protein 1	RSL1D1	Ribosomal L1 domain-containing protein 1;Ribosomal L1 domain-containing protein 1 (Fragment);Ribosomal L1 domain-containing protein 1 (Fragment)	11	27	27	27	4	5	4	6	6	7	10	12	23	17	15	24	22	15	14	22	13	17	17	19	25	2	5	2	4	5	4	6	6	7	10	12	23	17	15	24	22	15	14	22	13
P50402;A0A804HIV7;A0A804HLA2;Q5HY57;F8WEQ1;A0A804HIG7	P50402;A0A804HIV7;A0A804HLA2;Q5HY57	Emerin	EMD	Emerin;Emerin;Emerin;Emerin	6	15	15	15	11	10	10	9	12	12	4	10	10	9	8	13	13	5	9	13	11	6	12	11	13	8	10	9	11	10	10	9	12	12	4	10	10	9	8	13	13	5	9	13	11
Q9Y421;K7EIY1;K7ENN5;Q9Y421-2;K7ELZ8;Q9Y421-3	Q9Y421;K7EIY1;K7ENN5;Q9Y421-2;K7ELZ8;Q9Y421-3	Protein FAM32A	FAM32A	Protein FAM32A;Protein FAM32A;Protein FAM32A;Isoform 2 of Protein FAM32A;Protein FAM32A (Fragment);Isoform 3 of Protein FAM32A	6	7	7	7	6	6	6	5	5	4	4	6	7	7	7	5	7	5	6	7	7	5	6	7	7	6	6	6	6	6	6	5	5	4	4	6	7	7	7	5	7	5	6	7	7
Q52LJ0;Q52LJ0-1;H0YNA1	Q52LJ0;Q52LJ0-1	Protein FAM98B	FAM98B	Protein FAM98B;Isoform 1 of Protein FAM98B	3	17	17	14	5	4	6	5	5	4	7	14	13	11	15	12	14	6	13	15	11	10	15	14	15	6	6	5	5	4	6	5	5	4	7	14	13	11	15	12	14	6	13	15	11
P21127;P21127-2;A0A0D9SER5;A0A0D9SEI3;P21127-3;A0A0D9SEN2;P21127-8;P21127-9;P21127-6;Q9UQ88-4;Q9UQ88;Q5QPR3;Q9UQ88-3;Q9UQ88-2;P21127-10;P21127-12;P21127-5;P21127-4;Q5QPR4;Q9UQ88-10;Q9UQ88-5;Q9UQ88-9;E7ESP2;J3KS35;Q9UQ88-8;A0A087X1I0;A0A087WYI9;E9PFJ2;Q5QPQ9;Q13882	P21127;P21127-2;A0A0D9SER5;A0A0D9SEI3;P21127-3;A0A0D9SEN2;P21127-8;P21127-9;P21127-6;Q9UQ88-4;Q9UQ88;Q5QPR3;Q9UQ88-3;Q9UQ88-2;P21127-10;P21127-12;P21127-5;P21127-4;Q5QPR4;Q9UQ88-10;Q9UQ88-5;Q9UQ88-9	Cyclin-dependent kinase 11B;Cyclin-dependent kinase 11A	CDK11B;CDK11A	Cyclin-dependent kinase 11B;Isoform SV1 of Cyclin-dependent kinase 11B;Cyclin-dependent kinase 11B;Cyclin-dependent kinase 11B;Isoform 2 of Cyclin-dependent kinase 11B;Cyclin-dependent kinase 11B;Isoform 8 of Cyclin-dependent kinase 11B;Isoform SV10 of Cyc	30	30	30	30	12	12	16	10	10	11	13	24	26	24	23	24	23	13	22	21	24	16	24	25	25	10	10	10	12	12	16	10	10	11	13	24	26	24	23	24	23	13	22	21	24
P10515;A0A7P0TAG1;A0A7P0TBE2;A0A7P0Z4G4;A0A7P0T997;A0A7P0TAX2;H0YDD4;E9PEJ4;A0A7P0TBK2;A0A7P0TA47;A0A7P0Z423;A0A7P0T9N8;A0A7P0Z459	P10515;A0A7P0TAG1;A0A7P0TBE2;A0A7P0Z4G4;A0A7P0T997;A0A7P0TAX2;H0YDD4;E9PEJ4;A0A7P0TBK2;A0A7P0TA47	Dihydrolipoyllysine-residue acetyltransferase component of pyruvate dehydrogenase complex, mitochondrial;Acetyltransferase component of pyruvate dehydrogenase complex	DLAT	Dihydrolipoyllysine-residue acetyltransferase component of pyruvate dehydrogenase complex, mitochondrial;Dihydrolipoamide acetyltransferase component of pyruvate dehydrogenase complex;Acetyltransferase component of pyruvate dehydrogenase complex;Acetyltran	13	22	22	22	10	9	6	6	6	6	2	12	19	11	16	18	14	2	14	22	17	3	15	10	17	6	5	4	10	9	6	6	6	6	2	12	19	11	16	18	14	2	14	22	17
P62195;P62195-2;J3QQM1;J3QSA9;J3KRP2;J3QLH6;J3QSE0;J3QRW1;J3QRR3;J3KTQ9	P62195;P62195-2;J3QQM1;J3QSA9;J3KRP2;J3QLH6	26S protease regulatory subunit 8	PSMC5	26S proteasome regulatory subunit 8;Isoform 2 of 26S proteasome regulatory subunit 8;26S proteasome regulatory subunit 8 (Fragment);26S proteasome regulatory subunit 8 (Fragment);26S proteasome regulatory subunit 8 (Fragment);26S proteasome regulatory subu	10	27	27	26	18	17	19	11	13	11	11	13	16	16	13	12	12	12	13	15	15	14	15	15	15	15	15	13	18	17	19	11	13	11	11	13	16	16	13	12	12	12	13	15	15
P49736;H0Y8E6;F8WDM3;C9J013;C9JZ21;H7C4N9	P49736;H0Y8E6	DNA replication licensing factor MCM2	MCM2	DNA replication licensing factor MCM2;DNA replication licensing factor MCM2 (Fragment)	6	40	40	40	35	35	30	29	33	26	13	6	7	5	4	6	8	13	5	10	6	9	9	6	10	29	33	27	35	35	30	29	33	26	13	6	7	5	4	6	8	13	5	10	6
Q00403;B1APE1;B1APE2	Q00403	Transcription initiation factor IIB	GTF2B	Transcription initiation factor IIB	3	23	23	23	9	11	11	8	11	11	14	15	14	16	17	16	17	15	15	18	17	17	15	17	15	10	9	12	9	11	11	8	11	11	14	15	14	16	17	16	17	15	15	18	17
Q9UN86;Q9UN86-2;A0A7I2V3E2;A0A7I2YQD9;A0A7I2YQS2;D6RB17;D6RAC7;A0A7I2V3P9;D6RBW8;A0A7I2V647;D6RBR0;D6RGJ4;A0A7I2V2R0;D6R9A4;A0A7I2YQG8;A0A7I2V572;A0A7I2V382;A0A7I2V547;A0A7I2V3R7;A0A7I2V481;H0YAE3;A0A7I2V3Z6	Q9UN86;Q9UN86-2;A0A7I2V3E2;A0A7I2YQD9;A0A7I2YQS2;D6RB17;D6RAC7;A0A7I2V3P9	Ras GTPase-activating protein-binding protein 2	G3BP2	Ras GTPase-activating protein-binding protein 2;Isoform B of Ras GTPase-activating protein-binding protein 2;Ras GTPase-activating protein-binding protein 2;Ras GTPase-activating protein-binding protein 2;Ras GTPase-activating protein-binding protein 2;Ras	22	17	15	15	9	7	7	6	7	8	8	12	15	13	14	14	13	8	12	14	14	8	13	15	12	8	6	3	7	6	5	5	5	6	7	11	13	11	12	12	11	7	11	13	13
Q01105-2;A0A0C4DFV9;A0A8J8YYJ1;Q01105-3;Q01105-4;P0DME0	Q01105-2;A0A0C4DFV9;A0A8J8YYJ1;Q01105-3;Q01105-4;P0DME0	Protein SET;Protein SETSIP	SET;SETSIP	Isoform 2 of Protein SET;Protein SET;Protein SET;Isoform 3 of Protein SET;Isoform 4 of Protein SET;Protein SETSIP	6	12	12	1	11	10	9	6	9	7	5	2	3	4	2	3	2	5	2	2	3	5	2	3	1	9	9	9	11	10	9	6	9	7	5	2	3	4	2	3	2	5	2	2	3
O60264	O60264	SWI/SNF-related matrix-associated actin-dependent regulator of chromatin subfamily A member 5	SMARCA5	SWI/SNF-related matrix-associated actin-dependent regulator of chromatin subfamily A member 5	1	51	51	37	6	10	15	14	19	15	9	20	44	18	16	47	40	19	15	44	19	13	27	19	46	9	21	13	6	10	15	14	19	15	9	20	44	18	16	47	40	19	15	44	19
P08621;P08621-2;P08621-3;M0QYR1;P08621-4;M0QX04	P08621;P08621-2;P08621-3	U1 small nuclear ribonucleoprotein 70 kDa	SNRNP70	U1 small nuclear ribonucleoprotein 70 kDa;Isoform 2 of U1 small nuclear ribonucleoprotein 70 kDa;Isoform 3 of U1 small nuclear ribonucleoprotein 70 kDa	6	18	18	18	7	6	7	7	5	6	10	12	16	14	14	16	16	10	12	18	15	13	15	15	14	3	4	2	7	6	7	7	5	6	10	12	16	14	14	16	16	10	12	18	15
O95347;O95347-2;A0A0C4DGE5;Q5T821	O95347;O95347-2	Structural maintenance of chromosomes protein 2	SMC2	Structural maintenance of chromosomes protein 2;Isoform 2 of Structural maintenance of chromosomes protein 2	4	55	55	55	37	31	37	22	30	25	20	26	35	25	24	37	30	21	20	38	23	24	32	30	36	29	29	24	37	31	37	22	30	25	20	26	35	25	24	37	30	21	20	38	23
Q15084;Q15084-5;Q15084-3;Q15084-4;Q15084-2	Q15084;Q15084-5;Q15084-3;Q15084-4;Q15084-2	Protein disulfide-isomerase A6	PDIA6	Protein disulfide-isomerase A6;Isoform 5 of Protein disulfide-isomerase A6;Isoform 3 of Protein disulfide-isomerase A6;Isoform 4 of Protein disulfide-isomerase A6;Isoform 2 of Protein disulfide-isomerase A6	5	19	19	19	17	16	15	11	10	13	6	3	3	1	2	4	5	8	3	3	3	6	2	3	3	13	16	12	17	16	15	11	10	13	6	3	3	1	2	4	5	8	3	3	3
Q1KMD3;H3BQZ7	Q1KMD3;H3BQZ7	Heterogeneous nuclear ribonucleoprotein U-like protein 2	HNRNPUL2;HNRNPUL2-BSCL2	Heterogeneous nuclear ribonucleoprotein U-like protein 2;HCG2044799	2	35	35	35	9	11	7	9	12	9	7	21	28	19	16	27	26	11	16	30	19	6	19	18	31	8	3	6	9	11	7	9	12	9	7	21	28	19	16	27	26	11	16	30	19
Q92769;Q92769-3;H3BM24;E5RH52;E5RG37;E5RFI6;E5RJ04;E5RGV4;E5RHE7;E5RFP9;E5RK19	Q92769;Q92769-3	Histone deacetylase 2	HDAC2	Histone deacetylase 2;Isoform 2 of Histone deacetylase 2	11	15	15	10	9	9	9	9	8	9	2	9	13	11	12	14	12	5	10	15	10	4	11	13	13	8	9	8	9	9	9	9	8	9	2	9	13	11	12	14	12	5	10	15	10
P31942;P31942-2;P31942-3;P31942-4;P31942-6;P31942-5	P31942;P31942-2;P31942-3;P31942-4	Heterogeneous nuclear ribonucleoprotein H3	HNRNPH3	Heterogeneous nuclear ribonucleoprotein H3;Isoform 2 of Heterogeneous nuclear ribonucleoprotein H3;Isoform 3 of Heterogeneous nuclear ribonucleoprotein H3;Isoform 4 of Heterogeneous nuclear ribonucleoprotein H3	6	11	10	10	8	9	9	9	10	7	3	6	8	8	6	11	7	4	7	9	7	5	7	6	9	6	7	7	7	8	8	9	9	7	3	6	7	7	5	10	7	4	6	8	6
Q58FF8	Q58FF8	Putative heat shock protein HSP 90-beta 2	HSP90AB2P	Putative heat shock protein HSP 90-beta 2	1	18	3	3	14	13	13	10	11	10	11	10	10	11	8	10	10	12	10	10	10	10	11	11	10	15	15	16	2	2	2	1	2	1	2	1	1	1	1	1	1	2	1	1	1
Q9GZT3;Q9GZT3-2;A0A087WUN7;H0YJ40;G3V4X6;G3V2S9;H0YJW7;H0YJ07;H0YJU7;H0YJI1	Q9GZT3;Q9GZT3-2;A0A087WUN7;H0YJ40;G3V4X6;G3V2S9;H0YJW7	SRA stem-loop-interacting RNA-binding protein, mitochondrial	SLIRP	SRA stem-loop-interacting RNA-binding protein, mitochondrial;Isoform 2 of SRA stem-loop-interacting RNA-binding protein, mitochondrial;SRA stem-loop-interacting RNA-binding protein, mitochondrial;SRA stem-loop-interacting RNA-binding protein, mitochondrial	10	9	9	9	5	6	6	7	7	7	6	5	7	6	7	7	4	7	5	7	7	7	6	6	7	4	6	6	5	6	6	7	7	7	6	5	7	6	7	7	4	7	5	7	7
P31946;Q4VY20;Q4VY19;A0A0J9YWE8;A0A0J9YWZ2	P31946	14-3-3 protein beta/alpha;14-3-3 protein beta/alpha, N-terminally processed	YWHAB	14-3-3 protein beta/alpha	5	20	13	2	20	19	18	14	16	13	3	7	8	7	7	9	8	4	6	9	8	4	8	8	8	13	18	14	13	12	12	10	12	10	1	4	5	4	3	6	5	1	3	6	6
P07237;A0A7P0TA71;A0A7P0TA35;A0A7P0TB26;I3L4M2;A0A7P0T8X1;A0A7P0TA97;A0A7P0T9U6;A0A7P0T8C0;H7BZ94;A0A7P0T9K9;A0A7P0T8J3;I3L3P5;A0A7P0T9D6;I3L0S0;H0Y3Z3;I3L514;A0A7P0Z4S2;A0A7P0Z4J0;A0A7P0TAX9;B3KTQ9;A0A7P0T9S9;I3L3U6;A0A7P0Z476;A0A7P0TBP8;I3NI03;I3L1Y5;A0A7P0T9E3;A0A7P0T940;A0A7P0Z4B2;A0A7P0TBA3;A0A7P0Z4F8	P07237;A0A7P0TA71;A0A7P0TA35;A0A7P0TB26;I3L4M2;A0A7P0T8X1;A0A7P0TA97;A0A7P0T9U6;A0A7P0T8C0;H7BZ94;A0A7P0T9K9;A0A7P0T8J3;I3L3P5;A0A7P0T9D6;I3L0S0;H0Y3Z3;I3L514	Protein disulfide-isomerase	P4HB	Protein disulfide-isomerase;Protein disulfide-isomerase;Protein disulfide-isomerase;Protein disulfide-isomerase;Protein disulfide-isomerase;Protein disulfide-isomerase;Protein disulfide-isomerase;Protein disulfide-isomerase;protein disulfide-isomerase;prot	32	31	31	31	27	24	26	19	22	20	9	8	3	9	6	7	7	12	4	7	6	7	7	8	6	25	26	23	27	24	26	19	22	20	9	8	3	9	6	7	7	12	4	7	6
Q7L2E3;Q7L2E3-2;H7BXY3;Q7L2E3-3;F6R0H4	Q7L2E3;Q7L2E3-2;H7BXY3;Q7L2E3-3	Putative ATP-dependent RNA helicase DHX30	DHX30	ATP-dependent RNA helicase DHX30;Isoform 2 of ATP-dependent RNA helicase DHX30;RNA helicase;Isoform 3 of ATP-dependent RNA helicase DHX30	5	50	50	50	12	8	10	9	8	9	18	22	30	21	28	35	29	21	21	46	30	25	29	25	41	6	8	6	12	8	10	9	8	9	18	22	30	21	28	35	29	21	21	46	30
P04843;B7Z4L4;F8WF32	P04843;B7Z4L4	Dolichyl-diphosphooligosaccharide--protein glycosyltransferase subunit 1	RPN1	Dolichyl-diphosphooligosaccharide--protein glycosyltransferase subunit 1;Dolichyl-diphosphooligosaccharide--protein glycosyltransferase subunit 1	3	32	32	32	27	25	24	22	24	25	11	10	13	10	6	10	11	12	9	17	8	14	8	10	13	24	24	27	27	25	24	22	24	25	11	10	13	10	6	10	11	12	9	17	8
P27824;A0A7P0TB65;P27824-2;A0A7P0TAE9;A0A7P0T840;A0A7P0T937;A0A7P0T9L0;A0A7P0T8G1;A0A7P0Z4D6;A0A7P0Z484;D6RGY2;P27824-3;A0A7P0TAR9;A0A7P0Z4H2;A0A7P0TAN9;A0A7P0T8N1;D6RAU8;D6RFL1;D6RAQ8;D6RD16	P27824;A0A7P0TB65;P27824-2;A0A7P0TAE9;A0A7P0T840;A0A7P0T937;A0A7P0T9L0;A0A7P0T8G1;A0A7P0Z4D6;A0A7P0Z484;D6RGY2;P27824-3;A0A7P0TAR9	Calnexin	CANX	Calnexin;Calnexin;Isoform 2 of Calnexin;Calnexin;Calnexin;Calnexin;Calnexin;Calnexin;Calnexin;Calnexin;Calnexin;Isoform 3 of Calnexin;Calnexin	20	27	27	27	25	21	22	15	20	19	4	6	7	7	5	5	6	9	6	8	7	5	4	4	6	17	16	19	25	21	22	15	20	19	4	6	7	7	5	5	6	9	6	8	7
P30153;B3KQV6;C9J9C1;E9PH38;E9PPI5;E9PNM7;E9PHZ6;M0QXG4;M0R0K6	P30153;B3KQV6;C9J9C1	Serine/threonine-protein phosphatase 2A 65 kDa regulatory subunit A alpha isoform	PPP2R1A	Serine/threonine-protein phosphatase 2A 65 kDa regulatory subunit A alpha isoform;Serine/threonine-protein phosphatase 2A 65 kDa regulatory subunit A alpha isoform;Serine/threonine-protein phosphatase 2A 65 kDa regulatory subunit A alpha isoform (Fragment)	9	28	28	20	25	23	20	16	18	18	8	9	12	8	5	12	8	11	12	14	9	8	8	12	10	21	22	18	25	23	20	16	18	18	8	9	12	8	5	12	8	11	12	14	9
P11532;A0A5H1ZRP8;P11532-11;P11532-4;A0A075B6G3;P11532-2;P11532-3;A0A087WV90;H0Y304;A0A7P0Z4M9;A0A5H1ZRQ8;A0A5H1ZRP9;A0A7P0Z447;A0A804HKR4;A0A087WTU7;A0A5H1ZRQ1;A0A804HIY5;A0A804HL39;A0A804HKY9;Q14174;A0A5H1ZRP7;A0A5H1ZRR9;P11532-17;P11532-15;P11532-12;P11532-14;P11532-13;Q4G0X0;P11532-16	P11532;A0A5H1ZRP8;P11532-11;P11532-4;A0A075B6G3;P11532-2;P11532-3;A0A087WV90;H0Y304	Dystrophin	DMD	Dystrophin;Dystrophin;Isoform 3 of Dystrophin;Isoform 2 of Dystrophin;Dystrophin;Isoform 4 of Dystrophin;Isoform 5 of Dystrophin;Dystrophin;Dystrophin (Fragment)	29	6	6	6	1	1	1	1	1	1	3	2	1	1	1	2	2	3	1	1	1	4	2	1	1	1	1	1	1	1	1	1	1	1	3	2	1	1	1	2	2	3	1	1	1
Q86VP6;Q86VP6-2;A0A0C4DGH5;H0YH27;Q86VP6-3;F5H6I6	Q86VP6;Q86VP6-2;A0A0C4DGH5	Cullin-associated NEDD8-dissociated protein 1	CAND1	Cullin-associated NEDD8-dissociated protein 1;Isoform 2 of Cullin-associated NEDD8-dissociated protein 1;Cullin-associated NEDD8-dissociated protein 1 (Fragment)	6	41	41	37	36	36	34	25	24	22	13	11	14	14	13	15	12	20	10	19	13	11	16	19	14	31	31	31	36	36	34	25	24	22	13	11	14	14	13	15	12	20	10	19	13
Q13242;H0YIB4	Q13242;H0YIB4	Serine/arginine-rich splicing factor 9	SRSF9	Serine/arginine-rich splicing factor 9;Serine/arginine-rich-splicing factor 9 (Fragment)	2	18	17	9	7	5	7	5	9	9	6	13	15	11	13	15	14	8	11	16	12	8	14	12	17	7	7	6	7	5	7	5	8	8	5	12	14	10	12	14	13	8	11	15	11
Q07666;Q07666-2;Q07666-3;O75525;Q5VWX1;A0A6Q8PGH5;O75525-2	Q07666;Q07666-2;Q07666-3	KH domain-containing, RNA-binding, signal transduction-associated protein 1	KHDRBS1	KH domain-containing, RNA-binding, signal transduction-associated protein 1;Isoform 2 of KH domain-containing, RNA-binding, signal transduction-associated protein 1;Isoform 3 of KH domain-containing, RNA-binding, signal transduction-associated protein 1	7	9	9	9	6	6	5	5	5	5	4	6	9	7	7	9	7	5	7	9	7	5	6	8	7	5	5	4	6	6	5	5	5	5	4	6	9	7	7	9	7	5	7	9	7
O00425;O00425-2;F8WD15	O00425	Insulin-like growth factor 2 mRNA-binding protein 3	IGF2BP3	Insulin-like growth factor 2 mRNA-binding protein 3	3	24	22	21	17	14	13	14	9	14	11	19	21	19	19	22	20	11	17	21	17	12	19	20	20	14	13	9	15	12	11	12	7	12	10	17	19	17	17	20	18	10	15	19	15
Q93009;A0A669KBL1;Q93009-3;H3BND8;F5H2X1;H3BUV0;H3BTM1;H3BRA2;H3BQD1;I3L2D8;H3BMF6	Q93009;A0A669KBL1;Q93009-3;H3BND8	Ubiquitin carboxyl-terminal hydrolase 7;Ubiquitin carboxyl-terminal hydrolase	USP7	Ubiquitin carboxyl-terminal hydrolase 7;Ubiquitin carboxyl-terminal hydrolase 7;Isoform 3 of Ubiquitin carboxyl-terminal hydrolase 7;Ubiquitin carboxyl-terminal hydrolase (Fragment)	11	46	46	46	24	25	27	22	24	20	15	27	30	27	19	28	24	14	24	33	32	17	27	29	25	23	23	21	24	25	27	22	24	20	15	27	30	27	19	28	24	14	24	33	32
P08758;D6RBL5;D6RBE9;E9PHT9;D6RCN3	P08758;D6RBL5;D6RBE9;E9PHT9	Annexin A5;Annexin	ANXA5	Annexin A5;Annexin;Annexin;Annexin	5	22	22	22	22	20	22	17	20	20	8	4	2	6	3	4	4	11	2	3	3	7	4	5	3	21	21	19	22	20	22	17	20	20	8	4	2	6	3	4	4	11	2	3	3
P16403	P16403	Histone H1.2	HIST1H1C	Histone H1.2	1	14	3	3	11	10	9	9	14	9	11	10	10	8	9	9	9	13	8	9	9	13	10	10	9	10	10	10	2	2	2	2	3	2	2	2	2	1	2	2	2	3	2	2	2
P62841;K7ELC2;K7EM56;A0A0B4J2B4;K7EJ78;S4R417;K7EQJ5;S4R456	P62841;K7ELC2;K7EM56;A0A0B4J2B4;K7EJ78;S4R417;K7EQJ5;S4R456	40S ribosomal protein S15	RPS15	40S ribosomal protein S15;40S ribosomal protein S15;40S ribosomal protein S15;40S ribosomal protein S15;40S ribosomal protein S15;40S ribosomal protein S15;40S ribosomal protein S15;40S ribosomal protein S15 (Fragment)	8	5	5	5	4	4	3	2	2	3	2	4	5	4	5	5	5	1	4	5	4	2	4	4	5	3	4	1	4	4	3	2	2	3	2	4	5	4	5	5	5	1	4	5	4
P18206;P18206-2;P18206-3;A0A096LPE1	P18206;P18206-2	Vinculin	VCL	Vinculin;Isoform 1 of Vinculin	4	50	50	50	48	44	43	32	38	33	13	8	9	10	5	10	11	19	5	7	5	11	9	10	9	39	39	33	48	44	43	32	38	33	13	8	9	10	5	10	11	19	5	7	5
P54886;P54886-2	P54886;P54886-2	Delta-1-pyrroline-5-carboxylate synthase;Glutamate 5-kinase;Gamma-glutamyl phosphate reductase	ALDH18A1	Delta-1-pyrroline-5-carboxylate synthase;Isoform Short of Delta-1-pyrroline-5-carboxylate synthase	2	36	36	36	31	24	19	24	25	21	4	8	8	7	2	9	4	3	7	8	7	5	4	6	9	29	21	23	31	24	19	24	25	21	4	8	8	7	2	9	4	3	7	8	7
P30101;A0A8I5KT88;A0A8I5KNU9;A0A8I5KW33;A0A8I5KS72;A0A8I5KW00;A0A8I5QKQ5;A0A8I5KPY2;A0A8I5KXC9;A0A8I5KRV3;A0A8I5KYJ6;A0A8I5KXE2;A0A8I5KP58;A0A8I5QJM1;A0A8I5KTA1;H7BZJ3;A0A8I5QKT6	P30101;A0A8I5KT88;A0A8I5KNU9;A0A8I5KW33;A0A8I5KS72;A0A8I5KW00;A0A8I5QKQ5;A0A8I5KPY2;A0A8I5KXC9;A0A8I5KRV3;A0A8I5KYJ6;A0A8I5KXE2	Protein disulfide-isomerase A3	PDIA3	Protein disulfide-isomerase A3;Protein disulfide-isomerase;protein disulfide-isomerase;Protein disulfide-isomerase;Protein disulfide-isomerase;Protein disulfide-isomerase;Protein disulfide-isomerase;protein disulfide-isomerase;Protein disulfide-isomerase;p	17	32	32	32	29	27	29	14	19	16	12	7	9	5	6	7	8	12	7	7	5	10	9	9	8	24	25	24	29	27	29	14	19	16	12	7	9	5	6	7	8	12	7	7	5
Q9NZB2;Q9NZB2-6	Q9NZB2;Q9NZB2-6	Constitutive coactivator of PPAR-gamma-like protein 1	FAM120A	Constitutive coactivator of PPAR-gamma-like protein 1;Isoform F of Constitutive coactivator of PPAR-gamma-like protein 1	2	39	39	1	18	12	17	9	12	3	15	25	25	24	24	29	24	18	19	31	25	18	23	26	28	10	14	5	18	12	17	9	12	3	15	25	25	24	24	29	24	18	19	31	25
P54136;P54136-2;E5RJM9;E5RH09;E5RI24	P54136;P54136-2	Arginine--tRNA ligase, cytoplasmic	RARS	Arginine--tRNA ligase, cytoplasmic;Isoform Monomeric of Arginine--tRNA ligase, cytoplasmic	5	39	39	39	31	26	26	19	16	19	10	17	23	20	15	21	21	15	17	21	16	10	20	22	20	20	19	13	31	26	26	19	16	19	10	17	23	20	15	21	21	15	17	21	16
P10644;K7EM13;P10644-2;K7EPB2;K7EIE5;K7EJ40;K7EK41;K7EMZ6;K7EMU2;K7EQK3;X6RAV4;K7EPR5;K7EKR1	P10644;K7EM13;P10644-2;K7EPB2	cAMP-dependent protein kinase type I-alpha regulatory subunit;cAMP-dependent protein kinase type I-alpha regulatory subunit, N-terminally processed	PRKAR1A	cAMP-dependent protein kinase type I-alpha regulatory subunit;cAMP-dependent protein kinase type I-alpha regulatory subunit;Isoform 2 of cAMP-dependent protein kinase type I-alpha regulatory subunit;cAMP-dependent protein kinase type I-alpha regulatory sub	13	19	19	16	10	10	10	7	5	7	11	14	15	16	14	16	13	12	15	15	15	11	17	16	16	6	8	7	10	10	10	7	5	7	11	14	15	16	14	16	13	12	15	15	15
O43318-2;O43318;A0A8V8TR17;A0A8V8TQF2;A0A8V8TQF8;O43318-4;O43318-3;A0A8V8TRC0;A0A8V8TPW3;A0A8V8TQL7;A0A8V8TQ28;A0A8V8TRC6;A0A8V8TQE8;A0A8V8TPV8;A0A8V8TQF4	O43318-2;O43318;A0A8V8TR17;A0A8V8TQF2;A0A8V8TQF8;O43318-4;O43318-3;A0A8V8TRC0	Mitogen-activated protein kinase kinase kinase 7	MAP3K7	Isoform 1A of Mitogen-activated protein kinase kinase kinase 7;Mitogen-activated protein kinase kinase kinase 7;Mitogen-activated protein kinase kinase kinase 7;Mitogen-activated protein kinase kinase kinase 7;Mitogen-activated protein kinase kinase kinase	15	22	22	22	13	13	11	9	6	5	8	16	18	16	15	17	15	9	17	15	16	8	17	16	16	12	15	12	13	13	11	9	6	5	8	16	18	16	15	17	15	9	17	15	16
P05455;E7ERC4;E9PGX9;E9PFL9	P05455;E7ERC4	Lupus La protein	SSB	Lupus La protein;Lupus La protein (Fragment)	4	29	29	29	23	21	21	17	16	15	10	10	14	15	11	14	14	13	12	18	13	13	12	13	11	16	20	17	23	21	21	17	16	15	10	10	14	15	11	14	14	13	12	18	13
Q96I24;Q96I24-2;A0A8V8TNQ2;A0A494C1K6	Q96I24	Far upstream element-binding protein 3	FUBP3	Far upstream element-binding protein 3	4	23	22	22	14	15	11	14	13	14	8	12	15	12	13	19	11	9	8	21	13	10	13	12	18	11	14	9	13	14	10	13	12	13	7	11	14	11	12	18	11	8	7	20	12
Q05519;Q05519-2;Q5T760;Q5T757;B4DWT1;B4DTC1;A0A8I5KQP9;S4R3C4	Q05519;Q05519-2;Q5T760;Q5T757	Serine/arginine-rich splicing factor 11	SRSF11	Serine/arginine-rich splicing factor 11;Isoform 2 of Serine/arginine-rich splicing factor 11;Serine/arginine-rich-splicing factor 11;Serine/arginine-rich-splicing factor 11	8	9	9	9	3	2	2	3	2	1	4	8	8	8	8	6	7	4	7	9	6	4	9	8	7	2	1	1	3	2	2	3	2	1	4	8	8	8	8	6	7	4	7	9	6
B4DLN1	B4DLN1			cDNA FLJ60124, highly similar to Mitochondrial dicarboxylate carrier	1	19	19	0	14	14	13	10	12	10	7	11	11	13	9	10	11	7	12	15	14	5	12	11	14	9	12	8	14	14	13	10	12	10	7	11	11	13	9	10	11	7	12	15	14
Q9P2R3;Q9P2R3-2;Q9P2R3-4;I3L3P8;K7EPT2;I3L1Z9	Q9P2R3;Q9P2R3-2;Q9P2R3-4	Rabankyrin-5	ANKFY1	Rabankyrin-5;Isoform 2 of Rabankyrin-5;Isoform 4 of Rabankyrin-5	6	42	42	42	26	33	27	9	16	8	22	20	25	21	15	18	17	19	11	18	16	20	17	17	17	24	30	22	26	33	27	9	16	8	22	20	25	21	15	18	17	19	11	18	16
Q15061;C9IZK7;C9JED2	Q15061	WD repeat-containing protein 43	WDR43	WD repeat-containing protein 43	3	20	20	20	1	2	2	4	3	3	3	7	13	9	6	17	10	5	3	19	9	5	6	5	17	1	4	4	1	2	2	4	3	3	3	7	13	9	6	17	10	5	3	19	9
Q6P3W7;A0A0U1RQQ9;F8VSC5;H0YIK6;H0YI32;F8VPW3	Q6P3W7;A0A0U1RQQ9;F8VSC5	SCY1-like protein 2	SCYL2	SCY1-like protein 2;SCY1-like protein 2;SCY1-like protein 2 (Fragment)	6	28	28	28	7	8	6	5	4	1	3	24	24	26	21	19	24	3	14	17	19	4	22	23	23	5	5	4	7	8	6	5	4	1	3	24	24	26	21	19	24	3	14	17	19
P13984	P13984	General transcription factor IIF subunit 2	GTF2F2	General transcription factor IIF subunit 2	1	21	21	21	13	13	13	6	11	13	5	17	16	15	15	15	16	5	12	18	14	9	15	14	18	10	11	12	13	13	13	6	11	13	5	17	16	15	15	15	16	5	12	18	14
P50454;E9PJH8;E9PPV6;E9PKH2;E9PR70;E9PK86;E9PMI5;E9PNX1;E9PIG2;E9PRS3;E9PQ34;H0YEP8;E9PLA6	P50454;E9PJH8;E9PPV6;E9PKH2;E9PR70	Serpin H1	SERPINH1	Serpin H1;Serpin H1 (Fragment);Serpin H1;Serpin H1;Serpin H1 (Fragment)	13	19	19	19	19	19	18	14	14	11	3	9	10	10	10	12	9	5	7	10	9	4	7	11	11	14	16	12	19	19	18	14	14	11	3	9	10	10	10	12	9	5	7	10	9
P25685;M0QXK0;A0A7I2V3K7;P25685-2;M0R080;M0QYT3;M0R1D6;M0QZD0;M0R128;A0A1B0GX60;A0A7I2YQW1	P25685;M0QXK0;A0A7I2V3K7;P25685-2;M0R080	DnaJ homolog subfamily B member 1	DNAJB1	DnaJ homolog subfamily B member 1;DnaJ homolog subfamily B member 1;DnaJ homolog subfamily B member 1;Isoform 2 of DnaJ homolog subfamily B member 1;DnaJ homolog subfamily B member 1 (Fragment)	11	21	21	20	15	15	14	10	10	7	6	14	14	14	3	6	6	9	10	13	13	5	12	11	10	14	12	12	15	15	14	10	10	7	6	14	14	14	3	6	6	9	10	13	13
O95071;O95071-2;E7EMW7;E7ET84;E5RFK7;H0YBB4;H0YAV7	O95071;O95071-2;E7EMW7	E3 ubiquitin-protein ligase UBR5	UBR5	E3 ubiquitin-protein ligase UBR5;Isoform 2 of E3 ubiquitin-protein ligase UBR5;E3 ubiquitin-protein ligase UBR5	7	63	63	63	6	6	7	3	2	3	23	36	43	32	38	43	39	33	34	36	38	31	37	43	39	4	3	3	6	6	7	3	2	3	23	36	43	32	38	43	39	33	34	36	38
P41252;A0A804HJN6;A0A804HHW9;A0A804HL54;A0A0A0MSX9;J3KR24;A0A804HJ36;A0A804HIV9;A0A804HKU1;A0A804HK69;A0A804HIG2;A0A804HKW6	P41252;A0A804HJN6;A0A804HHW9;A0A804HL54;A0A0A0MSX9;J3KR24;A0A804HJ36;A0A804HIV9;A0A804HKU1;A0A804HK69	Isoleucine--tRNA ligase, cytoplasmic	IARS	Isoleucine--tRNA ligase, cytoplasmic;isoleucine--tRNA ligase;isoleucine--tRNA ligase;isoleucine--tRNA ligase;isoleucine--tRNA ligase;isoleucine--tRNA ligase;isoleucine--tRNA ligase;isoleucine--tRNA ligase;isoleucine--tRNA ligase;isoleucine--tRNA ligase	12	46	46	46	28	27	31	20	26	25	13	24	33	26	21	30	30	19	21	30	23	16	28	30	30	19	21	14	28	27	31	20	26	25	13	24	33	26	21	30	30	19	21	30	23
O00231;O00231-2;J3QRY4;J3QS13;J3KSW3	O00231;O00231-2	26S proteasome non-ATPase regulatory subunit 11	PSMD11	26S proteasome non-ATPase regulatory subunit 11;Isoform 2 of 26S proteasome non-ATPase regulatory subunit 11	5	28	28	28	23	22	26	17	19	18	12	5	6	5	2	5	4	14	2	7	5	12	4	5	6	19	22	20	23	22	26	17	19	18	12	5	6	5	2	5	4	14	2	7	5
Q01813;A0A8V8TMY4;A0A7I2V3Z0;Q01813-2;B1APP6;Q5VSR5;H0Y757;V9GYV7;V9GY25;A0A7I2V5S1;H0Y3Y3;A0A7I2YQB6	Q01813;A0A8V8TMY4;A0A7I2V3Z0;Q01813-2;B1APP6	ATP-dependent 6-phosphofructokinase, platelet type	PFKP	ATP-dependent 6-phosphofructokinase, platelet type;ATP-dependent 6-phosphofructokinase, platelet type;ATP-dependent 6-phosphofructokinase;Isoform 2 of ATP-dependent 6-phosphofructokinase, platelet type;ATP-dependent 6-phosphofructokinase, platelet type	12	35	35	31	27	21	18	14	16	14	3	19	19	20	20	18	19	3	15	24	23	2	21	23	21	21	19	18	27	21	18	14	16	14	3	19	19	20	20	18	19	3	15	24	23
Q9P1Y5;Q9P1Y5-2	Q9P1Y5;Q9P1Y5-2	Calmodulin-regulated spectrin-associated protein 3	CAMSAP3	Calmodulin-regulated spectrin-associated protein 3;Isoform 2 of Calmodulin-regulated spectrin-associated protein 3	2	36	36	35	12	14	14	6	8	5	24	20	30	27	26	28	26	24	18	25	23	24	25	31	27	7	8	8	12	14	14	6	8	5	24	20	30	27	26	28	26	24	18	25	23
P16104;Q96QV6	P16104;Q96QV6	Histone H2AX;Histone H2A type 1-A	H2AFX;HIST1H2AA	Histone H2AX;Histone H2A type 1-A	2	7	2	0	5	5	5	5	5	5	4	5	6	6	6	7	6	6	7	6	5	5	6	5	7	5	5	5	2	2	2	2	2	2	1	1	2	2	2	2	2	2	2	2	1
Q07021;I3L3Q7;I3L3B0	Q07021;I3L3Q7;I3L3B0	Complement component 1 Q subcomponent-binding protein, mitochondrial	C1QBP	Complement component 1 Q subcomponent-binding protein, mitochondrial;Complement component 1 Q subcomponent-binding protein, mitochondrial (Fragment);Complement component 1 Q subcomponent-binding protein, mitochondrial	3	11	11	11	9	9	9	6	8	7	3	5	5	4	4	5	4	3	5	6	5	3	4	5	5	7	10	8	9	9	9	6	8	7	3	5	5	4	4	5	4	3	5	6	5
Q16527;F8VQR7;F8VW96	Q16527;F8VQR7;F8VW96	Cysteine and glycine-rich protein 2	CSRP2	Cysteine and glycine-rich protein 2;Cysteine and glycine-rich protein 2;Cysteine and glycine-rich protein 2	3	12	12	12	5	5	4	3	3	3	9	9	8	10	9	9	9	7	8	9	9	8	9	10	9	3	3	3	5	5	4	3	3	3	9	9	8	10	9	9	9	7	8	9	9
P53618;E9PP73;E9PP63;E9PKQ1	P53618;E9PP73	Coatomer subunit beta	COPB1	Coatomer subunit beta;Coatomer subunit beta (Fragment)	4	38	38	38	28	29	24	17	18	17	5	17	18	17	13	20	16	12	13	19	19	10	19	18	21	24	22	25	28	29	24	17	18	17	5	17	18	17	13	20	16	12	13	19	19
P68133;P68032;P62736;P63267;A6NL76;P63267-2;C9JFL5;F6UVQ4;F6QUT6;F8WB63;B8ZZJ2	P68133;P68032;P62736;P63267;A6NL76;P63267-2	Actin, alpha skeletal muscle;Actin, alpha cardiac muscle 1;Actin, aortic smooth muscle;Actin, gamma-enteric smooth muscle	ACTA1;ACTC1;ACTA2;ACTG2	Actin, alpha skeletal muscle;Actin, alpha cardiac muscle 1;Actin, aortic smooth muscle;Actin, gamma-enteric smooth muscle;Actin, alpha skeletal muscle;Isoform 2 of Actin, gamma-enteric smooth muscle	11	24	4	0	22	20	20	17	20	16	15	14	15	12	13	14	14	15	16	16	14	12	12	15	14	19	17	15	4	3	3	1	4	2	1	2	2	1	1	2	2	1	1	2	2
O60256;O60256-3;O60256-4;O60256-2;E7EPA1;I3L0S1;C9JJS3;C9K0K7;C9JDU5;C9JDH0;E7EW35;I3L331;I3L164;I3L4G9	O60256;O60256-3;O60256-4;O60256-2;E7EPA1;I3L0S1;C9JJS3;C9K0K7	Phosphoribosyl pyrophosphate synthase-associated protein 2	PRPSAP2	Phosphoribosyl pyrophosphate synthase-associated protein 2;Isoform 3 of Phosphoribosyl pyrophosphate synthase-associated protein 2;Isoform 4 of Phosphoribosyl pyrophosphate synthase-associated protein 2;Isoform 2 of Phosphoribosyl pyrophosphate synthase-as	14	18	18	17	15	16	15	9	11	9	12	1	3	2	0	2	2	10	0	1	3	13	3	3	3	14	14	13	15	16	15	9	11	9	12	1	3	2	0	2	2	10	0	1	3
Q8IWS0;A0A0D9SGE8;Q8IWS0-3;Q5JRC6;Q8IWS0-5;Q8IWS0-2;Q8IWS0-4;A0A8I5QJH7;A0A8I5KVG8;A0A8I5KWC2	Q8IWS0;A0A0D9SGE8;Q8IWS0-3;Q5JRC6;Q8IWS0-5;Q8IWS0-2;Q8IWS0-4	PHD finger protein 6	PHF6	PHD finger protein 6;PHD finger protein 6;Isoform 3 of PHD finger protein 6;PHD finger protein 6;Isoform 5 of PHD finger protein 6;Isoform 2 of PHD finger protein 6;Isoform 4 of PHD finger protein 6	10	15	15	15	3	2	3	4	2	3	8	11	12	11	11	12	11	8	11	11	12	11	12	12	12	1	4	1	3	2	3	4	2	3	8	11	12	11	11	12	11	8	11	11	12
O15397;O15397-2;F5GXT5;A0A087WXH2;F5H244;H0YH64;F5H2I3;F5H292;F5H009;F5H815	O15397;O15397-2	Importin-8	IPO8	Importin-8;Isoform 2 of Importin-8	10	34	34	33	19	22	25	14	14	8	9	16	22	21	17	17	16	9	11	14	15	9	19	19	18	19	20	18	19	22	25	14	14	8	9	16	22	21	17	17	16	9	11	14	15
P17096;P17096-3	P17096;P17096-3	High mobility group protein HMG-I/HMG-Y	HMGA1	High mobility group protein HMG-I/HMG-Y;Isoform HMG-R of High mobility group protein HMG-I/HMG-Y	2	6	6	3	2	1	2	1	1	1	3	4	4	4	5	5	5	4	5	6	5	4	5	3	6	1	1	1	2	1	2	1	1	1	3	4	4	4	5	5	5	4	5	6	5
Q8N5Z5-2;Q8N5Z5;A0A087WX35;H0Y731;H7C323;B0QYB2	Q8N5Z5-2;Q8N5Z5;A0A087WX35;H0Y731	BTB/POZ domain-containing protein KCTD17	KCTD17	Isoform 2 of BTB/POZ domain-containing protein KCTD17;BTB/POZ domain-containing protein KCTD17;BTB/POZ domain-containing protein KCTD17;BTB/POZ domain-containing protein KCTD17 (Fragment)	6	15	15	15	7	9	9	5	4	4	6	7	6	7	7	9	10	6	12	9	8	7	8	11	9	6	7	7	7	9	9	5	4	4	6	7	6	7	7	9	10	6	12	9	8
P78347;P78347-2;P78347-4;P78347-3;A0A8I5KVB5;A0A494C1K3;P78347-5;A0A494C0Q7;C9J6M0;Q6EKJ0;Q86UP8;A0A087WW90;A0A0D9SF80;A0A494C0I1;A0A494C1N8;Q86UP8-3	P78347;P78347-2;P78347-4;P78347-3;A0A8I5KVB5;A0A494C1K3	General transcription factor II-I	GTF2I	General transcription factor II-I;Isoform 2 of General transcription factor II-I;Isoform 4 of General transcription factor II-I;Isoform 3 of General transcription factor II-I;General transcription factor II-I;General transcription factor II-I	16	39	39	39	24	25	24	18	25	19	20	25	26	19	17	21	26	20	22	25	21	20	28	19	22	24	26	19	24	25	24	18	25	19	20	25	26	19	17	21	26	20	22	25	21
P62136;P62136-2;A0A7I2V4F7;E9PMD7;P62136-3	P62136;P62136-2;A0A7I2V4F7;E9PMD7;P62136-3	Serine/threonine-protein phosphatase PP1-alpha catalytic subunit;Serine/threonine-protein phosphatase	PPP1CA	Serine/threonine-protein phosphatase PP1-alpha catalytic subunit;Isoform 2 of Serine/threonine-protein phosphatase PP1-alpha catalytic subunit;Serine/threonine-protein phosphatase;Serine/threonine-protein phosphatase;Isoform 3 of Serine/threonine-protein p	5	23	23	6	12	15	16	11	13	10	8	12	18	11	10	15	15	11	10	17	13	10	14	14	16	13	11	12	12	15	16	11	13	10	8	12	18	11	10	15	15	11	10	17	13
P62857	P62857	40S ribosomal protein S28	RPS28	40S ribosomal protein S28	1	6	6	6	5	6	3	3	3	3	6	2	3	2	3	3	3	5	3	2	3	4	2	3	3	4	4	3	5	6	3	3	3	3	6	2	3	2	3	3	3	5	3	2	3
Q6RW13;Q6RW13-2;D6RB40;D6RBK6;X6R9H3;Q6RW13-4;Q6RW13-3;Q6RW13-5	Q6RW13;Q6RW13-2	Type-1 angiotensin II receptor-associated protein	AGTRAP	Type-1 angiotensin II receptor-associated protein;Isoform 2 of Type-1 angiotensin II receptor-associated protein	8	3	3	3	3	1	2	1	2	1	1	0	0	1	0	0	1	0	0	1	0	0	1	1	0	0	1	1	3	1	2	1	2	1	1	0	0	1	0	0	1	0	0	1	0
P46063;F8WA66;F8WD97;F5H2L2;F5H4P4;F5H3W0;F5GYB7	P46063	ATP-dependent DNA helicase Q1	RECQL	ATP-dependent DNA helicase Q1	7	31	31	31	11	8	10	5	5	7	1	17	28	15	16	25	23	2	13	28	18	2	20	13	28	9	7	7	11	8	10	5	5	7	1	17	28	15	16	25	23	2	13	28	18
O75534;O75534-2;A0A8I5KV85;O75534-4;O75534-3;A0A8I5KW72;A0A8I5QKX0;A0A8I5KPJ6;A0A8I5KXH5;E9PLT0;E9PNG3;A0A8I5KTQ3;A0A8I5QJA6;A0A8I5KPC0;A0A8I5KYL8;A0A8I5KXL1;A0A8I5KWW0;A0A8I5KPQ8;A0A8I5KS07;A0A8I5KW29;A0A8I5KYL4;A0A8I5KNL1;E9PLD4;A0A8I5KYY8;E9PJK7;E9PKN4	O75534;O75534-2;A0A8I5KV85;O75534-4;O75534-3;A0A8I5KW72;A0A8I5QKX0;A0A8I5KPJ6;A0A8I5KXH5;E9PLT0;E9PNG3;A0A8I5KTQ3;A0A8I5QJA6;A0A8I5KPC0;A0A8I5KYL8;A0A8I5KXL1;A0A8I5KWW0	Cold shock domain-containing protein E1	CSDE1	Cold shock domain-containing protein E1;Isoform 2 of Cold shock domain-containing protein E1;Cold shock domain-containing protein E1;Isoform 4 of Cold shock domain-containing protein E1;Isoform 3 of Cold shock domain-containing protein E1;Cold shock domain	26	40	40	40	22	23	21	19	11	22	18	21	26	22	18	25	23	22	17	25	24	19	26	23	25	20	18	13	22	23	21	19	11	22	18	21	26	22	18	25	23	22	17	25	24
P35269;M0QXD6;M0R0R9;M0R0Z3	P35269;M0QXD6	General transcription factor IIF subunit 1	GTF2F1	General transcription factor IIF subunit 1;Transcription initiation factor IIF subunit alpha (Fragment)	4	23	23	23	10	8	9	7	5	7	10	16	20	19	17	20	19	11	13	21	16	9	19	17	23	9	8	9	10	8	9	7	5	7	10	16	20	19	17	20	19	11	13	21	16
P25786;P25786-2;F5GX11;B4DEV8	P25786;P25786-2;F5GX11;B4DEV8	Proteasome subunit alpha type-1;Proteasome subunit alpha type	PSMA1	Proteasome subunit alpha type-1;Isoform Long of Proteasome subunit alpha type-1;Proteasome subunit alpha type-1;Proteasome subunit alpha type	4	18	18	18	15	15	17	8	12	11	9	6	4	5	5	6	6	9	4	4	5	7	7	8	6	13	14	11	15	15	17	8	12	11	9	6	4	5	5	6	6	9	4	4	5
O75347;E5RIW3;E5RJD8;E5RHG6;O75347-2;E5RIX8;A0A494C144	O75347;E5RIW3;E5RJD8;E5RHG6;O75347-2;E5RIX8	Tubulin-specific chaperone A	TBCA	Tubulin-specific chaperone A;Tubulin-specific chaperone A;Tubulin-specific chaperone A;Tubulin-specific chaperone A;Isoform 2 of Tubulin-specific chaperone A;Tubulin-specific chaperone A	7	14	14	14	13	12	13	14	14	13	2	2	2	3	2	3	3	5	2	2	3	5	1	3	3	13	12	11	13	12	13	14	14	13	2	2	2	3	2	3	3	5	2	2	3
Q92804;Q92804-2;A0A0J9YYE0;A0A0J9YY24;A0A075B7E4;A0A0J9YXY8;A0A075B7C1;A0A0J9YWI4	Q92804;Q92804-2;A0A0J9YYE0	TATA-binding protein-associated factor 2N	TAF15	TATA-binding protein-associated factor 2N;Isoform Short of TATA-binding protein-associated factor 2N;TATA-binding protein-associated factor 2N	8	11	9	9	5	5	4	5	4	5	9	7	7	7	6	6	6	9	6	7	6	9	6	7	8	7	7	5	3	3	2	3	2	3	7	5	5	5	4	4	4	7	4	5	4
P61163;R4GMT0;A0A1B0GVS3	P61163;R4GMT0;A0A1B0GVS3	Alpha-centractin	ACTR1A	Alpha-centractin;Alpha-centractin;Alpha-centractin	3	17	17	9	11	11	13	6	7	8	6	12	12	11	10	9	11	8	11	12	14	8	11	12	11	10	9	8	11	11	13	6	7	8	6	12	12	11	10	9	11	8	11	12	14
P06576;H0YH81;F8W079;H0YI37	P06576;H0YH81;F8W079	ATP synthase subunit beta, mitochondrial;ATP synthase subunit beta	ATP5B	ATP synthase subunit beta, mitochondrial;ATP synthase subunit beta (Fragment);ATP synthase subunit beta, mitochondrial (Fragment)	4	21	21	14	19	20	20	16	19	18	8	7	8	9	5	8	8	12	10	9	6	6	9	10	11	19	19	16	19	20	20	16	19	18	8	7	8	9	5	8	8	12	10	9	6
Q9Y285;K7ER00;Q9Y285-2;K7ER16;K7EPH2;K7EK06;K7ERS0	Q9Y285;K7ER00;Q9Y285-2;K7ER16;K7EPH2	Phenylalanine--tRNA ligase alpha subunit	FARSA	Phenylalanine--tRNA ligase alpha subunit;Phenylalanine--tRNA ligase alpha subunit;Isoform 2 of Phenylalanine--tRNA ligase alpha subunit;Phenylalanine--tRNA ligase alpha subunit;phenylalanine--tRNA ligase (Fragment)	7	21	21	21	15	13	13	10	11	12	2	15	16	15	14	17	16	3	14	17	15	4	17	16	17	11	13	10	15	13	13	10	11	12	2	15	16	15	14	17	16	3	14	17	15
Q15293;Q15293-2;E9PP27	Q15293;Q15293-2	Reticulocalbin-1	RCN1	Reticulocalbin-1;Isoform 2 of Reticulocalbin-1	3	16	16	16	16	16	15	8	10	10	4	4	4	4	4	5	6	7	4	6	6	5	4	5	5	14	15	14	16	16	15	8	10	10	4	4	4	4	4	5	6	7	4	6	6
O95239;O95239-2;Q2VIQ3;Q6ZMV9;Q5JRK0;H0Y718;Q6ZMV9-3	O95239;O95239-2	Chromosome-associated kinesin KIF4A	KIF4A	Chromosome-associated kinesin KIF4A;Isoform 2 of Chromosome-associated kinesin KIF4A	7	55	55	54	11	4	9	8	6	5	12	29	43	29	17	39	36	13	22	51	29	12	34	19	48	6	7	8	11	4	9	8	6	5	12	29	43	29	17	39	36	13	22	51	29
P49321;P49321-3;P49321-4;P49321-2;Q5T624;E9PPR5;H0YDS9;E9PI86;E9PRH9;H0YF33;E9PPQ8;E9PNB5;E9PQG5;E9PAU3;E9PKR5;E9PJQ2	P49321;P49321-3;P49321-4;P49321-2	Nuclear autoantigenic sperm protein	NASP	Nuclear autoantigenic sperm protein;Isoform 3 of Nuclear autoantigenic sperm protein;Isoform 4 of Nuclear autoantigenic sperm protein;Isoform 2 of Nuclear autoantigenic sperm protein	16	36	36	36	34	30	31	14	23	19	7	3	4	4	3	3	4	8	4	5	3	9	2	3	6	27	31	27	34	30	31	14	23	19	7	3	4	4	3	3	4	8	4	5	3
Q9H0G5;A0A024QZ33;K7ERM9;K7EMD8;K7EK40;J3KT62;J3QLV5;J3QRI6	Q9H0G5;A0A024QZ33	Nuclear speckle splicing regulatory protein 1	NSRP1;CCDC55	Nuclear speckle splicing regulatory protein 1;Nuclear speckle splicing regulatory protein 1	8	22	22	22	8	7	7	7	8	5	10	19	13	19	20	17	18	13	20	19	19	14	18	21	18	4	5	6	8	7	7	7	8	5	10	19	13	19	20	17	18	13	20	19	19
P20042	P20042	Eukaryotic translation initiation factor 2 subunit 2	EIF2S2	Eukaryotic translation initiation factor 2 subunit 2	1	19	19	19	6	6	6	4	4	4	6	11	16	11	10	15	14	7	8	18	13	7	6	11	18	5	5	5	6	6	6	4	4	4	6	11	16	11	10	15	14	7	8	18	13
Q9UNZ5;K7ESE5;A0A0A0MQS3	Q9UNZ5;K7ESE5;A0A0A0MQS3	Leydig cell tumor 10 kDa protein homolog	C19orf53	Leydig cell tumor 10 kDa protein homolog;Leydig cell tumor 10 kDa protein homolog;Leydig cell tumor 10 kDa protein homolog (Fragment)	3	5	5	5	1	1	2	1	1	1	3	2	2	2	2	4	2	3	4	2	3	3	3	3	3	1	2	2	1	1	2	1	1	1	3	2	2	2	2	4	2	3	4	2	3
P27348;E9PG15	P27348;E9PG15	14-3-3 protein theta	YWHAQ	14-3-3 protein theta;14-3-3 protein theta (Fragment)	2	20	15	15	18	18	16	14	14	12	5	9	10	10	10	10	9	9	6	9	10	9	10	10	11	14	15	15	13	13	12	10	10	9	3	6	7	7	6	7	6	6	3	6	8
Q13642-1;Q13642-4;Q13642-5;Q5JXI8;A0A494C0D6;Q13642;Q5JXI3;Q5JXH7;Q5JXH8;A0A0D9SFZ9;Q13642-3;Q5JXI2;Q5JXH9;A0A0D9SFI6;A0A0D9SFB0;Q5JXI0;A0A0D9SGB2;A0A0D9SGD1;A0A494C0J3;A0A0D9SEY7;A0A494C1G1;A0A0D9SGC5	Q13642-1;Q13642-4;Q13642-5;Q5JXI8;A0A494C0D6;Q13642;Q5JXI3;Q5JXH7;Q5JXH8;A0A0D9SFZ9;Q13642-3;Q5JXI2;Q5JXH9;A0A0D9SFI6;A0A0D9SFB0;Q5JXI0;A0A0D9SGB2	Four and a half LIM domains protein 1	FHL1	Isoform 1 of Four and a half LIM domains protein 1;Isoform 4 of Four and a half LIM domains protein 1;Isoform 5 of Four and a half LIM domains protein 1;Four and a half LIM domains protein 1 (Fragment);Four and a half LIM domains protein 1;Four and a half	22	14	14	14	4	3	3	4	4	3	5	13	13	13	12	14	14	7	13	14	13	7	12	13	14	4	4	4	4	3	3	4	4	3	5	13	13	13	12	14	14	7	13	14	13
P55036;Q5VWC4;P55036-2;A6PVX3;H0Y3Y9;H0Y561	P55036;Q5VWC4;P55036-2;A6PVX3	26S proteasome non-ATPase regulatory subunit 4	PSMD4	26S proteasome non-ATPase regulatory subunit 4;26S proteasome non-ATPase regulatory subunit 4;Isoform Rpn10E of 26S proteasome non-ATPase regulatory subunit 4;26S proteasome non-ATPase regulatory subunit 4 (Fragment)	6	14	14	11	7	9	10	5	6	6	9	8	10	10	10	8	11	9	8	11	9	10	9	11	11	6	6	3	7	9	10	5	6	6	9	8	10	10	10	8	11	9	8	11	9
Q15459;Q15459-2;H7C1L2;F8WB66	Q15459;Q15459-2	Splicing factor 3A subunit 1	SF3A1	Splicing factor 3A subunit 1;Isoform 2 of Splicing factor 3A subunit 1	4	33	33	33	28	26	27	19	26	22	17	11	13	13	7	11	13	20	9	14	14	20	12	13	17	20	21	19	28	26	27	19	26	22	17	11	13	13	7	11	13	20	9	14	14
P54920;M0R0Y2;M0R2M1;M0R027;M0R058;Q9H115;M0R213;M0R0I4;A0A087WZQ7;Q9H115-3;Q9H115-2	P54920;M0R0Y2;M0R2M1;M0R027;M0R058	Alpha-soluble NSF attachment protein	NAPA	Alpha-soluble NSF attachment protein;Alpha-soluble NSF attachment protein;Alpha-soluble NSF attachment protein (Fragment);Alpha-soluble NSF attachment protein (Fragment);Alpha-soluble NSF attachment protein (Fragment)	11	8	8	8	8	6	7	8	8	7	1	1	0	0	0	1	0	2	0	0	0	1	0	0	0	8	7	7	8	6	7	8	8	7	1	1	0	0	0	1	0	2	0	0	0
P43487;P43487-2;F6WQW2;C9JXG8;C9JJ34;C9JDM3;C9JGV6;C9JIC6;Q9C010;Q5T0Z6;A0A8Q3SIW0;Q9C010-2	P43487;P43487-2;F6WQW2;C9JXG8;C9JJ34	Ran-specific GTPase-activating protein	RANBP1	Ran-specific GTPase-activating protein;Isoform 2 of Ran-specific GTPase-activating protein;Ran-specific GTPase-activating protein;Ran-specific GTPase-activating protein (Fragment);Ran-specific GTPase-activating protein (Fragment)	12	9	9	9	9	8	9	6	7	5	4	5	5	4	4	5	5	4	3	2	3	2	5	4	5	8	8	8	9	8	9	6	7	5	4	5	5	4	4	5	5	4	3	2	3
P20290-2;A0A7I2YQL2;A0A7I2V3T6;D6RDG3	P20290-2;A0A7I2YQL2;A0A7I2V3T6	Transcription factor BTF3	BTF3	Isoform 2 of Transcription factor BTF3;Transcription factor BTF3;Transcription factor BTF3	4	11	11	1	10	8	9	5	9	8	3	5	4	5	4	4	3	4	3	4	6	2	4	6	5	8	9	6	10	8	9	5	9	8	3	5	4	5	4	4	3	4	3	4	6
Q92900;Q92900-2	Q92900;Q92900-2	Regulator of nonsense transcripts 1	UPF1	Regulator of nonsense transcripts 1;Isoform 2 of Regulator of nonsense transcripts 1	2	42	42	42	32	30	32	16	26	20	11	19	28	20	20	26	26	15	21	30	23	13	23	22	28	23	30	23	32	30	32	16	26	20	11	19	28	20	20	26	26	15	21	30	23
O14639;A0A3B3IS55;O14639-2;O14639-6;F8W8M4;A0A494C1G0;A0A494C1P1	O14639;A0A3B3IS55;O14639-2;O14639-6;F8W8M4;A0A494C1G0;A0A494C1P1	Actin-binding LIM protein 1	ABLIM1	Actin-binding LIM protein 1;Actin-binding LIM protein 1;Isoform 2 of Actin-binding LIM protein 1;Isoform 6 of Actin-binding LIM protein 1;Actin-binding LIM protein 1;Actin-binding LIM protein 1 (Fragment);Actin-binding LIM protein 1 (Fragment)	7	33	33	10	10	14	12	6	9	3	11	20	25	23	18	25	23	12	15	20	19	11	17	24	25	5	11	11	10	14	12	6	9	3	11	20	25	23	18	25	23	12	15	20	19
P09012;M0R268;M0R221;M0R2B8;M0QZG7;M0QXK2;M0R0G9	P09012;M0R268;M0R221;M0R2B8;M0QZG7;M0QXK2	U1 small nuclear ribonucleoprotein A	SNRPA	U1 small nuclear ribonucleoprotein A;U1 small nuclear ribonucleoprotein A (Fragment);U1 small nuclear ribonucleoprotein A (Fragment);U1 small nuclear ribonucleoprotein A (Fragment);U1 small nuclear ribonucleoprotein A (Fragment);U1 small nuclear ribonucleo	7	11	11	9	8	6	7	5	6	6	3	7	8	8	6	8	8	3	6	8	6	3	8	8	8	5	5	2	8	6	7	5	6	6	3	7	8	8	6	8	8	3	6	8	6
A0A3B3IPE9;A0A087WZG4;Q6ZSZ5-1;Q6ZSZ5;A0A804CAZ4;A0A590UK10;Q6ZSZ5-2;Q6ZSZ5-6;Q6ZSZ5-5;M0QZS0	A0A3B3IPE9;A0A087WZG4;Q6ZSZ5-1;Q6ZSZ5;A0A804CAZ4;A0A590UK10;Q6ZSZ5-2;Q6ZSZ5-6;Q6ZSZ5-5;M0QZS0	Rho guanine nucleotide exchange factor 18	ARHGEF18	Rho guanine nucleotide exchange factor 18;Rho guanine nucleotide exchange factor 18;Isoform 5 of Rho guanine nucleotide exchange factor 18;Rho guanine nucleotide exchange factor 18;Rho guanine nucleotide exchange factor 18;Rho guanine nucleotide exchange f	10	6	6	6	3	2	2	2	2	1	1	3	6	4	1	4	3	3	4	4	3	4	3	5	4	1	2	1	3	2	2	2	2	1	1	3	6	4	1	4	3	3	4	4	3
P61513;C9J4Z3;M0R0A1;Q6P4E4;E9PEL3;M0R2L6;G5E9R3;A6NKH3	P61513;C9J4Z3;M0R0A1;Q6P4E4;E9PEL3;M0R2L6	60S ribosomal protein L37a	RPL37A	60S ribosomal protein L37a;60S ribosomal protein L37a;60S ribosomal protein L37a;60S ribosomal protein L37a;60S ribosomal protein L37a;60S ribosomal protein L37a	8	4	4	4	1	1	1	1	1	1	3	3	4	3	4	4	3	3	3	4	4	3	4	3	4	1	1	1	1	1	1	1	1	1	3	3	4	3	4	4	3	3	3	4	4
P45880;A0A0A0MR02;P45880-2;P45880-1;Q5JSD2;Q5JSD1;A2A3S1	P45880;A0A0A0MR02;P45880-2;P45880-1;Q5JSD2;Q5JSD1	Voltage-dependent anion-selective channel protein 2	VDAC2	Voltage-dependent anion-selective channel protein 2;Voltage-dependent anion-selective channel protein 2 (Fragment);Isoform 2 of Voltage-dependent anion-selective channel protein 2;Isoform 1 of Voltage-dependent anion-selective channel protein 2;Voltage-dep	7	14	14	14	8	9	9	9	9	8	4	6	11	6	4	14	9	4	6	11	9	4	6	6	11	9	8	7	8	9	9	9	9	8	4	6	11	6	4	14	9	4	6	11	9
Q9NTJ3;E9PD53;Q9NTJ3-2;C9JR83;C9J9E4;C9J578;C9JVD8;C9JWF0;C9IYK2;C9JJ64	Q9NTJ3;E9PD53;Q9NTJ3-2	Structural maintenance of chromosomes protein 4;Structural maintenance of chromosomes protein	SMC4	Structural maintenance of chromosomes protein 4;Structural maintenance of chromosomes protein;Isoform 2 of Structural maintenance of chromosomes protein 4	10	58	58	58	40	39	43	30	35	29	17	14	31	25	18	28	24	18	18	37	20	21	22	22	36	24	29	24	40	39	43	30	35	29	17	14	31	25	18	28	24	18	18	37	20
P14868;P14868-2;H7BZ35;C9J7S3;C9JLC1;C9JQM9	P14868;P14868-2	Aspartate--tRNA ligase, cytoplasmic	DARS	Aspartate--tRNA ligase, cytoplasmic;Isoform 2 of Aspartate--tRNA ligase, cytoplasmic	6	27	27	27	3	3	2	2	3	2	12	21	23	21	19	23	23	18	20	21	20	13	21	22	25	3	2	4	3	3	2	2	3	2	12	21	23	21	19	23	23	18	20	21	20
P15170-3;P15170-2;P15170;H3BR35;Q8IYD1;H3BSV8	P15170-3;P15170-2;P15170;H3BR35;Q8IYD1	Eukaryotic peptide chain release factor GTP-binding subunit ERF3A;Eukaryotic peptide chain release factor GTP-binding subunit ERF3B	GSPT1;GSPT2	Isoform 3 of Eukaryotic peptide chain release factor GTP-binding subunit ERF3A;Isoform 2 of Eukaryotic peptide chain release factor GTP-binding subunit ERF3A;Eukaryotic peptide chain release factor GTP-binding subunit ERF3A;Eukaryotic peptide chain release	6	23	23	23	19	17	20	17	16	11	7	6	5	7	5	7	6	10	5	4	7	7	6	7	8	18	18	17	19	17	20	17	16	11	7	6	5	7	5	7	6	10	5	4	7
Q16769;Q16769-2;B5MCZ9;A0A3B3IUD5;C9JS14	Q16769;Q16769-2;B5MCZ9	Glutaminyl-peptide cyclotransferase	QPCT	Glutaminyl-peptide cyclotransferase;Isoform 2 of Glutaminyl-peptide cyclotransferase;glutaminyl-peptide cyclotransferase (Fragment)	5	14	14	14	3	4	3	3	4	1	6	12	13	11	10	12	12	8	12	11	11	8	12	12	11	4	3	3	3	4	3	3	4	1	6	12	13	11	10	12	12	8	12	11	11
P27694;I3L4R8;I3L2M5;I3L524	P27694	Replication protein A 70 kDa DNA-binding subunit;Replication protein A 70 kDa DNA-binding subunit, N-terminally processed	RPA1	Replication protein A 70 kDa DNA-binding subunit	4	31	31	31	21	20	18	18	12	14	4	12	18	14	10	21	17	8	10	24	11	4	15	12	23	18	22	19	21	20	18	18	12	14	4	12	18	14	10	21	17	8	10	24	11
P23435;H3BQD0	P23435;H3BQD0	Cerebellin-1;Cerebellin;[des-Ser1]-cerebellin	CBLN1	Cerebellin-1;Cerebellin-1	2	1	1	1	1	1	0	0	1	1	1	1	1	1	1	1	1	1	1	1	1	1	1	1	1	1	1	1	1	1	0	0	1	1	1	1	1	1	1	1	1	1	1	1	1
Q9Y6H1;Q5T1J5	Q9Y6H1;Q5T1J5	Coiled-coil-helix-coiled-coil-helix domain-containing protein 2;Putative coiled-coil-helix-coiled-coil-helix domain-containing protein CHCHD2P9, mitochondrial	CHCHD2;CHCHD2P9	Coiled-coil-helix-coiled-coil-helix domain-containing protein 2;Putative coiled-coil-helix-coiled-coil-helix domain-containing protein CHCHD2P9, mitochondrial	2	3	3	3	3	2	3	3	1	2	1	1	1	1	0	1	1	1	1	1	1	1	0	1	0	2	2	2	3	2	3	3	1	2	1	1	1	1	0	1	1	1	1	1	1
P0DP25;P0DP24;P0DP23;E7EMB3;Q96HY3;G3V361;A0A590UJI2;A0A590UJC0;G3V226;M0QZ52;F8WBR5;G3V479;P02585;C9J7T9	P0DP25;P0DP24;P0DP23;E7EMB3;Q96HY3;G3V361;A0A590UJI2		CALM2;CALM1	Calmodulin-3;Calmodulin-2;Calmodulin-1;Calmodulin-2;CALM1 protein;Calmodulin-1 (Fragment);Calmodulin-2 (Fragment)	14	11	11	10	8	8	9	8	8	6	7	5	6	8	3	8	8	6	4	6	7	6	5	6	7	7	7	7	8	8	9	8	8	6	7	5	6	8	3	8	8	6	4	6	7
P46940;A0A0J9YXZ5;H0YLE8;H0YKA5;A0A087WWP1;A0A087X225;E9PDT6	P46940;A0A0J9YXZ5;H0YLE8	Ras GTPase-activating-like protein IQGAP1	IQGAP1	Ras GTPase-activating-like protein IQGAP1;Ras GTPase-activating-like protein IQGAP1;Ras GTPase-activating-like protein IQGAP1	7	71	71	66	60	50	58	9	20	16	6	19	21	21	21	29	27	11	14	30	19	10	20	21	27	37	40	37	60	50	58	9	20	16	6	19	21	21	21	29	27	11	14	30	19
P21796;C9JI87	P21796;C9JI87	Voltage-dependent anion-selective channel protein 1	VDAC1	Voltage-dependent anion-selective channel protein 1;Voltage-dependent anion-selective channel protein 1 (Fragment)	2	19	19	19	16	14	13	11	14	13	2	7	10	5	4	12	10	6	3	12	8	4	6	8	13	14	11	8	16	14	13	11	14	13	2	7	10	5	4	12	10	6	3	12	8
Q13111;Q13111-3;Q13111-2;K7EPA1;K7EJF1	Q13111;Q13111-3;Q13111-2	Chromatin assembly factor 1 subunit A	CHAF1A	Chromatin assembly factor 1 subunit A;Isoform 3 of Chromatin assembly factor 1 subunit A;Isoform 2 of Chromatin assembly factor 1 subunit A	5	28	28	28	1	1	2	4	5	1	3	12	24	15	11	23	14	4	12	26	15	6	14	8	25	1	5	3	1	1	2	4	5	1	3	12	24	15	11	23	14	4	12	26	15
Q96N67;Q96N67-2;Q96N67-3;Q96N67-6;Q96N67-5;Q96N67-4;A0A1B0GWE0;Q96N67-7;A0A1B0GUE9;A0A1B0GVW2;A0A0C4DGY6;A0A0U1RRC1;A0A0U1RQJ5;A0A0U1RQT6;Q96HP0;A0A0U1RR97;K7ESB7;A0A0U1RQG7	Q96N67;Q96N67-2;Q96N67-3;Q96N67-6;Q96N67-5;Q96N67-4;A0A1B0GWE0	Dedicator of cytokinesis protein 7	DOCK7	Dedicator of cytokinesis protein 7;Isoform 2 of Dedicator of cytokinesis protein 7;Isoform 3 of Dedicator of cytokinesis protein 7;Isoform 6 of Dedicator of cytokinesis protein 7;Isoform 5 of Dedicator of cytokinesis protein 7;Isoform 4 of Dedicator of cyt	18	52	52	50	16	18	18	4	2	1	18	26	31	27	23	27	24	18	23	32	26	21	22	25	27	5	5	5	16	18	18	4	2	1	18	26	31	27	23	27	24	18	23	32	26
P22102;P22102-2;F8WD69;C9JBJ1;C9JTV6;A0A140TA71;C9JZG2;C9JKQ7;H7C366	P22102;P22102-2	Trifunctional purine biosynthetic protein adenosine-3;Phosphoribosylamine--glycine ligase;Phosphoribosylformylglycinamidine cyclo-ligase;Phosphoribosylglycinamide formyltransferase	GART	Trifunctional purine biosynthetic protein adenosine-3;Isoform Short of Trifunctional purine biosynthetic protein adenosine-3	9	45	45	45	36	35	32	14	24	20	7	14	15	12	6	9	9	15	14	14	15	8	8	11	12	28	29	27	36	35	32	14	24	20	7	14	15	12	6	9	9	15	14	14	15
P12236	P12236	ADP/ATP translocase 3;ADP/ATP translocase 3, N-terminally processed	SLC25A6	ADP/ATP translocase 3	1	25	10	7	15	14	14	14	14	14	14	15	15	14	14	16	14	13	16	17	17	15	16	14	14	14	14	14	4	3	3	4	3	3	3	7	6	6	5	7	5	2	7	8	7
Q13428-3;Q13428-8;A0A6I8PRA0	Q13428-3;Q13428-8;A0A6I8PRA0	Treacle protein	TCOF1	Isoform 3 of Treacle protein;Isoform 8 of Treacle protein;Treacle protein (Fragment)	3	32	32	0	14	12	16	11	13	10	9	25	27	22	16	27	24	14	16	27	14	15	18	15	30	6	11	7	14	12	16	11	13	10	9	25	27	22	16	27	24	14	16	27	14
P50395;P50395-2;Q5SX87;Q5SX86;V9GYF8;Q5SX90;V9GYJ7;Q5SX91	P50395;P50395-2;Q5SX87	Rab GDP dissociation inhibitor beta	GDI2	Rab GDP dissociation inhibitor beta;Isoform 2 of Rab GDP dissociation inhibitor beta;Rab GDP dissociation inhibitor (Fragment)	8	25	25	17	23	21	22	19	19	14	3	1	3	1	2	3	2	5	1	2	3	0	2	2	2	18	20	18	23	21	22	19	19	14	3	1	3	1	2	3	2	5	1	2	3
Q6ZRV2;A0A494C1T9;J3KPS2	Q6ZRV2;A0A494C1T9;J3KPS2	Protein FAM83H	FAM83H	Protein FAM83H;Protein FAM83H;Protein FAM83H (Fragment)	3	9	9	9	0	0	0	0	0	0	2	5	7	7	2	7	2	3	4	6	4	1	6	6	8	0	0	0	0	0	0	0	0	0	2	5	7	7	2	7	2	3	4	6	4
Q9Y266;A0A0A0MSU9;A0A0A0MSS4	Q9Y266	Nuclear migration protein nudC	NUDC	Nuclear migration protein nudC	3	22	22	22	20	21	21	14	17	17	5	5	6	4	5	7	5	6	5	6	6	7	4	7	6	19	19	18	20	21	21	14	17	17	5	5	6	4	5	7	5	6	5	6	6
Q14766;Q14766-4;E7EV71;Q14766-2;Q14766-5;Q14766-3;C9JD84;H7BZ76;H7C0I7;H7C2H7;H7C4L5;C9JDW2;E9PKW1	Q14766;Q14766-4;E7EV71;Q14766-2;Q14766-5;Q14766-3;C9JD84	Latent-transforming growth factor beta-binding protein 1	LTBP1	Latent-transforming growth factor beta-binding protein 1;Isoform 4 of Latent-transforming growth factor beta-binding protein 1;Latent-transforming growth factor beta-binding protein 1;Isoform Short of Latent-transforming growth factor beta-binding protein	13	28	28	27	1	1	0	1	1	1	21	18	22	24	18	18	21	22	18	14	21	23	22	24	20	0	0	2	1	1	0	1	1	1	21	18	22	24	18	18	21	22	18	14	21
Q9BZE4;Q9BZE4-2;Q9BZE4-3;Q5T3R7	Q9BZE4;Q9BZE4-2;Q9BZE4-3	Nucleolar GTP-binding protein 1	GTPBP4	GTP-binding protein 4;Isoform 2 of GTP-binding protein 4;Isoform 3 of GTP-binding protein 4	4	30	30	30	6	7	6	7	10	7	5	16	23	13	12	26	17	8	9	25	14	8	17	13	25	3	6	5	6	7	6	7	10	7	5	16	23	13	12	26	17	8	9	25	14
O43776;K7EIU7;O43776-2;K7EJ19;K7EQ35;K7EPK2;K7EMQ6	O43776	Asparagine--tRNA ligase, cytoplasmic	NARS	Asparagine--tRNA ligase, cytoplasmic	7	21	21	21	14	10	12	6	10	9	8	10	12	12	8	14	15	11	5	17	10	9	13	11	17	8	9	9	14	10	12	6	10	9	8	10	12	12	8	14	15	11	5	17	10
Q9ULX3;H3BUR4	Q9ULX3	RNA-binding protein NOB1	NOB1	RNA-binding protein NOB1	2	19	19	19	6	5	7	4	6	2	11	15	16	13	15	13	13	10	16	17	15	11	17	16	15	2	4	3	6	5	7	4	6	2	11	15	16	13	15	13	13	10	16	17	15
P26639;P26639-2;D6R9F8;D6RCA5;D6RDJ6;D6RBR8;D6RJ97;D6RHV7;D6RCS6	P26639;P26639-2	Threonine--tRNA ligase, cytoplasmic	TARS	Threonine--tRNA ligase 1, cytoplasmic;Isoform 2 of Threonine--tRNA ligase 1, cytoplasmic	9	38	38	34	30	28	23	15	16	12	5	8	7	8	6	14	10	11	7	9	8	6	8	10	9	28	19	21	30	28	23	15	16	12	5	8	7	8	6	14	10	11	7	9	8
O14818;O14818-2;H0Y586;O14818-4;Q8TAA3;Q8TAA3-2;Q8TAA3-5;A0A087WYS6;F5GY34	O14818;O14818-2;H0Y586	Proteasome subunit alpha type-7	PSMA7	Proteasome subunit alpha type-7;Isoform 2 of Proteasome subunit alpha type-7;Proteasome subunit alpha type-7 (Fragment)	9	17	17	17	16	14	15	11	12	12	7	7	6	7	4	9	8	10	7	9	9	6	5	8	7	13	15	12	16	14	15	11	12	12	7	7	6	7	4	9	8	10	7	9	9
Q9HB71;Q9HB71-3;B2ZWH1;Q9HB71-2	Q9HB71;Q9HB71-3	Calcyclin-binding protein	CACYBP	Calcyclin-binding protein;Isoform 3 of Calcyclin-binding protein	4	19	19	19	17	14	14	10	13	7	7	4	5	8	5	4	5	8	7	5	6	6	4	6	5	10	13	11	17	14	14	10	13	7	7	4	5	8	5	4	5	8	7	5	6
P23193;A0A1W2PPZ5;P23193-2;A0A1W2PRL9;E5RIS7;E5RJ93;B7Z4S1;Q15560;E5RK46;A0A1W2PS15;E5RFI1;Q5JRI7;A0A0A0MT58;Q15560-2	P23193;A0A1W2PPZ5;P23193-2;A0A1W2PRL9;E5RIS7	Transcription elongation factor A protein 1	TCEA1	Transcription elongation factor A protein 1;Transcription elongation factor;Isoform 2 of Transcription elongation factor A protein 1;Transcription elongation factor;Transcription elongation factor A protein 1	14	11	11	11	8	8	7	6	7	5	4	1	1	3	3	2	2	3	3	3	4	2	2	3	4	6	8	6	8	8	7	6	7	5	4	1	1	3	3	2	2	3	3	3	4
P17980;E9PM69;R4GNH3;E9PKD5;E9PMD8;E9PN50;E9PLG2	P17980;E9PM69;R4GNH3;E9PKD5;E9PMD8	26S protease regulatory subunit 6A	PSMC3	26S proteasome regulatory subunit 6A;26S proteasome regulatory subunit 6A;26S proteasome regulatory subunit 6A;26S proteasome regulatory subunit 6A (Fragment);26S proteasome regulatory subunit 6A (Fragment)	7	24	24	24	21	20	20	14	13	11	11	13	17	10	11	10	10	11	12	13	14	11	13	13	14	16	14	15	21	20	20	14	13	11	11	13	17	10	11	10	10	11	12	13	14
Q9NVI7-2;Q9NVI7;Q9NVI7-3;Q5SV16;H0Y2W2;Q5T9A4-2	Q9NVI7-2;Q9NVI7;Q9NVI7-3	ATPase family AAA domain-containing protein 3A	ATAD3A	Isoform 2 of ATPase family AAA domain-containing protein 3A;ATPase family AAA domain-containing protein 3A;Isoform 3 of ATPase family AAA domain-containing protein 3A	6	29	29	9	9	8	7	9	9	9	5	14	17	15	12	19	17	12	7	23	13	8	18	14	25	5	8	8	9	8	7	9	9	9	5	14	17	15	12	19	17	12	7	23	13
O15027;O15027-5;O15027-4;F1T0I1;O15027-2;O15027-3;A0A3F2YNZ0;A0A8I5KPG1;A0A3F2YNX0;X6RGP5;A0A0C4DH09;A0A8I5KQ88;Q8N9G1	O15027;O15027-5;O15027-4;F1T0I1;O15027-2;O15027-3;A0A3F2YNZ0;A0A8I5KPG1;A0A3F2YNX0;X6RGP5	Protein transport protein Sec16A	SEC16A	Protein transport protein Sec16A;Isoform 5 of Protein transport protein Sec16A;Isoform 4 of Protein transport protein Sec16A;Protein transport protein sec16;Isoform 2 of Protein transport protein Sec16A;Isoform 3 of Protein transport protein Sec16A;Protein	13	46	46	46	9	8	6	3	4	5	12	29	34	33	14	21	19	11	29	33	30	12	27	30	32	4	5	3	9	8	6	3	4	5	12	29	34	33	14	21	19	11	29	33	30
Q05682-5;E9PGZ1;Q05682-3;Q05682-4;E7EX44;Q05682;Q05682-6;Q05682-2;C9J813;A0A6Q8PGI1;C9JEK3;REV__H0YEF9;REV__H0YH95;REV__O75334-2;REV__E9PJZ7;REV__Q13136-2;REV__Q13136;REV__A0A2R8Y7R9	Q05682-5;E9PGZ1;Q05682-3;Q05682-4;E7EX44;Q05682;Q05682-6;Q05682-2;C9J813	Caldesmon	CALD1	Isoform 5 of Caldesmon;Caldesmon;Isoform 3 of Caldesmon;Isoform 4 of Caldesmon;Caldesmon;Caldesmon;Isoform 6 of Caldesmon;Isoform 2 of Caldesmon;Caldesmon (Fragment)	18	16	16	15	13	8	9	12	14	6	2	1	3	5	2	4	4	1	2	3	5	1	5	4	6	7	8	9	13	8	9	12	14	6	2	1	3	5	2	4	4	1	2	3	5
P48634;P48634-3;P48634-2;P48634-4	P48634;P48634-3;P48634-2;P48634-4	Protein PRRC2A	PRRC2A	Protein PRRC2A;Isoform 3 of Protein PRRC2A;Isoform 2 of Protein PRRC2A;Isoform 4 of Protein PRRC2A	4	45	45	44	12	9	9	2	5	3	20	25	30	27	32	36	33	17	24	38	24	23	32	34	33	3	2	4	12	9	9	2	5	3	20	25	30	27	32	36	33	17	24	38	24
Q99460;Q99460-2;A0A7P0MW50;A0A7I2V523;A0A087WW66;A0A7I2V5C8;A0A7I2V262;A0A7I2YQY1;A0A7I2V2K8;A0A7I2V641;A0A7I2V4X0;A0A7I2V479;A0A7I2YQI9;A0A7I2V491;A0A7I2V4A5;H7BZR6;C9J9M4;F8WCE3	Q99460;Q99460-2;A0A7P0MW50;A0A7I2V523;A0A087WW66;A0A7I2V5C8;A0A7I2V262;A0A7I2YQY1;A0A7I2V2K8;A0A7I2V641;A0A7I2V4X0;A0A7I2V479;A0A7I2YQI9;A0A7I2V491	26S proteasome non-ATPase regulatory subunit 1	PSMD1	26S proteasome non-ATPase regulatory subunit 1;Isoform 2 of 26S proteasome non-ATPase regulatory subunit 1;26S proteasome non-ATPase regulatory subunit 1;26S proteasome non-ATPase regulatory subunit 1;26S proteasome non-ATPase regulatory subunit 1;26S prot	18	32	32	32	23	25	22	13	20	12	12	18	23	17	15	21	17	10	17	19	19	13	17	20	19	12	17	9	23	25	22	13	20	12	12	18	23	17	15	21	17	10	17	19	19
O75439;G3V0E4;F8WAZ6;F8WEA6;F8WBE1	O75439;G3V0E4	Mitochondrial-processing peptidase subunit beta	PMPCB	Mitochondrial-processing peptidase subunit beta;Mitochondrial-processing peptidase subunit beta	5	18	18	17	15	15	15	8	10	10	3	0	1	1	0	2	1	8	2	2	3	5	0	0	2	13	13	10	15	15	15	8	10	10	3	0	1	1	0	2	1	8	2	2	3
Q8N5C8;Q8N5C8-2;F6SS63;A0A0A0MQY2	Q8N5C8;Q8N5C8-2;F6SS63	TGF-beta-activated kinase 1 and MAP3K7-binding protein 3	TAB3	TGF-beta-activated kinase 1 and MAP3K7-binding protein 3;Isoform 2 of TGF-beta-activated kinase 1 and MAP3K7-binding protein 3;TAK1-binding protein 3, isoform CRA_c	4	13	12	12	3	5	4	2	1	2	5	8	7	8	8	7	6	4	7	8	5	5	6	8	7	2	3	1	3	5	4	2	1	2	5	7	6	7	7	6	5	4	6	7	4
O96013;O96013-4;O96013-2;O96013-3;M0R2X4;M0R3G6;M0R0L9;M0R1R1;Q9P286;Q9NQU5;Q9NQU5-2	O96013;O96013-4;O96013-2;O96013-3	Serine/threonine-protein kinase PAK 4	PAK4	Serine/threonine-protein kinase PAK 4;Isoform 4 of Serine/threonine-protein kinase PAK 4;Isoform 2 of Serine/threonine-protein kinase PAK 4;Isoform 3 of Serine/threonine-protein kinase PAK 4	11	21	21	21	14	13	10	12	11	9	11	13	16	15	14	13	14	12	12	13	14	9	15	14	15	12	11	11	14	13	10	12	11	9	11	13	16	15	14	13	14	12	12	13	14
Q96EY4;H0Y9X1;D6RA57;D6RE67;D6RC31	Q96EY4;H0Y9X1;D6RA57	Translation machinery-associated protein 16	TMA16	Translation machinery-associated protein 16;Translation machinery-associated protein 16 (Fragment);Translation machinery-associated protein 16	5	11	11	11	3	3	2	2	3	2	7	10	10	9	9	11	10	6	9	11	9	8	10	10	11	3	2	2	3	3	2	2	3	2	7	10	10	9	9	11	10	6	9	11	9
O75937;S4R3J5	O75937	DnaJ homolog subfamily C member 8	DNAJC8	DnaJ homolog subfamily C member 8	2	13	13	13	11	11	11	9	10	8	6	7	6	9	7	7	9	5	10	8	8	7	7	8	7	10	11	8	11	11	11	9	10	8	6	7	6	9	7	7	9	5	10	8	8
P30876;C9J2Y9;C9J4M6	P30876;C9J2Y9;C9J4M6	DNA-directed RNA polymerase II subunit RPB2;DNA-directed RNA polymerase	POLR2B	DNA-directed RNA polymerase II subunit RPB2;DNA-directed RNA polymerase subunit beta;DNA-directed RNA polymerase subunit beta	3	44	44	44	18	20	18	8	16	14	8	30	32	31	14	21	22	9	28	33	26	5	23	25	27	16	18	12	18	20	18	8	16	14	8	30	32	31	14	21	22	9	28	33	26
P07741;P07741-2;H3BQZ9;H3BQB1;H3BQF1;H3BSW3	P07741;P07741-2;H3BQZ9;H3BQB1;H3BQF1	Adenine phosphoribosyltransferase	APRT	Adenine phosphoribosyltransferase;Isoform 2 of Adenine phosphoribosyltransferase;Adenine phosphoribosyltransferase;Adenine phosphoribosyltransferase (Fragment);Adenine phosphoribosyltransferase (Fragment)	6	14	14	14	12	12	10	8	8	6	4	4	2	2	1	2	2	6	0	2	3	1	1	4	6	11	11	9	12	12	10	8	8	6	4	4	2	2	1	2	2	6	0	2	3
Q02978;I3L1P8;Q02978-2	Q02978;I3L1P8;Q02978-2	Mitochondrial 2-oxoglutarate/malate carrier protein	SLC25A11	Mitochondrial 2-oxoglutarate/malate carrier protein;Mitochondrial 2-oxoglutarate/malate carrier protein (Fragment);Isoform 2 of Mitochondrial 2-oxoglutarate/malate carrier protein	3	18	18	18	11	11	12	9	9	11	5	12	10	11	10	11	11	4	13	13	10	8	12	11	13	9	11	9	11	11	12	9	9	11	5	12	10	11	10	11	11	4	13	13	10
Q9UI30;Q9UI30-2	Q9UI30;Q9UI30-2	Multifunctional methyltransferase subunit TRM112-like protein	TRMT112	Multifunctional methyltransferase subunit TRM112-like protein;Isoform 2 of Multifunctional methyltransferase subunit TRM112-like protein	2	5	5	5	3	4	4	2	4	4	3	4	4	3	3	5	4	4	4	4	4	3	5	3	4	3	3	2	3	4	4	2	4	4	3	4	4	3	3	5	4	4	4	4	4
Q02790;F5H1U3;F5H120;H0YFG2	Q02790	Peptidyl-prolyl cis-trans isomerase FKBP4;Peptidyl-prolyl cis-trans isomerase FKBP4, N-terminally processed	FKBP4	Peptidyl-prolyl cis-trans isomerase FKBP4	4	30	30	30	27	25	26	6	12	15	7	2	1	5	2	7	3	10	1	5	2	10	1	6	5	26	26	24	27	25	26	6	12	15	7	2	1	5	2	7	3	10	1	5	2
Q969T9;K7EMC9;K7ENL2;A6NG10;Q969T9-2;K7EIJ0;K7EIN1;K7ESN4;K7EIK1	Q969T9;K7EMC9;K7ENL2;A6NG10;Q969T9-2;K7EIJ0	WW domain-binding protein 2	WBP2	WW domain-binding protein 2;WW domain-binding protein 2;WW domain-binding protein 2;WW domain-binding protein 2;Isoform 2 of WW domain-binding protein 2;WW domain-binding protein 2 (Fragment)	9	12	12	12	8	8	8	7	7	2	2	8	8	8	2	0	0	1	7	8	9	0	6	8	5	5	3	3	8	8	8	7	7	2	2	8	8	8	2	0	0	1	7	8	9
P68400;E7EU96;A0A2R8YD58;A0A2R8YF43;A0A2R8Y5A0;Q8NEV1;A0A2R8YFU2;A0A2R8YDP2;A0A2R8Y4H0;A0A2R8Y4D6;P68400-2;V9GYA2;A0A2R8YEW1;A0A2R8YDY7;A0A2R8YCK2;A0A2R8Y7T1;A0A087WY74;A0A2R8YF47;V9GY80;A0A2R8YEL7;A0A2R8Y797;A0A2R8Y3W6;V9GYW6;A0A2R8YCC9	P68400;E7EU96;A0A2R8YD58;A0A2R8YF43;A0A2R8Y5A0;Q8NEV1;A0A2R8YFU2;A0A2R8YDP2;A0A2R8Y4H0;A0A2R8Y4D6;P68400-2	Casein kinase II subunit alpha;Casein kinase II subunit alpha 3	CSNK2A1;CSNK2A3	Casein kinase II subunit alpha;Casein kinase II subunit alpha;Casein kinase II subunit alpha;Casein kinase II subunit alpha;Casein kinase II subunit alpha;Casein kinase II subunit alpha 3;Casein kinase II subunit alpha;Casein kinase II subunit alpha;Casein	24	17	17	17	14	13	13	6	9	10	7	10	12	11	10	10	13	9	8	12	9	8	10	11	12	12	12	7	14	13	13	6	9	10	7	10	12	11	10	10	13	9	8	12	9
P04637;A0A0U1RQC9;P04637-4;P04637-6;J3KP33;P04637-5;P04637-7;P04637-2;P04637-3;A0A087X1Q1;P04637-9;P04637-8;E7ESS1;E7EQX7;A0A087WXZ1;A0A087WT22;E9PFT5;E7EMR6;S4R334;E9PCY9	P04637;A0A0U1RQC9;P04637-4;P04637-6;J3KP33;P04637-5;P04637-7;P04637-2;P04637-3;A0A087X1Q1;P04637-9;P04637-8;E7ESS1;E7EQX7	Cellular tumor antigen p53	TP53	Cellular tumor antigen p53;Cellular tumor antigen p53;Isoform 4 of Cellular tumor antigen p53;Isoform 6 of Cellular tumor antigen p53;Cellular tumor antigen p53;Isoform 5 of Cellular tumor antigen p53;Isoform 7 of Cellular tumor antigen p53;Isoform 2 of Ce	20	15	15	15	4	5	6	5	5	3	5	8	13	10	9	15	14	6	7	14	12	7	10	7	15	3	6	3	4	5	6	5	5	3	5	8	13	10	9	15	14	6	7	14	12
Q15637-6;Q15637;Q15637-4;Q15637-2;Q15637-3;F8WEV5	Q15637-6;Q15637;Q15637-4;Q15637-2;Q15637-3	Splicing factor 1	SF1	Isoform 6 of Splicing factor 1;Splicing factor 1;Isoform 4 of Splicing factor 1;Isoform 2 of Splicing factor 1;Isoform 3 of Splicing factor 1	6	16	16	2	8	6	6	7	8	7	10	10	9	10	11	9	9	11	9	10	9	8	9	9	11	7	9	7	8	6	6	7	8	7	10	10	9	10	11	9	9	11	9	10	9
Q9H2U1;Q9H2U1-2;Q9H2U1-3;E7EWK3;A0A0G2JQU7;A0A0G2JRP3;H7C5F5;H7C514	Q9H2U1;Q9H2U1-2;Q9H2U1-3;E7EWK3	ATP-dependent RNA helicase DHX36	DHX36	ATP-dependent DNA/RNA helicase DHX36;Isoform 2 of ATP-dependent DNA/RNA helicase DHX36;Isoform 3 of ATP-dependent DNA/RNA helicase DHX36;RNA helicase (Fragment)	8	35	35	33	5	4	5	3	3	3	16	22	32	24	26	26	25	18	17	28	24	19	26	26	27	1	3	2	5	4	5	3	3	3	16	22	32	24	26	26	25	18	17	28	24
P16989;P16989-3;A0A0D9SEI8	P16989;P16989-3	Y-box-binding protein 3	YBX3	Y-box-binding protein 3;Isoform 3 of Y-box-binding protein 3	3	17	11	3	9	8	10	8	9	8	9	12	14	13	13	14	14	9	12	15	12	10	14	12	15	5	8	6	5	3	5	4	4	4	3	6	8	7	7	9	8	3	6	9	6
P09884;A6NMQ1;A0A7I2V2V3	P09884;A6NMQ1	DNA polymerase alpha catalytic subunit;DNA polymerase	POLA1	DNA polymerase alpha catalytic subunit;DNA polymerase	3	45	45	45	16	17	18	10	13	11	15	30	34	28	17	23	25	15	28	33	31	12	24	24	30	13	15	10	16	17	18	10	13	11	15	30	34	28	17	23	25	15	28	33	31
O14950;P19105;J3QRS3;P24844;J3KTJ1;P24844-2	O14950;P19105;J3QRS3;P24844	Myosin regulatory light chain 12B;Myosin regulatory light chain 12A;Myosin regulatory light polypeptide 9	MYL12B;MYL12A;MYL9	Myosin regulatory light chain 12B;Myosin regulatory light chain 12A;Myosin regulatory light chain 12A;Myosin regulatory light polypeptide 9	6	10	10	10	7	7	9	6	7	6	3	10	9	8	6	9	9	4	8	10	7	3	9	6	10	9	6	7	7	7	9	6	7	6	3	10	9	8	6	9	9	4	8	10	7
O95433;O95433-2;H0YJG7;G3V438;H0YJU2;H0YJ63;G3V3W9	O95433;O95433-2;H0YJG7;G3V438	Activator of 90 kDa heat shock protein ATPase homolog 1	AHSA1	Activator of 90 kDa heat shock protein ATPase homolog 1;Isoform 2 of Activator of 90 kDa heat shock protein ATPase homolog 1;Activator of 90 kDa heat shock protein ATPase homolog 1 (Fragment);Activator of 90 kDa heat shock protein ATPase homolog 1 (Fragmen	7	14	14	14	11	11	10	6	7	8	0	4	4	2	3	7	4	5	3	6	2	1	3	4	3	10	11	8	11	11	10	6	7	8	0	4	4	2	3	7	4	5	3	6	2
Q13573;G3V3A4;G3V4X8;G3V5R3	Q13573;G3V3A4;G3V4X8	SNW domain-containing protein 1	SNW1	SNW domain-containing protein 1;SNW domain-containing protein 1;SNW domain-containing protein 1	4	25	25	25	8	10	8	7	10	8	9	12	17	11	16	17	16	10	18	21	14	13	16	11	20	8	8	7	8	10	8	7	10	8	9	12	17	11	16	17	16	10	18	21	14
Q9Y305;Q9Y305-2;Q9Y305-4;Q9Y305-3;H7C5Q2;C9J7L8	Q9Y305;Q9Y305-2;Q9Y305-4;Q9Y305-3;H7C5Q2	Acyl-coenzyme A thioesterase 9, mitochondrial	ACOT9	Acyl-coenzyme A thioesterase 9, mitochondrial;Isoform 2 of Acyl-coenzyme A thioesterase 9, mitochondrial;Isoform 4 of Acyl-coenzyme A thioesterase 9, mitochondrial;Isoform 3 of Acyl-coenzyme A thioesterase 9, mitochondrial;Acyl-coenzyme A thioesterase 9, m	6	17	17	17	13	9	11	9	10	7	8	13	13	13	14	12	14	8	10	14	14	9	15	14	13	10	9	9	13	9	11	9	10	7	8	13	13	13	14	12	14	8	10	14	14
P58107;A0A075B730	P58107;A0A075B730	Epiplakin	EPPK1	Epiplakin;Epiplakin	2	58	51	51	33	34	39	14	16	20	13	27	30	26	20	29	25	18	17	31	20	14	23	22	27	15	28	13	30	30	35	11	14	17	11	20	23	19	16	22	18	16	12	24	15
P31947;P31947-2	P31947;P31947-2	14-3-3 protein sigma	SFN	14-3-3 protein sigma;Isoform 2 of 14-3-3 protein sigma	2	8	4	4	6	6	6	4	5	6	2	3	3	3	4	3	3	3	3	3	3	3	3	3	3	6	4	4	3	3	2	1	2	4	1	1	1	1	1	1	1	1	1	1	1
O94906;O94906-2	O94906;O94906-2	Pre-mRNA-processing factor 6	PRPF6	Pre-mRNA-processing factor 6;Isoform 2 of Pre-mRNA-processing factor 6	2	37	37	37	14	12	14	14	19	13	19	20	27	18	20	26	24	18	17	29	19	23	22	24	28	10	14	10	14	12	14	14	19	13	19	20	27	18	20	26	24	18	17	29	19
O14617;O14617-5;A0A8V8TQW4;O14617-4;O14617-2;O14617-3;A0A2R8Y4J3;A0A087WYN6;K7ERW8;K7ELX8	O14617;O14617-5;A0A8V8TQW4;O14617-4;O14617-2;O14617-3	AP-3 complex subunit delta-1	AP3D1	AP-3 complex subunit delta-1;Isoform 5 of AP-3 complex subunit delta-1;AP-3 complex subunit delta-1;Isoform 4 of AP-3 complex subunit delta-1;Isoform 2 of AP-3 complex subunit delta-1;Isoform 3 of AP-3 complex subunit delta-1	10	36	36	36	11	12	13	4	8	9	13	24	29	27	18	22	21	10	20	26	22	13	24	24	25	9	7	4	11	12	13	4	8	9	13	24	29	27	18	22	21	10	20	26	22
Q9BUQ8;A0A8V8TR86;A0A8V8TRI2;A0A8V8TQ76;H0YI52;H0YIL9;F8VVA2;A0A8V8TQQ5	Q9BUQ8;A0A8V8TR86;A0A8V8TRI2;A0A8V8TQ76	Probable ATP-dependent RNA helicase DDX23	DDX23	Probable ATP-dependent RNA helicase DDX23;Probable ATP-dependent RNA helicase DDX23;Probable ATP-dependent RNA helicase DDX23 (Fragment);Probable ATP-dependent RNA helicase DDX23 (Fragment)	8	28	28	28	6	6	5	4	4	5	16	17	20	17	19	20	21	16	15	15	18	17	20	17	20	4	3	2	6	6	5	4	4	5	16	17	20	17	19	20	21	16	15	15	18
P63167;F8VXL2;F8VRV5;F8VXI7	P63167;F8VXL2;F8VRV5	Dynein light chain 1, cytoplasmic	DYNLL1	Dynein light chain 1, cytoplasmic;Dynein light chain;Dynein light chain	4	7	7	4	2	3	2	2	2	2	2	4	5	4	3	4	3	3	4	6	4	3	3	4	4	2	3	2	2	3	2	2	2	2	2	4	5	4	3	4	3	3	4	6	4
O14980;A0A7I2V461;A0A7I2V2Y6;A0A7I2YQV4;A0A7I2V2H0;A0A7I2V2S3;A0A7I2V3P3;A0A7I2V3W6;A0A7I2V6B9;A0A7I2V3N0;A0A7I2V488;A0A7I2V4A3;A0A7I2YQX3;C9JKM9;C9J673;A0A7I2V2C5;A0A7I2V3J1;A0A7I2YQP1;A0A7P0Z4B7;F8WF71;C9IYM2;A0A7I2V396	O14980;A0A7I2V461;A0A7I2V2Y6;A0A7I2YQV4;A0A7I2V2H0;A0A7I2V2S3;A0A7I2V3P3;A0A7I2V3W6;A0A7I2V6B9;A0A7I2V3N0;A0A7I2V488;A0A7I2V4A3;A0A7I2YQX3	Exportin-1	XPO1	Exportin-1;Exportin-1;Exportin-1;Exportin-1;Exportin-1;Exportin-1;Exportin-1;Exportin-1;Exportin-1;Exportin-1;Exportin-1;Exportin-1;Exportin-1	22	36	36	36	32	27	30	19	25	23	3	4	5	3	2	4	5	6	1	4	6	8	5	3	6	23	30	26	32	27	30	19	25	23	3	4	5	3	2	4	5	6	1	4	6
Q5T8P6;A0A087X0H9;Q5T8P6-2;Q5T8P6-3;Q5T8P6-4;Q5T8P6-5;E2PSN0;Q5T8P6-6	Q5T8P6;A0A087X0H9;Q5T8P6-2;Q5T8P6-3;Q5T8P6-4;Q5T8P6-5	RNA-binding protein 26	RBM26	RNA-binding protein 26;RNA-binding protein 26;Isoform 2 of RNA-binding protein 26;Isoform 3 of RNA-binding protein 26;Isoform 4 of RNA-binding protein 26;Isoform 5 of RNA-binding protein 26	8	30	30	28	9	6	6	11	10	9	21	20	24	21	19	23	20	23	19	22	21	25	21	22	21	5	6	6	9	6	6	11	10	9	21	20	24	21	19	23	20	23	19	22	21
Q9Y4Z0;V9GZ56;U3KQK1;M0QXB0	Q9Y4Z0;V9GZ56;U3KQK1;M0QXB0	U6 snRNA-associated Sm-like protein LSm4	LSM4	U6 snRNA-associated Sm-like protein LSm4;U6 snRNA-associated Sm-like protein LSm4 (Fragment);U6 snRNA-associated Sm-like protein LSm4;U6 snRNA-associated Sm-like protein LSm4	4	8	8	8	4	4	5	4	4	3	4	6	6	7	5	7	7	4	4	6	6	4	7	7	6	4	4	4	4	4	5	4	4	3	4	6	6	7	5	7	7	4	4	6	6
P22087;M0QXL5;M0R2Q4;M0R0P1;M0R299;M0R2U2;M0R1H0;M0R2B0;M0QXC9	P22087;M0QXL5;M0R2Q4;M0R0P1;M0R299;M0R2U2;M0R1H0;M0R2B0	rRNA 2-O-methyltransferase fibrillarin	FBL	rRNA 2-O-methyltransferase fibrillarin;rRNA 2-O-methyltransferase fibrillarin (Fragment);rRNA 2-O-methyltransferase fibrillarin (Fragment);rRNA 2-O-methyltransferase fibrillarin (Fragment);rRNA 2-O-methyltransferase fibrillarin (Fragment);rRNA 2-O-me	9	17	17	16	7	9	9	6	6	6	9	7	10	10	7	10	8	8	6	12	9	10	10	9	10	4	10	4	7	9	9	6	6	6	9	7	10	10	7	10	8	8	6	12	9
O95793;Q5JW30;O95793-2;O95793-3;Q5JW28;F6UDC6	O95793;Q5JW30;O95793-2;O95793-3	Double-stranded RNA-binding protein Staufen homolog 1	STAU1	Double-stranded RNA-binding protein Staufen homolog 1;Double-stranded RNA-binding protein Staufen homolog 1;Isoform Short of Double-stranded RNA-binding protein Staufen homolog 1;Isoform 3 of Double-stranded RNA-binding protein Staufen homolog 1	6	27	27	25	8	6	5	3	4	5	11	16	18	14	13	19	18	9	13	21	16	15	12	13	18	6	8	2	8	6	5	3	4	5	11	16	18	14	13	19	18	9	13	21	16
Q9Y3B4	Q9Y3B4	Splicing factor 3B subunit 6	SF3B6	Splicing factor 3B subunit 6	1	6	6	6	3	5	5	4	5	4	4	5	5	5	5	5	5	5	4	5	5	5	5	5	5	4	4	3	3	5	5	4	5	4	4	5	5	5	5	5	5	5	4	5	5
O43852;O43852-3;O43852-4;O43852-2;O43852-5;O43852-15;O43852-9;O43852-6;H0Y875;O43852-10;O43852-13;O43852-14;O43852-11;O43852-8;O43852-12;O43852-7	O43852;O43852-3;O43852-4;O43852-2;O43852-5;O43852-15;O43852-9;O43852-6;H0Y875	Calumenin	CALU	Calumenin;Isoform 3 of Calumenin;Isoform 4 of Calumenin;Isoform 2 of Calumenin;Isoform 5 of Calumenin;Isoform 15 of Calumenin;Isoform 9 of Calumenin;Isoform 6 of Calumenin;Calumenin (Fragment)	16	17	17	17	14	13	14	5	8	8	4	7	6	9	7	10	10	4	10	8	7	4	8	8	9	14	14	12	14	13	14	5	8	8	4	7	6	9	7	10	10	4	10	8	7
P31939;P31939-2;H7C1S2;C9JLK0;F8WEF0	P31939;P31939-2	Bifunctional purine biosynthesis protein PURH;Phosphoribosylaminoimidazolecarboxamide formyltransferase;IMP cyclohydrolase	ATIC	Bifunctional purine biosynthesis protein ATIC;Isoform 2 of Bifunctional purine biosynthesis protein ATIC	5	32	32	32	31	31	27	22	18	21	7	3	3	2	3	6	4	10	2	3	5	2	2	4	3	24	25	25	31	31	27	22	18	21	7	3	3	2	3	6	4	10	2	3	5
Q8TDN6	Q8TDN6	Ribosome biogenesis protein BRX1 homolog	BRIX1	Ribosome biogenesis protein BRX1 homolog	1	19	19	19	3	4	3	1	3	4	6	7	17	10	13	18	13	6	7	17	11	5	13	8	17	2	4	2	3	4	3	1	3	4	6	7	17	10	13	18	13	6	7	17	11
Q5JVS0;Q5JVS0-2	Q5JVS0;Q5JVS0-2	Intracellular hyaluronan-binding protein 4	HABP4	Intracellular hyaluronan-binding protein 4;Isoform 2 of Intracellular hyaluronan-binding protein 4	2	10	10	10	0	0	0	0	0	0	6	8	10	10	9	9	10	6	8	9	9	6	8	10	10	0	1	0	0	0	0	0	0	0	6	8	10	10	9	9	10	6	8	9	9
Q9Y6M1;F8W930;Q9Y6M1-1;Q9Y6M1-5;Q9Y6M1-6;Q9Y6M1-3;Q9Y6M1-4	Q9Y6M1;F8W930;Q9Y6M1-1;Q9Y6M1-5;Q9Y6M1-6;Q9Y6M1-3;Q9Y6M1-4	Insulin-like growth factor 2 mRNA-binding protein 2	IGF2BP2	Insulin-like growth factor 2 mRNA-binding protein 2;Insulin-like growth factor 2 mRNA-binding protein 2;Isoform 2 of Insulin-like growth factor 2 mRNA-binding protein 2;Isoform 5 of Insulin-like growth factor 2 mRNA-binding protein 2;Isoform 6 of Insulin-l	7	20	18	18	13	13	11	6	10	8	9	12	14	13	14	19	15	10	12	18	16	11	11	12	18	8	7	5	12	12	10	5	9	7	7	10	12	11	12	17	13	9	10	16	14
P40925;P40925-3;A0A5K1VW95;P40925-2;C9JF79;B9A041;B8ZZ51;C9JRL4;C9JLV6;F8WFC2;C9IZI0	P40925;P40925-3;A0A5K1VW95;P40925-2;C9JF79;B9A041	Malate dehydrogenase, cytoplasmic;Malate dehydrogenase	MDH1	Malate dehydrogenase, cytoplasmic;Isoform 3 of Malate dehydrogenase, cytoplasmic;Malate dehydrogenase;Isoform 2 of Malate dehydrogenase, cytoplasmic;Malate dehydrogenase (Fragment);Malate dehydrogenase, cytoplasmic	11	19	19	19	17	15	14	11	11	9	7	4	4	5	3	5	3	9	2	3	5	2	3	4	5	13	11	10	17	15	14	11	11	9	7	4	4	5	3	5	3	9	2	3	5
P49959;P49959-3;F8W7U8;P49959-2;F5GXT0;F5H742;F5H256	P49959;P49959-3;F8W7U8;P49959-2	Double-strand break repair protein MRE11A	MRE11A	Double-strand break repair protein MRE11;Isoform 3 of Double-strand break repair protein MRE11;Double-strand break repair protein;Isoform 2 of Double-strand break repair protein MRE11	7	34	34	34	12	15	11	10	9	9	10	22	25	23	18	21	20	12	17	27	25	12	21	22	22	15	9	9	12	15	11	10	9	9	10	22	25	23	18	21	20	12	17	27	25
Q08378;A0A8I5KWY9;A0A8I5KSF0;A0A8I5KQH9;A0A8I5KXF8;Q08378-2;A0A8I5QKX6;A0A8I5KQ98;A0A8I5KYV8;A0A8I5KTE5;Q08378-4;A0A8I5KSV3;A0A8I5KVX9;A0A8I5QJ69;A0A8I5QKK4;A0A8I5KU25;A0A8I5KW20;A0A8I5KQN2;A0A8I5KSX1;A0A8I5KU99	Q08378;A0A8I5KWY9;A0A8I5KSF0;A0A8I5KQH9;A0A8I5KXF8;Q08378-2;A0A8I5QKX6;A0A8I5KQ98;A0A8I5KYV8;A0A8I5KTE5;Q08378-4;A0A8I5KSV3;A0A8I5KVX9;A0A8I5QJ69;A0A8I5QKK4;A0A8I5KU25;A0A8I5KW20;A0A8I5KQN2	Golgin subfamily A member 3	GOLGA3	Golgin subfamily A member 3;Golgin subfamily A member 3;Golgin subfamily A member 3 (Fragment);Golgin subfamily A member 3 (Fragment);Golgin subfamily A member 3 (Fragment);Isoform 2 of Golgin subfamily A member 3;Golgin subfamily A member 3 (Fragment);Gol	20	49	49	49	6	6	7	1	2	0	15	33	37	33	35	37	40	22	25	36	27	24	34	32	41	3	2	2	6	6	7	1	2	0	15	33	37	33	35	37	40	22	25	36	27
O75494-3;O75494-6;O75494;O75494-4;Q5JRI1;O75494-5;O75494-2;Q6IQ42;Q8WXF0;R4GMP8	O75494-3;O75494-6;O75494;O75494-4;Q5JRI1;O75494-5;O75494-2	Serine/arginine-rich splicing factor 10	SRSF10	Isoform 3 of Serine/arginine-rich splicing factor 10;Isoform 6 of Serine/arginine-rich splicing factor 10;Serine/arginine-rich splicing factor 10;Isoform 4 of Serine/arginine-rich splicing factor 10;Serine/arginine-rich-splicing factor 10;Isoform 5 of Seri	10	13	13	13	2	2	2	2	3	1	3	9	11	7	7	12	10	5	6	12	7	3	8	8	10	1	2	0	2	2	2	2	3	1	3	9	11	7	7	12	10	5	6	12	7
Q14197;J3KS15;J3QRF8	Q14197;J3KS15	Peptidyl-tRNA hydrolase ICT1, mitochondrial	ICT1	Peptidyl-tRNA hydrolase ICT1, mitochondrial;Peptidyl-tRNA hydrolase ICT1, mitochondrial (Fragment)	3	10	10	10	3	4	1	3	2	1	3	9	8	8	8	8	9	3	8	8	8	4	10	9	8	1	2	0	3	4	1	3	2	1	3	9	8	8	8	8	9	3	8	8	8
P51659;A0A2R8YD50;A0A804HK65;E7EPL9;P51659-2;P51659-3;A0A804HKU2;E7ER27;E7ET17;A0A804HIR1;A0A2R8Y7L2;A0A2R8YDT8;A0A2R8YF45;A0A804HK88;A0A804HKB5;A0A2R8Y7W2;A0A804HIG8;A0A804HKT2;A0A804HLJ0;A0A2R8YEG2;A0A2R8YF39	P51659;A0A2R8YD50;A0A804HK65;E7EPL9;P51659-2;P51659-3;A0A804HKU2;E7ER27;E7ET17;A0A804HIR1;A0A2R8Y7L2	Peroxisomal multifunctional enzyme type 2;(3R)-hydroxyacyl-CoA dehydrogenase;Enoyl-CoA hydratase 2	HSD17B4	Peroxisomal multifunctional enzyme type 2;Peroxisomal multifunctional enzyme type 2;Peroxisomal multifunctional enzyme type 2;Peroxisomal multifunctional enzyme type 2;Isoform 2 of Peroxisomal multifunctional enzyme type 2;Isoform 3 of Peroxisomal multifun	21	31	31	31	21	23	21	16	14	10	9	11	17	10	13	17	12	12	12	19	12	11	13	11	18	19	18	18	21	23	21	16	14	10	9	11	17	10	13	17	12	12	12	19	12
Q6Y7W6;Q6Y7W6-4;Q6Y7W6-5;I1E4Y6;Q6Y7W6-3;A0A7I2V516;A0A7I2V3H0;A0A7I2V3H7;A0A7I2V361;E7ESB6;C9JHW1;C9JHT0;C9JRZ2;C9J0V6;F8WCD5;C9JXQ0;C9JPV7;C9JW88	Q6Y7W6;Q6Y7W6-4;Q6Y7W6-5;I1E4Y6;Q6Y7W6-3;A0A7I2V516;A0A7I2V3H0;A0A7I2V3H7;A0A7I2V361;E7ESB6;C9JHW1	PERQ amino acid-rich with GYF domain-containing protein 2	GIGYF2	GRB10-interacting GYF protein 2;Isoform 3 of GRB10-interacting GYF protein 2;Isoform 4 of GRB10-interacting GYF protein 2;GRB10-interacting GYF protein 2;Isoform 2 of GRB10-interacting GYF protein 2;GRB10-interacting GYF protein 2;GRB10-interacting GYF pro	18	24	24	24	11	11	10	8	9	6	15	16	16	17	16	16	17	13	15	18	14	14	18	17	15	10	10	7	11	11	10	8	9	6	15	16	16	17	16	16	17	13	15	18	14
Q7Z4V5;Q7Z4V5-2;Q7Z4V5-3;Q7Z4V5-4;M0R0J3;K7EPS6;K7ERA4;A0A087WZ99;A0A087WX58;A0A087WT54	Q7Z4V5;Q7Z4V5-2;Q7Z4V5-3;Q7Z4V5-4	Hepatoma-derived growth factor-related protein 2	HDGFRP2	Hepatoma-derived growth factor-related protein 2;Isoform 2 of Hepatoma-derived growth factor-related protein 2;Isoform 3 of Hepatoma-derived growth factor-related protein 2;Isoform 4 of Hepatoma-derived growth factor-related protein 2	10	17	16	15	4	4	2	4	3	2	8	11	13	13	11	14	13	8	11	14	12	9	11	13	13	2	2	2	4	3	2	4	2	1	8	10	12	12	10	13	12	8	10	13	11
Q14195-2;Q14195;H0YBT4;Q14117;H0YB87;D6RF19	Q14195-2;Q14195	Dihydropyrimidinase-related protein 3	DPYSL3	Isoform LCRMP-4 of Dihydropyrimidinase-related protein 3;Dihydropyrimidinase-related protein 3	6	24	24	19	21	20	20	12	16	10	6	2	1	3	4	1	5	6	3	1	3	5	3	5	3	14	19	17	21	20	20	12	16	10	6	2	1	3	4	1	5	6	3	1	3
P78417;Q5TA02;P78417-3;P78417-2;Q5TA01	P78417;Q5TA02;P78417-3;P78417-2;Q5TA01	Glutathione S-transferase omega-1	GSTO1	Glutathione S-transferase omega-1;Glutathione S-transferase omega (Fragment);Isoform 3 of Glutathione S-transferase omega-1;Isoform 2 of Glutathione S-transferase omega-1;Glutathione S-transferase omega-1 (Fragment)	5	15	15	15	13	14	10	7	10	7	3	1	0	0	0	1	2	5	1	0	1	3	1	2	1	9	13	8	13	14	10	7	10	7	3	1	0	0	0	1	2	5	1	0	1
Q04837;A0A0G2JLD8;E7EUY5;C9K0U8	Q04837;A0A0G2JLD8;E7EUY5;C9K0U8	Single-stranded DNA-binding protein, mitochondrial	SSBP1	Single-stranded DNA-binding protein, mitochondrial;Single-stranded DNA-binding protein, mitochondrial (Fragment);Single-stranded DNA-binding protein, mitochondrial (Fragment);Single-stranded DNA-binding protein, mitochondrial (Fragment)	4	10	10	10	10	10	10	9	9	8	4	4	6	5	6	6	5	4	5	6	5	2	4	4	5	6	10	8	10	10	10	9	9	8	4	4	6	5	6	6	5	4	5	6	5
P63220;Q8WVC2;Q9BYK1;Q9BYK2	P63220;Q8WVC2;Q9BYK1	40S ribosomal protein S21	RPS21	40S ribosomal protein S21;40S ribosomal protein S21;40S ribosomal protein S21	4	7	7	7	7	7	7	7	7	3	5	2	4	4	3	3	5	5	3	4	4	4	4	5	5	6	7	7	7	7	7	7	7	3	5	2	4	4	3	3	5	5	3	4	4
Q9NX63;C9JRZ6;F8WAR4;A0A286YEX5	Q9NX63;C9JRZ6;F8WAR4;A0A286YEX5	MICOS complex subunit MIC19	CHCHD3	MICOS complex subunit MIC19;MICOS complex subunit MIC19;MICOS complex subunit MIC19;MICOS complex subunit MIC19 (Fragment)	4	14	14	14	5	4	4	3	4	5	3	7	11	10	7	11	11	5	5	13	7	5	6	7	12	5	4	3	5	4	4	3	4	5	3	7	11	10	7	11	11	5	5	13	7
Q9NR12;Q9NR12-2;Q9NR12-6;D6RH06;Q9NR12-5;Q9NR12-4;D6RF83;H7BYK4;Q9NR12-3;D6RAN1	Q9NR12;Q9NR12-2	PDZ and LIM domain protein 7	PDLIM7	PDZ and LIM domain protein 7;Isoform 2 of PDZ and LIM domain protein 7	10	17	17	17	3	5	5	0	0	1	9	13	13	15	7	7	6	2	13	13	14	4	12	13	10	1	0	1	3	5	5	0	0	1	9	13	13	15	7	7	6	2	13	13	14
P52701;A0A8V8TQJ0;P52701-3;A0A494C0M1;P52701-4;A0A8V8TQW9;P52701-2;A0A8V8TPJ4;A0A8V8TPR2;F8WAX8;F8W7G9;C9JH55;C9J8Y8;C9J7Y7	P52701;A0A8V8TQJ0;P52701-3;A0A494C0M1;P52701-4;A0A8V8TQW9;P52701-2	DNA mismatch repair protein Msh6	MSH6	DNA mismatch repair protein Msh6;DNA mismatch repair protein Msh6;Isoform 3 of DNA mismatch repair protein Msh6;DNA mismatch repair protein;Isoform 4 of DNA mismatch repair protein Msh6;DNA mismatch repair protein Msh6 (Fragment);Isoform GTBP-alt of DNA mi	14	43	43	43	24	17	24	17	21	21	8	23	31	22	16	26	25	11	12	33	20	5	22	21	32	22	25	20	24	17	24	17	21	21	8	23	31	22	16	26	25	11	12	33	20
P62333;A0A087X2I1;H0YJC0;H0YJS8;H0YJE9;H0YJT1;H0YJD2;H0YJY8	P62333;A0A087X2I1;H0YJC0	26S protease regulatory subunit 10B	PSMC6	26S proteasome regulatory subunit 10B;26S proteasome regulatory subunit 10B;26S proteasome regulatory subunit 10B (Fragment)	8	23	23	18	14	14	13	8	11	9	12	12	14	14	13	13	13	12	11	16	14	11	13	14	13	12	15	6	14	14	13	8	11	9	12	12	14	14	13	13	13	12	11	16	14
P25788;P25788-2;G3V4X5;G3V3W4;G3V5N4;H0YJ03	P25788;P25788-2;G3V4X5	Proteasome subunit alpha type-3	PSMA3	Proteasome subunit alpha type-3;Isoform 2 of Proteasome subunit alpha type-3;Proteasome subunit alpha type-3	6	13	13	13	10	9	8	10	9	8	7	3	4	4	3	3	3	6	2	6	3	9	4	3	5	8	9	7	10	9	8	10	9	8	7	3	4	4	3	3	3	6	2	6	3
Q13112	Q13112	Chromatin assembly factor 1 subunit B	CHAF1B	Chromatin assembly factor 1 subunit B	1	21	21	21	2	2	4	5	5	4	3	13	20	11	11	20	17	5	10	20	14	6	17	13	20	2	5	3	2	2	4	5	5	4	3	13	20	11	11	20	17	5	10	20	14
P52209;P52209-2;K7EMN2;K7EM49;K7EPF6;K7ELN9	P52209;P52209-2;K7EMN2;K7EM49	6-phosphogluconate dehydrogenase, decarboxylating	PGD	6-phosphogluconate dehydrogenase, decarboxylating;Isoform 2 of 6-phosphogluconate dehydrogenase, decarboxylating;6-phosphogluconate dehydrogenase, decarboxylating (Fragment);phosphogluconate dehydrogenase (NADP(+)-dependent, decarboxylating) (Fragment)	6	20	20	20	20	18	16	13	12	12	5	0	0	1	1	1	1	3	0	0	1	3	1	1	0	13	17	13	20	18	16	13	12	12	5	0	0	1	1	1	1	3	0	0	1
Q9BY77;F6VRR5;Q9BY77-2;F8WCX5;Q6R954	Q9BY77;F6VRR5;Q9BY77-2;F8WCX5	Polymerase delta-interacting protein 3	POLDIP3	Polymerase delta-interacting protein 3;Polymerase delta-interacting protein 3;Isoform 2 of Polymerase delta-interacting protein 3;Polymerase delta-interacting protein 3	5	17	17	17	6	6	8	6	6	6	10	10	12	9	10	12	10	10	10	12	11	9	10	11	11	4	5	3	6	6	8	6	6	6	10	10	12	9	10	12	10	10	10	12	11
Q14692	Q14692	Ribosome biogenesis protein BMS1 homolog	BMS1	Ribosome biogenesis protein BMS1 homolog	1	34	34	34	0	1	1	1	1	1	12	24	22	20	24	27	24	17	20	25	17	18	24	22	24	1	0	1	0	1	1	1	1	1	12	24	22	20	24	27	24	17	20	25	17
O75822;O75822-3;O75822-2;H0YLP3;H0YGJ7	O75822;O75822-3;O75822-2	Eukaryotic translation initiation factor 3 subunit J	EIF3J	Eukaryotic translation initiation factor 3 subunit J;Isoform 3 of Eukaryotic translation initiation factor 3 subunit J;Isoform 2 of Eukaryotic translation initiation factor 3 subunit J	5	16	16	15	10	11	10	7	9	10	9	13	11	12	10	13	13	9	12	12	13	10	10	12	12	9	10	7	10	11	10	7	9	10	9	13	11	12	10	13	13	9	12	12	13
Q6UW68;K7ELQ9;K7ER05;K7EJQ9;K7EM09;K7EMV9;K7EPR0	Q6UW68;K7ELQ9;K7ER05;K7EJQ9	Transmembrane protein 205	TMEM205	Transmembrane protein 205;Transmembrane protein 205 (Fragment);Transmembrane protein 205 (Fragment);Transmembrane protein 205 (Fragment)	7	3	3	3	3	3	2	3	3	2	1	1	1	1	1	1	1	1	1	0	0	0	1	1	1	3	2	2	3	3	2	3	3	2	1	1	1	1	1	1	1	1	1	0	0
P30048;P30048-2	P30048;P30048-2	Thioredoxin-dependent peroxide reductase, mitochondrial	PRDX3	Thioredoxin-dependent peroxide reductase, mitochondrial;Isoform 2 of Thioredoxin-dependent peroxide reductase, mitochondrial	2	11	11	11	11	9	8	8	8	7	2	2	2	1	2	2	2	3	3	2	1	2	2	2	3	9	8	8	11	9	8	8	8	7	2	2	2	1	2	2	2	3	3	2	1
P08133;P08133-2;A0A0S2Z377;E7EMC6;E5RK69;E5RK63;E5RJF5;E5RI05;E5RFF0;E5RIU8;E5RJR0;H0YC77	P08133;P08133-2;A0A0S2Z377;E7EMC6;E5RK69	Annexin A6;Annexin	ANXA6	Annexin A6;Isoform 2 of Annexin A6;Annexin (Fragment);Annexin;Annexin	12	40	40	40	37	35	34	20	25	14	2	0	0	1	1	2	0	6	0	1	0	4	0	3	3	25	29	26	37	35	34	20	25	14	2	0	0	1	1	2	0	6	0	1	0
P17812;A0A3B3IRI2;B4E1E0;A0A8Q3WKZ7;A0A8Q3WL40;A0A3B3IRQ8;A0A3B3ITF6;P17812-2;A0A3B3ITB8;A0A3B3ISY3;A0A3B3ITH9;A0A8Q3WL00;A0A8Q3WL12	P17812;A0A3B3IRI2;B4E1E0;A0A8Q3WKZ7;A0A8Q3WL40;A0A3B3IRQ8;A0A3B3ITF6;P17812-2;A0A3B3ITB8	CTP synthase 1;CTP synthase	CTPS1	CTP synthase 1;CTP synthase;CTP synthase;CTP synthase;CTP synthase;CTP synthase;CTP synthase;Isoform 2 of CTP synthase 1;CTP synthase 1	13	25	25	23	19	15	15	9	8	12	4	11	13	10	7	12	9	8	10	15	9	4	12	10	12	11	12	13	19	15	15	9	8	12	4	11	13	10	7	12	9	8	10	15	9
P09234;A0A0A0MRR7;Q5TAL2	P09234;A0A0A0MRR7	U1 small nuclear ribonucleoprotein C	SNRPC	U1 small nuclear ribonucleoprotein C;U1 small nuclear ribonucleoprotein C	3	4	4	4	1	1	0	1	1	0	1	3	4	4	4	4	4	2	4	4	4	1	3	4	4	1	1	1	1	1	0	1	1	0	1	3	4	4	4	4	4	2	4	4	4
O43615;M0QXU7;M0R301;M0QXM9;M0R124	O43615;M0QXU7	Mitochondrial import inner membrane translocase subunit TIM44	TIMM44	Mitochondrial import inner membrane translocase subunit TIM44;Mitochondrial import inner membrane translocase subunit TIM44 (Fragment)	5	24	24	24	18	18	17	7	8	11	11	11	13	12	9	14	12	14	7	14	11	13	11	10	14	18	17	15	18	18	17	7	8	11	11	11	13	12	9	14	12	14	7	14	11
Q7L7X3;Q7L7X3-3;Q7L7X3-2;J3QS76	Q7L7X3;Q7L7X3-3	Serine/threonine-protein kinase TAO1	TAOK1	Serine/threonine-protein kinase TAO1;Isoform 3 of Serine/threonine-protein kinase TAO1	4	26	26	21	4	6	5	4	4	3	2	12	21	11	11	22	13	6	11	25	15	4	14	10	19	8	7	7	4	6	5	4	4	3	2	12	21	11	11	22	13	6	11	25	15
Q15019;Q15019-2;Q15019-3;B5MCX3;C9J2Q4;C9JB25;C9J938;C9IZU3;C9IY94;C9JQJ4;C9JZI2;H7C310;H7C2Y0;B5MD47;F8WB65;C9JFT1;A0A1B0GXJ2;C9JT15;C9JSE7;H7C1T1	Q15019;Q15019-2;Q15019-3;B5MCX3;C9J2Q4;C9JB25;C9J938	Septin-2	SEPT2	Septin-2;Isoform 2 of Septin-2;Isoform 3 of Septin-2;Septin-2;Septin-2 (Fragment);Septin-2 (Fragment);Septin-2 (Fragment)	20	18	17	17	15	14	12	11	12	12	5	5	5	8	8	7	7	9	7	9	7	6	8	10	12	12	14	9	15	14	12	11	12	12	5	5	5	8	8	7	7	9	7	9	7
Q3ZCM7;A0A075B736;Q5SQY0	Q3ZCM7;A0A075B736;Q5SQY0	Tubulin beta-8 chain	TUBB8	Tubulin beta-8 chain;Tubulin beta chain;Tubulin beta chain	3	11	2	2	9	9	8	8	8	7	8	11	11	11	11	11	11	10	10	11	11	8	11	11	11	8	7	8	0	0	0	0	0	0	1	2	2	2	2	2	2	1	1	2	2
P11388;P11388-2;P11388-3;P11388-4;J3KTB7	P11388;P11388-2;P11388-3;P11388-4	DNA topoisomerase 2-alpha	TOP2A	DNA topoisomerase 2-alpha;Isoform 2 of DNA topoisomerase 2-alpha;Isoform 3 of DNA topoisomerase 2-alpha;Isoform 4 of DNA topoisomerase 2-alpha	5	45	45	34	5	11	9	6	13	12	10	11	30	18	12	36	21	12	13	35	10	12	15	13	35	6	10	8	5	11	9	6	13	12	10	11	30	18	12	36	21	12	13	35	10
Q8N1G4	Q8N1G4	Leucine-rich repeat-containing protein 47	LRRC47	Leucine-rich repeat-containing protein 47	1	25	25	25	17	16	16	15	15	13	10	15	14	14	14	17	16	13	11	18	10	12	11	16	15	15	14	13	17	16	16	15	15	13	10	15	14	14	14	17	16	13	11	18	10
P47756;B1AK88;B1AK87;P47756-1;B1AK85;A0A6I8PRV6;A0A6I8PIN8	P47756;B1AK88;B1AK87;P47756-1;B1AK85	F-actin-capping protein subunit beta	CAPZB	F-actin-capping protein subunit beta;F-actin-capping protein subunit beta;F-actin-capping protein subunit beta;Isoform 2 of F-actin-capping protein subunit beta;F-actin-capping protein subunit beta	7	20	20	20	15	12	14	8	13	10	7	8	11	11	8	10	10	8	10	12	8	6	12	10	9	12	13	13	15	12	14	8	13	10	7	8	11	11	8	10	10	8	10	12	8
Q96GA3;A0A075B6Q4	Q96GA3	Protein LTV1 homolog	LTV1	Protein LTV1 homolog	2	16	16	16	5	4	4	4	3	5	6	15	14	13	14	14	13	7	11	15	15	8	14	13	12	3	3	2	5	4	4	4	3	5	6	15	14	13	14	14	13	7	11	15	15
Q14315;Q14315-2	Q14315;Q14315-2	Filamin-C	FLNC	Filamin-C;Isoform 2 of Filamin-C	2	80	67	64	61	62	60	17	26	18	19	27	35	28	22	24	30	17	29	30	35	21	31	31	31	41	42	32	52	52	51	11	19	12	11	18	26	19	13	15	19	9	20	22	26
P45973;F8VNY3	P45973	Chromobox protein homolog 5	CBX5	Chromobox protein homolog 5	2	13	13	12	0	0	1	1	1	1	2	9	11	9	9	12	10	3	8	13	8	3	7	8	12	0	0	0	0	0	1	1	1	1	2	9	11	9	9	12	10	3	8	13	8
Q96DG6	Q96DG6	Carboxymethylenebutenolidase homolog	CMBL	Carboxymethylenebutenolidase homolog	1	14	14	14	14	12	10	5	7	7	7	6	7	7	8	5	6	7	7	8	6	6	5	7	6	12	13	12	14	12	10	5	7	7	7	6	7	7	8	5	6	7	7	8	6
P16152;E9PQ63;A8MTM1;P16152-2	P16152;E9PQ63;A8MTM1;P16152-2	Carbonyl reductase [NADPH] 1	CBR1	Carbonyl reductase [NADPH] 1;Carbonyl reductase [NADPH] 1;Carbonyl reductase [NADPH] 1;Isoform 2 of Carbonyl reductase [NADPH] 1	4	14	14	12	12	13	12	5	8	9	3	3	3	3	3	3	2	4	3	2	2	2	2	2	4	11	12	10	12	13	12	5	8	9	3	3	3	3	3	3	2	4	3	2	2
O43684;J3QT28;O43684-2;J3QSX4	O43684;J3QT28;O43684-2	Mitotic checkpoint protein BUB3	BUB3	Mitotic checkpoint protein BUB3;Mitotic checkpoint protein BUB3 (Fragment);Isoform 2 of Mitotic checkpoint protein BUB3	4	12	12	12	12	11	10	9	9	7	7	7	8	8	6	7	7	8	5	9	8	9	6	7	8	9	8	6	12	11	10	9	9	7	7	7	8	8	6	7	7	8	5	9	8
Q8IX12;Q8IX12-2;A0A0C4DGG8;F5H2E6;F5H1H2;F5H3E1;H0YFJ7;F5H7M9	Q8IX12;Q8IX12-2;A0A0C4DGG8;F5H2E6;F5H1H2	Cell division cycle and apoptosis regulator protein 1	CCAR1	Cell division cycle and apoptosis regulator protein 1;Isoform 2 of Cell division cycle and apoptosis regulator protein 1;Cell division cycle and apoptosis regulator protein 1 (Fragment);Cell division cycle and apoptosis regulator protein 1 (Fragment);Cell	8	25	25	25	2	5	5	7	7	4	6	21	22	17	22	19	20	8	14	19	14	11	18	21	18	1	6	2	2	5	5	7	7	4	6	21	22	17	22	19	20	8	14	19	14
Q86YM7;Q86YM7-2;Q86YM6;Q86YM7-3;REV__Q8N4C6-11;REV__H9KV85;REV__Q8N4C6-9;REV__Q8N4C6-2;REV__Q8N4C6;REV__Q8N4C6-5;REV__Q8N4C6-10;REV__Q8N4C6-7	Q86YM7;Q86YM7-2;Q86YM6	Homer protein homolog 1	HOMER1	Homer protein homolog 1;Isoform 2 of Homer protein homolog 1;HOMER1F	12	21	21	18	8	11	11	3	6	4	10	12	15	13	15	17	14	11	14	16	14	13	12	15	13	10	7	8	8	11	11	3	6	4	10	12	15	13	15	17	14	11	14	16	14
Q14978;Q14978-3;Q14978-2;A0A0A0MRM9;S4R349;S4R402;S4R341;S4R3C2	Q14978;Q14978-3;Q14978-2;A0A0A0MRM9	Nucleolar and coiled-body phosphoprotein 1	NOLC1	Nucleolar and coiled-body phosphoprotein 1;Isoform 3 of Nucleolar and coiled-body phosphoprotein 1;Isoform Beta of Nucleolar and coiled-body phosphoprotein 1;Nucleolar and coiled-body phosphoprotein 1 (Fragment)	8	17	17	17	2	5	5	9	9	8	5	8	11	11	8	8	9	4	8	12	9	5	11	9	11	5	5	4	2	5	5	9	9	8	5	8	11	11	8	8	9	4	8	12	9
P54819;F8W1A4;P54819-2;P54819-3;P54819-5;F8VY04;A0A5K1VW67;F8VZG5;A0A5F9ZHP2;P54819-6;P54819-4;G3V213;F8VPP1;A0A8Q3SHW4	P54819;F8W1A4;P54819-2;P54819-3;P54819-5;F8VY04;A0A5K1VW67;F8VZG5;A0A5F9ZHP2;P54819-6;P54819-4;G3V213	Adenylate kinase 2, mitochondrial;Adenylate kinase 2, mitochondrial, N-terminally processed;Adenylate kinase 2, mitochondrial	AK2	Adenylate kinase 2, mitochondrial;Adenylate kinase 2, mitochondrial;Isoform 2 of Adenylate kinase 2, mitochondrial;Isoform 3 of Adenylate kinase 2, mitochondrial;Isoform 5 of Adenylate kinase 2, mitochondrial;nucleoside-diphosphate kinase;nucleoside-diphos	14	15	15	15	14	12	13	12	12	12	4	1	1	3	0	1	1	4	2	2	3	0	1	3	2	13	13	11	14	12	13	12	12	12	4	1	1	3	0	1	1	4	2	2	3
Q9UNF1;Q5H909;Q9UNF1-2;Q5H907;Q12816;A0A087X070;G5E9N2;Q12816-5;Q12816-2;Q12816-3;Q12816-4	Q9UNF1;Q5H909;Q9UNF1-2;Q5H907	Melanoma-associated antigen D2	MAGED2	Melanoma-associated antigen D2;Melanoma-associated antigen D2;Isoform 2 of Melanoma-associated antigen D2;Melanoma antigen family D, 2, isoform CRA_d	11	23	23	22	15	12	11	9	9	7	8	16	14	11	10	12	13	9	13	14	15	11	13	14	15	11	12	10	15	12	11	9	9	7	8	16	14	11	10	12	13	9	13	14	15
Q71UM5;H0YMV8;C9JLI6	Q71UM5;H0YMV8;C9JLI6	40S ribosomal protein S27-like;40S ribosomal protein S27	RPS27L	40S ribosomal protein S27-like;40S ribosomal protein S27;40S ribosomal protein S27	3	9	3	3	6	7	5	6	7	2	7	6	7	6	4	7	6	6	7	6	5	6	5	5	6	6	4	5	3	3	3	2	3	0	3	2	3	2	2	3	3	2	3	3	2
P37837;P37837-2;F2Z393;E9PM01;E9PKI8	P37837;P37837-2;F2Z393	Transaldolase	TALDO1	Transaldolase;Isoform 2 of Transaldolase;Transaldolase	5	18	18	18	15	15	13	9	12	10	3	2	1	3	0	4	4	5	2	2	2	3	2	2	2	13	13	8	15	15	13	9	12	10	3	2	1	3	0	4	4	5	2	2	2
P39656;A0A0C4DGS1;P39656-3;P39656-2;U3KQ84	P39656;A0A0C4DGS1;P39656-3;P39656-2	Dolichyl-diphosphooligosaccharide--protein glycosyltransferase 48 kDa subunit	DDOST	Dolichyl-diphosphooligosaccharide--protein glycosyltransferase 48 kDa subunit;Dolichyl-diphosphooligosaccharide--protein glycosyltransferase 48 kDa subunit;Isoform 3 of Dolichyl-diphosphooligosaccharide--protein glycosyltransferase 48 kDa subunit;Isoform 2	5	13	13	13	11	12	12	9	10	9	2	7	6	5	3	4	2	3	5	6	4	4	5	5	6	11	11	7	11	12	12	9	10	9	2	7	6	5	3	4	2	3	5	6	4
Q8IYT4;K7EM02;A0A8I5KR90;K7EPQ6;K7EIJ8;A0A8I5QL41;Q8IYT4-2	Q8IYT4;K7EM02;A0A8I5KR90;K7EPQ6;K7EIJ8;A0A8I5QL41;Q8IYT4-2	Katanin p60 ATPase-containing subunit A-like 2	KATNAL2	Katanin p60 ATPase-containing subunit A-like 2;Katanin p60 ATPase-containing subunit A-like 2 (Fragment);Katanin p60 ATPase-containing subunit A-like 2;Katanin p60 ATPase-containing subunit A-like 2;Katanin p60 ATPase-containing subunit A-like 2;Katanin p6	7	1	1	1	1	1	1	1	1	1	1	1	1	1	1	1	1	0	1	1	1	1	1	1	1	1	1	1	1	1	1	1	1	1	1	1	1	1	1	1	1	0	1	1	1
Q13148;A0A087WYY0;A0A087X260;G3V162;B1AKP7;A0A0A0N0M3;A0A087WX29;K7EJM5;K7EN94;A0A087WV68;A0A087WXQ5;Q13148-4;A0A087WXV3;A0A087WX67;A0A087WW61;A0A087WZC9;A0A0A0MSV7;K7EJ99;A0A087WYE7;K7EL26;A0A087WZM1;A0A087WTZ4	Q13148;A0A087WYY0;A0A087X260;G3V162;B1AKP7;A0A0A0N0M3;A0A087WX29;K7EJM5;K7EN94	TAR DNA-binding protein 43	TARDBP;TDP43	TAR DNA-binding protein 43;TAR DNA-binding protein 43;TAR DNA-binding protein 43;TAR DNA-binding protein 43;TAR DNA-binding protein 43;TAR DNA-binding protein 43;TAR DNA-binding protein 43 (Fragment);TAR DNA-binding protein 43 (Fragment);TAR DNA-binding pr	22	11	11	11	4	4	5	3	5	5	3	8	8	7	8	9	10	7	6	11	7	7	9	9	10	4	5	5	4	4	5	3	5	5	3	8	8	7	8	9	10	7	6	11	7
Q96RE7;K7ENW4;K7ELC5	Q96RE7	Nucleus accumbens-associated protein 1	NACC1	Nucleus accumbens-associated protein 1	3	18	18	17	3	1	3	1	2	2	1	10	17	12	13	15	14	2	10	16	11	1	14	8	15	1	3	1	3	1	3	1	2	2	1	10	17	12	13	15	14	2	10	16	11
Q15691	Q15691	Microtubule-associated protein RP/EB family member 1	MAPRE1	Microtubule-associated protein RP/EB family member 1	1	19	19	18	19	16	17	12	15	10	5	1	1	1	3	2	1	7	1	1	0	4	1	1	2	15	15	15	19	16	17	12	15	10	5	1	1	1	3	2	1	7	1	1	0
Q99459	Q99459	Cell division cycle 5-like protein	CDC5L	Cell division cycle 5-like protein	1	30	30	30	10	9	8	7	6	11	10	10	23	12	8	26	18	9	13	28	12	11	14	15	23	6	5	6	10	9	8	7	6	11	10	10	23	12	8	26	18	9	13	28	12
Q9H089;H7C2X7;F8WFC6	Q9H089	Large subunit GTPase 1 homolog	LSG1	Large subunit GTPase 1 homolog	3	23	23	23	7	9	3	5	5	4	10	16	13	16	14	18	16	5	15	15	15	9	11	15	15	1	5	3	7	9	3	5	5	4	10	16	13	16	14	18	16	5	15	15	15
Q9NQ29;Q9NQ29-2;Q9NQ29-3;A8MYV2;B8ZZ10;B8ZZ09;B8ZZ12;B8ZZ08;F8WBC1;F2Z322	Q9NQ29;Q9NQ29-2;Q9NQ29-3;A8MYV2;B8ZZ10	Putative RNA-binding protein Luc7-like 1	LUC7L	Putative RNA-binding protein Luc7-like 1;Isoform 2 of Putative RNA-binding protein Luc7-like 1;Isoform 3 of Putative RNA-binding protein Luc7-like 1;LUC7-like (S. cerevisiae);LUC7-like (S. cerevisiae) (Fragment)	10	20	11	11	4	6	5	5	5	4	18	17	17	17	16	16	14	16	16	15	18	17	16	15	16	6	4	4	1	3	2	2	1	1	9	9	9	9	8	8	6	8	8	7	10
P18583-5;P18583;P18583-7;P18583-9;P18583-2;P18583-10;P18583-4;P18583-3;P18583-6;H7C1M2;J3QSZ5;P18583-8;A0A8Q3SI10;H7C2G8;H7C1S4;H7C257	P18583-5;P18583;P18583-7;P18583-9;P18583-2;P18583-10;P18583-4;P18583-3;P18583-6;H7C1M2	Protein SON	SON	Isoform D of Protein SON;Protein SON;Isoform G of Protein SON;Isoform I of Protein SON;Isoform A of Protein SON;Isoform J of Protein SON;Isoform C of Protein SON;Isoform B of Protein SON;Isoform E of Protein SON;Protein SON (Fragment)	16	40	40	40	0	1	1	1	1	1	5	11	28	17	14	34	20	5	8	32	14	6	14	13	35	2	2	1	0	1	1	1	1	1	5	11	28	17	14	34	20	5	8	32	14
P24666;G5E9R5;P24666-4;P24666-2;F2Z2Q9;P24666-3;D3YTI2	P24666;G5E9R5;P24666-4;P24666-2;F2Z2Q9;P24666-3	Low molecular weight phosphotyrosine protein phosphatase	ACP1	Low molecular weight phosphotyrosine protein phosphatase;acid phosphatase;Isoform 4 of Low molecular weight phosphotyrosine protein phosphatase;Isoform 2 of Low molecular weight phosphotyrosine protein phosphatase;Low molecular weight phosphotyrosine prote	7	7	7	7	4	7	7	6	7	7	0	0	0	1	1	1	1	2	0	1	1	0	1	1	2	5	6	5	4	7	7	6	7	7	0	0	0	1	1	1	1	2	0	1	1
O60678;O60678-2	O60678;O60678-2	Protein arginine N-methyltransferase 3	PRMT3	Protein arginine N-methyltransferase 3;Isoform 2 of Protein arginine N-methyltransferase 3	2	21	21	21	9	9	5	6	1	3	6	13	16	14	12	15	15	6	10	15	12	8	12	16	16	8	8	7	9	9	5	6	1	3	6	13	16	14	12	15	15	6	10	15	12
P49915;P49915-2	P49915;P49915-2	GMP synthase [glutamine-hydrolyzing]	GMPS	GMP synthase [glutamine-hydrolyzing];Isoform 2 of GMP synthase [glutamine-hydrolyzing]	2	32	32	32	30	29	27	12	16	9	0	3	3	1	1	1	1	5	2	2	1	2	1	2	3	21	25	15	30	29	27	12	16	9	0	3	3	1	1	1	1	5	2	2	1
P43246;A0A2R8YFH0;E9PHA6;A0A2R8Y6P0;A0A2R8YG02;P43246-2;A0A2R8Y7S8;A0A2R8Y713	P43246;A0A2R8YFH0;E9PHA6;A0A2R8Y6P0;A0A2R8YG02;P43246-2;A0A2R8Y7S8	DNA mismatch repair protein Msh2	MSH2	DNA mismatch repair protein Msh2;DNA mismatch repair protein;DNA mismatch repair protein;DNA mismatch repair protein;DNA mismatch repair protein;Isoform 2 of DNA mismatch repair protein Msh2;DNA mismatch repair protein Msh2	8	35	35	35	24	23	21	13	19	12	6	9	16	14	10	19	15	8	9	24	12	7	15	13	20	21	21	16	24	23	21	13	19	12	6	9	16	14	10	19	15	8	9	24	12
Q9ULV4;Q9ULV4-2;Q9ULV4-3;B4E3S0;H0YHL7;F8VUX3;F8W1H8;F8VVB7;F8VTT6;F8VRE9;F8VSA4;F8VV53;J3KSS5;Q6QEF8-4;Q6QEF8-2;Q6QEF8-5;Q6QEF8-3;Q6QEF8;J3QLV6	Q9ULV4;Q9ULV4-2;Q9ULV4-3;B4E3S0;H0YHL7	Coronin-1C;Coronin	CORO1C	Coronin-1C;Isoform 2 of Coronin-1C;Isoform 3 of Coronin-1C;Coronin;Coronin-1C (Fragment)	19	20	20	20	7	6	9	6	8	7	6	10	15	10	7	16	10	7	6	15	7	8	6	8	15	2	9	5	7	6	9	6	8	7	6	10	15	10	7	16	10	7	6	15	7
P16949;A2A2D0;P16949-2	P16949;A2A2D0;P16949-2	Stathmin	STMN1	Stathmin;Stathmin (Fragment);Isoform 2 of Stathmin	3	14	14	10	11	8	12	8	8	9	2	4	4	1	3	3	3	2	3	3	4	3	2	4	3	9	7	8	11	8	12	8	8	9	2	4	4	1	3	3	3	2	3	3	4
P55786;E9PLK3;A0A7I2V3W8;A0A7I2V389;P55786-2;A0A8V8TQ95;E9PPZ2;A6NEC2;A0A7I2V604;E9PP11;A6NEC2-2;H0YDG0;H0YCQ5;A0A7I2V5D4;E9PJY4;A6NEC2-3;E9PPD4;E9PI82	P55786;E9PLK3;A0A7I2V3W8;A0A7I2V389;P55786-2;A0A8V8TQ95;E9PPZ2	Puromycin-sensitive aminopeptidase	NPEPPS	Puromycin-sensitive aminopeptidase;Aminopeptidase;Aminopeptidase;Aminopeptidase;Isoform 2 of Puromycin-sensitive aminopeptidase;Puromycin-sensitive aminopeptidase;Puromycin-sensitive aminopeptidase	18	36	36	36	34	31	29	20	20	23	7	6	6	6	2	5	2	11	3	4	4	5	3	8	4	26	24	25	34	31	29	20	20	23	7	6	6	6	2	5	2	11	3	4	4
Q96AE4;Q96AE4-2;E9PEB5;C9JSZ1	Q96AE4;Q96AE4-2;E9PEB5	Far upstream element-binding protein 1	FUBP1	Far upstream element-binding protein 1;Isoform 2 of Far upstream element-binding protein 1;Far upstream element-binding protein 1	4	23	21	20	19	16	19	14	20	16	6	9	12	8	6	13	12	10	6	12	7	7	7	10	14	15	13	16	18	15	18	14	19	15	5	7	10	7	4	11	10	10	4	10	5
O75940;A0A6Q8PG47;A0A6Q8PFX6	O75940	Survival of motor neuron-related-splicing factor 30	SMNDC1	Survival of motor neuron-related-splicing factor 30	3	8	8	8	2	2	2	1	3	3	6	7	7	8	8	8	8	7	7	7	8	7	7	7	7	3	2	3	2	2	2	1	3	3	6	7	7	8	8	8	8	7	7	7	8
Q07065	Q07065	Cytoskeleton-associated protein 4	CKAP4	Cytoskeleton-associated protein 4	1	30	30	30	27	22	23	19	20	20	14	6	8	9	9	14	11	14	7	14	9	14	12	9	13	22	20	14	27	22	23	19	20	20	14	6	8	9	9	14	11	14	7	14	9
P62191;P62191-2;G3V4X1	P62191;P62191-2	26S protease regulatory subunit 4	PSMC1	26S proteasome regulatory subunit 4;Isoform 2 of 26S proteasome regulatory subunit 4	3	19	19	19	5	4	4	1	1	2	6	11	13	12	11	12	12	10	12	14	11	8	11	14	11	3	4	3	5	4	4	1	1	2	6	11	13	12	11	12	12	10	12	14	11
Q9BVP2;Q9BVP2-2;C9JZT7;B4DMU5;C9JYH9	Q9BVP2;Q9BVP2-2	Guanine nucleotide-binding protein-like 3	GNL3	Guanine nucleotide-binding protein-like 3;Isoform 2 of Guanine nucleotide-binding protein-like 3	5	21	21	21	6	6	7	7	5	5	8	14	12	10	14	18	15	6	11	14	12	11	12	12	17	5	7	4	6	6	7	7	5	5	8	14	12	10	14	18	15	6	11	14	12
Q8N684;Q8N684-2;Q8N684-3;F5H669;F5H6M0;F5H047;J3QT54;C9J286;C9J323;C9JM38;F5H5B7;F5H1W4;F5H2K8;F5H6P5;F5H6A8;F5GXA3	Q8N684;Q8N684-2;Q8N684-3;F5H669	Cleavage and polyadenylation specificity factor subunit 7	CPSF7	Cleavage and polyadenylation specificity factor subunit 7;Isoform 2 of Cleavage and polyadenylation specificity factor subunit 7;Isoform 3 of Cleavage and polyadenylation specificity factor subunit 7;Cleavage and polyadenylation-specificity factor subunit	16	14	14	14	6	5	5	1	4	3	6	10	12	11	8	11	11	7	7	9	12	8	12	13	12	6	4	4	6	5	5	1	4	3	6	10	12	11	8	11	11	7	7	9	12
Q9UDY4;C9JUL4	Q9UDY4	DnaJ homolog subfamily B member 4	DNAJB4	DnaJ homolog subfamily B member 4	2	14	13	13	5	3	5	2	3	2	7	13	14	13	1	1	0	8	12	12	14	4	12	11	8	2	4	2	4	2	4	1	2	2	6	12	13	12	1	1	0	8	11	11	13
O60343;O60343-2;O60343-3;A0A3B3IRT3;Q5JU47;O60343-4;O60343-5	O60343;O60343-2;O60343-3;A0A3B3IRT3	TBC1 domain family member 4	TBC1D4	TBC1 domain family member 4;Isoform 2 of TBC1 domain family member 4;Isoform 3 of TBC1 domain family member 4;TBC1 domain family member 4	7	11	11	11	6	6	6	3	6	2	0	0	2	0	0	2	0	0	1	3	3	1	1	2	1	4	7	6	6	6	6	3	6	2	0	0	2	0	0	2	0	0	1	3	3
P54652	P54652	Heat shock-related 70 kDa protein 2	HSPA2	Heat shock-related 70 kDa protein 2	1	27	6	6	17	16	17	14	15	15	20	21	23	20	13	13	13	19	21	21	22	17	19	20	15	14	15	13	2	2	3	2	2	3	3	4	5	4	1	0	0	2	5	4	5
P50502;H7C3I1;F6VDH7;Q8IZP2;F8WAQ7	P50502;H7C3I1;F6VDH7;Q8IZP2	Hsc70-interacting protein;Putative protein FAM10A4	ST13;ST13P4	Hsc70-interacting protein;Hsc70-interacting protein (Fragment);Hsc70-interacting protein (Fragment);Putative protein FAM10A4	5	8	8	1	8	7	7	5	8	7	2	0	0	0	0	0	0	2	0	0	0	0	0	1	0	7	7	7	8	7	7	5	8	7	2	0	0	0	0	0	0	2	0	0	0
Q15417;Q15417-3;Q15417-2;E9PDU6	Q15417;Q15417-3;Q15417-2;E9PDU6	Calponin-3;Calponin	CNN3	Calponin-3;Isoform 3 of Calponin-3;Isoform 2 of Calponin-3;Calponin (Fragment)	4	16	16	15	13	14	12	10	12	8	5	7	7	4	7	7	6	8	5	8	4	6	7	4	7	10	11	9	13	14	12	10	12	8	5	7	7	4	7	7	6	8	5	8	4
P28340;M0R2B7;A0A087WYJ2;A0A2R8Y705;M0QZR8;A0A2R8Y7K6;M0QXE6;M0QXQ2;M0R3H8	P28340;M0R2B7;A0A087WYJ2;A0A2R8Y705;M0QZR8	DNA polymerase delta catalytic subunit;DNA polymerase	POLD1	DNA polymerase delta catalytic subunit;DNA polymerase;DNA polymerase;DNA polymerase;DNA polymerase	9	32	32	32	14	15	14	10	14	8	5	16	15	17	7	10	11	7	13	18	16	8	12	14	15	14	13	16	14	15	14	10	14	8	5	16	15	17	7	10	11	7	13	18	16
P06730;D6RBW1;P06730-3;P06730-2;H0Y8J7;A6NMX2;D6RFJ3;D6RHE2;H0Y8X3	P06730;D6RBW1;P06730-3;P06730-2;H0Y8J7	Eukaryotic translation initiation factor 4E	EIF4E	Eukaryotic translation initiation factor 4E;Eukaryotic translation initiation factor 4E;Isoform 3 of Eukaryotic translation initiation factor 4E;Isoform 2 of Eukaryotic translation initiation factor 4E;Eukaryotic translation initiation factor 4E (Fragment)	9	7	7	7	4	3	3	3	3	3	2	6	6	4	6	6	5	3	3	6	5	4	6	6	5	3	3	3	4	3	3	3	3	3	2	6	6	4	6	6	5	3	3	6	5
Q6NSI4;Q6NSI4-4;B1AQ74;Q6NSI4-3;Q6NSI4-2	Q6NSI4;Q6NSI4-4;B1AQ74;Q6NSI4-3;Q6NSI4-2	Uncharacterized protein CXorf57	CXorf57	RPA-related protein RADX;Isoform 4 of RPA-related protein RADX;RPA-related protein RADX (Fragment);Isoform 3 of RPA-related protein RADX;Isoform 2 of RPA-related protein RADX	5	39	39	39	4	8	8	0	0	4	7	24	31	26	3	7	6	8	31	24	31	3	12	17	15	2	2	4	4	8	8	0	0	4	7	24	31	26	3	7	6	8	31	24	31
P09211;A8MX94;A0A087X2E9;A0A2R8Y5E5;A0A087X243	P09211;A8MX94	Glutathione S-transferase P	GSTP1	Glutathione S-transferase P;Glutathione S-transferase	5	11	11	11	9	10	7	3	5	5	4	3	3	4	2	3	3	6	4	3	5	3	3	4	3	6	5	4	9	10	7	3	5	5	4	3	3	4	2	3	3	6	4	3	5
Q96BZ8	Q96BZ8	Leukocyte receptor cluster member 1	LENG1	Leukocyte receptor cluster member 1	1	14	14	14	8	11	9	5	8	7	10	11	12	11	10	11	12	11	10	10	10	12	9	12	10	7	9	8	8	11	9	5	8	7	10	11	12	11	10	11	12	11	10	10	10
Q99856;K7EJ04;H0YFY1	Q99856	AT-rich interactive domain-containing protein 3A	ARID3A	AT-rich interactive domain-containing protein 3A	3	18	18	17	3	4	2	1	1	1	2	10	13	10	9	13	14	2	10	17	9	2	10	4	12	3	3	3	3	4	2	1	1	1	2	10	13	10	9	13	14	2	10	17	9
O00299	O00299	Chloride intracellular channel protein 1	CLIC1	Chloride intracellular channel protein 1	1	13	13	13	12	9	8	6	7	7	3	2	1	3	2	4	3	7	1	2	3	4	3	4	4	6	9	8	12	9	8	6	7	7	3	2	1	3	2	4	3	7	1	2	3
Q9Y314;A0A075B6F9;M0R3B2;M0R1K2;A0A075B797;M0QX85;M0R1T7	Q9Y314;A0A075B6F9;M0R3B2;M0R1K2	Nitric oxide synthase-interacting protein	NOSIP	Nitric oxide synthase-interacting protein;Nitric oxide synthase-interacting protein;Nitric oxide synthase-interacting protein (Fragment);Nitric oxide synthase-interacting protein (Fragment)	7	16	16	16	9	11	9	9	9	10	5	12	11	12	10	10	12	6	12	11	11	7	11	12	11	9	10	9	9	11	9	9	9	10	5	12	11	12	10	10	12	6	12	11	11
Q00688;G3V5F2	Q00688	Peptidyl-prolyl cis-trans isomerase FKBP3	FKBP3	Peptidyl-prolyl cis-trans isomerase FKBP3	2	15	15	15	11	9	12	9	12	10	5	7	8	9	5	6	8	6	4	10	7	3	7	9	8	11	9	7	11	9	12	9	12	10	5	7	8	9	5	6	8	6	4	10	7
P61956;P61956-2;P55854;Q6EEV6;A8MUA9;A8MU27;P55854-2	P61956;P61956-2	Small ubiquitin-related modifier 2	SUMO2	Small ubiquitin-related modifier 2;Isoform 2 of Small ubiquitin-related modifier 2	7	4	4	4	4	3	3	3	3	3	2	1	1	1	1	1	2	2	1	1	1	2	1	1	1	2	3	2	4	3	3	3	3	3	2	1	1	1	1	1	2	2	1	1	1
P61964;V9GZ59;V9GYQ5;Q86VZ2	P61964	WD repeat-containing protein 5	WDR5	WD repeat-containing protein 5	4	16	16	16	6	4	6	5	6	4	5	5	11	6	6	12	11	7	7	14	7	7	7	5	14	6	5	2	6	4	6	5	6	4	5	5	11	6	6	12	11	7	7	14	7
Q9BXS5-2;Q9BXS5;K7EJL1;E7ENI9;K7EQX3;K7EPJ8;K7ENA7;A0A087WZX7;Q9Y6Q5;K7ER75;Q9Y6Q5-2;K7EPR4;K7EQ90;K7EJJ1;K7ERH5;K7EK69;K7EMG5;K7EL08	Q9BXS5-2;Q9BXS5;K7EJL1;E7ENI9	AP-1 complex subunit mu-1	AP1M1;ZMYND11	Isoform 2 of AP-1 complex subunit mu-1;AP-1 complex subunit mu-1;AP-1 complex subunit mu-1;Zinc finger MYND domain-containing protein 11	18	19	19	19	11	10	12	6	9	7	4	11	11	13	9	11	10	3	10	13	11	3	12	13	12	10	13	11	11	10	12	6	9	7	4	11	11	13	9	11	10	3	10	13	11
Q9NR28;Q9NR28-2;A0A024RBT2;Q9NR28-3;H7BZK7;A0A2U3TZH2;H7BZQ7	Q9NR28;Q9NR28-2;A0A024RBT2;Q9NR28-3	Diablo homolog, mitochondrial	DIABLO	Diablo IAP-binding mitochondrial protein;Isoform 2 of Diablo IAP-binding mitochondrial protein;Direct IAP-binding protein with low pI;Isoform 3 of Diablo IAP-binding mitochondrial protein	7	14	14	14	9	14	11	6	6	2	4	3	4	4	3	5	3	5	2	4	3	5	3	4	4	9	11	10	9	14	11	6	6	2	4	3	4	4	3	5	3	5	2	4	3
Q9Y512	Q9Y512	Sorting and assembly machinery component 50 homolog	SAMM50	Sorting and assembly machinery component 50 homolog	1	19	19	19	0	0	0	0	0	0	2	9	15	12	8	16	10	1	10	19	6	2	9	9	17	1	0	0	0	0	0	0	0	0	2	9	15	12	8	16	10	1	10	19	6
Q9BSD7;Q5TDF0	Q9BSD7;Q5TDF0	Cancer-related nucleoside-triphosphatase	NTPCR	Cancer-related nucleoside-triphosphatase;Cancer-related nucleoside-triphosphatase	2	11	11	11	10	10	10	8	6	3	3	8	8	7	7	6	8	5	9	7	7	5	5	8	9	10	10	6	10	10	10	8	6	3	3	8	8	7	7	6	8	5	9	7	7
P52565;J3QQX2;J3KTF8;J3KRY1;P52565-2;J3KS60	P52565;J3QQX2;J3KTF8;J3KRY1;P52565-2	Rho GDP-dissociation inhibitor 1	ARHGDIA	Rho GDP-dissociation inhibitor 1;Rho GDP-dissociation inhibitor 1;Rho GDP-dissociation inhibitor 1 (Fragment);Rho GDP-dissociation inhibitor 1 (Fragment);Isoform 2 of Rho GDP-dissociation inhibitor 1	6	10	10	3	9	8	8	5	7	4	1	1	1	2	1	2	2	1	1	1	3	1	0	3	2	5	8	6	9	8	8	5	7	4	1	1	1	2	1	2	2	1	1	1	3
Q15370;Q15370-2;A0A8I5KUS5;B8ZZU8;I3L0M9;A0A0B4J296	Q15370;Q15370-2;A0A8I5KUS5;B8ZZU8;I3L0M9;A0A0B4J296	Transcription elongation factor B polypeptide 2	TCEB2	Elongin-B;Isoform 2 of Elongin-B;Elongin-B;Elongin-B;Elongin-B (Fragment);Elongin-B	6	10	10	10	9	9	10	8	8	8	2	6	6	7	3	8	8	5	5	8	6	4	8	8	8	7	9	6	9	9	10	8	8	8	2	6	6	7	3	8	8	5	5	8	6
Q53GQ0;A0A1B0GV93;A0A1B0GVY6;E9PI21;Q53GQ0-2;A0A1B0GW85;A0A1B0GU83	Q53GQ0;A0A1B0GV93;A0A1B0GVY6	Very-long-chain 3-oxoacyl-CoA reductase	HSD17B12	Very-long-chain 3-oxoacyl-CoA reductase;Very-long-chain 3-oxoacyl-CoA reductase;Very-long-chain 3-oxoacyl-CoA reductase (Fragment)	7	15	15	15	9	8	7	7	8	9	7	9	10	9	7	8	10	7	9	9	8	8	9	7	10	8	7	6	9	8	7	7	8	9	7	9	10	9	7	8	10	7	9	9	8
Q9BQ67;M0QX71	Q9BQ67;M0QX71	Glutamate-rich WD repeat-containing protein 1	GRWD1	Glutamate-rich WD repeat-containing protein 1;Glutamate-rich WD repeat-containing protein 1 (Fragment)	2	15	15	15	1	1	1	1	0	1	2	7	10	9	9	12	10	7	10	13	8	5	9	8	11	1	0	1	1	1	1	1	0	1	2	7	10	9	9	12	10	7	10	13	8
O14737;O14737-2;K7EQA1;K7ESJ4;Q3HM38;X6R2P6	O14737;O14737-2;K7EQA1	Programmed cell death protein 5	PDCD5	Programmed cell death protein 5;Isoform 2 of Programmed cell death protein 5;Programmed cell death protein 5	6	9	9	9	8	9	8	8	8	9	4	3	2	2	1	2	4	3	2	1	1	1	1	3	2	8	7	8	8	9	8	8	8	9	4	3	2	2	1	2	4	3	2	1	1
O60884;A0A087WT48;I3L320	O60884	DnaJ homolog subfamily A member 2	DNAJA2	DnaJ homolog subfamily A member 2	3	17	17	17	8	6	7	7	3	5	6	9	12	7	8	10	7	5	9	13	10	6	6	12	8	6	6	6	8	6	7	7	3	5	6	9	12	7	8	10	7	5	9	13	10
Q86YP4;Q86YP4-3;Q86YP4-2;C9JGN4;C9JJK9;C9JMI3;C9JVY3;V9GY85;H7C3H1;V9GYX5	Q86YP4;Q86YP4-3;Q86YP4-2	Transcriptional repressor p66-alpha	GATAD2A	Transcriptional repressor p66-alpha;Isoform 3 of Transcriptional repressor p66-alpha;Isoform 2 of Transcriptional repressor p66-alpha	10	23	23	22	1	4	3	5	8	5	7	14	16	13	12	17	14	8	14	20	9	5	11	11	19	2	6	5	1	4	3	5	8	5	7	14	16	13	12	17	14	8	14	20	9
P38432	P38432	Coilin	COIL	Coilin	1	18	18	18	4	5	4	3	2	3	11	11	13	11	11	13	12	13	9	14	11	14	11	11	14	2	3	4	4	5	4	3	2	3	11	11	13	11	11	13	12	13	9	14	11
P15311	P15311	Ezrin	EZR	Ezrin	1	39	29	28	35	25	28	24	23	21	9	9	13	9	12	14	14	16	7	17	11	10	9	13	17	20	19	25	26	18	19	16	15	14	8	6	9	5	8	9	9	11	4	11	7
P82970;Q5JSK8;Q5JSL0;Q5JSK6;Q5JSK7;Q5JSK9	P82970;Q5JSK8;Q5JSL0;Q5JSK6;Q5JSK7;Q5JSK9	High mobility group nucleosome-binding domain-containing protein 5	HMGN5	High mobility group nucleosome-binding domain-containing protein 5;High mobility group nucleosome-binding domain-containing protein 5 (Fragment);High mobility group nucleosome-binding domain-containing protein 5 (Fragment);High mobility group nucleosome-bi	6	3	3	3	0	1	0	1	0	0	2	3	3	2	2	3	2	2	3	3	3	2	2	2	3	1	0	1	0	1	0	1	0	0	2	3	3	2	2	3	2	2	3	3	3
P52907	P52907	F-actin-capping protein subunit alpha-1	CAPZA1	F-actin-capping protein subunit alpha-1	1	14	14	12	13	12	12	8	11	7	7	4	6	5	6	8	8	8	5	8	3	4	4	6	10	10	11	10	13	12	12	8	11	7	7	4	6	5	6	8	8	8	5	8	3
P78316;E9PFK5;P78316-2	P78316;E9PFK5;P78316-2	Nucleolar protein 14	NOP14	Nucleolar protein 14;Nucleolar protein 14;Isoform 2 of Nucleolar protein 14	3	28	28	28	2	1	2	4	4	3	14	20	20	16	21	19	21	13	13	20	17	15	17	21	19	2	1	1	2	1	2	4	4	3	14	20	20	16	21	19	21	13	13	20	17
P28074;P28074-3;P28074-2;H0YJM8	P28074;P28074-3	Proteasome subunit beta type-5	PSMB5	Proteasome subunit beta type-5;Isoform 3 of Proteasome subunit beta type-5	4	13	13	13	13	13	12	10	8	3	9	4	5	6	4	6	7	9	6	5	4	6	4	6	6	12	12	12	13	13	12	10	8	3	9	4	5	6	4	6	7	9	6	5	4
P84101;P84101-4;F8WBN3;B9A031;C9JQZ0;B8ZZY7;F8WBV6;P84101-3;P84101-2	P84101;P84101-4;F8WBN3;B9A031;C9JQZ0;B8ZZY7;F8WBV6;P84101-3;P84101-2	Small EDRK-rich factor 2	SERF2	Small EDRK-rich factor 2;Isoform 4 of Small EDRK-rich factor 2;Small EDRK-rich factor 2;Small EDRK-rich factor 2;Small EDRK-rich factor 2 (Fragment);Small EDRK-rich factor 2;Small EDRK-rich factor 2;Isoform 3 of Small EDRK-rich factor 2;Isoform 2 of Small	9	5	5	5	3	2	3	3	2	2	4	4	4	4	3	4	4	4	5	5	4	4	4	4	5	3	3	3	3	2	3	3	2	2	4	4	4	4	3	4	4	4	5	5	4
Q9BWF3;E9PB51;Q9BWF3-4;D6R9K7;J3QRR5;Q9BWF3-3;Q9BWF3-2;E9PLB0;E9PM61;U3KQD5	Q9BWF3;E9PB51;Q9BWF3-4;D6R9K7;J3QRR5;Q9BWF3-3;Q9BWF3-2	RNA-binding protein 4	RBM4	RNA-binding protein 4;RNA-binding protein 4 (Fragment);Isoform 4 of RNA-binding protein 4;RNA-binding protein 4;RNA-binding protein 4;Isoform 3 of RNA-binding protein 4;Isoform 2 of RNA-binding protein 4	10	17	17	1	15	12	14	13	12	13	10	7	12	10	8	11	13	13	8	13	9	13	8	7	14	13	11	10	15	12	14	13	12	13	10	7	12	10	8	11	13	13	8	13	9
P50570;P50570-5;Q05193;A0A0D9SFB1;A0A0U1RQP1;A0A0D9SFE4;Q05193-5;Q05193-3;Q05193-2;A0A1B0GUX5;K7EPK9;A0A1B0GU67	P50570;P50570-5	Dynamin-2	DNM2	Dynamin-2;Isoform 5 of Dynamin-2	12	29	29	0	26	26	23	9	16	13	2	14	16	15	11	14	16	4	12	18	14	2	12	15	15	21	13	17	26	26	23	9	16	13	2	14	16	15	11	14	16	4	12	18	14
Q96A72;F5H6N1;F5H124	Q96A72;F5H6N1	Protein mago nashi homolog 2	MAGOHB	Protein mago nashi homolog 2;Protein mago nashi homolog 2	3	10	10	1	8	8	7	6	6	7	2	8	9	6	4	9	8	2	3	8	5	4	7	5	9	6	6	4	8	8	7	6	6	7	2	8	9	6	4	9	8	2	3	8	5
Q9BQG0;Q9BQG0-2;I3L1L3;I3L2H8;I3L311	Q9BQG0;Q9BQG0-2;I3L1L3	Myb-binding protein 1A	MYBBP1A	Myb-binding protein 1A;Isoform 2 of Myb-binding protein 1A;Myb-binding protein 1A (Fragment)	5	26	26	26	8	7	10	8	9	9	6	9	16	11	8	16	14	6	7	16	8	10	10	10	17	2	5	3	8	7	10	8	9	9	6	9	16	11	8	16	14	6	7	16	8
P48444;B0YIW6;P48444-2	P48444;B0YIW6;P48444-2	Coatomer subunit delta	ARCN1	Coatomer subunit delta;Coatomer subunit delta;Isoform 2 of Coatomer subunit delta	3	26	26	23	23	22	19	13	11	13	7	9	9	8	9	10	10	8	8	9	9	6	9	8	9	18	22	20	23	22	19	13	11	13	7	9	9	8	9	10	10	8	8	9	9
P54727;Q5W0S5;Q5W0S4;P54727-2;H0Y579	P54727;Q5W0S5	UV excision repair protein RAD23 homolog B	RAD23B	UV excision repair protein RAD23 homolog B;UV excision repair protein RAD23 homolog B (Fragment)	5	21	21	17	18	13	14	12	11	10	4	1	1	1	2	2	3	6	0	3	2	1	2	3	2	16	15	14	18	13	14	12	11	10	4	1	1	1	2	2	3	6	0	3	2
P37108;H0YLA2	P37108;H0YLA2	Signal recognition particle 14 kDa protein	SRP14	Signal recognition particle 14 kDa protein;Signal recognition particle 14 kDa protein	2	10	10	10	9	9	9	8	9	8	4	5	7	4	4	8	6	5	4	8	6	2	3	5	6	8	9	7	9	9	9	8	9	8	4	5	7	4	4	8	6	5	4	8	6
P49589-3;P49589;P49589-2;B4DKY1;E9PLP0;C9JLN0;E9PRS8	P49589-3;P49589;P49589-2;B4DKY1	Cysteine--tRNA ligase, cytoplasmic	CARS	Isoform 3 of Cysteine--tRNA ligase, cytoplasmic;Cysteine--tRNA ligase, cytoplasmic;Isoform 2 of Cysteine--tRNA ligase, cytoplasmic;cysteine--tRNA ligase	7	29	29	29	13	9	7	4	4	5	5	10	21	9	7	17	11	8	8	24	11	5	9	9	18	9	3	5	13	9	7	4	4	5	5	10	21	9	7	17	11	8	8	24	11
P47897;P47897-2;A0A1B0GVU9;B4DDN1;A0A0U1RQT0;C9J165;H7C0R3;A0A0U1RQM8;A0A0U1RQE9;A0A0U1RQU2;A0A0U1RRI9;A0A0U1RQQ5;A0A0U1RQX5;A0A0U1RQL2;A0A1B0GTT3;F2Z2V6;A0A0U1RR66;A0A0U1RRC8;A0A0U1RQX9;A0A0U1RQC3;A0A0U1RRJ7;A0A0U1RQJ6;A0A0U1RR79	P47897;P47897-2;A0A1B0GVU9;B4DDN1	Glutamine--tRNA ligase	QARS	Glutamine--tRNA ligase;Isoform 2 of Glutamine--tRNA ligase;glutamine--tRNA ligase (Fragment);glutamine--tRNA ligase	23	35	34	34	20	15	17	10	9	9	9	19	21	20	19	20	22	10	20	24	20	12	20	20	24	14	7	7	19	14	16	9	8	8	9	19	21	20	19	20	22	10	20	24	20
P09543;P09543-2;C9K0L8;K7ERZ0;K7ERC4;K7EN66	P09543;P09543-2	2,3-cyclic-nucleotide 3-phosphodiesterase	CNP	2,3-cyclic-nucleotide 3-phosphodiesterase;Isoform CNPI of 2,3-cyclic-nucleotide 3-phosphodiesterase	6	19	19	19	14	15	14	11	15	14	6	10	11	9	12	11	11	6	9	11	9	8	12	14	9	12	14	10	14	15	14	11	15	14	6	10	11	9	12	11	11	6	9	11	9
P62304;A6NHK2	P62304;A6NHK2	Small nuclear ribonucleoprotein E	SNRPE	Small nuclear ribonucleoprotein E;Small nuclear ribonucleoprotein E	2	5	5	5	4	4	4	3	4	2	3	2	3	3	1	3	3	3	2	3	3	3	3	1	2	4	3	3	4	4	4	3	4	2	3	2	3	3	1	3	3	3	2	3	3
P62891;Q59GN2	P62891;Q59GN2	60S ribosomal protein L39;Putative 60S ribosomal protein L39-like 5	RPL39;RPL39P5	60S ribosomal protein L39;Putative 60S ribosomal protein L39-like 5	2	2	2	2	1	1	1	0	1	0	1	2	2	2	2	2	2	1	2	2	2	1	2	2	2	1	0	1	1	1	1	0	1	0	1	2	2	2	2	2	2	1	2	2	2
J3KPS0;Q9NXW2;Q9NXW2-2;V9GYN7;V9GY70	J3KPS0;Q9NXW2;Q9NXW2-2	DnaJ homolog subfamily B member 12	DNAJB12	DnaJ (Hsp40) homolog, subfamily B, member 12, isoform CRA_c;DnaJ homolog subfamily B member 12;Isoform 2 of DnaJ homolog subfamily B member 12	5	7	7	7	2	3	3	3	2	2	2	3	4	3	1	1	2	2	2	5	4	2	2	2	4	3	2	3	2	3	3	3	2	2	2	3	4	3	1	1	2	2	2	5	4
Q9H0D6;Q9H0D6-2	Q9H0D6;Q9H0D6-2	5-3 exoribonuclease 2	XRN2	5-3 exoribonuclease 2;Isoform 2 of 5-3 exoribonuclease 2	2	26	26	26	8	8	8	6	8	6	10	17	18	15	15	19	19	12	13	19	15	10	15	15	17	1	7	4	8	8	8	6	8	6	10	17	18	15	15	19	19	12	13	19	15
Q9UNM6;J3KNQ3;Q9UNM6-2;E9PL38;H0YD73;E9PQG3;E9PPD2;F8W8J6	Q9UNM6;J3KNQ3;Q9UNM6-2;E9PL38	26S proteasome non-ATPase regulatory subunit 13	PSMD13	26S proteasome non-ATPase regulatory subunit 13;26S proteasome non-ATPase regulatory subunit 13;Isoform 2 of 26S proteasome non-ATPase regulatory subunit 13;26S proteasome non-ATPase regulatory subunit 13 (Fragment)	8	19	19	19	17	18	16	12	13	11	9	5	7	4	1	4	2	10	2	6	4	8	3	4	4	13	11	12	17	18	16	12	13	11	9	5	7	4	1	4	2	10	2	6	4
Q15014;Q5JXX2;Q5JXX1;Q5JXX6	Q15014;Q5JXX2;Q5JXX1	Mortality factor 4-like protein 2	MORF4L2	Mortality factor 4-like protein 2;Mortality factor 4-like protein 2 (Fragment);Mortality factor 4-like protein 2 (Fragment)	4	15	15	12	4	4	4	3	6	3	5	4	6	6	5	9	9	5	4	10	6	6	7	8	6	2	3	3	4	4	4	3	6	3	5	4	6	6	5	9	9	5	4	10	6
P19525;A0A7P0TBA9;A0A7P0TAL9;P19525-2;A0A7P0Z4M0	P19525;A0A7P0TBA9;A0A7P0TAL9;P19525-2;A0A7P0Z4M0	Interferon-induced, double-stranded RNA-activated protein kinase	EIF2AK2	Interferon-induced, double-stranded RNA-activated protein kinase;Interferon-induced, double-stranded RNA-activated protein kinase;Interferon-induced, double-stranded RNA-activated protein kinase;Isoform 2 of Interferon-induced, double-stranded RNA-activate	5	21	21	21	10	11	9	8	6	7	5	12	16	10	9	17	11	9	8	18	13	8	12	14	19	8	9	6	10	11	9	8	6	7	5	12	16	10	9	17	11	9	8	18	13
Q8WXI9;A0A0U1RRM1;A0A0U1RR30;A0A0U1RR34;A0A0U1RRK3;A0A1B0GVS4;A0A1B0GW07	Q8WXI9;A0A0U1RRM1;A0A0U1RR30	Transcriptional repressor p66-beta	GATAD2B	Transcriptional repressor p66-beta;Transcriptional repressor p66-beta;Transcriptional repressor p66-beta (Fragment)	7	18	17	17	6	7	6	6	6	8	5	11	15	10	12	16	15	7	7	17	13	6	14	12	18	2	8	5	6	6	6	5	5	7	4	10	14	9	11	15	14	6	6	16	12
Q12874	Q12874	Splicing factor 3A subunit 3	SF3A3	Splicing factor 3A subunit 3	1	18	18	18	13	11	11	10	11	10	6	6	10	8	4	8	6	8	5	8	6	9	5	7	8	10	12	9	13	11	11	10	11	10	6	6	10	8	4	8	6	8	5	8	6
P60900;G3V5Z7;G3V295;P60900-2;G3V3I1;P60900-3;G3V3U4;H0YJC4;G3V4S5;G3V2S7	P60900;G3V5Z7;G3V295;P60900-2;G3V3I1;P60900-3	Proteasome subunit alpha type-6;Proteasome subunit alpha type	PSMA6	Proteasome subunit alpha type-6;Proteasome subunit alpha type;Proteasome subunit alpha type;Isoform 2 of Proteasome subunit alpha type-6;Proteasome subunit alpha type;Isoform 3 of Proteasome subunit alpha type-6	10	12	12	12	9	8	8	5	7	6	10	3	4	3	4	1	3	11	3	3	3	10	3	3	3	7	8	6	9	8	8	5	7	6	10	3	4	3	4	1	3	11	3	3	3
Q96EP5;K7EQ55;K7EK33;Q96EP5-2;K7EQ02	Q96EP5;K7EQ55;K7EK33;Q96EP5-2;K7EQ02	DAZ-associated protein 1	DAZAP1	DAZ-associated protein 1;DAZ-associated protein 1;DAZ-associated protein 1;Isoform 2 of DAZ-associated protein 1;DAZ-associated protein 1 (Fragment)	5	11	11	11	3	3	5	4	4	4	4	8	10	7	8	10	9	5	5	11	8	6	7	7	10	2	4	3	3	3	5	4	4	4	4	8	10	7	8	10	9	5	5	11	8
O75880;J3QL56	O75880;J3QL56	Protein SCO1 homolog, mitochondrial	SCO1	Protein SCO1 homolog, mitochondrial;Protein SCO1 homolog, mitochondrial	2	12	12	12	10	10	9	10	12	9	4	4	4	5	3	6	2	5	3	5	4	4	4	3	5	7	9	10	10	10	9	10	12	9	4	4	4	5	3	6	2	5	3	5	4
Q9UHD8-5;Q9UHD8;Q9UHD8-7;Q9UHD8-2;Q9UHD8-3;Q9UHD8-9;Q9UHD8-4;Q9UHD8-8;A0A6Q8PHC2;K7EL40;K7ENL0;K7EK18;K7EJV0;K7ER52;K7EQD7;K7EPY1;K7EIE4;K7EJ51;K7ER14;K7EJZ2;K7EN52;K7EKN4;K7ENQ5;K7ER34;K7EQ08	Q9UHD8-5;Q9UHD8;Q9UHD8-7;Q9UHD8-2;Q9UHD8-3	Septin-9	SEPT9	Isoform 5 of Septin-9;Septin-9;Isoform 7 of Septin-9;Isoform 2 of Septin-9;Isoform 3 of Septin-9	25	23	23	23	18	19	17	14	14	10	6	6	8	7	6	8	7	7	5	10	5	4	7	7	8	14	16	13	18	19	17	14	14	10	6	6	8	7	6	8	7	7	5	10	5
P00505;P00505-2	P00505;P00505-2	Aspartate aminotransferase, mitochondrial	GOT2	Aspartate aminotransferase, mitochondrial;Isoform 2 of Aspartate aminotransferase, mitochondrial	2	16	16	16	15	16	13	11	12	13	2	1	1	1	1	1	2	2	0	1	0	0	2	0	1	14	13	10	15	16	13	11	12	13	2	1	1	1	1	1	2	2	0	1	0
O15347;E7ES08;E7EQU1;E9PES6	O15347;E7ES08;E7EQU1;E9PES6	High mobility group protein B3	HMGB3	High mobility group protein B3;High mobility group protein B3 (Fragment);High mobility group protein B3 (Fragment);High mobility group protein B3 (Fragment)	4	9	9	9	6	4	5	4	5	4	2	4	7	7	5	7	6	3	6	9	7	2	4	5	8	3	4	3	6	4	5	4	5	4	2	4	7	7	5	7	6	3	6	9	7
Q2NL82;I3L1Q5;I3L4E8	Q2NL82	Pre-rRNA-processing protein TSR1 homolog	TSR1	Pre-rRNA-processing protein TSR1 homolog	3	19	19	19	8	5	7	5	1	8	6	13	14	12	14	16	16	6	12	17	13	6	12	15	17	8	2	3	8	5	7	5	1	8	6	13	14	12	14	16	16	6	12	17	13
Q7RTV0	Q7RTV0	PHD finger-like domain-containing protein 5A	PHF5A	PHD finger-like domain-containing protein 5A	1	8	8	8	3	2	3	3	3	3	8	6	7	7	5	6	6	8	6	6	5	8	6	5	6	2	2	3	3	2	3	3	3	3	8	6	7	7	5	6	6	8	6	6	5
Q9HCE1;A0A8I5KXC3;Q5JR04;A0A8I5KZ07;Q9HCE1-2;A0A8I5QKW4;Q9HCE1-3	Q9HCE1;A0A8I5KXC3;Q5JR04;A0A8I5KZ07;Q9HCE1-2	Putative helicase MOV-10	MOV10	Helicase MOV-10;RNA helicase;RNA helicase;RNA helicase;Isoform 2 of Helicase MOV-10	7	29	29	29	9	9	10	4	7	6	10	15	21	15	18	24	18	11	18	28	14	12	17	19	20	5	7	5	9	9	10	4	7	6	10	15	21	15	18	24	18	11	18	28	14
P23458;A0A5F9ZHW0;A0A5F9ZI39;A0A0A0N0M2;A0A8V8TPQ9;A0A5F9ZHN8;A0A5F9ZH07;A0A8V8TMY8;A0A8V8TN56;A0A5F9ZI01;A0A5F9ZHK2;A0A5F9ZHI1;A0A8V8TPG3;A0A8V8TN11;K7EJR6;A0A5F9ZH66	P23458;A0A5F9ZHW0;A0A5F9ZI39;A0A0A0N0M2;A0A8V8TPQ9;A0A5F9ZHN8;A0A5F9ZH07;A0A8V8TMY8	Tyrosine-protein kinase JAK1;Tyrosine-protein kinase	JAK1	Tyrosine-protein kinase JAK1;Tyrosine-protein kinase JAK1;Tyrosine-protein kinase;Tyrosine-protein kinase;Tyrosine-protein kinase JAK1;Tyrosine-protein kinase;Tyrosine-protein kinase;Tyrosine-protein kinase JAK1	16	31	31	29	11	10	9	6	9	7	11	16	18	21	19	18	19	12	14	20	18	13	21	21	18	7	8	10	11	10	9	6	9	7	11	16	18	21	19	18	19	12	14	20	18
Q9P270;D6RIF6;H0Y9L2;D6REM5	Q9P270	SLAIN motif-containing protein 2	SLAIN2	SLAIN motif-containing protein 2	4	23	23	23	4	5	5	5	6	5	12	14	18	14	16	14	17	11	12	14	13	10	18	18	14	3	5	5	4	5	5	5	6	5	12	14	18	14	16	14	17	11	12	14	13
P23921;E9PL69;E9PP77;H0YCY7	P23921;E9PL69	Ribonucleoside-diphosphate reductase large subunit	RRM1	Ribonucleoside-diphosphate reductase large subunit;Ribonucleoside-diphosphate reductase large subunit	4	33	33	33	29	25	18	14	10	18	3	2	4	4	0	4	3	4	2	8	4	2	3	3	2	23	17	20	29	25	18	14	10	18	3	2	4	4	0	4	3	4	2	8	4
P56537;P56537-2;B7ZBH1;A0A0U1RQV5;F8WD20;A0A0B4J1Y7;F8WDS6	P56537;P56537-2;B7ZBH1	Eukaryotic translation initiation factor 6	EIF6	Eukaryotic translation initiation factor 6;Isoform 2 of Eukaryotic translation initiation factor 6;Eukaryotic translation initiation factor 6 (Fragment)	7	6	6	6	4	3	3	0	1	0	5	4	5	4	4	5	4	5	4	5	5	5	5	4	6	1	3	0	4	3	3	0	1	0	5	4	5	4	4	5	4	5	4	5	5
Q8N3C0;Q8N3C0-4;E5RFZ0;Q8N3C0-3;J3KNJ4	Q8N3C0	Activating signal cointegrator 1 complex subunit 3	ASCC3	Activating signal cointegrator 1 complex subunit 3	5	49	49	49	8	6	6	1	1	4	13	26	35	26	16	18	17	16	17	38	30	11	18	25	26	4	4	1	8	6	6	1	1	4	13	26	35	26	16	18	17	16	17	38	30
Q04760;Q04760-2	Q04760;Q04760-2	Lactoylglutathione lyase	GLO1	Lactoylglutathione lyase;Isoform 2 of Lactoylglutathione lyase	2	10	10	10	9	9	10	5	6	6	5	3	2	3	3	3	3	5	4	2	2	2	4	3	3	7	8	5	9	9	10	5	6	6	5	3	2	3	3	3	3	5	4	2	2
P13667;C9JMN9;A0A499FI48	P13667;C9JMN9;A0A499FI48	Protein disulfide-isomerase A4	PDIA4	Protein disulfide-isomerase A4;Protein disulfide-isomerase A4;Protein disulfide-isomerase	3	39	39	39	39	32	33	20	24	21	3	0	0	0	2	1	3	3	0	1	1	2	1	0	2	26	25	23	39	32	33	20	24	21	3	0	0	0	2	1	3	3	0	1	1
Q8IY81;J3KS36;J3QRS5;J3QR05;J3KS74;J3QSE2	Q8IY81	pre-rRNA processing protein FTSJ3	FTSJ3	pre-rRNA 2-O-ribose RNA methyltransferase FTSJ3	6	25	25	25	0	0	1	0	0	0	5	11	18	13	7	21	16	7	5	21	10	6	11	10	19	0	1	0	0	0	1	0	0	0	5	11	18	13	7	21	16	7	5	21	10
P34897;P34897-3;P34897-2;H0YIZ0;G3V2Y4;G3V5L0;G3V4W5;G3V540;G3V241;G3V3Y8;G3V4T0;G3V4X0;G3V2W0;G3V2E4;G3V2D2	P34897;P34897-3;P34897-2;H0YIZ0;G3V2Y4	Serine hydroxymethyltransferase, mitochondrial;Serine hydroxymethyltransferase	SHMT2	Serine hydroxymethyltransferase, mitochondrial;Isoform 3 of Serine hydroxymethyltransferase, mitochondrial;Isoform 2 of Serine hydroxymethyltransferase, mitochondrial;glycine hydroxymethyltransferase (Fragment);glycine hydroxymethyltransferase (Fragment)	15	21	21	20	15	15	11	9	9	7	7	7	8	5	7	8	13	9	7	9	7	5	7	9	13	12	13	11	15	15	11	9	9	7	7	7	8	5	7	8	13	9	7	9	7
Q29RF7;Q29RF7-3;H0Y9L9;H0Y9L6	Q29RF7	Sister chromatid cohesion protein PDS5 homolog A	PDS5A	Sister chromatid cohesion protein PDS5 homolog A	4	45	45	43	11	11	13	17	16	16	10	15	26	16	15	30	24	16	12	33	15	16	12	14	30	8	12	7	11	11	13	17	16	16	10	15	26	16	15	30	24	16	12	33	15
P68366;P68366-2;C9JEV8;C9JQ00;C9JJQ8;C9JDL2	P68366;P68366-2	Tubulin alpha-4A chain	TUBA4A	Tubulin alpha-4A chain;Isoform 2 of Tubulin alpha-4A chain	6	26	2	2	19	22	20	14	15	13	18	20	21	22	16	20	20	16	18	22	20	16	19	19	21	13	15	15	2	2	2	1	1	2	1	1	1	1	0	1	1	1	0	1	0
Q96AV8;Q96AV8-3;F8VSE7;Q96AV8-2;H0YHW2;H0YIF4;F8VXV5	Q96AV8;Q96AV8-3;F8VSE7;Q96AV8-2	Transcription factor E2F7	E2F7	Transcription factor E2F7;Isoform 3 of Transcription factor E2F7;Transcription factor E2F7 (Fragment);Isoform 2 of Transcription factor E2F7	7	26	26	26	2	3	2	1	2	1	12	16	19	18	19	16	18	11	11	16	17	14	19	20	17	2	0	1	2	3	2	1	2	1	12	16	19	18	19	16	18	11	11	16	17
P46060;H0Y4Q3;B0QYT5;B0QYT4;B0QYT6	P46060	Ran GTPase-activating protein 1	RANGAP1	Ran GTPase-activating protein 1	5	21	21	21	15	16	15	14	12	12	2	3	7	3	4	11	4	6	5	9	8	4	4	7	8	14	15	12	15	16	15	14	12	12	2	3	7	3	4	11	4	6	5	9	8
Q5T6F2;A0A8C8MQ70;A0A8C8KGQ8;A0A804HIK1;A0A804HLJ4;A0A0D9SFI5;A0A804HLD2;A2A305;Q5T6F2-2;A0A804HJY7;A0A804HIV8;H0YDN2;Q5JV08	Q5T6F2;A0A8C8MQ70;A0A8C8KGQ8	Ubiquitin-associated protein 2	UBAP2	Ubiquitin-associated protein 2;Ubiquitin-associated protein 2;Ubiquitin-associated protein 2	13	15	15	15	8	8	7	5	7	3	10	11	10	11	10	11	12	8	10	12	10	7	12	10	10	7	8	7	8	8	7	5	7	3	10	11	10	11	10	11	12	8	10	12	10
P35221;P35221-2;G3XAM7;P35221-3;E5RIB1;E5RJ41;P26232-4;P26232-6;E5RG03;A0A0A0MRI5;E5RGY6;H0YBB8;E5RGY7;E5RGD2;E5RJP7;E5RFM5;E5RJL0;E5RIE0;E5RHV7;E5RFM3;E5RFG3;A0A0A0MTJ6;E5RFK9;A0A804HI07;E5RJZ2;B9A010;E5RIT8;Q9UI47;E5RHJ5;E5RGU3;A0A087WZL6	P35221;P35221-2;G3XAM7;P35221-3	Catenin alpha-1	CTNNA1	Catenin alpha-1;Isoform 2 of Catenin alpha-1;Catenin (Cadherin-associated protein), alpha 1, 102kDa, isoform CRA_a;Isoform 3 of Catenin alpha-1	31	28	28	21	13	13	15	9	12	14	3	9	14	8	9	12	13	10	2	12	6	7	8	9	18	10	11	11	13	13	15	9	12	14	3	9	14	8	9	12	13	10	2	12	6
Q9Y265;Q9Y265-2;E7ETR0;H7C4G5;J3QLR1;H7C4I3	Q9Y265;Q9Y265-2;E7ETR0	RuvB-like 1	RUVBL1	RuvB-like 1;Isoform 2 of RuvB-like 1;RuvB-like helicase	6	20	20	20	11	11	11	6	3	1	8	8	12	8	5	10	9	10	10	13	12	10	8	10	10	7	9	4	11	11	11	6	3	1	8	8	12	8	5	10	9	10	10	13	12
Q12800;Q12800-3;Q12800-4;Q12800-2;F8VWL0;F8VX55;Q9NZI6	Q12800;Q12800-3;Q12800-4;Q12800-2;F8VWL0;F8VX55	Alpha-globin transcription factor CP2	TFCP2	Alpha-globin transcription factor CP2;Isoform 3 of Alpha-globin transcription factor CP2;Isoform 4 of Alpha-globin transcription factor CP2;Isoform 2 of Alpha-globin transcription factor CP2;Alpha-globin transcription factor CP2 (Fragment);Alpha-globin tra	7	14	14	13	3	4	1	2	1	2	1	6	10	5	8	12	9	2	4	14	8	2	7	5	12	2	3	1	3	4	1	2	1	2	1	6	10	5	8	12	9	2	4	14	8
Q9BRR8;K7EQ19	Q9BRR8	G patch domain-containing protein 1	GPATCH1	G patch domain-containing protein 1	2	21	21	21	0	1	0	0	0	0	6	16	17	19	16	18	17	7	12	17	16	9	19	16	18	0	1	0	0	1	0	0	0	0	6	16	17	19	16	18	17	7	12	17	16
Q8IVM0;Q8IVM0-2	Q8IVM0;Q8IVM0-2	Coiled-coil domain-containing protein 50	CCDC50	Coiled-coil domain-containing protein 50;Isoform 2 of Coiled-coil domain-containing protein 50	2	12	12	12	7	7	7	5	4	6	6	10	10	9	10	10	8	5	9	11	9	5	8	9	10	5	4	4	7	7	7	5	4	6	6	10	10	9	10	10	8	5	9	11	9
Q8WXF1;Q8WXF1-2;X6RDA4	Q8WXF1;Q8WXF1-2;X6RDA4	Paraspeckle component 1	PSPC1	Paraspeckle component 1;Isoform 2 of Paraspeckle component 1;Paraspeckle component 1 (Fragment)	3	15	15	15	11	11	8	11	10	12	5	7	10	4	7	9	8	7	7	9	7	5	10	7	10	8	11	9	11	11	8	11	10	12	5	7	10	4	7	9	8	7	7	9	7
Q9BWU0;A0A8Q3WKX9;A0A087X0M4;A0A8Q3WLG9;A0A8Q3WKX1;A0A087WWF4;A0A8Q3WKW3;H7C256	Q9BWU0;A0A8Q3WKX9;A0A087X0M4;A0A8Q3WLG9;A0A8Q3WKX1;A0A087WWF4;A0A8Q3WKW3	Kanadaptin	SLC4A1AP	Kanadaptin;Kanadaptin;Kanadaptin;Kanadaptin;Kanadaptin;Kanadaptin;Complement factor H	8	17	17	17	8	8	3	4	6	3	7	6	7	4	6	9	6	10	5	3	3	9	8	11	7	5	4	3	8	8	3	4	6	3	7	6	7	4	6	9	6	10	5	3	3
P54577;A0A6Q8PFX2;A0A0C4DGZ5;A0A6Q8PFX4;A0A6Q8PF15;A0A6Q8PFC1;A0A6Q8PGW2	P54577;A0A6Q8PFX2	Tyrosine--tRNA ligase, cytoplasmic;Tyrosine--tRNA ligase, cytoplasmic, N-terminally processed	YARS	Tyrosine--tRNA ligase, cytoplasmic;Tyrosine--tRNA ligase	7	31	31	31	28	28	26	19	19	17	2	0	1	2	0	2	2	3	0	1	0	3	0	1	3	24	26	25	28	28	26	19	19	17	2	0	1	2	0	2	2	3	0	1	0
Q96NC0;R4GNG8;R4GMX9	Q96NC0;R4GNG8	Zinc finger matrin-type protein 2	ZMAT2	Zinc finger matrin-type protein 2;Zinc finger matrin-type protein 2 (Fragment)	3	9	9	9	2	3	3	3	4	3	5	6	6	9	7	8	8	6	6	6	7	5	6	7	9	2	3	2	2	3	3	3	4	3	5	6	6	9	7	8	8	6	6	6	7
Q6DRA6;Q6DN03	Q6DRA6;Q6DN03	Putative histone H2B type 2-D;Putative histone H2B type 2-C	HIST2H2BD;HIST2H2BC	Putative histone H2B type 2-D;Putative histone H2B type 2-C	2	3	1	1	3	3	3	3	3	3	1	2	2	2	2	2	2	2	2	2	2	2	2	2	2	3	3	3	1	1	1	1	1	1	0	0	0	0	0	0	0	0	0	0	0
P61289;P61289-2;P61289-3;K9J957;K7ESG5;K7ENH2;B3KQ25;K7EPX6;K7EKR3;B7Z8D3;K7EMD0;K7EJF8	P61289;P61289-2;P61289-3;K9J957;K7ESG5;K7ENH2;B3KQ25	Proteasome activator complex subunit 3	PSME3	Proteasome activator complex subunit 3;Isoform 2 of Proteasome activator complex subunit 3;Isoform 3 of Proteasome activator complex subunit 3;Proteasome activator complex subunit 3;Proteasome activator complex subunit 3;Proteasome activator complex subuni	12	14	14	14	11	12	12	7	10	11	2	1	3	4	3	5	3	3	2	5	5	1	2	3	4	10	11	10	11	12	12	7	10	11	2	1	3	4	3	5	3	3	2	5	5
P17931;G3V3R6	P17931;G3V3R6	Galectin-3;Galectin	LGALS3	Galectin-3;Galectin	2	6	6	6	5	5	5	2	5	5	4	4	3	3	4	4	4	5	3	4	3	4	3	4	3	5	5	5	5	5	5	2	5	5	4	4	3	3	4	4	4	5	3	4	3
Q9P2K8;H0YME5;Q9P2K8-2	Q9P2K8;H0YME5;Q9P2K8-2	Eukaryotic translation initiation factor 2-alpha kinase 4	EIF2AK4	eIF-2-alpha kinase GCN2;non-specific serine/threonine protein kinase (Fragment);Isoform 2 of eIF-2-alpha kinase GCN2	3	2	2	2	0	0	0	0	0	0	1	1	1	1	1	1	1	0	1	1	1	0	1	1	1	0	0	0	0	0	0	0	0	0	1	1	1	1	1	1	1	0	1	1	1
Q9BT67;Q9BT67-2	Q9BT67	NEDD4 family-interacting protein 1	NDFIP1	NEDD4 family-interacting protein 1	2	3	3	3	1	1	1	0	0	0	1	2	3	3	2	1	1	1	2	3	2	1	2	2	2	1	1	0	1	1	1	0	0	0	1	2	3	3	2	1	1	1	2	3	2
Q16543;K7EQA9;K7EKQ2;K7EL68;K7EIU0	Q16543;K7EQA9;K7EKQ2	Hsp90 co-chaperone Cdc37;Hsp90 co-chaperone Cdc37, N-terminally processed	CDC37	Hsp90 co-chaperone Cdc37;Hsp90 co-chaperone Cdc37 (Fragment);Hsp90 co-chaperone Cdc37 (Fragment)	5	19	19	19	15	14	16	11	13	8	7	3	3	3	1	3	3	8	2	3	3	5	1	3	1	14	17	16	15	14	16	11	13	8	7	3	3	3	1	3	3	8	2	3	3
P39687;H0YN26;H7BZ09;O95626;O43423	P39687;H0YN26	Acidic leucine-rich nuclear phosphoprotein 32 family member A	ANP32A	Acidic leucine-rich nuclear phosphoprotein 32 family member A;Acidic leucine-rich nuclear phosphoprotein 32 family member A	5	14	14	12	13	10	12	8	9	10	5	2	2	3	1	2	2	5	3	3	2	1	2	2	4	10	11	11	13	10	12	8	9	10	5	2	2	3	1	2	2	5	3	3	2
P38606;P38606-2;C9JA17;C9JVW8	P38606;P38606-2	V-type proton ATPase catalytic subunit A	ATP6V1A	V-type proton ATPase catalytic subunit A;Isoform 2 of V-type proton ATPase catalytic subunit A	4	25	25	25	22	22	17	12	12	11	3	2	1	0	0	0	2	5	1	1	2	3	1	1	1	18	22	17	22	22	17	12	12	11	3	2	1	0	0	0	2	5	1	1	2
Q2TAY7;Q2TAY7-2	Q2TAY7;Q2TAY7-2	WD40 repeat-containing protein SMU1;WD40 repeat-containing protein SMU1, N-terminally processed	SMU1	WD40 repeat-containing protein SMU1;Isoform 2 of WD40 repeat-containing protein SMU1	2	16	16	16	11	12	12	10	12	11	3	8	10	9	4	9	9	6	5	13	7	6	7	7	14	9	11	10	11	12	12	10	12	11	3	8	10	9	4	9	9	6	5	13	7
Q13123;E7EQZ7;D6REL4;D6RAY9;D6RCQ4	Q13123;E7EQZ7	Protein Red	IK	Protein Red;Protein Red (Fragment)	5	19	19	19	11	8	9	6	8	7	2	8	14	11	8	14	14	7	6	14	11	6	10	13	14	5	10	9	11	8	9	6	8	7	2	8	14	11	8	14	14	7	6	14	11
P99999;C9JFR7;CON__P62894	P99999;C9JFR7	Cytochrome c	CYCS	Cytochrome c;Cytochrome c (Fragment)	3	8	8	8	7	7	6	5	5	4	3	4	5	6	4	5	5	3	4	6	5	3	5	5	6	6	6	5	7	7	6	5	5	4	3	4	5	6	4	5	5	3	4	6	5
P11182;A0A7P0Z494;A0A7P0T9W1;Q5VVL7	P11182;A0A7P0Z494;A0A7P0T9W1;Q5VVL7	Lipoamide acyltransferase component of branched-chain alpha-keto acid dehydrogenase complex, mitochondrial	DBT	Lipoamide acyltransferase component of branched-chain alpha-keto acid dehydrogenase complex, mitochondrial;Dihydrolipoamide acetyltransferase component of pyruvate dehydrogenase complex;Lipoamide acyltransferase component of branched-chain alpha-keto acid	4	18	18	18	1	1	1	1	1	1	1	12	16	8	11	17	15	6	10	17	11	4	15	6	16	1	1	0	1	1	1	1	1	1	1	12	16	8	11	17	15	6	10	17	11
Q9BVI4;F5H303	Q9BVI4	Nucleolar complex protein 4 homolog	NOC4L	Nucleolar complex protein 4 homolog	2	13	13	13	1	0	0	0	0	1	5	9	9	8	10	10	9	4	8	11	7	5	10	8	9	0	0	0	1	0	0	0	0	1	5	9	9	8	10	10	9	4	8	11	7
P61981	P61981	14-3-3 protein gamma;14-3-3 protein gamma, N-terminally processed	YWHAG	14-3-3 protein gamma	1	17	10	10	15	14	14	10	11	11	5	5	5	5	7	6	6	7	5	6	5	5	5	5	7	11	13	11	9	8	8	6	7	8	4	2	2	2	3	3	3	5	2	3	2
P16615;P16615-3;P16615-2;P16615-5;P16615-4;H7C5W9;O14983-2;O14983;O14983-3;Q93084-7;Q93084-6;Q93084-1;Q93084-4;Q93084-3;Q93084;Q93084-5;H3BVB2;J3QSY6;A0A0C4DH86	P16615;P16615-3;P16615-2;P16615-5;P16615-4;H7C5W9	Sarcoplasmic/endoplasmic reticulum calcium ATPase 2	ATP2A2	Sarcoplasmic/endoplasmic reticulum calcium ATPase 2;Isoform 3 of Sarcoplasmic/endoplasmic reticulum calcium ATPase 2;Isoform 2 of Sarcoplasmic/endoplasmic reticulum calcium ATPase 2;Isoform 5 of Sarcoplasmic/endoplasmic reticulum calcium ATPase 2;Isoform 4	19	31	31	31	19	18	20	18	17	21	8	11	9	11	9	12	12	12	11	14	9	9	11	11	12	17	15	19	19	18	20	18	17	21	8	11	9	11	9	12	12	12	11	14	9
Q86U42;Q86U42-2;Q92843-2;A0A7I2V383;B4DEH8;G3V4T2;H0YJH9;A6NDY0;A6NDY0-2;A6NDY0-4	Q86U42;Q86U42-2;Q92843-2;A0A7I2V383;B4DEH8;G3V4T2	Polyadenylate-binding protein 2	PABPN1	Polyadenylate-binding protein 2;Isoform 2 of Polyadenylate-binding protein 2;Isoform 3 of Bcl-2-like protein 2;BCL2L2-PABPN1 readthrough;Polyadenylate-binding protein 2;Polyadenylate-binding protein 2	10	10	10	10	2	1	2	2	2	1	2	7	9	6	8	9	8	4	6	9	6	4	7	8	9	2	2	2	2	1	2	2	2	1	2	7	9	6	8	9	8	4	6	9	6
Q16181;Q16181-2;E7ES33;E7EPK1;A0A024RA87;G3V1Q4;A0A0U1RRM2;A0A0U1RRE1;A0A5F9ZGZ7;A0A0U1RRH9;Q6ZU15	Q16181;Q16181-2;E7ES33;E7EPK1;A0A024RA87;G3V1Q4	Septin-7	SEPT7	Septin-7;Isoform 2 of Septin-7;Septin;Septin;Septin;Septin	11	22	22	21	17	16	14	11	11	9	4	7	11	6	10	11	11	6	10	10	11	7	9	8	12	11	13	11	17	16	14	11	11	9	4	7	11	6	10	11	11	6	10	10	11
P61221;D6R9I9;D6RGF4;H0Y990	P61221;D6R9I9	ATP-binding cassette sub-family E member 1	ABCE1	ATP-binding cassette sub-family E member 1;ATP-binding cassette sub-family E member 1	4	25	25	25	14	16	14	11	9	7	0	11	12	13	11	12	11	3	12	15	12	1	11	11	10	12	12	7	14	16	14	11	9	7	0	11	12	13	11	12	11	3	12	15	12
Q96DI7;Q96DI7-2;Q9NSS8	Q96DI7;Q96DI7-2	U5 small nuclear ribonucleoprotein 40 kDa protein	SNRNP40	U5 small nuclear ribonucleoprotein 40 kDa protein;Isoform 2 of U5 small nuclear ribonucleoprotein 40 kDa protein	3	16	16	16	5	4	6	5	4	6	4	5	8	5	5	12	9	6	3	14	7	6	6	4	13	2	1	1	5	4	6	5	4	6	4	5	8	5	5	12	9	6	3	14	7
Q96EK7;A0A0D9SEJ5;F5GY05;Q96EK7-2;Q96EK7-3	Q96EK7;A0A0D9SEJ5;F5GY05;Q96EK7-2	Constitutive coactivator of peroxisome proliferator-activated receptor gamma	FAM120B	Constitutive coactivator of peroxisome proliferator-activated receptor gamma;Constitutive coactivator of peroxisome proliferator-activated receptor gamma;Constitutive coactivator of peroxisome proliferator-activated receptor gamma;Isoform 2 of Constitutive	5	9	9	9	2	2	1	2	1	1	2	4	5	4	3	3	3	2	3	5	4	2	3	3	4	1	0	0	2	2	1	2	1	1	2	4	5	4	3	3	3	2	3	5	4
O75475;O75475-2;O75475-3	O75475;O75475-2;O75475-3	PC4 and SFRS1-interacting protein	PSIP1	PC4 and SFRS1-interacting protein;Isoform 2 of PC4 and SFRS1-interacting protein;Isoform 3 of PC4 and SFRS1-interacting protein	3	18	18	17	1	9	6	10	7	6	3	7	13	7	6	14	12	7	6	16	9	5	10	6	14	4	6	6	1	9	6	10	7	6	3	7	13	7	6	14	12	7	6	16	9
P02746;A0A0A0MSV6;A0A8Q3SI33;D6R934;A0A8Q3WM25	P02746;A0A0A0MSV6;A0A8Q3SI33;D6R934;A0A8Q3WM25	Complement C1q subcomponent subunit B	C1QB	Complement C1q subcomponent subunit B;Complement C1q subcomponent subunit B (Fragment);Complement C1q subcomponent subunit B;Complement C1q subcomponent subunit B;Complement C1q subcomponent subunit B	5	1	1	1	0	0	0	0	0	0	1	1	1	1	1	1	1	1	1	1	1	1	1	1	1	0	0	0	0	0	0	0	0	0	1	1	1	1	1	1	1	1	1	1	1
Q8IX18;Q8IX18-3;Q8IX18-4;Q8IX18-2;J3KSW6;J3KTK0;F5H625;J3KSX9;J3KS08	Q8IX18;Q8IX18-3;Q8IX18-4;Q8IX18-2;J3KSW6	Probable ATP-dependent RNA helicase DHX40	DHX40	Probable ATP-dependent RNA helicase DHX40;Isoform 3 of Probable ATP-dependent RNA helicase DHX40;Isoform 4 of Probable ATP-dependent RNA helicase DHX40;Isoform 2 of Probable ATP-dependent RNA helicase DHX40;Probable ATP-dependent RNA helicase DHX40 (Fragme	9	19	19	19	9	8	6	5	6	4	9	14	12	14	11	12	14	10	10	13	10	10	14	14	16	9	8	8	9	8	6	5	6	4	9	14	12	14	11	12	14	10	10	13	10
P09661;H0YKK0;H0YMA0;H0YLR3	P09661;H0YKK0	U2 small nuclear ribonucleoprotein A	SNRPA1	U2 small nuclear ribonucleoprotein A;Small nuclear ribonucleoprotein polypeptide A, isoform CRA_a	4	15	15	15	9	10	9	10	9	10	5	4	5	3	5	8	5	6	3	5	3	6	4	6	5	7	10	9	9	10	9	10	9	10	5	4	5	3	5	8	5	6	3	5	3
P51587;A0A7P0T9D7;A0A7P0TAP7;A0A8V8TPZ2;A0A590UJU6;A0A590UJI7;H0YE37;A0A8V8TQQ4	P51587;A0A7P0T9D7;A0A7P0TAP7	Breast cancer type 2 susceptibility protein	BRCA2	Breast cancer type 2 susceptibility protein;Breast cancer type 2 susceptibility protein;Breast cancer type 2 susceptibility protein	8	65	65	65	3	4	2	5	3	3	16	37	48	39	14	10	14	22	28	41	32	25	41	37	30	1	1	1	3	4	2	5	3	3	16	37	48	39	14	10	14	22	28	41	32
Q9Y2X3;H7BZ72;F8WED0	Q9Y2X3	Nucleolar protein 58	NOP58	Nucleolar protein 58	3	18	18	18	8	9	4	12	11	11	11	9	12	10	7	12	13	11	7	14	11	11	11	11	13	2	11	2	8	9	4	12	11	11	11	9	12	10	7	12	13	11	7	14	11
Q8NI27;A0A0C4DG98;Q8NI27-2;H0Y7U4;H0Y815;B7ZBA0;H0Y594;H7C477;B7ZB98;F2Z2V2	Q8NI27;A0A0C4DG98	THO complex subunit 2	THOC2	THO complex subunit 2;THO complex subunit 2	10	28	28	28	4	4	5	1	3	2	6	16	19	19	15	20	18	7	15	25	16	7	16	19	23	3	4	2	4	4	5	1	3	2	6	16	19	19	15	20	18	7	15	25	16
P49792;A0A8V8TLN4;A0A8V8TL79;A0A8V8TLA0;A0A8V8TMN6;A0A8Q3SIQ7;Q7Z3J3-2;C9J6W1;H0YBN8;C9J1W9;C9JF75;F8WBP7	P49792;A0A8V8TLN4	E3 SUMO-protein ligase RanBP2	RANBP2	E3 SUMO-protein ligase RanBP2;E3 SUMO-protein ligase RanBP2 (Fragment)	12	63	63	28	8	10	9	6	7	4	11	25	37	30	26	39	32	16	18	50	23	21	25	28	50	1	6	4	8	10	9	6	7	4	11	25	37	30	26	39	32	16	18	50	23
Q15008;Q15008-4;Q15008-3;Q15008-2;C9J0E9;C9J7B7;H7C531	Q15008;Q15008-4;Q15008-3;Q15008-2	26S proteasome non-ATPase regulatory subunit 6	PSMD6	26S proteasome non-ATPase regulatory subunit 6;Isoform 4 of 26S proteasome non-ATPase regulatory subunit 6;Isoform 3 of 26S proteasome non-ATPase regulatory subunit 6;Isoform 2 of 26S proteasome non-ATPase regulatory subunit 6	7	24	24	24	19	18	20	12	12	15	4	2	3	2	3	3	3	6	1	4	3	6	2	3	3	18	16	16	19	18	20	12	12	15	4	2	3	2	3	3	3	6	1	4	3
Q9Y490	Q9Y490	Talin-1	TLN1	Talin-1	1	61	61	53	51	44	45	8	19	13	9	10	7	6	6	31	16	15	6	19	2	10	5	7	13	34	36	35	51	44	45	8	19	13	9	10	7	6	6	31	16	15	6	19	2
P62306;A0A0B4J254;F8W0W6	P62306;A0A0B4J254;F8W0W6	Small nuclear ribonucleoprotein F	SNRPF	Small nuclear ribonucleoprotein F;Small nuclear ribonucleoprotein F;Sm protein F	3	8	8	8	5	6	6	6	5	1	2	2	2	2	2	2	2	2	2	3	2	2	2	3	2	5	6	7	5	6	6	6	5	1	2	2	2	2	2	2	2	2	2	3	2
Q9H0U4;E9PLD0;Q92928	Q9H0U4;E9PLD0;Q92928	Ras-related protein Rab-1B;Putative Ras-related protein Rab-1C	RAB1B;RAB1C	Ras-related protein Rab-1B;Ras-related protein Rab-1B;Putative Ras-related protein Rab-1C	3	12	12	6	11	11	9	6	5	2	2	2	2	5	4	6	5	3	5	3	3	2	4	6	3	9	9	6	11	11	9	6	5	2	2	2	2	5	4	6	5	3	5	3	3
Q9UKD2	Q9UKD2	mRNA turnover protein 4 homolog	MRTO4	mRNA turnover protein 4 homolog	1	15	15	15	7	7	8	6	8	8	3	10	14	7	10	14	12	5	9	14	11	3	10	10	14	4	8	5	7	7	8	6	8	8	3	10	14	7	10	14	12	5	9	14	11
O60216;A0A8I5KWV3;E5RFV8;E5RIN7;E5RJW1;E5RJK5;E5RG18;Q9H4I0;A0A804HJ87;A0A140T8W2;Q9H4I0-2	O60216;A0A8I5KWV3	Double-strand-break repair protein rad21 homolog	RAD21	Double-strand-break repair protein rad21 homolog;Double-strand-break repair protein rad21 homolog	11	21	21	21	2	2	3	1	2	2	7	9	18	14	7	19	18	10	6	18	10	10	10	11	19	2	1	1	2	2	3	1	2	2	7	9	18	14	7	19	18	10	6	18	10
Q8N0T1;A0A087WWE7;E5RGR5;Q8N0T1-2	Q8N0T1	Uncharacterized protein C8orf59	C8orf59	Ribosomal biogenesis factor	4	6	6	6	1	1	2	2	1	2	3	6	6	6	6	6	6	3	4	6	6	3	6	6	6	3	2	1	1	1	2	2	1	2	3	6	6	6	6	6	6	3	4	6	6
Q70Z53;Q70Z53-2;Q70Z53-4;Q70Z53-5;Q70Z53-3	Q70Z53;Q70Z53-2;Q70Z53-4;Q70Z53-5;Q70Z53-3	Protein FRA10AC1	FRA10AC1	Protein FRA10AC1;Isoform 2 of Protein FRA10AC1;Isoform 4 of Protein FRA10AC1;Isoform 5 of Protein FRA10AC1;Isoform 3 of Protein FRA10AC1	5	10	10	10	1	1	1	0	1	0	4	9	9	9	8	9	9	6	9	9	10	6	10	7	9	0	1	0	1	1	1	0	1	0	4	9	9	9	8	9	9	6	9	9	10
P63151;P63151-2;A0A590UJY3;E5RIY1;A0A590UJJ1;Q00005;Q00005-2;E5RFR9;Q00005-5;Q00005-4;Q00005-3;Q00005-6;Q00005-7;Q9Y2T4;Q9Y2T4-4;Q9Y2T4-2;Q9Y2T4-3;H0YB06;E5RJV2;E5RHQ2	P63151;P63151-2;A0A590UJY3	Serine/threonine-protein phosphatase 2A 55 kDa regulatory subunit B alpha isoform	PPP2R2A	Serine/threonine-protein phosphatase 2A 55 kDa regulatory subunit B alpha isoform;Isoform 2 of Serine/threonine-protein phosphatase 2A 55 kDa regulatory subunit B alpha isoform;Serine/threonine-protein phosphatase 2A 55 kDa regulatory subunit B	20	16	16	11	10	9	8	5	6	2	6	10	13	11	11	10	8	7	9	11	12	6	9	10	9	6	5	6	10	9	8	5	6	2	6	10	13	11	11	10	8	7	9	11	12
Q9Y2T2;P53677;E5RJ52;H0YBM0;H0YBA0;E7ER80;P53677-2	Q9Y2T2	AP-3 complex subunit mu-1	AP3M1	AP-3 complex subunit mu-1	7	17	17	17	7	9	10	2	4	3	7	8	13	11	9	10	6	7	10	13	9	9	9	11	14	8	6	3	7	9	10	2	4	3	7	8	13	11	9	10	6	7	10	13	9
Q9H0B6;Q9H0B6-2;A8MZ87;E9PQ02;A8MX29;E9PI24;E9PP09;C9JHT2;E9PM83	Q9H0B6;Q9H0B6-2;A8MZ87	Kinesin light chain 2	KLC2	Kinesin light chain 2;Isoform 2 of Kinesin light chain 2;Kinesin light chain	9	23	23	17	17	17	14	9	8	9	6	11	11	10	12	12	10	11	12	16	11	6	11	12	14	14	15	13	17	17	14	9	8	9	6	11	11	10	12	12	10	11	12	16	11
O95983;O95983-2;K7EIE8;A0A0A0MTS6;A0A087WT34;A0A087X1H1;J3KSA7	O95983;O95983-2;K7EIE8;A0A0A0MTS6;A0A087WT34;A0A087X1H1	Methyl-CpG-binding domain protein 3	MBD3	Methyl-CpG-binding domain protein 3;Isoform 2 of Methyl-CpG-binding domain protein 3;Methyl-CpG binding domain protein 3, isoform CRA_b;Methyl-CpG-binding domain protein 3;Methyl-CpG-binding domain protein 3 (Fragment);Methyl-CpG-binding domain protein 3 (	7	10	10	8	4	6	3	3	5	4	1	7	7	6	8	8	8	2	5	9	4	4	7	8	9	3	3	1	4	6	3	3	5	4	1	7	7	6	8	8	8	2	5	9	4
Q9UHV9	Q9UHV9	Prefoldin subunit 2	PFDN2	Prefoldin subunit 2	1	6	6	6	6	5	5	4	5	5	3	2	2	1	0	1	2	3	1	3	2	2	3	3	3	5	5	3	6	5	5	4	5	5	3	2	2	1	0	1	2	3	1	3	2
P23258;A0A7P0T9G6;Q9NRH3;K7EIS0;K7EKE5	P23258;A0A7P0T9G6;Q9NRH3	Tubulin gamma-1 chain;Tubulin gamma-2 chain	TUBG1;TUBG2	Tubulin gamma-1 chain;Tubulin gamma chain;Tubulin gamma-2 chain	5	18	18	18	8	7	7	5	5	5	1	4	14	9	6	15	8	2	8	18	6	2	7	7	15	6	7	4	8	7	7	5	5	5	1	4	14	9	6	15	8	2	8	18	6
Q14137;Q14137-2;A0A075B729	Q14137;Q14137-2	Ribosome biogenesis protein BOP1	BOP1	Ribosome biogenesis protein BOP1;Isoform 2 of Ribosome biogenesis protein BOP1	3	22	22	22	1	1	1	1	0	1	1	10	15	14	6	20	14	6	4	18	9	5	6	6	20	1	0	1	1	1	1	1	0	1	1	10	15	14	6	20	14	6	4	18	9
Q5JSZ5;Q5JSZ5-5;A0A804HJR4;A0A804HKL6;A0A804HIM8	Q5JSZ5;Q5JSZ5-5	Protein PRRC2B	PRRC2B	Protein PRRC2B;Isoform 1 of Protein PRRC2B	5	35	33	27	0	1	2	1	2	1	13	25	23	22	21	25	25	14	17	20	17	16	24	28	26	0	1	0	0	1	2	1	2	1	11	24	22	21	21	23	24	13	15	19	17
Q9UFW8;C9JUJ0	Q9UFW8;C9JUJ0	CGG triplet repeat-binding protein 1	CGGBP1	CGG triplet repeat-binding protein 1;CGG triplet repeat-binding protein 1 (Fragment)	2	10	10	10	2	3	2	2	3	1	2	9	8	8	9	8	8	3	7	8	7	4	10	8	8	3	3	2	2	3	2	2	3	1	2	9	8	8	9	8	8	3	7	8	7
O60716;O60716-3;O60716-5;C9JZR2;H0YC95;O60716-2;O60716-6;O60716-7;O60716-4;O60716-8;A0A669KB05;O60716-9;O60716-13;O60716-10;A0A669KB62;O60716-11;O60716-15;O60716-12;O60716-14;O60716-17;O60716-16;O60716-19;O60716-18;O60716-21;O60716-22;O60716-23;O60716-24;O60716-20;O60716-26;O60716-29;O60716-27;O60716-25;O60716-32;O60716-31;O60716-28;O60716-30;A0A804HIL4;A0A804HK15;A0A804HJM1;E9PKY0;E9PKL1	O60716;O60716-3;O60716-5;C9JZR2;H0YC95;O60716-2;O60716-6;O60716-7;O60716-4;O60716-8;A0A669KB05;O60716-9;O60716-13;O60716-10;A0A669KB62;O60716-11;O60716-15;O60716-12;O60716-14;O60716-17;O60716-16;O60716-19;O60716-18;O60716-21;O60716-22;O60716-23;O60716-24;O60716-20;O60716-26;O60716-29;O60716-27;O60716-25;O60716-32;O60716-31;O60716-28;O60716-30	Catenin delta-1	CTNND1	Catenin delta-1;Isoform 1AC of Catenin delta-1;Isoform 1A of Catenin delta-1;Catenin delta-1;Catenin delta-1;Isoform 1AB of Catenin delta-1;Isoform 1B of Catenin delta-1;Isoform 1C of Catenin delta-1;Isoform 1BC of Catenin delta-1;Isoform 1 of Catenin delt	41	31	31	31	19	17	15	12	15	14	6	13	16	15	13	19	16	10	13	18	17	10	14	15	19	14	9	10	19	17	15	12	15	14	6	13	16	15	13	19	16	10	13	18	17
Q9UHB9;Q9UHB9-4;Q9UHB9-2;Q9UHB9-3;K7EN53;K7EQC2	Q9UHB9;Q9UHB9-4;Q9UHB9-2	Signal recognition particle subunit SRP68	SRP68	Signal recognition particle subunit SRP68;Isoform 4 of Signal recognition particle subunit SRP68;Isoform 2 of Signal recognition particle subunit SRP68	6	28	28	28	20	17	17	10	10	12	5	6	14	9	10	11	10	10	5	15	11	9	7	11	14	15	17	15	20	17	17	10	10	12	5	6	14	9	10	11	10	10	5	15	11
P27695;G3V3M6;G3V5Q1;G3V3C7;A0A0C4DGK8;G3V5M0;G3V359;G3V5D9;H7C4A8;G3V3Y6;G3V2D9	P27695;G3V3M6;G3V5Q1;G3V3C7;A0A0C4DGK8;G3V5M0;G3V359	DNA-(apurinic or apyrimidinic site) lyase;DNA-(apurinic or apyrimidinic site) lyase, mitochondrial	APEX1	DNA-(apurinic or apyrimidinic site) endonuclease;DNA-(apurinic or apyrimidinic site) endonuclease (Fragment);DNA-(apurinic or apyrimidinic site) endonuclease (Fragment);DNA-(apurinic or apyrimidinic site) endonuclease (Fragment);DNA-(apurinic or apyrimidin	11	17	17	17	10	9	7	8	7	6	9	9	10	9	9	14	10	13	6	13	6	10	10	12	13	5	6	5	10	9	7	8	7	6	9	9	10	9	9	14	10	13	6	13	6
P17480;P17480-2;E9PKP7;E9PLT2;E9PMM2;H0YDH7	P17480;P17480-2;E9PKP7	Nucleolar transcription factor 1	UBTF	Nucleolar transcription factor 1;Isoform UBF2 of Nucleolar transcription factor 1;Nucleolar transcription factor 1	6	22	22	22	4	5	5	6	2	4	4	5	16	7	7	20	16	5	7	18	5	5	5	3	20	5	1	1	4	5	5	6	2	4	4	5	16	7	7	20	16	5	7	18	5
O95391;E5RGM7;E5RK41;A0A0C4DGD2	O95391	Pre-mRNA-splicing factor SLU7	SLU7	Pre-mRNA-splicing factor SLU7	4	16	16	16	5	4	2	4	4	3	7	14	13	15	11	13	12	7	11	13	11	9	12	13	12	2	5	4	5	4	2	4	4	3	7	14	13	15	11	13	12	7	11	13	11
P41223;P41223-2;C9JCD9;F8WCN7	P41223;P41223-2;C9JCD9	Protein BUD31 homolog	BUD31	Protein BUD31 homolog;Isoform 2 of Protein BUD31 homolog;Protein BUD31 homolog	4	10	10	10	2	2	2	4	2	2	4	6	7	4	5	7	6	4	6	7	6	6	6	5	7	1	3	1	2	2	2	4	2	2	4	6	7	4	5	7	6	4	6	7	6
O00410;O00410-3;H0Y8C6;O00410-2;E7ETV3;E7EQT5;E7EV12;E7EWK4;E7EX05;E7ETV8;H0Y3V4;E7ESZ1;C9JZD8;C9JQT6;C9J875;C9JXE0;O60518;C9JZ53;F8WF30;C9J583	O00410;O00410-3;H0Y8C6;O00410-2	Importin-5	IPO5	Importin-5;Isoform 3 of Importin-5;Importin-5 (Fragment);Isoform 2 of Importin-5	20	26	26	26	19	19	20	12	16	10	6	2	1	2	3	2	3	7	1	3	2	7	2	4	4	19	18	16	19	19	20	12	16	10	6	2	1	2	3	2	3	7	1	3	2
P21399;O00408;F5H2R8;F5H143;F5H3Z7;E9PEF1;O00408-5;O00408-4;O00408-3	P21399	Cytoplasmic aconitate hydratase	ACO1	Cytoplasmic aconitate hydratase	9	15	15	15	13	13	7	3	0	7	1	0	1	1	1	1	0	2	2	1	0	1	0	0	0	9	5	4	13	13	7	3	0	7	1	0	1	1	1	1	0	2	2	1	0
Q5BKZ1;A0A0A0MRN4;Q5BKZ1-3;Q5BKZ1-2;E2QRN4	Q5BKZ1;A0A0A0MRN4	DBIRD complex subunit ZNF326	ZNF326	DBIRD complex subunit ZNF326;DBIRD complex subunit ZNF326	5	18	18	18	6	6	6	8	10	8	5	9	10	10	8	13	12	6	5	16	9	6	10	10	13	2	6	4	6	6	6	8	10	8	5	9	10	10	8	13	12	6	5	16	9
P55209;P55209-2;H0YIV4;F5H4R6;F8W0J6;F8VY35;F8VV59;H0YHC3;F8W020;F8W118;F8VUX1;B7Z9C2;F8VXI6;H0YH88;P55209-3;F8VVB5;F8VRJ2;B7Z4K9	P55209;P55209-2;H0YIV4;F5H4R6;F8W0J6;F8VY35;F8VV59;H0YHC3;F8W020;F8W118;F8VUX1;B7Z9C2;F8VXI6;H0YH88;P55209-3;F8VVB5;F8VRJ2	Nucleosome assembly protein 1-like 1	NAP1L1	Nucleosome assembly protein 1-like 1;Isoform 2 of Nucleosome assembly protein 1-like 1;Nucleosome assembly protein 1-like 1 (Fragment);Nucleosome assembly protein 1-like 1;Nucleosome assembly protein 1-like 1;Nucleosome assembly protein 1-like 1 (Fragment)	18	10	8	2	8	10	9	2	5	5	2	8	7	7	5	6	7	4	4	9	5	4	6	8	9	8	10	7	6	8	7	1	3	4	1	6	5	5	4	4	5	2	2	7	4
Q96HS1;Q96HS1-2;F5GXG4	Q96HS1;Q96HS1-2	Serine/threonine-protein phosphatase PGAM5, mitochondrial	PGAM5	Serine/threonine-protein phosphatase PGAM5, mitochondrial;Isoform 2 of Serine/threonine-protein phosphatase PGAM5, mitochondrial	3	12	12	12	6	5	5	4	5	4	5	7	10	7	8	11	10	5	7	9	6	7	6	8	9	4	5	3	6	5	5	4	5	4	5	7	10	7	8	11	10	5	7	9	6
Q6P2E9;Q6P2E9-2;I3L2F4;I3L0V0;I3L3M2	Q6P2E9;Q6P2E9-2	Enhancer of mRNA-decapping protein 4	EDC4	Enhancer of mRNA-decapping protein 4;Isoform 2 of Enhancer of mRNA-decapping protein 4	5	15	15	15	7	3	6	2	3	4	3	3	6	3	2	5	3	4	2	8	4	3	4	2	4	0	4	0	7	3	6	2	3	4	3	3	6	3	2	5	3	4	2	8	4
P35813;P35813-3;P35813-2;E9PKB5;E9PJN3;E9PL75	P35813;P35813-3;P35813-2	Protein phosphatase 1A	PPM1A	Protein phosphatase 1A;Isoform 3 of Protein phosphatase 1A;Isoform Alpha-2 of Protein phosphatase 1A	6	18	14	14	15	14	12	8	9	7	4	4	5	5	5	5	6	4	5	5	5	5	6	7	5	14	13	12	11	10	10	5	5	4	1	0	1	1	1	1	2	1	1	1	1
Q9NPH2;Q9NPH2-3;Q9NPH2-2;J3QS51;J3KRH4;J3QKW9;J3QRY0;J3QRH1;J3QLD7	Q9NPH2;Q9NPH2-3;Q9NPH2-2	Inositol-3-phosphate synthase 1	ISYNA1	Inositol-3-phosphate synthase 1;Isoform 3 of Inositol-3-phosphate synthase 1;Isoform 2 of Inositol-3-phosphate synthase 1	9	14	14	14	13	13	10	8	10	9	4	5	6	6	3	3	2	4	6	7	5	2	5	6	5	11	11	10	13	13	10	8	10	9	4	5	6	6	3	3	2	4	6	7	5
O60762;Q5QPK2;H0Y368;A0A804HJ93;A0A804HIK9;Q5QPJ9;A0A804HIB3	O60762;Q5QPK2;H0Y368;A0A804HJ93;A0A804HIK9;Q5QPJ9	Dolichol-phosphate mannosyltransferase subunit 1	DPM1	Dolichol-phosphate mannosyltransferase subunit 1;Dolichol-phosphate mannosyltransferase subunit 1;Dolichol-phosphate mannosyltransferase subunit 1;Dolichol-phosphate mannosyltransferase subunit 1;Dolichol-phosphate mannosyltransferase subunit 1;Dolichol-ph	7	14	14	14	9	8	7	6	7	6	5	9	8	8	10	8	7	5	8	9	8	6	7	8	8	7	5	6	9	8	7	6	7	6	5	9	8	8	10	8	7	5	8	9	8
Q9H2K8;G3V1Q8;H0YF68;F5GWV8;F5H5C7	Q9H2K8;G3V1Q8	Serine/threonine-protein kinase TAO3	TAOK3	Serine/threonine-protein kinase TAO3;Serine/threonine-protein kinase TAO3	5	23	21	21	2	3	2	2	3	4	1	10	20	12	12	19	12	2	10	23	14	2	16	14	20	3	3	3	1	1	1	1	1	2	1	8	18	10	10	17	10	1	8	21	12
P46087;P46087-4;P46087-2;P46087-3;F5GWB7;F5H709;F5H5X6;F5GYR3;F5H359;F5H8G6	P46087;P46087-4;P46087-2;P46087-3	Probable 28S rRNA (cytosine(4447)-C(5))-methyltransferase	NOP2	Probable 28S rRNA (cytosine(4447)-C(5))-methyltransferase;Isoform 4 of Probable 28S rRNA (cytosine(4447)-C(5))-methyltransferase;Isoform 2 of Probable 28S rRNA (cytosine(4447)-C(5))-methyltransferase;Isoform 3 of Probable 28S rRNA (cytosine(4447)-C(5))-met	10	26	26	26	7	14	10	18	17	17	9	9	17	9	9	17	15	14	9	20	9	10	14	10	19	9	14	8	7	14	10	18	17	17	9	9	17	9	9	17	15	14	9	20	9
Q02241;A0A7I2V5Y5;H7BYN4;A0A2U3TZL8;A0A2R8Y531;H0YME6;H0YMJ4	Q02241;A0A7I2V5Y5;H7BYN4;A0A2U3TZL8	Kinesin-like protein KIF23;Kinesin-like protein	KIF23	Kinesin-like protein KIF23;Kinesin-like protein;Kinesin-like protein;Kinesin-like protein	7	27	27	3	2	3	0	3	1	0	1	12	19	12	12	17	16	3	10	24	11	6	13	8	24	3	2	3	2	3	0	3	1	0	1	12	19	12	12	17	16	3	10	24	11
P04844;P04844-2;Q5JYR4;Q5JYR7;Q5JYR3;H0Y5M1	P04844;P04844-2	Dolichyl-diphosphooligosaccharide--protein glycosyltransferase subunit 2	RPN2	Dolichyl-diphosphooligosaccharide--protein glycosyltransferase subunit 2;Isoform 2 of Dolichyl-diphosphooligosaccharide--protein glycosyltransferase subunit 2	6	21	21	21	17	15	13	14	17	16	5	5	8	5	3	6	7	6	2	8	4	6	5	7	9	15	17	15	17	15	13	14	17	16	5	5	8	5	3	6	7	6	2	8	4
Q01804;Q01804-3;Q01804-5;D6RI06;D6RA27;Q01804-4	Q01804;Q01804-3;Q01804-5	OTU domain-containing protein 4	OTUD4	OTU domain-containing protein 4;Isoform 3 of OTU domain-containing protein 4;Isoform 2 of OTU domain-containing protein 4	6	26	26	26	5	4	5	2	5	2	21	6	8	6	7	9	11	21	7	7	9	22	8	9	10	3	3	4	5	4	5	2	5	2	21	6	8	6	7	9	11	21	7	7	9
O60271-4;O60271;O60271-2;O60271-9;O60271-5;O60271-3;D6RHI8;H0YBE9;A0A8I5KWZ2;H0YBS5	O60271-4;O60271;O60271-2;O60271-9;O60271-5;O60271-3	C-Jun-amino-terminal kinase-interacting protein 4	SPAG9	Isoform 4 of C-Jun-amino-terminal kinase-interacting protein 4;C-Jun-amino-terminal kinase-interacting protein 4;Isoform 2 of C-Jun-amino-terminal kinase-interacting protein 4;Isoform 6 of C-Jun-amino-terminal kinase-interacting protein 4;Isoform 5 of C-Ju	10	35	35	31	28	29	28	15	19	19	8	9	10	9	6	6	6	10	9	6	6	8	9	9	7	24	29	22	28	29	28	15	19	19	8	9	10	9	6	6	6	10	9	6	6
Q15004;H0YKX3;H0YMA4;A0A0U1RQM0;A0A0U1RQC1;Q15004-2	Q15004;H0YKX3;H0YMA4;A0A0U1RQM0	PCNA-associated factor	KIAA0101	PCNA-associated factor;PCNA-associated factor;PCNA-associated factor;PCNA-associated factor	6	10	10	10	3	4	5	4	5	5	4	7	7	9	7	6	6	4	8	8	6	3	8	8	7	3	4	3	3	4	5	4	5	5	4	7	7	9	7	6	6	4	8	8	6
O15294;A0A8V8TQ37;A0A8V8TQ64;O15294-3;A0A8V8TP17;A0A8V8TPA3;O15294-2;O15294-4;A0A8V8TQJ1;A0A8V8TNT2;C9JZL3;B4DTL1;Q9H5T3	O15294;A0A8V8TQ37;A0A8V8TQ64;O15294-3;A0A8V8TP17;A0A8V8TPA3;O15294-2;O15294-4	UDP-N-acetylglucosamine--peptide N-acetylglucosaminyltransferase 110 kDa subunit	OGT	UDP-N-acetylglucosamine--peptide N-acetylglucosaminyltransferase 110 kDa subunit;UDP-N-acetylglucosamine--peptide N-acetylglucosaminyltransferase 110 kDa subunit;UDP-N-acetylglucosamine--peptide N-acetylglucosaminyltransferase 110 kDa subunit;Isoform 1 of	13	29	29	29	13	13	11	9	10	7	6	12	20	16	10	14	10	9	14	20	17	8	12	15	19	8	11	8	13	13	11	9	10	7	6	12	20	16	10	14	10	9	14	20	17
P40939;H0YFD6;A0A2R8YG21;A0A2R8Y688	P40939;H0YFD6;A0A2R8YG21	Trifunctional enzyme subunit alpha, mitochondrial;Long-chain enoyl-CoA hydratase;Long chain 3-hydroxyacyl-CoA dehydrogenase	HADHA	Trifunctional enzyme subunit alpha, mitochondrial;enoyl-CoA hydratase;Trifunctional enzyme subunit alpha, mitochondrial	4	31	31	4	26	17	20	22	19	14	4	6	7	6	5	11	8	8	7	11	6	4	7	4	6	16	15	21	26	17	20	22	19	14	4	6	7	6	5	11	8	8	7	11	6
Q5M775;A0A7P0TBP2;A0A7I2V486;A0A7I2V416;J3QS22;A0A7P0TAS3;A0A7I2YQJ3;A0A7P0Z4I1;A0A7I2V451;Q5M775-2;A0A7I2V562;A0A7P0TB87;Q5M775-3;Q5M775-4;A0A7P0T9K0;Q5M775-5;J3KRB9;J3KRN9;J3QKL1;J3QQM0;A0A7P0T8Y6	Q5M775;A0A7P0TBP2;A0A7I2V486;A0A7I2V416;J3QS22;A0A7P0TAS3;A0A7I2YQJ3;A0A7P0Z4I1;A0A7I2V451;Q5M775-2;A0A7I2V562;A0A7P0TB87;Q5M775-3;Q5M775-4;A0A7P0T9K0;Q5M775-5;J3KRB9	Cytospin-B	SPECC1	Cytospin-B;Cytospin-B;Cytospin-B;Cytospin-B;Cytospin-B (Fragment);Cytospin-B;Cytospin-B;Cytospin-B;Cytospin-B;Isoform 2 of Cytospin-B;Cytospin-B;Cytospin-B;Isoform 3 of Cytospin-B;Isoform 4 of Cytospin-B;Cytospin-B;Isoform 5 of Cytospin-B;Cytospin-B	21	4	4	4	0	0	0	1	0	0	2	3	3	3	3	4	3	2	2	3	3	2	2	1	3	0	0	0	0	0	0	1	0	0	2	3	3	3	3	4	3	2	2	3	3
Q14681;J3QSC8	Q14681	BTB/POZ domain-containing protein KCTD2	KCTD2	BTB/POZ domain-containing protein KCTD2	2	10	9	8	4	6	7	3	3	4	3	7	7	7	6	7	5	3	6	6	7	3	7	7	6	5	6	5	4	6	7	3	3	4	3	6	6	6	5	6	4	3	5	5	6
O00541;B5MCF9;O00541-2;B3KXD6;H7BYY8;H7C267	O00541;B5MCF9;O00541-2;B3KXD6	Pescadillo homolog	PES1	Pescadillo homolog;Pescadillo homolog;Isoform 2 of Pescadillo homolog;Pescadillo homolog	6	19	19	19	8	6	6	7	5	7	5	3	13	8	7	14	9	11	3	13	6	9	8	7	13	5	7	1	8	6	6	7	5	7	5	3	13	8	7	14	9	11	3	13	6
Q9UK59;A0A8V8TNX0;A0A8V8TMF7;A0A8V8TMX5;A0A8V8TMH0;Q9UK59-2;F8WAY1;A0A8V8TP85	Q9UK59;A0A8V8TNX0;A0A8V8TMF7;A0A8V8TMX5;A0A8V8TMH0	Lariat debranching enzyme	DBR1	Lariat debranching enzyme;Lariat debranching enzyme;Lariat debranching enzyme;Lariat debranching enzyme;Lariat debranching enzyme	8	17	17	17	6	6	6	4	2	5	3	13	11	12	12	13	12	6	12	13	13	2	14	11	12	4	6	6	6	6	6	4	2	5	3	13	11	12	12	13	12	6	12	13	13
Q5JWF2;Q5JWF2-2;Q5JWE9;A0A7I2V5R6;P63092;P63092-2;P63092-3;P63092-4;A0A590UJS2;A0A590UJQ9;B0AZR9;A0A590UK28;A0A590UJF0;A0A804HIH4;A0A590UJY2;A0A0A0MR13;P38405-2;H0Y7E8;P38405;Q5JWF2-3;K7EPE2;A0A590UK00;A0A590UJX6;K7EQ80	Q5JWF2;Q5JWF2-2;Q5JWE9;A0A7I2V5R6;P63092;P63092-2;P63092-3;P63092-4;A0A590UJS2;A0A590UJQ9;B0AZR9;A0A590UK28;A0A590UJF0;A0A804HIH4;A0A590UJY2;A0A0A0MR13	Guanine nucleotide-binding protein G(s) subunit alpha isoforms XLas;Guanine nucleotide-binding protein G(s) subunit alpha isoforms short	GNAS	Guanine nucleotide-binding protein G(s) subunit alpha isoforms XLas;Isoform XLas-2 of Guanine nucleotide-binding protein G(s) subunit alpha isoforms XLas;Guanine nucleotide-binding protein G(s) subunit alpha isoforms short;Guanine nucleotide-binding protei	24	9	8	8	5	6	6	6	6	7	0	5	5	5	2	2	3	3	3	5	5	3	5	3	5	5	6	5	4	5	5	5	5	6	0	4	4	4	1	1	2	2	2	4	4
O00203-3;O00203;A0A8Q3WKJ9;A0A8Q3WKK0;A0A8Q3WL34;A0A8Q3SHR2;A0A8Q3SIS1;A0A8Q3SHS3;A0A8Q3SI03;A0A8Q3WKN2;A0A8Q3WKI5;A0A8Q3WKF8;A0A8Q3SHU2;A0A8Q3SHW6;A0A8Q3SIM7;A0A0S2Z4Z4;A0A8Q3SHP3;A0A8Q3SHS6;A0A590UJ60;A0A5F9UJV3;A0A2R8Y2A8;Q13367-4;Q13367;A0A590UKC4;Q13367-3;A0A590UJW5;A0A590UK04;F5GWU4;A0A590UJU0;A0A590UKD3;A0A590UK69;A0A590UJE5;A0A590UJU7;H0YBD0;F5GYB0;A0A590UJ44;A0A8Q3SHV5;A0A590UK64	O00203-3;O00203;A0A8Q3WKJ9;A0A8Q3WKK0;A0A8Q3WL34;A0A8Q3SHR2;A0A8Q3SIS1;A0A8Q3SHS3;A0A8Q3SI03;A0A8Q3WKN2;A0A8Q3WKI5;A0A8Q3WKF8;A0A8Q3SHU2;A0A8Q3SHW6;A0A8Q3SIM7;A0A0S2Z4Z4;A0A8Q3SHP3;A0A8Q3SHS6	AP-3 complex subunit beta-1	AP3B1	Isoform 2 of AP-3 complex subunit beta-1;AP-3 complex subunit beta-1;AP-3 complex subunit beta;AP-3 complex subunit beta;AP-3 complex subunit beta;AP-3 complex subunit beta;AP-3 complex subunit beta;AP-3 complex subunit beta;AP-3 complex subunit beta;AP-3	38	27	27	27	13	18	17	5	10	6	12	8	9	8	6	7	8	13	8	12	8	15	6	7	10	10	14	14	13	18	17	5	10	6	12	8	9	8	6	7	8	13	8	12	8
P41567;K7EM18	P41567;K7EM18	Eukaryotic translation initiation factor 1	EIF1	Eukaryotic translation initiation factor 1;Eukaryotic translation initiation factor 1	2	14	14	6	10	11	9	8	9	10	2	3	3	4	1	4	4	5	3	4	2	4	2	3	4	8	8	10	10	11	9	8	9	10	2	3	3	4	1	4	4	5	3	4	2
P06702	P06702	Protein S100-A9	S100A9	Protein S100-A9	1	7	7	7	1	1	0	3	2	3	0	3	1	6	5	3	4	1	2	5	7	2	5	5	5	2	1	1	1	1	0	3	2	3	0	3	1	6	5	3	4	1	2	5	7
P40222;Q8N3L3	P40222	Alpha-taxilin	TXLNA	Alpha-taxilin	2	24	24	23	17	15	14	10	11	8	10	10	14	14	7	15	15	11	7	19	11	10	12	8	20	6	13	11	17	15	14	10	11	8	10	10	14	14	7	15	15	11	7	19	11
Q96FW1;F5GYN4;F5H6Q1;F5GYJ8;F5H3F0;Q96FW1-2	Q96FW1;F5GYN4;F5H6Q1;F5GYJ8	Ubiquitin thioesterase OTUB1	OTUB1	Ubiquitin thioesterase OTUB1;ubiquitinyl hydrolase 1;Ubiquitin thioesterase;ubiquitinyl hydrolase 1	6	13	13	13	11	11	11	7	8	8	4	5	6	4	4	5	6	5	4	6	5	3	4	5	6	9	8	9	11	11	11	7	8	8	4	5	6	4	4	5	6	5	4	6	5
Q2KHT4-4;F5H0V9;G3XAB9;Q2KHT4-7;Q2KHT4-8	Q2KHT4-4;F5H0V9;G3XAB9;Q2KHT4-7;Q2KHT4-8		GSG1	Isoform 4 of Germ cell-specific gene 1 protein;Germ cell associated 1, isoform CRA_d;Germ cell associated 1, isoform CRA_b;Isoform 7 of Germ cell-specific gene 1 protein;Isoform 8 of Germ cell-specific gene 1 protein	5	1	1	1	1	1	1	1	1	1	1	1	1	1	1	0	1	1	1	1	1	0	1	0	1	0	1	1	1	1	1	1	1	1	1	1	1	1	1	0	1	1	1	1	1
Q9UG63;Q9UG63-2;C9JHK9;C9JZV3	Q9UG63;Q9UG63-2	ATP-binding cassette sub-family F member 2	ABCF2	ATP-binding cassette sub-family F member 2;Isoform 2 of ATP-binding cassette sub-family F member 2	4	17	17	17	9	8	6	8	7	7	2	10	12	9	11	12	8	2	8	11	10	7	11	8	12	9	9	8	9	8	6	8	7	7	2	10	12	9	11	12	8	2	8	11	10
P41250-2;P41250;A0A6Q8PGA8;A0A6Q8PGI6;A0A6Q8PGZ8;A0A6Q8PHH9;A0A6Q8PGW4;A0A6Q8PHI7;H7C443;A0A6Q8PFZ6;A0A6Q8PH49;A0A6Q8PF45;A0A6Q8PGN7;F8WCK4;A0A6Q8PGZ9;A0A6Q8PFV5;A0A6Q8PFU7;A0A6Q8PGT3	P41250-2;P41250;A0A6Q8PGA8;A0A6Q8PGI6;A0A6Q8PGZ8;A0A6Q8PHH9;A0A6Q8PGW4;A0A6Q8PHI7;H7C443;A0A6Q8PFZ6	Glycine--tRNA ligase	GARS	Isoform 2 of Glycine--tRNA ligase;Glycine--tRNA ligase;Glycine--tRNA ligase;Glycine--tRNA ligase;Glycine--tRNA ligase;glycine--tRNA ligase;glycine--tRNA ligase;Glycine--tRNA ligase;Glycine--tRNA ligase;Glycine--tRNA ligase	18	30	30	30	26	20	25	16	15	8	4	2	2	2	1	5	2	4	2	5	3	3	2	4	3	12	12	18	26	20	25	16	15	8	4	2	2	2	1	5	2	4	2	5	3
P31040;P31040-2;D6RFM5;P31040-3;A0A494C1T6;H0Y8X1	P31040;P31040-2;D6RFM5;P31040-3	Succinate dehydrogenase [ubiquinone] flavoprotein subunit, mitochondrial	SDHA	Succinate dehydrogenase [ubiquinone] flavoprotein subunit, mitochondrial;Isoform 2 of Succinate dehydrogenase [ubiquinone] flavoprotein subunit, mitochondrial;Succinate dehydrogenase [ubiquinone] flavoprotein subunit, mitochondrial;Isoform 3 of Succinate d	6	22	22	22	15	13	10	13	14	15	3	3	4	2	1	2	4	5	2	4	2	3	4	3	4	10	10	10	15	13	10	13	14	15	3	3	4	2	1	2	4	5	2	4	2
P67936;A0A2R8Y5V9;A0A2R8YGX3;A0A2R8YH90;P67936-2;A0A2R8YE05;K7ENT6;A0A2R8YHD2;A0A2R8YEU4;A0A5F9UN72;A0A590UJB9;A0A590UK79;K7EPB9	P67936;A0A2R8Y5V9;A0A2R8YGX3;A0A2R8YH90;P67936-2;A0A2R8YE05;K7ENT6;A0A2R8YHD2;A0A2R8YEU4	Tropomyosin alpha-4 chain	TPM4	Tropomyosin alpha-4 chain;Tropomyosin alpha-4 chain;Tropomyosin alpha-4 chain;Tropomyosin alpha-4 chain (Fragment);Isoform 2 of Tropomyosin alpha-4 chain;Tropomyosin alpha-4 chain;Tropomyosin alpha-4 chain;Tropomyosin alpha-4 chain (Fragment);Tropomyosin a	13	28	19	16	23	23	24	10	18	19	9	4	5	4	6	7	5	13	2	5	4	7	2	4	3	22	24	20	15	15	17	6	12	13	4	1	3	1	3	4	2	7	1	2	1
P12270;P12270-2;Q5SWX9	P12270;P12270-2	Nucleoprotein TPR	TPR	Nucleoprotein TPR;Isoform 2 of Nucleoprotein TPR	3	33	33	33	20	14	17	4	3	7	10	7	6	3	10	9	6	17	7	9	6	11	9	8	9	3	7	0	20	14	17	4	3	7	10	7	6	3	10	9	6	17	7	9	6
O75935;O75935-3;X6RCK5;X6RA56;A0A0A0MRV8;X6RLR1;O75935-2	O75935;O75935-3;X6RCK5;X6RA56;A0A0A0MRV8;X6RLR1;O75935-2	Dynactin subunit 3	DCTN3	Dynactin subunit 3;Isoform 3 of Dynactin subunit 3;Dynactin subunit 3 (Fragment);Dynactin subunit 3;Dynactin subunit 3 (Fragment);Dynactin subunit 3;Isoform 2 of Dynactin subunit 3	7	9	9	9	7	6	8	3	5	2	4	6	8	7	7	7	7	6	5	6	8	4	6	8	7	7	6	5	7	6	8	3	5	2	4	6	8	7	7	7	7	6	5	6	8
P14314;K7ELL7;P14314-2;K7EPW7;A0A7I2V2T6;A0A0C4DGP4;K7EKX1;K7EJ70	P14314;K7ELL7;P14314-2	Glucosidase 2 subunit beta	PRKCSH	Glucosidase 2 subunit beta;Glucosidase 2 subunit beta;Isoform 2 of Glucosidase 2 subunit beta	8	15	15	15	15	13	14	12	13	12	4	0	4	5	3	5	2	5	2	3	3	2	2	2	2	12	12	14	15	13	14	12	13	12	4	0	4	5	3	5	2	5	2	3	3
Q8NFC6;H0Y9Y2;Q96IK1;Q96IK1-2	Q8NFC6;H0Y9Y2	Biorientation of chromosomes in cell division protein 1-like 1	BOD1L1	Biorientation of chromosomes in cell division protein 1-like 1;Biorientation of chromosomes in cell division protein 1-like 1	4	49	49	49	3	5	3	1	3	1	4	17	38	15	14	34	24	5	12	47	15	5	19	16	40	0	3	0	3	5	3	1	3	1	4	17	38	15	14	34	24	5	12	47	15
Q13895;H7BY94;F8WBL2	Q13895	Bystin	BYSL	Bystin	3	21	21	21	10	8	8	9	10	4	12	13	13	13	10	15	13	13	9	15	14	12	13	13	14	6	8	3	10	8	8	9	10	4	12	13	13	13	10	15	13	13	9	15	14
Q13595;Q13595-4;Q13595-3;Q13595-2;A0A8J9ASM4;F8WEH2	Q13595;Q13595-4;Q13595-3;Q13595-2	Transformer-2 protein homolog alpha	TRA2A	Transformer-2 protein homolog alpha;Isoform 4 of Transformer-2 protein homolog alpha;Isoform 3 of Transformer-2 protein homolog alpha;Isoform Short of Transformer-2 protein homolog alpha	6	11	9	9	3	2	3	3	3	3	2	6	9	8	7	8	9	3	5	9	7	5	5	7	9	3	3	2	3	2	3	3	3	3	2	4	7	6	5	6	7	2	3	7	5
Q9H0A0;Q9H0A0-2;E9PMU0;E9PJN6	Q9H0A0;Q9H0A0-2	N-acetyltransferase 10	NAT10	RNA cytidine acetyltransferase;Isoform 2 of RNA cytidine acetyltransferase	4	36	36	36	10	17	16	15	21	13	5	16	24	19	24	21	21	11	16	22	16	13	24	19	19	6	18	11	10	17	16	15	21	13	5	16	24	19	24	21	21	11	16	22	16
O60828;O60828-2;O60828-5;O60828-4;O60828-3;H7C053;A0A5H1ZRR1;O60828-6;O60828-10;O60828-9;O60828-8;O60828-7	O60828;O60828-2;O60828-5;O60828-4	Polyglutamine-binding protein 1	PQBP1	Polyglutamine-binding protein 1;Isoform 2 of Polyglutamine-binding protein 1;Isoform 5 of Polyglutamine-binding protein 1;Isoform 4 of Polyglutamine-binding protein 1	12	9	9	9	2	2	2	2	3	3	2	7	4	6	5	6	7	2	4	5	4	3	6	5	6	1	0	2	2	2	2	2	3	3	2	7	4	6	5	6	7	2	4	5	4
Q9BRX2	Q9BRX2	Protein pelota homolog	PELO	Protein pelota homolog	1	11	11	11	8	6	7	4	5	6	2	5	4	4	5	4	5	2	4	5	3	1	5	5	5	6	5	3	8	6	7	4	5	6	2	5	4	4	5	4	5	2	4	5	3
Q53GS9;B9A018;A0A087X1B2;Q53GS9-3;Q53GS9-2;F8WC91;C9JIU2;A0A087WW31	Q53GS9;B9A018;A0A087X1B2;Q53GS9-3;Q53GS9-2	U4/U6.U5 tri-snRNP-associated protein 2	USP39	U4/U6.U5 tri-snRNP-associated protein 2;U4/U6.U5 tri-snRNP-associated protein 2;U4/U6.U5 tri-snRNP-associated protein 2;Isoform 3 of U4/U6.U5 tri-snRNP-associated protein 2;Isoform 2 of U4/U6.U5 tri-snRNP-associated protein 2	8	17	17	17	9	8	5	4	3	5	6	9	10	11	6	10	11	8	8	13	10	7	9	9	13	5	9	4	9	8	5	4	3	5	6	9	10	11	6	10	11	8	8	13	10
P28072;A0A087X2I4;I3L3X7	P28072;A0A087X2I4	Proteasome subunit beta type-6;Proteasome subunit beta type	PSMB6	Proteasome subunit beta type-6;Proteasome subunit beta	3	5	5	5	5	5	5	3	2	1	5	3	2	3	3	3	3	5	1	2	4	5	2	3	3	4	5	3	5	5	5	3	2	1	5	3	2	3	3	3	3	5	1	2	4
P98175-2;P98175-4	P98175-2;P98175-4	RNA-binding protein 10	RBM10	Isoform 2 of RNA-binding protein 10;Isoform 4 of RNA-binding protein 10	2	61	1	1	35	32	36	27	35	25	42	48	50	49	51	51	53	41	47	52	47	45	49	51	48	29	29	25	0	0	0	0	0	0	0	1	1	1	1	1	1	0	0	1	1
Q9NX58;D6RDJ1	Q9NX58	Cell growth-regulating nucleolar protein	LYAR	Cell growth-regulating nucleolar protein	2	19	19	19	2	2	1	1	2	0	6	11	12	14	11	14	14	8	10	14	10	9	11	13	15	0	0	0	2	2	1	1	2	0	6	11	12	14	11	14	14	8	10	14	10
O76094;O76094-2;D6RDY6;R4GNC1	O76094;O76094-2	Signal recognition particle subunit SRP72	SRP72	Signal recognition particle subunit SRP72;Isoform 2 of Signal recognition particle subunit SRP72	4	25	25	25	16	12	13	8	9	4	7	11	11	10	10	18	13	10	6	18	9	10	11	9	15	7	14	6	16	12	13	8	9	4	7	11	11	10	10	18	13	10	6	18	9
Q92878;Q92878-2;A0A1W2PQ90;Q92878-3;A0A494C1B7;A0A494BZX5;A0A494C122;E7ESD9;E7EN38;A0A494C0Y7;A0A494BZX8;E9PM98;C9JNH8;H7C0V2;A0A494BZW0;H7C0P8	Q92878;Q92878-2;A0A1W2PQ90;Q92878-3;A0A494C1B7	DNA repair protein RAD50	RAD50	DNA repair protein RAD50;Isoform 2 of DNA repair protein RAD50;Zinc-hook domain-containing protein;Isoform 3 of DNA repair protein RAD50;DNA repair protein RAD50 (Fragment)	16	39	39	39	10	11	11	9	14	12	13	15	22	12	9	21	14	13	6	27	8	15	14	11	27	8	10	6	10	11	11	9	14	12	13	15	22	12	9	21	14	13	6	27	8
P49721;A0A087WVV1	P49721;A0A087WVV1	Proteasome subunit beta type-2	PSMB2	Proteasome subunit beta type-2;Proteasome subunit beta type-2	2	12	12	12	8	8	9	5	4	2	5	3	3	4	3	2	3	4	3	4	4	4	4	3	4	8	8	5	8	8	9	5	4	2	5	3	3	4	3	2	3	4	3	4	4
Q9NPA8;Q9NPA8-2;E5RHX8;J3KNT2;E5RI00;E5RHT9;E5RJ84	Q9NPA8;Q9NPA8-2;E5RHX8;J3KNT2;E5RI00;E5RHT9;E5RJ84	Transcription and mRNA export factor ENY2	ENY2	Transcription and mRNA export factor ENY2;Isoform 2 of Transcription and mRNA export factor ENY2;Transcription and mRNA export factor ENY2;Transcription and mRNA export factor ENY2;Transcription and mRNA export factor ENY2;Transcription and mRNA export fac	7	7	7	7	5	5	5	2	4	0	3	5	4	4	5	5	6	4	3	5	5	3	4	5	4	3	5	2	5	5	5	2	4	0	3	5	4	4	5	5	6	4	3	5	5
Q9NYJ7;A0A1B0GV57	Q9NYJ7;A0A1B0GV57	Delta-like protein 3	DLL3	Delta-like protein 3;TGF-beta-activated kinase 1 and MAP3K7-binding protein 2	2	16	16	6	8	10	9	4	7	2	6	10	10	8	9	10	9	5	8	9	9	7	10	10	10	7	8	9	8	10	9	4	7	2	6	10	10	8	9	10	9	5	8	9	9
P51610-4;A6NEM2;P51610;P51610-2;P51610-3;H7C1C4;Q9Y5Z7	P51610-4;A6NEM2;P51610;P51610-2	Host cell factor 1;HCF N-terminal chain 1;HCF N-terminal chain 2;HCF N-terminal chain 3;HCF N-terminal chain 4;HCF N-terminal chain 5;HCF N-terminal chain 6;HCF C-terminal chain 1;HCF C-terminal chain 2;HCF C-terminal chain 3;HCF C-terminal chain 4;HCF C-terminal chain 5;HCF C-terminal chain 6	HCFC1	Isoform 4 of Host cell factor 1;Host cell factor 1;Host cell factor 1;Isoform 2 of Host cell factor 1	7	30	30	30	18	16	17	16	15	12	5	10	16	9	2	12	7	6	13	19	12	8	9	10	14	11	16	13	18	16	17	16	15	12	5	10	16	9	2	12	7	6	13	19	12
P57088;D6RAA6;H0Y8N0;J3KN43;D6RBY2	P57088;D6RAA6	Transmembrane protein 33	TMEM33	Transmembrane protein 33;Transmembrane protein 33 (Fragment)	5	9	9	9	2	1	2	2	2	2	4	6	9	7	7	8	6	5	7	8	8	4	7	6	8	1	2	0	2	1	2	2	2	2	4	6	9	7	7	8	6	5	7	8	8
Q9Y3A5;A0A8V8TLA5;A0A8V8TMR6;A0A8V8TLR8;A0A8V8TLC6;A0A8V8TMS1;F8WE72;A0A8V8TLS5;A0A8V8TN15	Q9Y3A5;A0A8V8TLA5;A0A8V8TMR6;A0A8V8TLR8;A0A8V8TLC6	Ribosome maturation protein SBDS	SBDS	Ribosome maturation protein SBDS;Ribosome maturation protein SBDS;Ribosome maturation protein SBDS;Ribosome maturation protein SBDS;Ribosome maturation protein SBDS	9	17	17	17	11	11	9	9	10	8	4	10	9	9	8	9	10	6	8	6	10	5	7	9	8	8	10	10	11	11	9	9	10	8	4	10	9	9	8	9	10	6	8	6	10
P61011;G3V480;A0A7I2V5K0;P61011-2;G3V4F7;A0A7P0PJI2;A0A7I2V584;A0A7I2V5S0;A0A7I2V591	P61011;G3V480;A0A7I2V5K0;P61011-2;G3V4F7;A0A7P0PJI2;A0A7I2V584	Signal recognition particle 54 kDa protein	SRP54	Signal recognition particle 54 kDa protein;Signal recognition particle 54 kDa protein;Signal recognition particle 54 kDa protein;Isoform 2 of Signal recognition particle 54 kDa protein;Signal recognition particle 54 kDa protein;Signal recognition particle	9	8	8	8	1	1	1	1	1	1	2	3	3	3	3	4	3	4	2	3	4	3	3	3	2	1	1	1	1	1	1	1	1	1	2	3	3	3	3	4	3	4	2	3	4
Q9UPQ9-1;Q9UPQ9;H0Y720;Q9UPQ9-2	Q9UPQ9-1;Q9UPQ9;H0Y720	Trinucleotide repeat-containing gene 6B protein	TNRC6B	Isoform 2 of Trinucleotide repeat-containing gene 6B protein;Trinucleotide repeat-containing gene 6B protein;Trinucleotide repeat-containing gene 6B protein (Fragment)	4	32	32	32	9	12	12	0	3	2	7	17	19	21	19	21	20	10	18	19	20	9	19	23	23	4	10	5	9	12	12	0	3	2	7	17	19	21	19	21	20	10	18	19	20
Q9BQE3;F5H5D3;A0A7P0TA31	Q9BQE3;F5H5D3	Tubulin alpha-1C chain	TUBA1C	Tubulin alpha-1C chain;Tubulin alpha chain	3	36	4	2	24	26	22	18	18	15	20	28	30	30	22	28	26	22	26	31	29	20	29	28	30	18	18	18	1	1	1	1	0	0	1	4	4	4	2	4	3	2	3	4	4
Q9UBN7;A0A8V8TKY7;A0A2R8Y559;A0A8V8TL08;A0A8V8TM63;A0A2R8YCS4;A0A8V8TMA5;A0A2R8YDE6;A0A8V8TLA9;A0A2R8Y6Z9;Q9UBN7-2;A0A2R8Y758;A6NDI8;C9J172;E7ER52;E7EP63;Q9BRX7;A0A2R8Y5Z4	Q9UBN7;A0A8V8TKY7;A0A2R8Y559;A0A8V8TL08;A0A8V8TM63;A0A2R8YCS4;A0A8V8TMA5;A0A2R8YDE6;A0A8V8TLA9;A0A2R8Y6Z9;Q9UBN7-2	Histone deacetylase 6	HDAC6	Histone deacetylase 6;Histone deacetylase 6;Histone deacetylase 6;Histone deacetylase 6;Histone deacetylase 6;Histone deacetylase 6;Histone deacetylase 6;Histone deacetylase 6;Histone deacetylase 6;Histone deacetylase 6;Isoform 2 of Histone deacetylase 6	18	11	11	11	7	6	6	2	5	3	1	1	2	1	0	1	1	1	2	2	2	1	1	1	1	7	11	9	7	6	6	2	5	3	1	1	2	1	0	1	1	1	2	2	2
Q8N1F7;H3BVG0;Q8N1F7-2;H3BV11;H3BRI8;H3BM93;H3BV15;H3BNN5;H3BRD9;H3BP95;H3BMX0;H3BVE2;H3BPA9	Q8N1F7;H3BVG0;Q8N1F7-2	Nuclear pore complex protein Nup93	NUP93	Nuclear pore complex protein Nup93;Nuclear pore complex protein Nup93;Isoform 2 of Nuclear pore complex protein Nup93	13	20	20	20	14	16	9	16	9	16	2	3	2	1	2	2	0	3	2	2	1	2	1	2	1	12	10	12	14	16	9	16	9	16	2	3	2	1	2	2	0	3	2	2	1
Q9Y678;H0Y8X7;D6RG17	Q9Y678	Coatomer subunit gamma-1	COPG1	Coatomer subunit gamma-1	3	28	28	25	26	26	21	11	7	14	6	6	5	3	2	2	4	7	2	3	4	4	2	2	4	23	18	19	26	26	21	11	7	14	6	6	5	3	2	2	4	7	2	3	4
Q15427;Q5SZ64	Q15427;Q5SZ64	Splicing factor 3B subunit 4	SF3B4	Splicing factor 3B subunit 4;Splicing factor 3B subunit 4 (Fragment)	2	6	6	6	2	1	2	2	2	0	3	3	4	5	6	5	4	4	4	5	4	3	5	5	5	2	0	0	2	1	2	2	2	0	3	3	4	5	6	5	4	4	4	5	4
P13804;A0A8I5KYP7;A0A8I5KVL5;H0YLU7;A0A8I5KYH4;A0A8I5KT03;P13804-2;A0A0S2Z3M4;H3BV91;A0A8I5KUF3;A0A8I5KUR2;H0YKF0;H0YK49;A0A8I5KVC9;H0YL83;J3KN60;A0A8I5KU27;H0YM12	P13804;A0A8I5KYP7;A0A8I5KVL5;H0YLU7;A0A8I5KYH4;A0A8I5KT03;P13804-2;A0A0S2Z3M4;H3BV91;A0A8I5KUF3;A0A8I5KUR2;H0YKF0;H0YK49;A0A8I5KVC9	Electron transfer flavoprotein subunit alpha, mitochondrial	ETFA	Electron transfer flavoprotein subunit alpha, mitochondrial;Electron transfer flavoprotein subunit alpha;Electron transfer flavoprotein subunit alpha;Electron transfer flavoprotein subunit alpha;Electron transfer flavoprotein subunit alpha;Electron transfe	18	18	18	18	17	11	12	9	10	9	2	0	2	0	0	0	0	3	0	2	0	2	3	1	0	11	9	9	17	11	12	9	10	9	2	0	2	0	0	0	0	3	0	2	0
Q9NW64;Q9NW64-2;E5RJW4;E5RHA8	Q9NW64;Q9NW64-2;E5RJW4	Pre-mRNA-splicing factor RBM22	RBM22	Pre-mRNA-splicing factor RBM22;Isoform 2 of Pre-mRNA-splicing factor RBM22;Pre-mRNA-splicing factor RBM22 (Fragment)	4	15	15	15	1	1	1	1	1	1	3	10	12	10	9	15	14	7	10	14	9	6	11	11	13	1	1	1	1	1	1	1	1	1	3	10	12	10	9	15	14	7	10	14	9
P14859-6;P14859-5;P14859-2;P14859-4;P14859-3;P14859;A0A0C4DG88;A0A0A0MT46;Q9UKI9-3;Q9UKI9-2;Q9UKI9;H0YLL6;A0A8I5KYI8;H0YKT2;B5ME60;U3KQ96;U3KQN1;H0YNW1;P09086-3;P09086-2;P09086;P09086-5;P09086-4;H0YLC5	P14859-6;P14859-5;P14859-2;P14859-4;P14859-3;P14859;A0A0C4DG88;A0A0A0MT46	POU domain, class 2, transcription factor 1;POU domain protein	POU2F1	Isoform 6 of POU domain, class 2, transcription factor 1;Isoform 5 of POU domain, class 2, transcription factor 1;Isoform 2 of POU domain, class 2, transcription factor 1;Isoform 4 of POU domain, class 2, transcription factor 1;Isoform 3 of POU domain, cla	24	11	11	11	1	2	1	3	0	3	1	8	11	7	6	10	8	1	7	10	7	1	8	6	9	0	0	2	1	2	1	3	0	3	1	8	11	7	6	10	8	1	7	10	7
Q14980-2;Q14980;Q14980-4;Q14980-3;H0YFY6;Q14980-5;F5H4J1;F5H6Y5;K4DIE0;F5H2F3;F5H3L6;F5H0Z7;F5H763;F5GZW1;F5H1L0	Q14980-2;Q14980;Q14980-4;Q14980-3	Nuclear mitotic apparatus protein 1	NUMA1	Isoform 2 of Nuclear mitotic apparatus protein 1;Nuclear mitotic apparatus protein 1;Isoform 4 of Nuclear mitotic apparatus protein 1;Isoform 3 of Nuclear mitotic apparatus protein 1	15	60	60	60	7	15	21	2	6	3	8	10	33	20	15	44	34	22	5	50	11	15	15	13	46	1	4	3	7	15	21	2	6	3	8	10	33	20	15	44	34	22	5	50	11
Q9H1E3;Q9H1E3-2	Q9H1E3;Q9H1E3-2	Nuclear ubiquitous casein and cyclin-dependent kinase substrate 1	NUCKS1	Nuclear ubiquitous casein and cyclin-dependent kinase substrate 1;Isoform 2 of Nuclear ubiquitous casein and cyclin-dependent kinase substrate 1	2	6	6	6	3	3	3	1	1	1	4	6	5	6	5	6	5	2	5	5	4	2	5	6	6	3	3	1	3	3	3	1	1	1	4	6	5	6	5	6	5	2	5	5	4
O76003	O76003	Glutaredoxin-3	GLRX3	Glutaredoxin-3	1	18	18	18	18	18	17	10	12	9	3	0	0	2	0	1	0	5	2	2	0	4	0	1	1	14	12	9	18	18	17	10	12	9	3	0	0	2	0	1	0	5	2	2	0
P05109	P05109	Protein S100-A8;Protein S100-A8, N-terminally processed	S100A8	Protein S100-A8	1	9	9	9	2	2	2	2	2	2	0	3	3	7	6	4	5	1	3	3	9	0	6	5	5	2	2	2	2	2	2	2	2	2	0	3	3	7	6	4	5	1	3	3	9
P04181;P04181-2	P04181;P04181-2	Ornithine aminotransferase, mitochondrial;Ornithine aminotransferase, hepatic form;Ornithine aminotransferase, renal form	OAT	Ornithine aminotransferase, mitochondrial;Isoform 2 of Ornithine aminotransferase, mitochondrial	2	16	16	16	16	15	15	5	11	9	4	0	1	2	1	2	0	6	0	1	0	1	1	1	4	14	14	13	16	15	15	5	11	9	4	0	1	2	1	2	0	6	0	1	0
P06737;P06737-2;E9PK47;P11217;P11217-2;H0Y4Z6	P06737;P06737-2;E9PK47	Glycogen phosphorylase, liver form;Alpha-1,4 glucan phosphorylase	PYGL	Glycogen phosphorylase, liver form;Isoform 2 of Glycogen phosphorylase, liver form;Alpha-1,4 glucan phosphorylase	6	33	33	28	24	24	20	12	5	16	4	8	9	10	5	9	6	8	6	11	10	3	7	7	9	19	17	17	24	24	20	12	5	16	4	8	9	10	5	9	6	8	6	11	10
Q7L576;A0A087WVZ5;Q7L576-2;A0A0G2JR96;A0A0G2JQT1;Q7L576-3;A0A0G2JRX2;A0A087WU52;A0A0G2JRV9;A0A087WWL1;H0YL50;A0A0G2JQH3	Q7L576;A0A087WVZ5;Q7L576-2;A0A0G2JR96;A0A0G2JQT1	Cytoplasmic FMR1-interacting protein 1	CYFIP1	Cytoplasmic FMR1-interacting protein 1;Cytoplasmic FMR1-interacting protein 1;Isoform 2 of Cytoplasmic FMR1-interacting protein 1;Cytoplasmic FMR1-interacting protein 1 (Fragment);Cytoplasmic FMR1-interacting protein 1 (Fragment)	12	31	31	16	19	16	18	4	13	8	5	14	15	11	11	10	10	7	10	20	11	5	12	11	14	14	16	16	19	16	18	4	13	8	5	14	15	11	11	10	10	7	10	20	11
P30533;A0A3B3IRQ7;D6REW6	P30533;A0A3B3IRQ7	Alpha-2-macroglobulin receptor-associated protein	LRPAP1	Alpha-2-macroglobulin receptor-associated protein;Alpha-2-macroglobulin receptor-associated protein	3	16	16	16	11	10	11	5	9	9	6	9	8	9	8	12	10	6	5	7	9	6	8	10	10	10	9	9	11	10	11	5	9	9	6	9	8	9	8	12	10	6	5	7	9
P68036;P68036-3;P68036-2;A0A8Q3WL22;A0A1B0GUS4	P68036;P68036-3;P68036-2;A0A8Q3WL22	Ubiquitin-conjugating enzyme E2 L3	UBE2L3	Ubiquitin-conjugating enzyme E2 L3;Isoform 3 of Ubiquitin-conjugating enzyme E2 L3;Isoform 2 of Ubiquitin-conjugating enzyme E2 L3;Ubiquitin-conjugating enzyme E2 L3	5	8	8	8	7	7	5	5	6	6	1	0	3	2	2	2	1	2	1	2	3	0	1	2	2	5	5	5	7	7	5	5	6	6	1	0	3	2	2	2	1	2	1	2	3
Q6UN15;Q6UN15-3;Q6UN15-5;Q6UN15-4;A0A0B4J203;H0Y8P7	Q6UN15;Q6UN15-3;Q6UN15-5;Q6UN15-4;A0A0B4J203	Pre-mRNA 3-end-processing factor FIP1	FIP1L1	Pre-mRNA 3-end-processing factor FIP1;Isoform 3 of Pre-mRNA 3-end-processing factor FIP1;Isoform 5 of Pre-mRNA 3-end-processing factor FIP1;Isoform 4 of Pre-mRNA 3-end-processing factor FIP1;Pre-mRNA 3-end-processing factor FIP1	6	10	10	10	4	5	3	3	3	4	4	8	9	7	9	10	7	5	7	8	8	6	6	8	7	5	5	4	4	5	3	3	3	4	4	8	9	7	9	10	7	5	7	8	8
Q9H2H8;B8ZZ77;H7BZ14;Q9H2H8-2;C9K058;F8WC82;C9J4N2	Q9H2H8;B8ZZ77;H7BZ14;Q9H2H8-2;C9K058	Peptidyl-prolyl cis-trans isomerase-like 3;Peptidyl-prolyl cis-trans isomerase	PPIL3	Peptidyl-prolyl cis-trans isomerase-like 3;Peptidyl-prolyl cis-trans isomerase;Peptidyl-prolyl cis-trans isomerase (Fragment);Isoform 2 of Peptidyl-prolyl cis-trans isomerase-like 3;Peptidyl-prolyl cis-trans isomerase (Fragment)	7	9	9	9	5	5	5	5	5	5	2	6	9	7	7	6	6	2	4	9	8	4	7	6	7	7	6	5	5	5	5	5	5	5	2	6	9	7	7	6	6	2	4	9	8
Q9BPX3;H0Y9Z8;D6RA93	Q9BPX3	Condensin complex subunit 3	NCAPG	Condensin complex subunit 3	3	27	27	27	9	10	9	5	6	4	7	11	14	14	7	16	12	7	8	20	12	6	11	12	20	6	6	5	9	10	9	5	6	4	7	11	14	14	7	16	12	7	8	20	12
Q12904;Q12904-2;A0A8C8MUD1;A0A804HJ47;A0A5F9ZHC5;A0A8C8KIA0;D6R937	Q12904;Q12904-2;A0A8C8MUD1;A0A804HJ47;A0A5F9ZHC5;A0A8C8KIA0	Aminoacyl tRNA synthase complex-interacting multifunctional protein 1;Endothelial monocyte-activating polypeptide 2	AIMP1	Aminoacyl tRNA synthase complex-interacting multifunctional protein 1;Isoform 2 of Aminoacyl tRNA synthase complex-interacting multifunctional protein 1;Aminoacyl tRNA synthase complex-interacting multifunctional protein 1;Aminoacyl tRNA synthase complex-i	7	17	17	17	8	7	9	7	6	7	5	7	10	5	8	10	7	7	7	10	8	5	7	7	10	5	7	4	8	7	9	7	6	7	5	7	10	5	8	10	7	7	7	10	8
P23381;P23381-2;G3V3Y5;G3V3H8;G3V277;G3V5U1;H0YJP3;G3V456;G3V423;G3V3P2;G3V227;G3V2Y7;G3V3X0;G3V5W1;G3V3S7;G3V3R3;G3V4N8;G3V4C7;G3V2C0;G3V339;G3V313;G3V4S4;G3V2F2	P23381;P23381-2	Tryptophan--tRNA ligase, cytoplasmic;T1-TrpRS;T2-TrpRS	WARS	Tryptophan--tRNA ligase, cytoplasmic;Isoform 2 of Tryptophan--tRNA ligase, cytoplasmic	23	19	19	19	13	13	11	4	4	2	7	8	8	10	8	8	9	8	9	6	6	8	9	10	8	8	10	11	13	13	11	4	4	2	7	8	8	10	8	8	9	8	9	6	6
O95163;A0A6Q8PHC9;A0A6Q8PFH9;A0A6Q8PHF4;A0A6Q8PG86;A0A6Q8PEX6;A0A6Q8PFB7;A0A6Q8PHI5;A0A6Q8PH48;A0A6Q8PF66;A0A6Q8PGW3;F5H2T0;A0A6Q8PFN8;A0A6Q8PHA0;A0A6Q8PGR0;A0A6Q8PF69;A0A6Q8PGA6;A0A6Q8PFC8;A0A6Q8PGC4;A0A6Q8PH36;H0YDF3;A0A6Q8PFX1	O95163;A0A6Q8PHC9;A0A6Q8PFH9;A0A6Q8PHF4;A0A6Q8PG86;A0A6Q8PEX6;A0A6Q8PFB7;A0A6Q8PHI5;A0A6Q8PH48;A0A6Q8PF66;A0A6Q8PGW3;F5H2T0;A0A6Q8PFN8;A0A6Q8PHA0;A0A6Q8PGR0;A0A6Q8PF69	Elongator complex protein 1	IKBKAP	Elongator complex protein 1;Elongator complex protein 1;Elongator complex protein 1;Elongator complex protein 1;Elongator complex protein 1;Elongator complex protein 1;Elongator complex protein 1;Elongator complex protein 1;Elongator complex protein 1;Elon	22	34	34	34	19	22	21	8	15	14	9	12	16	11	10	10	12	12	15	19	13	10	13	11	15	17	24	19	19	22	21	8	15	14	9	12	16	11	10	10	12	12	15	19	13
Q9UH99-3;F8VQE1;Q9UHB6-2;F8VS07;Q9UHB6-3;Q9UH99;Q9UH99-2;B0QY60;A0A8I5QKM0;B0QY64;B0QY63;B0QY68;B0QY66;B0QY67	Q9UH99-3;F8VQE1;Q9UHB6-2	SUN domain-containing protein 2;LIM domain and actin-binding protein 1	SUN2;LIMA1	Isoform 3 of SUN domain-containing protein 2;LIM domain and actin-binding protein 1;Isoform Alpha of LIM domain and actin-binding protein 1	14	27	27	9	4	4	2	4	5	4	7	8	19	14	10	19	22	9	7	18	8	8	15	14	23	5	4	4	4	4	2	4	5	4	7	8	19	14	10	19	22	9	7	18	8
Q9GZL7	Q9GZL7	Ribosome biogenesis protein WDR12	WDR12	Ribosome biogenesis protein WDR12	1	17	17	17	4	2	3	4	2	1	4	9	13	11	6	16	11	4	5	14	7	4	8	6	13	1	2	0	4	2	3	4	2	1	4	9	13	11	6	16	11	4	5	14	7
Q8WWM7;Q8WWM7-6;Q8WWM7-8;Q8WWM7-5;Q8WWM7-4;Q8WWM7-9;Q8WWM7-2;Q8WWM7-3;H3BUF6;H3BSK9;Q8WWM7-7;H3BUE3;H3BRB0;A0A0C4DGL7;H3BSQ5	Q8WWM7;Q8WWM7-6;Q8WWM7-8;Q8WWM7-5;Q8WWM7-4;Q8WWM7-9;Q8WWM7-2;Q8WWM7-3;H3BUF6	Ataxin-2-like protein	ATXN2L	Ataxin-2-like protein;Isoform 6 of Ataxin-2-like protein;Isoform 8 of Ataxin-2-like protein;Isoform 5 of Ataxin-2-like protein;Isoform 4 of Ataxin-2-like protein;Isoform 9 of Ataxin-2-like protein;Isoform 2 of Ataxin-2-like protein;Isoform 3 of Ataxin-2-li	15	20	20	20	12	6	9	7	10	6	4	14	17	12	12	15	14	7	8	17	14	9	13	14	18	7	10	5	12	6	9	7	10	6	4	14	17	12	12	15	14	7	8	17	14
Q86UK7;Q86UK7-2;Q86UK7-3;H3BPG6;Q86UK7-4;H3BR87	Q86UK7;Q86UK7-2;Q86UK7-3;H3BPG6	Zinc finger protein 598	ZNF598	E3 ubiquitin-protein ligase ZNF598;Isoform 2 of E3 ubiquitin-protein ligase ZNF598;Isoform 3 of E3 ubiquitin-protein ligase ZNF598;RING-type E3 ubiquitin transferase	6	26	26	26	5	7	2	4	3	1	14	13	22	13	16	20	19	12	13	20	17	14	15	19	21	3	5	1	5	7	2	4	3	1	14	13	22	13	16	20	19	12	13	20	17
Q7Z2W4;C9J6P4;Q7Z2W4-2;A0A7P0T8C6;Q7Z2W4-3;Q7Z2W4-4;H7C5K1;Q7Z2W4-5	Q7Z2W4;C9J6P4;Q7Z2W4-2;A0A7P0T8C6;Q7Z2W4-3	Zinc finger CCCH-type antiviral protein 1	ZC3HAV1	Zinc finger CCCH-type antiviral protein 1;Zinc finger CCCH-type antiviral protein 1;Isoform 2 of Zinc finger CCCH-type antiviral protein 1;Zinc finger CCCH-type antiviral protein 1;Isoform 3 of Zinc finger CCCH-type antiviral protein 1	8	23	23	23	5	3	3	5	3	5	10	13	17	20	14	17	19	12	11	17	14	15	16	19	19	3	2	1	5	3	3	5	3	5	10	13	17	20	14	17	19	12	11	17	14
P09017	P09017	Homeobox protein Hox-C4	HOXC4	Homeobox protein Hox-C4	1	3	3	2	1	1	1	0	0	1	0	1	1	1	0	1	1	0	0	1	1	0	1	0	2	1	0	0	1	1	1	0	0	1	0	1	1	1	0	1	1	0	0	1	1
P35606;H0Y938;H0YAC7;P35606-2;A0A7I2V258;A0A7I2V3G0;A0A7I2YQF9;D6R997;D6RBZ7;D6RCL6;D6RBG7;D6RBT6	P35606;H0Y938;H0YAC7;P35606-2;A0A7I2V258	Coatomer subunit beta	COPB2	Coatomer subunit beta;Coatomer subunit beta;Coatomer subunit beta;Isoform 2 of Coatomer subunit beta;Coatomer subunit beta	12	28	28	28	22	22	20	12	13	13	9	4	4	4	2	4	2	8	3	4	2	8	2	3	6	19	15	18	22	22	20	12	13	13	9	4	4	4	2	4	2	8	3	4	2
Q9Y5S9;Q9Y5S9-2;A0A0J9YW13	Q9Y5S9;Q9Y5S9-2;A0A0J9YW13	RNA-binding protein 8A	RBM8A	RNA-binding protein 8A;Isoform 2 of RNA-binding protein 8A;RNA-binding protein 8A (Fragment)	3	7	7	7	6	5	5	4	4	2	1	4	6	4	2	7	3	2	2	6	4	2	2	3	6	4	5	2	6	5	5	4	4	2	1	4	6	4	2	7	3	2	2	6	4
P49454;E9PDD2	P49454	Centromere protein F	CENPF	Centromere protein F	2	5	5	4	1	1	1	1	1	1	3	0	1	1	0	1	0	2	3	1	3	1	0	1	0	1	1	1	1	1	1	1	1	1	3	0	1	1	0	1	0	2	3	1	3
Q9UKA4	Q9UKA4	A-kinase anchor protein 11	AKAP11	A-kinase anchor protein 11	1	30	30	30	1	0	0	1	1	0	6	17	19	19	18	19	21	11	17	16	19	13	17	21	17	0	0	0	1	0	0	1	1	0	6	17	19	19	18	19	21	11	17	16	19
Q3ZCQ8;Q3ZCQ8-2;M0R2F8;M0R003;Q3ZCQ8-3;M0R0C3;M0R1Y4;M0QXC3;M0R2Z3;M0R303;M0R2D2;M0R047;M0R2Q2	Q3ZCQ8;Q3ZCQ8-2;M0R2F8;M0R003;Q3ZCQ8-3	Mitochondrial import inner membrane translocase subunit TIM50	TIMM50	Mitochondrial import inner membrane translocase subunit TIM50;Isoform 2 of Mitochondrial import inner membrane translocase subunit TIM50;Mitochondrial import inner membrane translocase subunit TIM50;Mitochondrial import inner membrane translocase subunit T	13	11	11	11	10	8	9	7	7	8	5	7	6	7	6	7	8	5	6	6	6	5	8	7	9	8	9	7	10	8	9	7	7	8	5	7	6	7	6	7	8	5	6	6	6
Q99959;Q99959-2;A0A8V8TQD7;A0A8V8TR06;A0A8V8TQE3;A0A8V8TPU9;A0A8V8TRB4;A0A087WXY2	Q99959;Q99959-2;A0A8V8TQD7	Plakophilin-2	PKP2	Plakophilin-2;Isoform 1 of Plakophilin-2;Plakophilin-2 (Fragment)	8	17	17	17	2	4	2	5	1	4	3	6	8	4	4	11	8	5	4	9	3	5	4	6	13	3	1	2	2	4	2	5	1	4	3	6	8	4	4	11	8	5	4	9	3
Q8N163;Q8N163-2;H0YB24;G3V119;E5RFJ3;E5RHJ4;H0YC69;E5RGU7;H0YC58;E5RHH8	Q8N163;Q8N163-2;H0YB24;G3V119	Cell cycle and apoptosis regulator protein 2	CCAR2	Cell cycle and apoptosis regulator protein 2;Isoform 2 of Cell cycle and apoptosis regulator protein 2;Cell cycle and apoptosis regulator protein 2 (Fragment);Cell cycle and apoptosis regulator protein 2	10	22	22	22	9	10	9	7	10	7	9	13	12	8	10	10	12	10	9	16	9	13	14	8	15	5	8	2	9	10	9	7	10	7	9	13	12	8	10	10	12	10	9	16	9
O15067;H0YGH1;J3QSG0;J3QSH6;J3KT98;J3KTQ5;J3KTL4	O15067	Phosphoribosylformylglycinamidine synthase	PFAS	Phosphoribosylformylglycinamidine synthase	7	27	27	27	15	13	13	8	11	10	8	13	16	11	5	8	5	9	12	13	13	4	10	12	12	11	12	9	15	13	13	8	11	10	8	13	16	11	5	8	5	9	12	13	13
Q04917;A2IDB2;F8WEB6;A2IDB1	Q04917;A2IDB2	14-3-3 protein eta	YWHAH	14-3-3 protein eta;14-3-3 protein eta (Fragment)	4	18	13	13	16	12	14	10	12	9	6	5	7	5	5	4	5	7	4	6	4	6	4	5	4	12	11	10	12	8	9	7	9	7	5	3	5	3	2	2	3	5	2	4	2
Q8TAQ2;Q8TAQ2-2;F8VXC8;Q8TAQ2-3;F8VZW6	Q8TAQ2;Q8TAQ2-2;F8VXC8;Q8TAQ2-3	SWI/SNF complex subunit SMARCC2	SMARCC2	SWI/SNF complex subunit SMARCC2;Isoform 2 of SWI/SNF complex subunit SMARCC2;SWI/SNF complex subunit SMARCC2;Isoform 3 of SWI/SNF complex subunit SMARCC2	5	23	23	14	2	5	9	11	10	10	4	10	18	11	9	17	15	8	10	17	12	7	12	12	18	5	8	3	2	5	9	11	10	10	4	10	18	11	9	17	15	8	10	17	12
Q14677-3;Q14677;Q14677-2;H0YD52	Q14677-3;Q14677;Q14677-2	Clathrin interactor 1	CLINT1	Isoform 3 of Clathrin interactor 1;Clathrin interactor 1;Isoform 2 of Clathrin interactor 1	4	17	17	17	14	13	12	6	7	8	4	11	15	11	2	6	5	7	11	9	10	4	9	11	9	10	13	11	14	13	12	6	7	8	4	11	15	11	2	6	5	7	11	9	10
Q5JUX0;A0A1W2PR54;A0A1W2PQU8;A0A1W2PRP6;A0A1W2PPL1;A0A1W2PPF7;Q5JUX0-2	Q5JUX0;A0A1W2PR54	Spindlin-3	SPIN3	Spindlin-3;Spindlin-3	7	12	8	8	4	5	6	5	4	3	2	11	12	10	12	12	10	8	10	11	12	6	10	10	11	6	7	5	2	2	2	3	1	1	1	7	8	6	8	8	6	6	6	7	8
O95926;O95926-2	O95926;O95926-2	Pre-mRNA-splicing factor SYF2	SYF2	Pre-mRNA-splicing factor SYF2;Isoform 2 of Pre-mRNA-splicing factor SYF2	2	8	8	8	4	4	3	1	3	2	3	6	8	5	5	8	6	3	6	7	6	2	5	7	6	3	4	2	4	4	3	1	3	2	3	6	8	5	5	8	6	3	6	7	6
P59998;F8WCF6;F8WDD7;A0A0A6YYG9;P59998-3;P59998-2;H7C0A3;R4GN08;P59998-4;F8WDW3;F8WE39	P59998;F8WCF6;F8WDD7;A0A0A6YYG9;P59998-3;P59998-2;H7C0A3	Actin-related protein 2/3 complex subunit 4	ARPC4;ARPC4-TTLL3	Actin-related protein 2/3 complex subunit 4;Actin-related protein 2/3 complex subunit 4;Actin-related protein 2/3 complex subunit 4;Protein ARPC4-TTLL3;Isoform 3 of Actin-related protein 2/3 complex subunit 4;Isoform 2 of Actin-related protein 2/3 complex	11	6	6	6	6	6	6	5	6	5	0	0	0	0	0	3	2	1	0	1	1	0	0	0	2	6	6	5	6	6	6	5	6	5	0	0	0	0	0	3	2	1	0	1	1
Q9BQ48;M0R226	Q9BQ48;M0R226	39S ribosomal protein L34, mitochondrial;Ribosomal protein L34	MRPL34	39S ribosomal protein L34, mitochondrial;39S ribosomal protein L34, mitochondrial	2	4	4	4	1	1	1	0	0	0	0	4	4	4	4	4	4	0	4	3	3	1	4	4	4	0	1	0	1	1	1	0	0	0	0	4	4	4	4	4	4	0	4	3	3
Q9H0H5;F8VRD2;H0YIK5;F8VVE5;F8VWX0;F8VWY4;F8W0L1;F8VZ66;F8VV47;F8VUW9;F8VV39;F8VS54;F8VV37;F8W1E5;F8VYH6;F8VQZ5;F8VRL2;F8VZ41;F8W1T4;F8VVY0;F8VQF5;F8VXH1	Q9H0H5;F8VRD2	Rac GTPase-activating protein 1	RACGAP1	Rac GTPase-activating protein 1;Rac GTPase-activating protein 1 (Fragment)	22	21	21	21	4	4	4	3	4	1	2	11	17	12	14	16	18	6	11	15	14	2	12	12	20	1	3	1	4	4	4	3	4	1	2	11	17	12	14	16	18	6	11	15	14
O75369;O75369-8;O75369-2;O75369-9;A0A804HK76;O75369-6;O75369-3;A0A804HL72;O75369-5;O75369-4;E7EN95;O75369-7;A0A804HJC2;H7C5L4;A0A0C4DGA1	O75369;O75369-8;O75369-2;O75369-9;A0A804HK76;O75369-6;O75369-3;A0A804HL72;O75369-5;O75369-4;E7EN95;O75369-7	Filamin-B	FLNB	Filamin-B;Isoform 8 of Filamin-B;Isoform 2 of Filamin-B;Isoform 9 of Filamin-B;Filamin-B;Isoform 6 of Filamin-B;Isoform 3 of Filamin-B;Filamin-B;Isoform 5 of Filamin-B;Isoform 4 of Filamin-B;Filamin-B;Isoform 7 of Filamin-B	15	65	50	50	53	50	51	14	24	18	11	13	15	11	11	10	14	17	12	15	13	14	14	14	14	29	31	23	44	39	40	7	16	12	4	2	4	1	1	1	2	10	2	5	2
Q9Y2W2;F5H5G4;F5GXS9	Q9Y2W2	WW domain-binding protein 11	WBP11	WW domain-binding protein 11	3	19	19	19	6	7	4	9	6	7	10	10	12	10	11	12	9	10	9	12	12	10	13	9	10	8	4	3	6	7	4	9	6	7	10	10	12	10	11	12	9	10	9	12	12
Q969S3	Q969S3	Zinc finger protein 622	ZNF622	Cytoplasmic 60S subunit biogenesis factor ZNF622	1	20	20	20	5	5	4	4	4	5	6	13	16	11	11	11	11	5	11	14	14	5	13	12	13	3	3	3	5	5	4	4	4	5	6	13	16	11	11	11	11	5	11	14	14
Q9H307;G3V5F0;G3V579	Q9H307	Pinin	PNN	Pinin	3	23	23	23	4	5	6	7	9	7	6	8	14	7	10	16	15	6	7	18	5	6	9	8	17	4	4	3	4	5	6	7	9	7	6	8	14	7	10	16	15	6	7	18	5
Q8NF91;Q8NF91-4;A0A0C4DG40;Q8NF91-7;Q8NF91-2;Q8NF91-8;Q8NF91-3;Q5JV20;Q8NF91-9;Q8NF91-11;F8WAI0;A0A5F9ZHI3;A0A5F9ZI52;A0A5F9ZHR3;F5GXQ8;H0Y325;H0Y326;A0A5F9ZH86;A0A5F9ZHE1;A0A5F9ZH87;A0A5F9ZHB2;Q8WXH0-10;Q8NF91-5;Q8NF91-6;Q8NF91-10;Q8WXH0-4;Q8WXH0-3	Q8NF91;Q8NF91-4;A0A0C4DG40;Q8NF91-7;Q8NF91-2;Q8NF91-8	Nesprin-1	SYNE1	Nesprin-1;Isoform 4 of Nesprin-1;Nesprin-1;Isoform 7 of Nesprin-1;Isoform 2 of Nesprin-1;Isoform 8 of Nesprin-1	27	6	5	5	2	2	2	1	1	0	2	2	3	2	3	4	3	3	2	4	2	3	2	3	3	2	1	1	2	2	2	1	1	0	2	2	2	2	3	3	3	3	2	4	2
P00441;H7BYH4	P00441;H7BYH4	Superoxide dismutase [Cu-Zn]	SOD1	Superoxide dismutase [Cu-Zn];Superoxide dismutase [Cu-Zn]	2	9	9	9	8	8	7	3	6	5	2	0	0	1	0	0	0	0	0	0	0	0	1	0	0	6	7	4	8	8	7	3	6	5	2	0	0	1	0	0	0	0	0	0	0
P0C0L4;A0A8V8TLP6;A0A140TA49;A0A140TA44;A0A140TA32;A0A0G2JPR0;P0C0L4-2;P0C0L5;A0A3B3ISA6;F5GXS0;A0A140TA29;A0A0G2JL54	P0C0L4;A0A8V8TLP6;A0A140TA49;A0A140TA44;A0A140TA32;A0A0G2JPR0;P0C0L4-2;P0C0L5;A0A3B3ISA6;F5GXS0;A0A140TA29;A0A0G2JL54	Complement C4-A;Complement C4 beta chain;Complement C4-A alpha chain;C4a anaphylatoxin;C4b-A;C4d-A;Complement C4 gamma chain;Complement C4-B;Complement C4 beta chain;Complement C4-B alpha chain;C4a anaphylatoxin;C4b-B;C4d-B;Complement C4 gamma chain	C4A;C4B	Complement C4-A;Complement C4-A;Complement C4-A;Complement C4-A;Complement C4-A;Complement C4-A;Isoform 2 of Complement C4-A;Complement C4-B;Complement C4-B (Fragment);Complement C4-B;Complement C4-B;Complement C4-B	12	5	2	2	2	2	3	2	3	2	4	4	4	3	4	4	4	3	4	3	4	3	3	4	4	2	1	2	2	2	2	1	2	1	2	2	2	2	2	2	2	2	2	2	2
P15927;P15927-2;P15927-3;Q5TEJ7;Q5TEJ0	P15927;P15927-2;P15927-3;Q5TEJ7	Replication protein A 32 kDa subunit	RPA2	Replication protein A 32 kDa subunit;Isoform 2 of Replication protein A 32 kDa subunit;Isoform 3 of Replication protein A 32 kDa subunit;Replication protein A 32 kDa subunit (Fragment)	5	10	10	10	7	6	7	4	5	4	1	5	6	5	4	7	6	1	3	6	4	1	2	2	6	6	6	4	7	6	7	4	5	4	1	5	6	5	4	7	6	1	3	6	4
Q14847;Q14847-2;C9J9W2;Q14847-3;F6S2S5;K7ESD6;J3KSN1	Q14847;Q14847-2;C9J9W2;Q14847-3	LIM and SH3 domain protein 1	LASP1	LIM and SH3 domain protein 1;Isoform 2 of LIM and SH3 domain protein 1;LIM and SH3 domain protein 1 (Fragment);Isoform 3 of LIM and SH3 domain protein 1	7	13	13	13	10	10	10	10	10	9	5	7	7	5	7	9	7	6	6	5	7	6	7	7	7	11	9	8	10	10	10	10	10	9	5	7	7	5	7	9	7	6	6	5	7
P28482;P28482-2	P28482;P28482-2	Mitogen-activated protein kinase 1	MAPK1	Mitogen-activated protein kinase 1;Isoform 2 of Mitogen-activated protein kinase 1	2	17	17	13	14	13	13	8	11	11	3	3	2	1	0	4	4	2	0	3	1	4	1	1	5	13	13	11	14	13	13	8	11	11	3	3	2	1	0	4	4	2	0	3	1
Q96BP2;A6NJX6	Q96BP2	Coiled-coil-helix-coiled-coil-helix domain-containing protein 1	CHCHD1	Coiled-coil-helix-coiled-coil-helix domain-containing protein 1	2	5	5	5	3	4	5	5	5	5	1	3	3	3	3	4	1	2	3	3	3	1	2	2	4	4	4	5	3	4	5	5	5	5	1	3	3	3	3	4	1	2	3	3	3
Q71U36;Q71U36-2;P0DPH8;P0DPH7;P0DPH7-2;Q6PEY2;F8VQQ4;V9GZ17	Q71U36;Q71U36-2;P0DPH8;P0DPH7;P0DPH7-2;Q6PEY2;F8VQQ4	Tubulin alpha-1A chain;Tubulin alpha-3E chain	TUBA1A;TUBA3E	Tubulin alpha-1A chain;Isoform 2 of Tubulin alpha-1A chain;Tubulin alpha-3D chain;Tubulin alpha-3C chain;Isoform 2 of Tubulin alpha-3C chain;Tubulin alpha-3E chain;Tubulin alpha chain (Fragment)	8	34	1	1	26	26	24	18	19	15	22	28	30	30	22	28	26	23	26	31	29	21	29	28	30	18	18	19	1	1	1	1	1	1	1	1	1	1	1	1	1	1	1	1	1
Q8IUE6	Q8IUE6	Histone H2A type 2-B	HIST2H2AB	Histone H2A type 2-B	1	6	1	1	4	4	4	4	4	4	2	4	5	5	5	6	5	4	6	5	4	3	5	4	6	3	4	4	1	1	1	1	1	1	0	1	1	1	1	1	1	0	1	1	1
Q9Y5M8;H7C4H2;C9J5Z8	Q9Y5M8;H7C4H2	Signal recognition particle receptor subunit beta	SRPRB	Signal recognition particle receptor subunit beta;Signal recognition particle receptor subunit beta (Fragment)	3	13	13	13	10	8	9	8	9	7	3	8	7	5	5	8	6	7	7	8	7	6	8	8	9	8	9	9	10	8	9	8	9	7	3	8	7	5	5	8	6	7	7	8	7
Q9NRZ9;A0A0B4J1V9;Q9NRZ9-2;Q9NRZ9-4;Q9NRZ9-3;A0A087WSW7;Q9NRZ9-6;Q9NRZ9-5;F6RPV8;Q9NRZ9-8;Q9NRZ9-7;B1ALG6;Q9NRZ9-9	Q9NRZ9;A0A0B4J1V9;Q9NRZ9-2;Q9NRZ9-4;Q9NRZ9-3;A0A087WSW7;Q9NRZ9-6;Q9NRZ9-5;F6RPV8	Lymphoid-specific helicase	HELLS	Lymphoid-specific helicase;Helicase, lymphoid-specific, isoform CRA_b;Isoform 2 of Lymphoid-specific helicase;Isoform 4 of Lymphoid-specific helicase;Isoform 3 of Lymphoid-specific helicase;Helicase, lymphoid-specific, isoform CRA_d;Isoform 6 of Lymphoid-s	13	18	18	18	7	5	6	5	4	4	7	11	14	10	7	14	14	7	9	15	10	7	13	11	13	5	3	3	7	5	6	5	4	4	7	11	14	10	7	14	14	7	9	15	10
O75083;A0A8V8TNT7;A0A8V8TQK0;A0A8V8TNU2;A0A8V8TQ74;A0A8V8TP22;A0A8V8TP31;O75083-3;D6RD66;A0A8V8TQ69;A0A8V8TPA9	O75083;A0A8V8TNT7;A0A8V8TQK0;A0A8V8TNU2;A0A8V8TQ74;A0A8V8TP22;A0A8V8TP31;O75083-3;D6RD66	WD repeat-containing protein 1	WDR1	WD repeat-containing protein 1;WD repeat-containing protein 1;WD repeat-containing protein 1;WD repeat-containing protein 1;WD repeat-containing protein 1;WD repeat-containing protein 1;WD repeat-containing protein 1;Isoform 2 of WD repeat-containing prote	11	13	13	13	12	12	12	11	9	11	2	0	1	3	2	2	2	4	2	2	4	1	1	0	1	11	11	8	12	12	12	11	9	11	2	0	1	3	2	2	2	4	2	2	4
P30086	P30086	Phosphatidylethanolamine-binding protein 1;Hippocampal cholinergic neurostimulating peptide	PEBP1	Phosphatidylethanolamine-binding protein 1	1	12	12	12	10	10	8	4	4	3	2	4	4	4	3	5	4	3	0	4	4	1	3	4	5	6	6	4	10	10	8	4	4	3	2	4	4	4	3	5	4	3	0	4	4
O14579;M0QXB4;O14579-3;O14579-2;M0R061	O14579;M0QXB4;O14579-3;O14579-2	Coatomer subunit epsilon	COPE	Coatomer subunit epsilon;Coatomer subunit epsilon;Isoform 3 of Coatomer subunit epsilon;Isoform 2 of Coatomer subunit epsilon	5	19	19	19	12	11	11	4	8	5	5	8	10	7	6	11	7	5	5	11	6	5	7	8	9	8	7	8	12	11	11	4	8	5	5	8	10	7	6	11	7	5	5	11	6
Q14919;Q14919-2;C9JCC6;E9PQX9;E9PNC7;E9PMW2	Q14919;Q14919-2;C9JCC6;E9PQX9;E9PNC7	Dr1-associated corepressor	DRAP1	Dr1-associated corepressor;Isoform 2 of Dr1-associated corepressor;Dr1-associated corepressor;Dr1-associated corepressor;Dr1-associated corepressor (Fragment)	6	7	7	7	3	3	3	2	2	1	2	2	3	3	0	6	4	1	3	7	3	2	2	2	6	2	3	1	3	3	3	2	2	1	2	2	3	3	0	6	4	1	3	7	3
P53597;A0A494C0D1;H7C233	P53597;A0A494C0D1	Succinyl-CoA ligase [ADP/GDP-forming] subunit alpha, mitochondrial	SUCLG1	Succinate--CoA ligase [ADP/GDP-forming] subunit alpha, mitochondrial;Succinate--CoA ligase [ADP/GDP-forming] subunit alpha, mitochondrial	3	8	8	8	5	3	4	3	3	2	3	5	4	6	6	5	6	2	3	4	6	1	5	5	7	3	2	1	5	3	4	3	3	2	3	5	4	6	6	5	6	2	3	4	6
G5E9Q4;P35080-2;C9J0J7;A0A7I2V2P4;F8WEG8;A0A7I2V5C2;A0A7I2V3L6;C9JMM3;C9JQ45;A0A7I2V315;A0A7I2V593;C9J2N0	G5E9Q4;P35080-2;C9J0J7	Profilin-2	PRKRA;PFN2	Interferon-inducible double-stranded RNA-dependent protein kinase activator A;Isoform IIb of Profilin-2;Profilin	12	14	14	3	9	9	9	4	8	6	4	4	5	1	4	6	6	4	3	6	3	2	5	4	6	5	7	8	9	9	9	4	8	6	4	4	5	1	4	6	6	4	3	6	3
Q14690;A0A3B3IUD7;S4R3Q4	Q14690;A0A3B3IUD7	Protein RRP5 homolog	PDCD11	Protein RRP5 homolog;Programmed cell death 11, isoform CRA_a	3	26	26	26	0	1	1	0	0	1	4	4	9	3	4	20	8	9	3	18	2	8	4	3	14	0	1	0	0	1	1	0	0	1	4	4	9	3	4	20	8	9	3	18	2
Q01469;I6L8B7;A8MUU1	Q01469;I6L8B7	Fatty acid-binding protein, epidermal	FABP5	Fatty acid-binding protein 5;Fatty acid-binding protein 5	3	12	12	12	8	7	8	5	6	5	2	1	3	2	3	3	4	8	2	2	4	3	3	1	3	5	6	6	8	7	8	5	6	5	2	1	3	2	3	3	4	8	2	2	4
Q9UH65;E7EMB1;E9PJK8;E9PJM7	Q9UH65;E7EMB1	Switch-associated protein 70	SWAP70	Switch-associated protein 70;Switch-associated protein 70	4	7	7	7	5	4	2	1	1	2	1	0	0	1	0	0	0	1	0	0	0	1	0	0	0	4	3	2	5	4	2	1	1	2	1	0	0	1	0	0	0	1	0	0	0
O00567;A0A494C128;H0YDU4;Q5JXT2;H0Y653	O00567;A0A494C128	Nucleolar protein 56	NOP56	Nucleolar protein 56;Nucleolar protein 56	5	26	26	26	4	9	9	13	10	13	4	7	11	11	5	16	12	12	3	16	6	10	6	7	15	5	15	4	4	9	9	13	10	13	4	7	11	11	5	16	12	12	3	16	6
P02452	P02452	Collagen alpha-1(I) chain	COL1A1	Collagen alpha-1(I) chain	1	6	6	6	1	2	0	1	1	2	2	4	4	4	4	4	4	2	3	3	4	2	4	3	2	1	0	1	1	2	0	1	1	2	2	4	4	4	4	4	4	2	3	3	4
P49773;D6REP8;D6RE99;H0YC49;D6RD60;A0A6Q8PGQ8;D6RC06	P49773;D6REP8;D6RE99;H0YC49;D6RD60;A0A6Q8PGQ8	Histidine triad nucleotide-binding protein 1	HINT1	Adenosine 5-monophosphoramidase HINT1;Adenosine 5-monophosphoramidase HINT1;Adenosine 5-monophosphoramidase HINT1;Adenosine 5-monophosphoramidase HINT1;Adenosine 5-monophosphoramidase HINT1;Adenosine 5-monophosphoramidase HINT1	7	7	7	7	4	2	4	2	5	3	3	2	1	1	2	2	3	4	2	2	2	2	1	2	2	3	2	1	4	2	4	2	5	3	3	2	1	1	2	2	3	4	2	2	2
P78332;E9PGM9;F8WCA5;P78332-2;P78332-3;C9J250;F8WF63;C9JSL1;C9JMC8;C9JII0	P78332;E9PGM9;F8WCA5;P78332-2	RNA-binding protein 6	RBM6	RNA-binding protein 6;RNA-binding protein 6;RNA-binding protein 6;Isoform 2 of RNA-binding protein 6	10	29	27	27	2	2	4	1	2	4	18	17	17	15	18	20	22	19	9	18	17	22	17	20	24	1	1	0	1	1	2	0	1	3	16	15	15	13	16	19	20	17	8	16	15
Q8IUD2;X6RLX0;G8JLD3;Q8IUD2-3;Q8IUD2-2;X6RM00;Q8IUD2-4;A0A8J9C065;Q8IUD2-5;K7EKH8;A0A8I5KS52;K7EPD6;K7EPP6;A0A8I5QKW1;O15083;H7C4G9;K7EP25;K7EIZ7;A0A8I5KT07	Q8IUD2;X6RLX0;G8JLD3;Q8IUD2-3;Q8IUD2-2;X6RM00;Q8IUD2-4;A0A8J9C065;Q8IUD2-5	ELKS/Rab6-interacting/CAST family member 1	ERC1	ELKS/Rab6-interacting/CAST family member 1;ELKS/Rab6-interacting/CAST family member 1;ELKS/Rab6-interacting/CAST family member 1;Isoform 3 of ELKS/Rab6-interacting/CAST family member 1;Isoform 2 of ELKS/Rab6-interacting/CAST family member 1;ELKS/Rab6-inter	19	36	36	36	10	11	10	7	5	4	12	12	18	12	17	24	18	12	11	22	10	13	14	12	25	3	6	3	10	11	10	7	5	4	12	12	18	12	17	24	18	12	11	22	10
O60832;A0A8Q3WLC8;A0A8Q3WLD1;A0A8Q3SJE8;A0A8Q3SIS9;A0A8Q3SIY6;A0A8Q3WLG7;C9IYT0;O60832-2;A0A8Q3SIX2;A0A8V8TKY9;A0A8Q3WLE4;A0A8Q3WLW8;H7C2Q2;A0A8Q3WLE5	O60832;A0A8Q3WLC8;A0A8Q3WLD1;A0A8Q3SJE8;A0A8Q3SIS9;A0A8Q3SIY6;A0A8Q3WLG7;C9IYT0;O60832-2;A0A8Q3SIX2;A0A8V8TKY9;A0A8Q3WLE4	H/ACA ribonucleoprotein complex subunit 4	DKC1	H/ACA ribonucleoprotein complex subunit DKC1;H/ACA ribonucleoprotein complex subunit DKC1;H/ACA ribonucleoprotein complex subunit DKC1;H/ACA ribonucleoprotein complex subunit DKC1;H/ACA ribonucleoprotein complex subunit DKC1;H/ACA ribonucleoprotein complex	15	18	18	18	5	2	4	4	2	1	6	9	14	12	10	16	14	6	7	16	8	8	10	9	18	0	5	2	5	2	4	4	2	1	6	9	14	12	10	16	14	6	7	16	8
O60610;O60610-2;O60610-3;A0A2R8Y5N1;B4E2I7;A0A2R8YEF8;H7C2W8	O60610;O60610-2;O60610-3;A0A2R8Y5N1	Protein diaphanous homolog 1	DIAPH1	Protein diaphanous homolog 1;Isoform 2 of Protein diaphanous homolog 1;Isoform 3 of Protein diaphanous homolog 1;Protein diaphanous homolog 1	7	33	33	33	27	22	21	11	18	17	3	9	14	9	9	10	8	5	7	11	8	1	10	10	13	18	19	14	27	22	21	11	18	17	3	9	14	9	9	10	8	5	7	11	8
Q13243;Q13243-3;B4DJK0;B4DUA4;Q13243-2;G3V5K8	Q13243;Q13243-3;B4DJK0;B4DUA4;Q13243-2;G3V5K8	Serine/arginine-rich splicing factor 5	SRSF5	Serine/arginine-rich splicing factor 5;Isoform SRP40-4 of Serine/arginine-rich splicing factor 5;Serine/arginine-rich-splicing factor 5;Serine/arginine-rich-splicing factor 5;Isoform SRP40-2 of Serine/arginine-rich splicing factor 5;Serine/arginine-rich-sp	6	10	9	9	3	3	3	3	2	4	5	6	7	7	6	8	9	5	6	9	5	4	6	5	8	3	2	1	2	2	2	2	1	3	4	5	6	6	5	7	8	4	5	8	4
P10768;U3KQT1;X6RA14;H7BZT7	P10768;U3KQT1;X6RA14;H7BZT7	S-formylglutathione hydrolase	ESD	S-formylglutathione hydrolase;S-formylglutathione hydrolase;S-formylglutathione hydrolase;S-formylglutathione hydrolase (Fragment)	4	11	11	11	9	8	9	6	6	7	2	5	3	2	1	2	4	5	3	1	2	4	2	2	3	9	8	8	9	8	9	6	6	7	2	5	3	2	1	2	4	5	3	1	2
P08240;P08240-2	P08240;P08240-2	Signal recognition particle receptor subunit alpha	SRPR	Signal recognition particle receptor subunit alpha;Isoform 2 of Signal recognition particle receptor subunit alpha	2	21	21	21	15	14	12	10	8	10	4	7	10	9	8	9	10	5	6	14	5	4	8	8	11	11	12	10	15	14	12	10	8	10	4	7	10	9	8	9	10	5	6	14	5
Q9NVX0;H7C5G8;H3BP24;H3BP16;H3BQU2;Q9NVX0-3	Q9NVX0	HAUS augmin-like complex subunit 2	HAUS2	HAUS augmin-like complex subunit 2	6	17	17	2	3	3	1	5	1	5	2	4	7	5	4	8	6	5	3	12	3	5	3	3	14	1	3	1	3	3	1	5	1	5	2	4	7	5	4	8	6	5	3	12	3
Q9UM13;D6RA92;D6R9Q5;A0A3B3ISY7;A0A286YEY6;D6RD74	Q9UM13;D6RA92;D6R9Q5;A0A3B3ISY7;A0A286YEY6;D6RD74	Anaphase-promoting complex subunit 10	ANAPC10	Anaphase-promoting complex subunit 10;Anaphase-promoting complex subunit 10 (Fragment);Anaphase-promoting complex subunit 10 (Fragment);Anaphase-promoting complex subunit 10;Anaphase-promoting complex subunit 10;Anaphase-promoting complex subunit 10	6	8	8	8	0	1	0	0	0	1	5	6	6	6	6	6	5	2	6	6	6	6	5	6	6	0	0	0	0	1	0	0	0	1	5	6	6	6	6	6	5	2	6	6	6
Q09161;X6R941;F2Z2T1	Q09161	Nuclear cap-binding protein subunit 1	NCBP1	Nuclear cap-binding protein subunit 1	3	21	21	21	7	6	4	2	5	3	2	8	15	13	8	17	17	3	6	19	8	5	13	12	16	6	5	5	7	6	4	2	5	3	2	8	15	13	8	17	17	3	6	19	8
P35613;A0A7P0TA85;P35613-2;P35613-4;A0A087WUV8;P35613-3;A0A7P0TB04;A0A7P0T8A7;I3L192;R4GMX5;R4GN83;A0A2R8YDZ0	P35613;A0A7P0TA85;P35613-2;P35613-4;A0A087WUV8;P35613-3;A0A7P0TB04;A0A7P0T8A7	Basigin	BSG	Basigin;Basigin;Isoform 2 of Basigin;Isoform 4 of Basigin;Basigin;Isoform 3 of Basigin;Basigin;Basigin	12	7	7	7	7	6	7	5	6	5	1	2	2	3	2	3	3	3	2	3	3	2	3	4	4	5	6	4	7	6	7	5	6	5	1	2	2	3	2	3	3	3	2	3	3
P60903	P60903	Protein S100-A10	S100A10	Protein S100-A10	1	8	8	8	7	7	6	5	6	1	1	3	3	3	2	3	2	2	2	3	3	1	2	3	3	5	6	5	7	7	6	5	6	1	1	3	3	3	2	3	2	2	2	3	3
P82650;A0A7P0MKV3;G5E9W7;A0A8I5KYF1;A0A8I5KSY5;H7C5L9;A0A8I5KX02;H7C5H3;A0A8I5KQR7;H7C5F2;P82650-2	P82650;A0A7P0MKV3;G5E9W7;A0A8I5KYF1;A0A8I5KSY5;H7C5L9;A0A8I5KX02	28S ribosomal protein S22, mitochondrial	MRPS22	28S ribosomal protein S22, mitochondrial;28S ribosomal protein S22, mitochondrial;28S ribosomal protein S22, mitochondrial;28S ribosomal protein S22, mitochondrial;28S ribosomal protein S22, mitochondrial;28S ribosomal protein S22, mitochondrial;28S riboso	11	17	17	17	12	13	11	8	12	5	5	8	11	7	8	10	8	5	8	11	8	5	6	11	9	11	7	4	12	13	11	8	12	5	5	8	11	7	8	10	8	5	8	11	8
Q13057;Q13057-2;K7ESK2;K7ES73;K7EN91;K7EP09;K7EPT0;K7EQ60	Q13057;Q13057-2	Bifunctional coenzyme A synthase;Phosphopantetheine adenylyltransferase;Dephospho-CoA kinase	COASY	Bifunctional coenzyme A synthase;Isoform 2 of Bifunctional coenzyme A synthase	8	7	7	7	4	4	4	2	2	2	1	1	1	2	2	1	1	2	0	1	2	2	1	1	1	3	3	2	4	4	4	2	2	2	1	1	1	2	2	1	1	2	0	1	2
Q10567-3;Q10567-4	Q10567-3;Q10567-4	AP-1 complex subunit beta-1	AP1B1	Isoform C of AP-1 complex subunit beta-1;Isoform 4 of AP-1 complex subunit beta-1	2	28	28	1	20	19	19	13	16	11	6	1	2	3	2	2	4	8	3	4	3	11	2	1	3	15	11	17	20	19	19	13	16	11	6	1	2	3	2	2	4	8	3	4	3
P61158;B4DXW1;Q9P1U1;F8WDR7;Q9P1U1-2;Q9P1U1-3;Q9C0K3;A0A0A0MTI9;H7C4J1;C9IZN3;F8WEW2;F8WE84	P61158;B4DXW1	Actin-related protein 3	ACTR3	Actin-related protein 3;Actin-related protein 3	12	18	18	18	15	12	14	13	12	10	2	0	2	0	1	1	2	4	1	2	1	1	1	2	1	13	13	12	15	12	14	13	12	10	2	0	2	0	1	1	2	4	1	2	1
Q07157-2;A0A0G2JNH2;A0A7I2V5U5;G5E9E7;Q07157;A0A087X0K9;G3V1L9;H0YKB1;H0Y3R8	Q07157-2;A0A0G2JNH2;A0A7I2V5U5;G5E9E7;Q07157;A0A087X0K9;G3V1L9	Tight junction protein ZO-1	TJP1	Isoform Short of Tight junction protein ZO-1;Tight junction protein ZO-1;Tight junction protein ZO-1;Tight junction protein 1 (Zona occludens 1), isoform CRA_e;Tight junction protein ZO-1;Tight junction protein 1 (Zona occludens 1), isoform CRA_a;Tight jun	9	31	31	31	11	12	11	3	5	2	5	11	21	18	11	24	23	10	9	26	14	12	15	17	28	6	4	3	11	12	11	3	5	2	5	11	21	18	11	24	23	10	9	26	14
P46109	P46109	Crk-like protein	CRKL	Crk-like protein	1	13	13	13	11	12	12	4	7	6	3	4	5	3	4	3	4	3	3	5	1	3	5	4	3	11	9	9	11	12	12	4	7	6	3	4	5	3	4	3	4	3	3	5	1
P42285;H0YAC4;H0Y8U3	P42285	Superkiller viralicidic activity 2-like 2	SKIV2L2	Exosome RNA helicase MTR4	3	26	26	26	10	12	10	11	9	10	7	7	10	6	6	10	8	10	9	15	8	9	7	10	10	7	8	6	10	12	10	11	9	10	7	7	10	6	6	10	8	10	9	15	8
Q14562;F5H658;K7EQH7;K7END7	Q14562;F5H658	ATP-dependent RNA helicase DHX8	DHX8	ATP-dependent RNA helicase DHX8;RNA helicase	4	25	24	24	3	3	1	2	2	2	3	15	21	14	14	20	19	7	12	22	16	8	17	15	19	3	2	3	2	2	1	1	1	1	3	14	20	13	13	19	18	6	11	21	15
Q9Y6A5;A0A494BZT8;A0A087WUE2;E7EMT0;C9JA91;A0A494C117;H0Y8F2;F8WC55	Q9Y6A5;A0A494BZT8;A0A087WUE2	Transforming acidic coiled-coil-containing protein 3	TACC3	Transforming acidic coiled-coil-containing protein 3;Transforming acidic coiled-coil-containing protein 3;Transforming acidic coiled-coil-containing protein 3	8	19	19	19	4	6	3	1	1	1	5	11	13	10	13	12	11	7	10	11	12	10	14	14	10	3	2	2	4	6	3	1	1	1	5	11	13	10	13	12	11	7	10	11	12
Q96T23;Q96T23-2;Q96T23-3;H0YER1;H0YCN2;H7C306;H0YDG9;H0YEX0	Q96T23;Q96T23-2;Q96T23-3;H0YER1;H0YCN2	Remodeling and spacing factor 1	RSF1	Remodeling and spacing factor 1;Isoform 2 of Remodeling and spacing factor 1;Isoform 3 of Remodeling and spacing factor 1;Remodeling and spacing factor 1 (Fragment);Remodeling and spacing factor 1 (Fragment)	8	29	29	29	2	1	1	0	2	0	2	8	22	7	4	26	18	4	2	24	7	3	3	3	27	1	0	0	2	1	1	0	2	0	2	8	22	7	4	26	18	4	2	24	7
P17858;P17858-2;F8WEU2	P17858;P17858-2	ATP-dependent 6-phosphofructokinase, liver type	PFKL	ATP-dependent 6-phosphofructokinase, liver type;Isoform 2 of ATP-dependent 6-phosphofructokinase, liver type	3	25	21	20	17	14	12	8	9	5	2	11	15	8	12	13	11	4	14	14	11	2	12	8	12	14	12	9	13	10	10	5	7	2	2	8	12	6	9	10	8	4	11	11	8
Q15758;M0QXM4;Q15758-3;Q15758-2;M0QX44;M0R144	Q15758;M0QXM4;Q15758-3;Q15758-2	Neutral amino acid transporter B(0);Amino acid transporter	SLC1A5	Neutral amino acid transporter B(0);Amino acid transporter;Isoform 3 of Neutral amino acid transporter B(0);Isoform 2 of Neutral amino acid transporter B(0)	6	13	13	13	13	11	13	12	10	12	1	0	1	0	1	1	2	2	2	2	1	1	1	3	1	10	11	12	13	11	13	12	10	12	1	0	1	0	1	1	2	2	2	2	1
P62495;B7Z7P8;P62495-2;I3L492;D6RCB3;D6RJE8	P62495;B7Z7P8;P62495-2	Eukaryotic peptide chain release factor subunit 1	ETF1	Eukaryotic peptide chain release factor subunit 1;Eukaryotic peptide chain release factor subunit 1;Isoform 2 of Eukaryotic peptide chain release factor subunit 1	6	19	19	19	15	14	13	10	8	10	1	0	2	0	2	1	1	2	1	2	2	1	3	1	3	8	7	8	15	14	13	10	8	10	1	0	2	0	2	1	1	2	1	2	2
Q9UBE0;M0QZS6;Q9UBE0-3;B3KNJ4;Q9UBE0-2;A0A590UK93;A0A590UKC5;M0QX65;M0R054;A0A590UKA0;M0QYM8;M0R375;M0R286;M0QYP2	Q9UBE0;M0QZS6;Q9UBE0-3;B3KNJ4;Q9UBE0-2;A0A590UK93;A0A590UKC5;M0QX65	SUMO-activating enzyme subunit 1;SUMO-activating enzyme subunit 1, N-terminally processed	SAE1	SUMO-activating enzyme subunit 1;SUMO-activating enzyme subunit 1;Isoform 3 of SUMO-activating enzyme subunit 1;SUMO-1 activating enzyme subunit 1, isoform CRA_a;Isoform 2 of SUMO-activating enzyme subunit 1;SUMO-activating enzyme subunit 1;SUMO-activating	14	18	18	18	17	17	16	11	11	11	0	1	2	4	1	1	2	2	1	2	0	0	2	2	2	14	14	14	17	17	16	11	11	11	0	1	2	4	1	1	2	2	1	2	0
P49588;H3BPK7;A0A6Q8PGR9;A0A6Q8PGN5;A0A6Q8PFY2;A0A6Q8PF33;A0A6Q8PGE8;P49588-2;A0A6Q8PFK3;A0A6Q8PHJ2;A0A6Q8PGB5;A0A6Q8PH44;A0A6Q8PHP7;A0A6Q8PHP3;A0A6Q8PF77;A0A6Q8PG28;A0A6Q8PG62;A0A6Q8PGI8;A0A6Q8PHN5	P49588;H3BPK7;A0A6Q8PGR9;A0A6Q8PGN5;A0A6Q8PFY2;A0A6Q8PF33;A0A6Q8PGE8;P49588-2;A0A6Q8PFK3;A0A6Q8PHJ2;A0A6Q8PGB5;A0A6Q8PH44;A0A6Q8PHP7;A0A6Q8PHP3;A0A6Q8PF77	Alanine--tRNA ligase, cytoplasmic	AARS	Alanine--tRNA ligase, cytoplasmic;Alanine--tRNA ligase;Alanine--tRNA ligase;Alanine--tRNA ligase;Alanine--tRNA ligase;Alanine--tRNA ligase;Alanine--tRNA ligase;Isoform 2 of Alanine--tRNA ligase, cytoplasmic;Alanine--tRNA ligase;alanine--tRNA ligase;Alanine	19	25	25	25	22	21	21	10	15	10	5	0	0	1	0	1	2	7	2	0	2	3	1	0	1	20	22	18	22	21	21	10	15	10	5	0	0	1	0	1	2	7	2	0	2
Q14738;E9PFR3;Q14738-2;Q14738-3;H0Y8C4;H7C5Q9;H0YN84;H0YJ49;Q16537;Q15173;H0YJ35;H0YJU0;Q16537-3;Q16537-2;Q15173-2	Q14738;E9PFR3;Q14738-2;Q14738-3;H0Y8C4	Serine/threonine-protein phosphatase 2A 56 kDa regulatory subunit delta isoform	PPP2R5D	Serine/threonine-protein phosphatase 2A 56 kDa regulatory subunit delta isoform;Serine/threonine-protein phosphatase 2A 56 kDa regulatory subunit;Isoform Delta-2 of Serine/threonine-protein phosphatase 2A 56 kDa regulatory subunit delta isoform;Isoform Del	15	20	20	14	11	10	9	4	4	2	0	11	14	11	14	12	10	2	10	13	12	3	12	13	12	6	10	8	11	10	9	4	4	2	0	11	14	11	14	12	10	2	10	13	12
Q14558;Q14558-2;B4DP31;C9J168;C9JNQ3;C9JUN4;C9JKT9	Q14558;Q14558-2;B4DP31	Phosphoribosyl pyrophosphate synthase-associated protein 1	PRPSAP1	Phosphoribosyl pyrophosphate synthase-associated protein 1;Isoform 2 of Phosphoribosyl pyrophosphate synthase-associated protein 1;Phosphoribosyl pyrophosphate synthase-associated protein 1	7	17	16	16	10	12	11	9	6	3	11	1	2	3	2	3	3	10	2	2	2	12	4	2	3	9	8	8	9	11	10	8	5	2	10	1	2	2	2	3	3	9	2	2	1
J3QR07;Q96MU7;Q96MU7-2;J3KRG5	J3QR07;Q96MU7;Q96MU7-2	YTH domain-containing protein 1	YTHDC1	YTH domain-containing protein 1;YTH domain-containing protein 1;Isoform 2 of YTH domain-containing protein 1	4	13	13	13	1	0	0	1	2	2	8	10	8	7	7	10	9	8	5	9	6	8	8	6	8	0	1	0	1	0	0	1	2	2	8	10	8	7	7	10	9	8	5	9	6
P02745;A0A8Q3SI77;A0A8Q3SI62;X6RLJ0	P02745;A0A8Q3SI77;A0A8Q3SI62;X6RLJ0	Complement C1q subcomponent subunit A	C1QA	Complement C1q subcomponent subunit A;Complement C1q subcomponent subunit A (Fragment);Complement C1q subcomponent subunit A (Fragment);Complement C1q subcomponent subunit A (Fragment)	4	2	2	2	1	0	0	1	0	1	0	2	2	2	2	2	2	1	2	2	2	1	2	2	2	1	0	0	1	0	0	1	0	1	0	2	2	2	2	2	2	1	2	2	2
Q96I25;Q5W012;Q5W011;Q5W010;H0Y6J6	Q96I25	Splicing factor 45	RBM17	Splicing factor 45	5	16	16	16	0	1	1	1	1	0	8	7	10	11	7	10	8	9	7	11	8	12	9	9	9	0	0	0	0	1	1	1	1	0	8	7	10	11	7	10	8	9	7	11	8
P24752;A0A5F9ZHL1;A0A5F9ZHJ7;A0A5F9ZHJ0;A0A5F9ZHD4;A0A5F9ZI66;A0A5F9ZHH9;P24752-2;A0A5F9ZHL7;H0YEL7;E9PRQ6	P24752;A0A5F9ZHL1;A0A5F9ZHJ7;A0A5F9ZHJ0;A0A5F9ZHD4;A0A5F9ZI66	Acetyl-CoA acetyltransferase, mitochondrial	ACAT1	Acetyl-CoA acetyltransferase, mitochondrial;Acetyl-CoA acetyltransferase, mitochondrial;Acetyl-CoA acetyltransferase, mitochondrial;Acetyl-CoA acetyltransferase, mitochondrial;Acetyl-CoA acetyltransferase, mitochondrial;Acetyl-CoA acetyltransferase, mitoch	11	13	13	13	10	10	10	11	10	10	1	2	1	3	0	1	2	2	2	3	3	0	1	1	2	10	8	10	10	10	10	11	10	10	1	2	1	3	0	1	2	2	2	3	3
P38117;P38117-2;M0QY67	P38117;P38117-2	Electron transfer flavoprotein subunit beta	ETFB	Electron transfer flavoprotein subunit beta;Isoform 2 of Electron transfer flavoprotein subunit beta	3	15	15	15	14	11	12	8	10	9	1	1	1	1	0	2	2	3	1	1	1	1	0	3	1	12	10	11	14	11	12	8	10	9	1	1	1	1	0	2	2	3	1	1	1
O95831;A0A6Q8PG15;O95831-3;A0A7I2PK44;A0A6Q8PFM5;A0A6Q8PFE1;A0A6Q8PHJ9;A0A6Q8PHC0;A0A6Q8PFQ8;A0A6Q8PFS4;A0A6Q8PFA7;A0A7I2RLJ8;A0A6Q8PFW2;O95831-2;E9PMA0;O95831-4;O95831-5;A0A6Q8PF87;A0A6Q8PHJ4;A0A6Q8PFN1	O95831;A0A6Q8PG15;O95831-3;A0A7I2PK44;A0A6Q8PFM5;A0A6Q8PFE1;A0A6Q8PHJ9;A0A6Q8PHC0;A0A6Q8PFQ8;A0A6Q8PFS4;A0A6Q8PFA7;A0A7I2RLJ8;A0A6Q8PFW2;O95831-2	Apoptosis-inducing factor 1, mitochondrial	AIFM1	Apoptosis-inducing factor 1, mitochondrial;Apoptosis-inducing factor 1, mitochondrial;Isoform 3 of Apoptosis-inducing factor 1, mitochondrial;Apoptosis-inducing factor 1, mitochondrial;Apoptosis-inducing factor 1, mitochondrial;Apoptosis-inducing factor 1,	20	17	17	17	13	13	11	12	10	13	5	7	9	8	3	9	9	5	5	12	4	6	6	8	8	11	12	9	13	13	11	12	10	13	5	7	9	8	3	9	9	5	5	12	4
P02786;A0A8V8TLM6;A0A8V8TM41;G3V0E5;A0A8V8TLK7;A0A8V8TLN0;A0A8V8TM46;A0A8V8TN37;A0A8V8TND0;A0A8V8TLK4;F8WBE5	P02786;A0A8V8TLM6;A0A8V8TM41;G3V0E5;A0A8V8TLK7;A0A8V8TLN0;A0A8V8TM46;A0A8V8TN37	Transferrin receptor protein 1;Transferrin receptor protein 1, serum form	TFRC	Transferrin receptor protein 1;Transferrin receptor protein 1;Transferrin receptor protein 1;Transferrin receptor protein 1;Transferrin receptor protein 1;Transferrin receptor protein 1 (Fragment);Transferrin receptor protein 1;Transferrin receptor protein	11	25	25	25	23	20	18	20	9	23	2	2	4	3	3	3	4	6	2	4	4	2	3	3	4	19	15	14	23	20	18	20	9	23	2	2	4	3	3	3	4	6	2	4	4
P07339;F8W787;A0A1B0GW44;A0A1B0GV23;A0A1B0GVD5;A0A1B0GWE8;C9JH19;A0A1B0GVP3;A0A1B0GU92;A0A1B0GU03;H7C469;F8WD96;A0A1B0GVF1	P07339;F8W787;A0A1B0GW44;A0A1B0GV23;A0A1B0GVD5;A0A1B0GWE8;C9JH19;A0A1B0GVP3;A0A1B0GU92;A0A1B0GU03;H7C469;F8WD96	Cathepsin D;Cathepsin D light chain;Cathepsin D heavy chain	CTSD	Cathepsin D;Cathepsin D;Cathepsin D;Cathepsin D;Cathepsin D;Cathepsin D;Cathepsin D;Cathepsin D;Peptidase A1 domain-containing protein;Peptidase A1 domain-containing protein;Peptidase A1 domain-containing protein (Fragment);Cathepsin D	13	12	12	12	11	11	11	9	11	8	0	1	1	3	0	2	0	1	0	0	5	1	0	1	0	11	11	11	11	11	11	9	11	8	0	1	1	3	0	2	0	1	0	0	5
S4R3H4	S4R3H4		ACIN1	Apoptotic chromatin condensation inducer in the nucleus	1	26	26	1	3	6	5	4	4	1	7	10	16	9	15	22	15	9	7	19	9	11	12	8	18	3	5	1	3	6	5	4	4	1	7	10	16	9	15	22	15	9	7	19	9
Q9HAV4;E2QRM3;H0Y9I3;H0Y3W3;H0YA57	Q9HAV4	Exportin-5	XPO5	Exportin-5	5	23	23	23	19	18	18	13	10	6	0	0	3	2	1	2	2	2	2	7	2	3	2	2	2	11	15	13	19	18	18	13	10	6	0	0	3	2	1	2	2	2	2	7	2
P08195;P08195-3;A0A7P0Z4P5;J3KPF3;A0A7P0TAN7;A0A7P0Z4A0;F5GZS6;P08195-4;A0A7P0T9F7;P08195-2;A0A7P0TBF8;A0A7P0T8F1;A0A7P0T8U7;A0A7P0TAS6;F5H056;F5GZI0;H0YH36;A0A7P0TAT7;H0YFS2;F5H0E2;A0A7P0T853;F5H867;H0YFX4;F5GZR9	P08195;P08195-3;A0A7P0Z4P5;J3KPF3;A0A7P0TAN7;A0A7P0Z4A0;F5GZS6;P08195-4;A0A7P0T9F7;P08195-2;A0A7P0TBF8;A0A7P0T8F1;A0A7P0T8U7;A0A7P0TAS6;F5H056;F5GZI0;H0YH36;A0A7P0TAT7	4F2 cell-surface antigen heavy chain	SLC3A2	4F2 cell-surface antigen heavy chain;Isoform 3 of 4F2 cell-surface antigen heavy chain;4F2 cell-surface antigen heavy chain;4F2 cell-surface antigen heavy chain;4F2 cell-surface antigen heavy chain;4F2 cell-surface antigen heavy chain;4F2 cell-surface anti	24	21	21	21	17	15	14	14	15	15	1	3	4	2	3	4	2	1	2	5	4	3	3	3	2	11	14	16	17	15	14	14	15	15	1	3	4	2	3	4	2	1	2	5	4
P27797;K7EL50;A0A7P0T861;K7EJB9	P27797;K7EL50;A0A7P0T861;K7EJB9	Calreticulin	CALR	Calreticulin;Calreticulin;Calreticulin;Calreticulin	4	12	12	12	11	11	10	5	5	5	5	2	3	3	4	4	4	5	2	5	5	3	4	5	4	9	10	9	11	11	10	5	5	5	5	2	3	3	4	4	4	5	2	5	5
Q96SB4;Q96SB4-3;H3BLV9;Q96SB4-4;Q9UPE1;D6RBF8;D6RBM8;A8MPP7;A8MPY5;E7ETV6;Q9UPE1-2;Q9UPE1-3;Q9UPE1-4;H0Y932	Q96SB4;Q96SB4-3;H3BLV9;Q96SB4-4	SRSF protein kinase 1	SRPK1	SRSF protein kinase 1;Isoform 1 of SRSF protein kinase 1;SRSF protein kinase 1 (Fragment);Isoform 3 of SRSF protein kinase 1	14	19	19	15	4	1	3	2	4	1	8	10	13	12	11	12	12	9	9	13	11	7	14	12	14	2	2	2	4	1	3	2	4	1	8	10	13	12	11	12	12	9	9	13	11
Q14258;A0A3B3IUA7;I3L2W4	Q14258;A0A3B3IUA7	E3 ubiquitin/ISG15 ligase TRIM25	TRIM25	E3 ubiquitin/ISG15 ligase TRIM25;E3 ubiquitin/ISG15 ligase TRIM25	3	19	19	19	7	5	7	3	3	2	8	13	13	9	10	12	12	8	9	17	9	10	13	14	15	5	7	3	7	5	7	3	3	2	8	13	13	9	10	12	12	8	9	17	9
Q9Y4W2;Q9Y4W2-2;A0A7I2V3Q3;Q9Y4W2-3;A0A7I2V3R6;A0A7I2V653;A0A7I2YQI7;A0A7I2V5R7;A0A7I2V4E5;Q9Y4W2-4;A0A7I2V4V0	Q9Y4W2;Q9Y4W2-2;A0A7I2V3Q3;Q9Y4W2-3;A0A7I2V3R6;A0A7I2V653;A0A7I2YQI7;A0A7I2V5R7;A0A7I2V4E5	Ribosomal biogenesis protein LAS1L	LAS1L	Ribosomal biogenesis protein LAS1L;Isoform 2 of Ribosomal biogenesis protein LAS1L;Ribosomal biogenesis protein LAS1L;Isoform 3 of Ribosomal biogenesis protein LAS1L;Ribosomal biogenesis protein LAS1L;Ribosomal biogenesis protein LAS1L;Ribosomal biogenesis	11	19	19	19	1	1	3	3	1	3	4	9	14	9	4	11	7	6	11	13	15	3	10	12	12	1	1	0	1	1	3	3	1	3	4	9	14	9	4	11	7	6	11	13	15
P54709;C9JA36;P54709-2;C9JXZ1;H7C547;F8WBY4;C9J6S2;H7C4L9	P54709	Sodium/potassium-transporting ATPase subunit beta-3	ATP1B3	Sodium/potassium-transporting ATPase subunit beta-3	8	10	10	10	10	9	8	7	10	9	4	0	1	0	0	1	1	2	1	0	0	1	0	0	0	7	7	5	10	9	8	7	10	9	4	0	1	0	0	1	1	2	1	0	0
Q70IA6-3;Q70IA6;Q70IA6-2	Q70IA6-3;Q70IA6;Q70IA6-2	MOB kinase activator 2	MOB2	Isoform 3 of MOB kinase activator 2;MOB kinase activator 2;Isoform 2 of MOB kinase activator 2	3	8	8	8	3	4	4	1	1	1	2	4	4	3	4	4	3	2	4	3	4	5	4	5	3	4	3	3	3	4	4	1	1	1	2	4	4	3	4	4	3	2	4	3	4
P41227;P41227-2;F8W808;A8MWP7;Q9BSU3;C9JN83;C9JW55;H0Y8T0	P41227;P41227-2;F8W808;A8MWP7	N-alpha-acetyltransferase 10	NAA10	N-alpha-acetyltransferase 10;Isoform 2 of N-alpha-acetyltransferase 10;N-terminal amino-acid N(alpha)-acetyltransferase NatA;N-terminal amino-acid N(alpha)-acetyltransferase NatA	8	12	12	12	11	10	10	5	6	6	0	4	6	4	2	6	3	2	4	4	6	2	4	5	6	10	9	9	11	10	10	5	6	6	0	4	6	4	2	6	3	2	4	4	6
P00491;G3V5M2;A0A8V8TL37;G3V393;G3V2H3	P00491;G3V5M2;A0A8V8TL37	Purine nucleoside phosphorylase	PNP	Purine nucleoside phosphorylase;purine-nucleoside phosphorylase;Purine nucleoside phosphorylase	5	19	19	19	17	14	17	7	8	10	2	0	0	1	0	2	1	5	0	0	0	0	0	2	0	11	13	9	17	14	17	7	8	10	2	0	0	1	0	2	1	5	0	0	0
Q96A33;Q96A33-2;J3QR89	Q96A33;Q96A33-2	Coiled-coil domain-containing protein 47	CCDC47	PAT complex subunit CCDC47;Isoform 2 of PAT complex subunit CCDC47	3	15	15	15	8	7	6	7	7	6	1	6	9	5	7	9	6	2	8	9	7	4	8	9	8	4	7	3	8	7	6	7	7	6	1	6	9	5	7	9	6	2	8	9	7
O15541;Q8IZP6	O15541	RING finger protein 113A	RNF113A	E3 ubiquitin-protein ligase RNF113A	2	9	9	9	0	1	0	1	0	1	4	7	8	9	6	8	9	4	8	7	9	4	8	8	8	0	0	0	0	1	0	1	0	1	4	7	8	9	6	8	9	4	8	7	9
Q9NY33;G3V1D3;G3V180;Q9NY33-4;Q9NY33-2;E9PQ14;E9PKK8;E9PPK9;E9PNX5;E9PQF2	Q9NY33;G3V1D3;G3V180;Q9NY33-4	Dipeptidyl peptidase 3	DPP3	Dipeptidyl peptidase 3;Dipeptidyl peptidase 3;Dipeptidyl peptidase 3;Isoform 4 of Dipeptidyl peptidase 3	10	22	22	22	21	20	14	14	12	9	2	1	1	1	0	1	1	4	1	0	0	3	2	3	2	13	12	15	21	20	14	14	12	9	2	1	1	1	0	1	1	4	1	0	0
Q6UB35;A0A087WVM4;B7ZM99;H0Y327;Q6UB35-2;Q4VXM0;Q5JYA8;Q5JYA3;Q4VXM1;Q4VXV2	Q6UB35;A0A087WVM4;B7ZM99	Monofunctional C1-tetrahydrofolate synthase, mitochondrial	MTHFD1L	Monofunctional C1-tetrahydrofolate synthase, mitochondrial;formate--tetrahydrofolate ligase;formate--tetrahydrofolate ligase	10	31	30	30	18	21	16	13	14	13	7	8	10	7	5	11	10	11	10	12	10	12	7	8	11	13	15	12	17	20	15	13	13	13	7	8	10	7	5	11	10	11	10	12	10
Q8WUM4;Q8WUM4-2;A0A3B3IT07;Q8WUM4-3;C9IZF9;F8WEQ7;F8WBR8;F8WDK9	Q8WUM4;Q8WUM4-2	Programmed cell death 6-interacting protein	PDCD6IP	Programmed cell death 6-interacting protein;Isoform 2 of Programmed cell death 6-interacting protein	8	33	33	33	30	29	24	15	13	14	1	4	5	3	1	6	3	4	2	5	3	2	2	4	6	23	14	14	30	29	24	15	13	14	1	4	5	3	1	6	3	4	2	5	3
Q9NTK5;J3KQ32;Q9NTK5-2;Q9NTK5-3;C9JTK6;C9JCJ9	Q9NTK5;J3KQ32;Q9NTK5-2;Q9NTK5-3	Obg-like ATPase 1	OLA1	Obg-like ATPase 1;Obg-like ATPase 1;Isoform 2 of Obg-like ATPase 1;Isoform 3 of Obg-like ATPase 1	6	17	17	17	13	16	15	7	8	10	5	2	1	1	1	3	1	4	4	3	0	0	1	2	1	13	14	10	13	16	15	7	8	10	5	2	1	1	1	3	1	4	4	3	0
P40938;P40938-2;A0A087X270	P40938;P40938-2	Replication factor C subunit 3	RFC3	Replication factor C subunit 3;Isoform 2 of Replication factor C subunit 3	3	14	14	14	10	8	8	6	7	5	5	11	8	9	6	11	10	7	5	11	10	10	9	9	11	8	7	7	10	8	8	6	7	5	5	11	8	9	6	11	10	7	5	11	10
P49458;Q6P2S0;Q659G3;E9PE20;P49458-2	P49458	Signal recognition particle 9 kDa protein	SRP9	Signal recognition particle 9 kDa protein	5	5	5	5	3	3	3	3	2	1	2	4	4	2	3	4	4	1	4	5	4	4	3	4	5	2	3	3	3	3	3	3	2	1	2	4	4	2	3	4	4	1	4	5	4
Q8IXT5;B9ZVT1;E5RHG1;E5RJ83;E5RJV8	Q8IXT5;B9ZVT1	RNA-binding protein 12B	RBM12B	RNA-binding protein 12B;RNA-binding protein 12B	5	17	17	17	3	6	5	11	7	8	3	6	10	6	6	9	5	3	6	10	6	3	7	9	8	7	6	8	3	6	5	11	7	8	3	6	10	6	6	9	5	3	6	10	6
P51665;H3BNT7;H3BTM8;H3BQV2	P51665;H3BNT7;H3BTM8	26S proteasome non-ATPase regulatory subunit 7	PSMD7	26S proteasome non-ATPase regulatory subunit 7;26S proteasome non-ATPase regulatory subunit 7;26S proteasome non-ATPase regulatory subunit 7	4	13	13	13	12	12	12	9	11	8	5	5	4	5	1	3	4	5	1	3	4	5	3	3	5	11	9	6	12	12	12	9	11	8	5	5	4	5	1	3	4	5	1	3	4
A0A286YF23;A0A2R8YFM0;A0A0J9YXG9;A0A0J9YX32;A0A0J9YW04;Q96JP2	A0A286YF23;A0A2R8YFM0;A0A0J9YXG9;A0A0J9YX32;A0A0J9YW04;Q96JP2	Unconventional myosin-XVB	MYO15B	Unconventional myosin-XVB;Unconventional myosin-XVB;Unconventional myosin-XVB (Fragment);Unconventional myosin-XVB (Fragment);Unconventional myosin-XVB (Fragment);Unconventional myosin-XVB	6	2	2	2	1	1	1	1	1	1	0	1	2	1	1	0	0	0	1	1	1	0	0	2	1	1	1	1	1	1	1	1	1	1	0	1	2	1	1	0	0	0	1	1	1
O00151	O00151	PDZ and LIM domain protein 1	PDLIM1	PDZ and LIM domain protein 1	1	12	12	12	11	12	12	6	7	4	1	1	1	0	1	1	0	2	1	2	2	0	0	1	1	10	11	7	11	12	12	6	7	4	1	1	1	0	1	1	0	2	1	2	2
Q13155;A8MU58;Q13155-2	Q13155;A8MU58;Q13155-2	Aminoacyl tRNA synthase complex-interacting multifunctional protein 2	AIMP2	Aminoacyl tRNA synthase complex-interacting multifunctional protein 2;Aminoacyl tRNA synthase complex-interacting multifunctional protein 2;Isoform 2 of Aminoacyl tRNA synthase complex-interacting multifunctional protein 2	3	10	10	10	5	4	4	3	4	3	3	5	6	8	5	6	7	3	6	7	6	3	6	6	7	4	4	2	5	4	4	3	4	3	3	5	6	8	5	6	7	3	6	7	6
Q14320;B0S8I6;Q9Y247	Q14320;B0S8I6	Protein FAM50A	FAM50A	Protein FAM50A;Protein FAM50A (Fragment)	3	12	12	12	9	11	11	6	8	9	3	4	3	4	4	4	4	6	4	4	5	3	4	5	3	10	10	10	9	11	11	6	8	9	3	4	3	4	4	4	4	6	4	4	5
Q66K74;Q66K74-2;M0QY41;M0QXQ9;M0R1J2;M0QZ50;M0R1M7	Q66K74;Q66K74-2	Microtubule-associated protein 1S;MAP1S heavy chain;MAP1S light chain	MAP1S	Microtubule-associated protein 1S;Isoform 2 of Microtubule-associated protein 1S	7	21	21	21	6	4	5	1	1	2	4	8	15	11	9	15	12	6	5	20	10	2	6	6	17	1	3	1	6	4	5	1	1	2	4	8	15	11	9	15	12	6	5	20	10
Q8WXX5	Q8WXX5	DnaJ homolog subfamily C member 9	DNAJC9	DnaJ homolog subfamily C member 9	1	12	12	12	7	6	7	1	4	3	4	5	7	6	4	8	7	6	4	8	3	7	5	5	9	4	5	4	7	6	7	1	4	3	4	5	7	6	4	8	7	6	4	8	3
Q99497;K7ELW0;K7EN27	Q99497;K7ELW0;K7EN27	Protein deglycase DJ-1	PARK7	Parkinson disease protein 7;Parkinson disease protein 7;protein deglycase (Fragment)	3	10	10	10	8	9	7	4	5	5	4	4	4	3	3	4	5	6	3	5	6	3	5	5	5	6	7	4	8	9	7	4	5	5	4	4	4	3	3	4	5	6	3	5	6
Q9NSD9;Q9NSD9-2	Q9NSD9;Q9NSD9-2	Phenylalanine--tRNA ligase beta subunit	FARSB	Phenylalanine--tRNA ligase beta subunit;Isoform 2 of Phenylalanine--tRNA ligase beta subunit	2	19	19	19	15	12	10	10	9	7	3	1	4	3	1	2	2	3	1	4	4	1	1	2	0	14	14	12	15	12	10	10	9	7	3	1	4	3	1	2	2	3	1	4	4
P69905;A0A2R8Y7C0	P69905;A0A2R8Y7C0	Hemoglobin subunit alpha	HBA1	Hemoglobin subunit alpha;Hemoglobin subunit alpha (Fragment)	2	6	2	1	6	5	5	5	5	6	3	5	5	5	5	5	5	3	5	5	6	3	4	5	5	5	4	4	2	1	1	1	1	2	0	1	1	1	1	1	1	0	1	1	2
O95373;E9PLJ0;E9PLB2	O95373	Importin-7	IPO7	Importin-7	3	24	23	23	20	19	19	13	16	8	2	3	6	4	4	6	4	1	6	6	5	2	4	4	5	17	18	14	20	19	19	13	16	8	1	2	5	4	4	6	4	1	5	5	5
P19784;H3BNI9;H3BSA1	P19784;H3BNI9;H3BSA1	Casein kinase II subunit alpha	CSNK2A2	Casein kinase II subunit alpha;Casein kinase II subunit alpha;Casein kinase II subunit alpha (Fragment)	3	17	17	17	10	10	9	8	9	5	3	7	11	9	8	10	8	3	6	10	7	4	9	12	9	9	10	8	10	10	9	8	9	5	3	7	11	9	8	10	8	3	6	10	7
Q9H3P2;A0A0C4DFX9;H0Y3X6;C9JHL4;C9JEM7;H7C2C7;Q9H3P2-7;H7C0W2;F8W954;F8WF98;H7C2M8;H7C3C2	Q9H3P2;A0A0C4DFX9;H0Y3X6;C9JHL4	Negative elongation factor A	NELFA	Negative elongation factor A;Negative elongation factor A;Negative elongation factor A (Fragment);Negative elongation factor A (Fragment)	12	12	12	12	6	5	6	3	3	2	6	7	5	5	6	7	8	5	5	10	3	5	8	7	10	4	6	4	6	5	6	3	3	2	6	7	5	5	6	7	8	5	5	10	3
Q96CW1;Q96CW1-2;A0A087WY71;C9JGT8;C9JPV8;E9PFW3;A0A8I5KWD3;C9JJD3;C9JTK4;H7C4C3;A0A8I5QJU5;C9JJ47;A0A8I5KT55;A0A8I5KTP2	Q96CW1;Q96CW1-2;A0A087WY71;C9JGT8;C9JPV8;E9PFW3;A0A8I5KWD3;C9JJD3;C9JTK4;H7C4C3;A0A8I5QJU5;C9JJ47;A0A8I5KT55	AP-2 complex subunit mu	AP2M1	AP-2 complex subunit mu;Isoform 2 of AP-2 complex subunit mu;AP-2 complex subunit mu;AP-2 complex subunit mu;AP-2 complex subunit mu;AP-2 complex subunit mu;AP-2 complex subunit mu;AP-2 complex subunit mu;AP-2 complex subunit mu;AP-2 complex subunit mu;AP-	14	14	14	14	3	2	1	2	2	2	3	6	8	11	7	12	8	5	6	13	8	4	10	9	11	1	1	0	3	2	1	2	2	2	3	6	8	11	7	12	8	5	6	13	8
P55795	P55795	Heterogeneous nuclear ribonucleoprotein H2	HNRNPH2	Heterogeneous nuclear ribonucleoprotein H2	1	15	9	9	7	7	5	5	6	4	6	10	11	11	10	12	11	6	10	14	9	8	12	11	13	4	6	4	2	3	1	1	2	1	2	6	6	6	5	6	7	2	5	9	4
Q3V6T2;Q3V6T2-3;Q3V6T2-2;Q3V6T2-4;A0A2U3TZV9;Q3V6T2-5;A0A2R8Y7B1;A0A2R8YG73;A0A2R8Y4W8;A0A2R8Y4X4;A0A2R8YCU9;A0A2R8Y820;A0A2R8Y885;A0A2R8YGU1;H7C2C6;H0Y470;A0A2R8YDS8;A0A2R8Y7D4;A0A2R8Y5D7;A0A2R8YG52;H0Y7U8;A0A2R8Y6B2;H0Y7K3;A0A2R8Y7D9;A0A2R8Y4Z5;A0A2R8Y802;A0A2R8Y4C6;A0A2R8YD81;A0A2R8Y846	Q3V6T2;Q3V6T2-3;Q3V6T2-2;Q3V6T2-4;A0A2U3TZV9;Q3V6T2-5;A0A2R8Y7B1;A0A2R8YG73;A0A2R8Y4W8;A0A2R8Y4X4;A0A2R8YCU9;A0A2R8Y820;A0A2R8Y885;A0A2R8YGU1;H7C2C6;H0Y470	Girdin	CCDC88A	Girdin;Isoform 3 of Girdin;Isoform 2 of Girdin;Isoform 4 of Girdin;Girdin;Isoform 5 of Girdin;Girdin;Girdin;Girdin;Girdin;Girdin (Fragment);Girdin (Fragment);Girdin (Fragment);Girdin (Fragment);Girdin (Fragment);Girdin (Fragment)	29	21	21	21	7	8	6	3	4	2	16	7	8	8	9	11	9	16	7	10	6	14	12	10	9	1	6	4	7	8	6	3	4	2	16	7	8	8	9	11	9	16	7	10	6
O75694;E9PF10;O75694-2;D6RA13	O75694;E9PF10;O75694-2	Nuclear pore complex protein Nup155	NUP155	Nuclear pore complex protein Nup155;Nuclear pore complex protein Nup155;Isoform 2 of Nuclear pore complex protein Nup155	4	31	31	31	17	15	15	14	15	13	7	8	15	12	4	14	7	7	9	10	10	7	7	8	12	13	15	12	17	15	15	14	15	13	7	8	15	12	4	14	7	7	9	10	10
Q9H8H0;J3QR28;J3QLQ6;Q9H8H0-2	Q9H8H0	Nucleolar protein 11	NOL11	Nucleolar protein 11	4	23	23	23	10	8	9	8	8	4	3	4	14	10	4	16	15	5	2	17	8	2	8	4	18	1	5	8	10	8	9	8	8	4	3	4	14	10	4	16	15	5	2	17	8
Q9NQC3-2	Q9NQC3-2	Reticulon-4	RTN4	Isoform B of Reticulon-4	1	7	7	1	7	6	7	4	7	5	0	0	0	0	0	0	0	0	0	1	0	0	0	0	0	5	5	6	7	6	7	4	7	5	0	0	0	0	0	0	0	0	0	1	0
Q15046;Q15046-2;H3BVA8;J3KRL2;H3BRC9;H3BPV7	Q15046;Q15046-2	Lysine--tRNA ligase	KARS	Lysine--tRNA ligase;Isoform Mitochondrial of Lysine--tRNA ligase	6	22	22	22	16	15	16	8	11	10	5	5	6	5	2	7	5	9	7	10	4	7	2	9	8	12	14	10	16	15	16	8	11	10	5	5	6	5	2	7	5	9	7	10	4
Q7Z406;Q7Z406-6;Q7Z406-2;Q7Z406-4;Q7Z406-5;M0QY43;A0A2R8Y4C3;A0A2R8Y454	Q7Z406;Q7Z406-6;Q7Z406-2;Q7Z406-4;Q7Z406-5;M0QY43	Myosin-14	MYH14	Myosin-14;Isoform 6 of Myosin-14;Isoform 2 of Myosin-14;Isoform 4 of Myosin-14;Isoform 5 of Myosin-14;Myosin-14 (Fragment)	8	36	25	25	8	9	8	1	4	3	10	16	30	16	21	30	28	10	17	33	18	11	24	18	27	7	6	6	1	1	1	0	0	0	3	9	21	7	13	20	18	3	9	24	9
P60953;P60953-1;A0A8Q3SI43;A0A590UJK8;A0A8Q3WLC5;Q5JYX0;A0A494C1M1;A0A494BZX6;F8WET9;B1AH79;Q9H4E5-2;G3V4H1;A0A8Q3WKT2;Q9H4E5;P17081;G3V476;A0A3B3IRV0	P60953;P60953-1;A0A8Q3SI43;A0A590UJK8;A0A8Q3WLC5;Q5JYX0	Cell division control protein 42 homolog	CDC42	Cell division control protein 42 homolog;Isoform 1 of Cell division control protein 42 homolog;Cell division control protein 42 homolog;Cell division control protein 42 homolog;Cell division control protein 42 homolog;Cell division control protein 42 homol	17	8	8	7	6	5	5	5	5	5	3	5	5	5	4	6	4	4	3	5	3	2	3	5	5	5	5	5	6	5	5	5	5	5	3	5	5	5	4	6	4	4	3	5	3
Q9Y617;Q9Y617-2	Q9Y617;Q9Y617-2	Phosphoserine aminotransferase	PSAT1	Phosphoserine aminotransferase;Isoform 2 of Phosphoserine aminotransferase	2	11	11	11	11	11	11	8	10	9	2	0	2	1	1	1	2	3	1	0	1	1	0	4	2	9	11	10	11	11	11	8	10	9	2	0	2	1	1	1	2	3	1	0	1
O00429;O00429-3;O00429-4;O00429-2;O00429-5;O00429-9;O00429-6;O00429-8;A0A8V8TQT5;O00429-7;F8VZ52;B4DDQ3;F8W1W3;B4DPZ9;F8VUJ9;F8VR28;F8VYL3;A0A8V8TQV1;A0A8V8TRA9;H0YHY4;H0YI79	O00429;O00429-3;O00429-4;O00429-2;O00429-5;O00429-9;O00429-6;O00429-8;A0A8V8TQT5;O00429-7	Dynamin-1-like protein	DNM1L	Dynamin-1-like protein;Isoform 2 of Dynamin-1-like protein;Isoform 3 of Dynamin-1-like protein;Isoform 4 of Dynamin-1-like protein;Isoform 5 of Dynamin-1-like protein;Isoform 9 of Dynamin-1-like protein;Isoform 6 of Dynamin-1-like protein;Isoform 8 of Dyna	21	33	33	33	30	28	27	11	12	1	2	1	2	1	1	1	2	5	1	1	1	1	0	2	2	25	17	23	30	28	27	11	12	1	2	1	2	1	1	1	2	5	1	1	1
P36915;A0A140T8Y2;P36915-2;A2AB27	P36915;A0A140T8Y2;P36915-2	Guanine nucleotide-binding protein-like 1	GNL1	Guanine nucleotide-binding protein-like 1;Guanine nucleotide-binding protein-like 1 (Fragment);Isoform 2 of Guanine nucleotide-binding protein-like 1	4	15	15	15	6	6	5	0	5	1	4	10	10	10	12	10	11	5	9	11	10	6	9	9	11	2	3	3	6	6	5	0	5	1	4	10	10	10	12	10	11	5	9	11	10
Q9BRX9;F8VSE4;H0YIE8;G3V221;H7C0S9	Q9BRX9	WD repeat domain-containing protein 83	WDR83	WD repeat domain-containing protein 83	5	9	9	9	2	2	2	2	2	2	5	7	9	8	7	7	8	6	7	7	9	6	6	7	7	2	2	2	2	2	2	2	2	2	5	7	9	8	7	7	8	6	7	7	9
P35244;B5MC59	P35244;B5MC59	Replication protein A 14 kDa subunit	RPA3	Replication protein A 14 kDa subunit;Replication protein A 14 kDa subunit	2	8	8	8	5	4	3	3	3	3	0	3	5	2	1	6	4	1	4	6	4	1	3	4	5	3	4	3	5	4	3	3	3	3	0	3	5	2	1	6	4	1	4	6	4
O43324;D6RBD7;C9J1V9;O43324-2;H0YAL7;D6RCQ0;H0YAH9	O43324;D6RBD7;C9J1V9;O43324-2;H0YAL7	Eukaryotic translation elongation factor 1 epsilon-1	EEF1E1;EEF1E1-BLOC1S5	Eukaryotic translation elongation factor 1 epsilon-1;Eukaryotic translation elongation factor 1 epsilon-1;EEF1E1-BLOC1S5 readthrough (NMD candidate);Isoform 2 of Eukaryotic translation elongation factor 1 epsilon-1;Eukaryotic translation elongation factor	7	10	10	10	9	9	8	6	9	6	3	4	8	4	4	6	4	5	6	7	5	3	4	5	8	7	8	5	9	9	8	6	9	6	3	4	8	4	4	6	4	5	6	7	5
Q12872;Q12872-2;F5H1A5;H0YFR9	Q12872;Q12872-2	Splicing factor, suppressor of white-apricot homolog	SFSWAP	Splicing factor, suppressor of white-apricot homolog;Isoform 2 of Splicing factor, suppressor of white-apricot homolog	4	10	10	10	0	0	0	1	0	0	2	4	7	5	8	9	7	0	6	8	6	1	6	7	7	0	1	0	0	0	0	1	0	0	2	4	7	5	8	9	7	0	6	8	6
[truncated: 3,236 more rows]
[truncated: 162 more columns]
