# Supplementary material for: Identification of phosphatases that dephosphorylate the co-chaperone BAG3
Source: Life Sci Alliance. 2024 Nov 19;8(2):e202402734. doi: 10.26508/lsa.202402734 (PMC11576475; doi:10.26508/lsa.202402734)
Supplement: Supplementary file 10 [file LSA-2024-02734_SdataFS5.1.xlsx]

## Sheet: Skyline raw data
Bag3	SSTPLHSPSPIR - 639.8437++			SSTPLHSPSPIR - 426.8982+++			Bag3-pT285	SSTPLHSPSPIR - 679.8268++			SSTPLHSPSPIR - 453.5537+++					precursor - 541.2911++	precursor [M+1] - 541.7925++	precursor [M+2] - 542.2937++	y7 - 794.4268+	y4 - 513.3144+	y2 - 272.1717+	y8 - 454.2591++	y7 - 397.7170++	y5 - 325.6903++
Replicate	Peak Area	Mean	StdErr	Peak Area	Mean	StdErr	Replicate	Peak Area	Mean	StdErr	Peak Area	Mean	StdErr		Replicate	Peak Area	Peak Area	Peak Area	Peak Area	Peak Area	Peak Area	Peak Area	Peak Area	Peak Area	Sum
Control R1	21651658752	21769861120	1.04602e+09	56354430976	56929255424	3.59426e+09	Control R1	2143748736	2.21507e+09	6.3217e+07	800490560	703705088	6.9134e+07		Control R1	8340584448	4713541632	1508664448	720525312	334953856	379122688	360785760	310252736	273262560	16941693440
Control R2	20551956480			52842852352			Control R2	2297414400			643324672				Control R2	9945923584	5556305408	1838789632	651787456	309514944	340924480	301137728	272624224	248053648	19465061104
Control R3	23105968128			61590482944			Control R3	2204032000			667300032				Control R3	10515297280	5849980416	1888717696	667004160	304868768	334622688	317137952	273123040	242618784	20393370784
+PP5_R1	18802440192	1.79819e+10	2.54086e+09	50646274048	4.91536e+10	6.58992e+09	+PP5_R1	461741856	504314496	4.26387e+07	131551424	1.4369e+08	1.60132e+07		+PP5_R1	5779175424	3280774912	1076672640	419898784	195110624	221624080	207803440	187040240	155993200	11524093344
+PP5_R2	14541926400			40440475648			+PP5_R2	488617568			133203000				+PP5_R2	5486372352	3190301952	937132992	402549632	183064288	204963248	193762336	163337456	145927744	10907412000
+PP5_R3	20601278464			56374026240			+PP5_R3	562584064			166316288				+PP5_R3	7033482752	3926091520	1260896640	442662560	199976016	226933424	214290160	189946096	162930368	13657209536
+Arachidonic acid_R1	27672385536	2.81725e+10	4.18645e+08	74671038464	74998513664	9.73498e+08	+Arachidonic acid_R1	2630063872	2.55697e+09	1.64646e+08	777890176	7.74266e+08	5.80121e+07		+Arachidonic acid_R1	10836501504	6018838528	1973394816	664509824	299586080	345516832	313832928	273594048	246022624	20971797184
+Arachidonic acid_R2	28148117504			74004185088			+Arachidonic acid_R2	2711887360			843434560				+Arachidonic acid_R2	12068451328	6865245184	2213264896	779853504	354094144	395865952	386474336	325176480	289659776	23678085600
+Arachidonic acid_R3	28696983552			76320317440			+Arachidonic acid_R3	2328972800			701473280				+Arachidonic acid_R3	13427202048	7483549184	2437733632	692756352	317232160	356241376	317151744	285334400	262839680	25580040576
on beads_R1	22906693632	22585833472	5.61389e+08	64413659136	63895769088	1.48187e+09	on beads_R1	256757600	1.91357e+08	4.90803e+07	105224944	85371120	1.404e+07		on beads_R1	7862979072	4391694848	1419489024	576301952	271866624	304801504	277593792	241377088	218658448	15564762352
on beads_R2	21796497408			61878206464			on beads_R2	178789152			75215200				on beads_R2	8517224448	4704619520	1508981760	489162144	223641504	251492960	245076480	213137568	173637200	16326973584
on beads_R3	23054309376			65395441664			on beads_R3	138522912			75673216				on beads_R3	7660738048	4271779584	1289832576	459896096	208335680	236660768	217624896	183153808	170053120	14698074576
in vitro_R1	29781725184	2.99211e+10	7.44041e+08	77802602496	7.67748e+10	1.64421e+09	in vitro_R1	32077974	2.92607e+07	2.32612e+06	8450362	8.62682e+06	1.6718e+06		in vitro_R1	9869538304	5556850176	1810840704	623463168	292910112	323976288	284358080	262146560	228979984	19253063376
in vitro_R2	30894010368			78067171328			in vitro_R2	26381184			10756856				in vitro_R2	11366888448	6323344896	2062512640	673341440	305041472	340849056	311044704	282952320	250939568	21916914544
in vitro_R3	29087547392			74454523904			in vitro_R3	29322946			6673231				in vitro_R3	9824186368	5602087424	1765750656	605426240	284682336	307301376	276800544	253903648	221262720	19141401312
	SSTPLHSPSPIR - 679.8268++			SSTPLHSPSPIR - 453.5537+++			Bag3-pS289	SSTPLHSPSPIR - 679.8268++			SSTPLHSPSPIR - 453.5537+++
Replicate	Peak Area	Mean	StdErr	Peak Area	Mean	StdErr	Replicate	Peak Area	Mean	StdErr	Peak Area	Mean	StdErr
Control R1	2404483328	2375576320	2.1403e+07	746051392	711490624	2.88853e+07	Control R1	2177522944	2224156928	7.28961e+07	864352384	756107968	8.85319e+07
Control R2	2368895744			675350016			Control R2	2327096320			647495296
Control R3	2353349888			713070464			Control R3	2167851520			756476224
+PP5_R1	425733728	478282560	5.51429e+07	116421848	1.37738e+08	2.74376e+07	+PP5_R1	450799296	483157952	5.21266e+07	146639984	151636008	2.78042e+07
+PP5_R2	454656288			120317736			+PP5_R2	441974784			120356952
+PP5_R3	554457664			176475824			+PP5_R3	556699776			187911088
+Arachidonic acid_R1	2619844096	2.54364e+09	2.04724e+08	773901440	7.72105e+08	9.23321e+07	+Arachidonic acid_R1	2616624640	2.52182e+09	8.58623e+07	812470656	834445312	4.20026e+07
+Arachidonic acid_R2	2747428352			884278912			+Arachidonic acid_R2	2540120064			893225600
+Arachidonic acid_R3	2263641856			658133824			+Arachidonic acid_R3	2408708608			797639680
on beads_R1	255711776	2.06724e+08	4.26139e+07	106093144	9.02336e+07	1.82174e+07	on beads_R1	223743184	153344096	6.10048e+07	103002576	78633520	2.01538e+07
on beads_R2	212629392			99886872			on beads_R2	161334368			79250432
on beads_R3	151831760			64720660			on beads_R3	74954736			53647552
in vitro_R1	34813500	3.00072e+07	8.17792e+06	9278121	9990677	4.78279e+06	in vitro_R1	23941170	1.79495e+07	5.00172e+06	11573992	6.72675e+06	3.47797e+06
in vitro_R2	36714088			16172056			in vitro_R2	11697789			5.02601e+06
in vitro_R3	18494070			4521854			in vitro_R3	18209636			3.58024e+06

## Sheet: Processed Data
Bag3 SSTPLHSPSPIR	++		+++				Bag3 SSTPLHSPSPIR
Replicate	Mean Peak Area	StdErr	Mean Peak Area	StdErr			Replicate	Mean Peak Area
Control	21769861120	1.04602e+09	56929255424	3.59426e+09			Control	78699116544	1
+PP5	1.79819e+10	2.54086e+09	4.91536e+10	6.58992e+09			+PP5	67135473664	0.853065
+250 µM Arachidonic acid	2.81725e+10	4.18645e+08	74998513664	9.73498e+08			+250 µM Arachidonic acid	1.03171e+11	1.31096
on beads	22585833472	5.61389e+08	63895769088	1.48187e+09			on beads	86481602560	1.09889
in vitro	2.99211e+10	7.44041e+08	7.67748e+10	1.64421e+09			in vitro	106695860224	1.35574
Bag3-pT285	++		+++				Bag3-pT285
Replicate	Mean Peak Area	StdErr	Mean Peak Area	StdErr			Replicate	Mean Peak Area
Control	2.21507e+09	6.3217e+07	703705088	6.9134e+07			Control	2.91877e+09	1
+PP5	504314496	4.26387e+07	1.4369e+08	1.60132e+07			+PP5	6.48005e+08	0.222013
+250 µM Arachidonic acid	2.55697e+09	1.64646e+08	7.74266e+08	5.80121e+07			+250 µM Arachidonic acid	3.33124e+09	1.14132
on beads	1.91357e+08	4.90803e+07	85371120	1.404e+07			on beads	2.76728e+08	0.0948097
in vitro	2.92607e+07	2.32612e+06	8.62682e+06	1.6718e+06			in vitro	3.78875e+07	0.0129806
Bag3-pS289	++		+++				Bag3-pS289
Replicate	Mean Peak Area	StdErr	Mean Peak Area	StdErr			Replicate	Mean Peak Area
Control	2224156928	7.28961e+07	756107968	8.85319e+07			Control	2980264896	1
+PP5	483157952	5.21266e+07	151636008	2.78042e+07			+PP5	634793960	0.212999
+250 µM Arachidonic acid	2.52182e+09	8.58623e+07	834445312	4.20026e+07			+250 µM Arachidonic acid	3.35626e+09	1.12616
on beads	153344096	6.10048e+07	78633520	2.01538e+07			on beads	231977616	0.0778379
in vitro	1.79495e+07	5.00172e+06	6.72675e+06	3.47797e+06			in vitro	2.46763e+07	0.00827989
